# Supplementary material for: LinAge2: providing actionable insights and benchmarking with epigenetic clocks
Source: NPJ Aging. 2025 Apr 23;11(1):29. doi: 10.1038/s41514-025-00221-4 (PMC12019333; doi:10.1038/s41514-025-00221-4)
Supplement: Supplementary file 1 — Supplementary information [file 41514_2025_221_MOESM1_ESM.zip]

Archive with 30 entries (29 files):
- linAge2_code/
- __MACOSX/._linAge2_code
- linAge2_code/logNoLog.csv
- __MACOSX/linAge2_code/._logNoLog.csv
- linAge2_code/.DS_Store
- __MACOSX/linAge2_code/._.DS_Store
- linAge2_code/paraInit.csv
- __MACOSX/linAge2_code/._paraInit.csv
- linAge2_code/codebook_linAge2.csv
- __MACOSX/linAge2_code/._codebook_linAge2.csv
- linAge2_code/userData_sanity.csv
- __MACOSX/linAge2_code/._userData_sanity.csv
- linAge2_code/diagDat99_M_pre.csv
- __MACOSX/linAge2_code/._diagDat99_M_pre.csv
- linAge2_code/linAge2.R
- __MACOSX/linAge2_code/._linAge2.R
- linAge2_code/mergedDataNHANES9902.csv
- __MACOSX/linAge2_code/._mergedDataNHANES9902.csv
- linAge2_code/uMatDat99_F_pre.csv
- __MACOSX/linAge2_code/._uMatDat99_F_pre.csv
- linAge2_code/vMatDat99_M_pre.csv
- __MACOSX/linAge2_code/._vMatDat99_M_pre.csv
- linAge2_code/vMatDat99_F_pre.csv
- __MACOSX/linAge2_code/._vMatDat99_F_pre.csv
- linAge2_code/uMatDat99_M_pre.csv
- __MACOSX/linAge2_code/._uMatDat99_M_pre.csv
- linAge2_code/diagDat99_F_pre.csv
- __MACOSX/linAge2_code/._diagDat99_F_pre.csv
- linAge2_code/userData.csv
- __MACOSX/linAge2_code/._userData.csv
