# Supplementary material for: LinAge2: providing actionable insights and benchmarking with epigenetic clocks
Source: NPJ Aging. 2025 Apr 23;11(1):29. doi: 10.1038/s41514-025-00221-4 (PMC12019333; doi:10.1038/s41514-025-00221-4)
Supplement: Supplementary file 1 — Supplementary information [file 41514_2025_221_MOESM1_ESM.zip › linAge2_code/logNoLog.csv]

	BPXPLS	BPXSAR	BPXDAR	BMXBMI	LBDIRNSI	LBDTIBSI	LBXPCT	LBDFERSI	LBDFOLSI	LBDB12SI	LBXCOT	LBDTCSI	LBDHDLSI	LBXWBCSI	LBXLYPCT	LBXMOPCT	LBXNEPCT	LBXEOPCT	LBXBAPCT	LBDLYMNO	LBDMONO	LBDNENO	LBDEONO	LBDBANO	LBXRBCSI	LBXHGB	LBXHCT	LBXMCVSI	LBXMCHSI	LBXMC	LBXRDW	LBXPLTSI	LBXMPSI	LBXCRP	LBDFBSI	LBXGH	SSBNP	LBDSALSI	LBXSATSI	LBXSASSI	LBXSAPSI	LBDSBUSI	LBDSCASI	LBXSC3SI	LBXSGTSI	LBDSGLSI	LBXSLDSI	LBDSPHSI	LBDSTBSI
1				0				0	0	0			0	0																				0			0		0	0	0				0		0
2				0				0	0	0			0	0																				0			0		0	0	0				0		0
[truncated: 15 more columns]
