# Supplementary material for: LinAge2: providing actionable insights and benchmarking with epigenetic clocks
Source: NPJ Aging. 2025 Apr 23;11(1):29. doi: 10.1038/s41514-025-00221-4 (PMC12019333; doi:10.1038/s41514-025-00221-4)
Supplement: Supplementary file 1 — Supplementary information [file 41514_2025_221_MOESM1_ESM.zip › linAge2_code/paraInit.csv]

rowNr	pName	pValue	Explanation	varName	NOTE
1	errorLevel	0.1	Set error level – in % of para value (normally distributed)	errLevl	This will only affect noise level of custom clock – it will not change pre-saved PhenoAge noise
2	NAcutOffpercent	0.09	Cut off percentage for NAs. Columns with more NAs will be dropped unless force included.	pNAcut
3	PCcutOffpercent	0.5	Cut off percentage for PC based on variance explained (dimensionality reduction)	svCutP
4	lowerAgeLimit	40	Lower age bracket of cohort	ageLower
5	upperAgeLimit	84	Upper age bracket of cohort	ageUpper
6	derivedFeatFlag	1	Set to zero (0) to skip calculating derived features (fsScores, LDL etc)	useDerived	Will only calculate derived features if the relevant primary features are included in data matrix
