# Supplementary material for: LinAge2: providing actionable insights and benchmarking with epigenetic clocks
Source: NPJ Aging. 2025 Apr 23;11(1):29. doi: 10.1038/s41514-025-00221-4 (PMC12019333; doi:10.1038/s41514-025-00221-4)
Supplement: Supplementary file 1 — Supplementary information [file 41514_2025_221_MOESM1_ESM.zip › linAge2_code/codebook_linAge2.csv]

Var	Human	Demo/Exam/Quest/Lab/Mort	Data	ForceInc
SEQN	Patient number	DEMO	1	1
SDDSRVYR	Data release cycle	DEMO	0	0
RIDSTATR	Interview/Examination status	DEMO	0	0
RIDEXMON	6 month time period when exam was performed	DEMO	0	0
RIAGENDR	Gender	DEMO	0	0
RIDAGEYR	Age in years (85 and over topcoded at 85)	DEMO	0	0
RIDAGEMN	Age in months at date of screen (for those under 85 years of age)	DEMO	0	0
RIDAGEEX	Age in months at date of exam (for those under 85 years of age)	DEMO	0	0
RIDRETH1	Race Ethnicity	DEMO	0	0
RIDRETH2	Linked Race Ethnicity	DEMO	0	0
DMQMILIT	Served active duty in US armed forces	DEMO	0	0
DMDBORN	Country of birth	DEMO	0	0
DMDCITZN	Citizenship status	DEMO	0	0
DMDYRSUS	Length of time in US	DEMO	0	0
DMDEDUC3	Education level – Children Youth 6-19	DEMO	0	0
DMDEDUC2	Education level – Adults 20+	DEMO	0	0
DMDEDUC	Education recode old version	DEMO	0	0
DMDSCHOL	Now attending school	DEMO	0	0
DMDMARTL	Marital status	DEMO	0	0
DMDHHSIZ	Total number of people in household	DEMO	0	0
INDHHINC	Annual household income	DEMO	0	0
INDFMINC	Annual family income	DEMO	0	0
INDFMPIR	Ratio of family income to poverty guidelines	DEMO	0	0
RIDEXPRG	Pregnancy status at exam	DEMO	0	0
RIDPREG	Pregnancy status recode old version	DEMO	0	0
DMDHRGND	HH reference person gender	DEMO	0	0
DMDHRAGE	HH reference person age in years	DEMO	0	0
DMDHRBRN	HH reference person country of birth	DEMO	0	0
DMDHREDU	HH reference person education level	DEMO	0	0
DMDHRMAR	HH reference person marital status	DEMO	0	0
DMDHSEDU	HH reference person spouse education level	DEMO	0	0
WTINT2YR	Full sample 2 year interview weight	DEMO	0	0
WTINT4YR	Full sample 4 year interview weight	DEMO	0	0
WTMEC2YR	Full sample 2 year MEC exam weight	DEMO	0	0
WTMEC4YR	Full sample 4 year MEC exam weight	DEMO	0	0
SDMVPSU	Masked variance pseudoPSU	DEMO	0	0
SDMVSTRA	Masked variance unit pseudostratum variable for variance estimation	DEMO	0	0
ALQ100	At least 12 alcohol drinks per year	Q	0	0
ALQ110	At least 12 alcohol drinks per lifetime	Q	0	0
ALQ120Q	How often drink alcohol over past 12 months	Q	0	0
ALQ120U	Number days drink alcohol per week month year	Q	0	0
ALQ130	Average number alcoholic drinks per day past 12 months	Q	0	0
ALQ140Q	Number days 5 or more drinks past 12 months	Q	0	0
ALQ140U	Number days per week month year	Q	0	0
ALQ150	Ever have 5 or more drinks every day	Q	0	0
AUQ130	General condition of hearing	Q	0	0
AUQ140	When was hearing last tested	Q	0	0
AUQ150	Ever worn a hearing aid	Q	0	0
AUQ160	Now wearing a hearing aid	Q	0	0
AUQ170	Worn hearing aid in past 12 months	Q	0	0
AUQ180	How often wear hearing aid in past year	Q	0	0
AUQ190	Ears ringing, roaring, buzzing past year	Q	0	0
AUQ200	How often ringing, roaring, buzzing	Q	0	0
BAQ010	Dizzy/balance/falling problems/past yr	Q	0	0
BAQ020A	Dizziness problems in past year	Q	0	0
BAQ020B	Balance problems in past year	Q	0	0
BAQ020C	Falling problems in past year	Q	0	0
BAQ030A	How long did dizziness last	Q	0	0
BAQ030B	How long did balance problem last	Q	0	0
BAQ040	Get dizzy when turn over in bed	Q	0	0
BAQ060A	Off balance due to cold or flu	Q	0	0
BAQ060B	Off balance due to injury or accident	Q	0	0
BAQ060C	Off balance due to drugs or medicine	Q	0	0
BAQ060D	Off balance due to aging	Q	0	0
BAQ060E	Off balance due to surgery	Q	0	0
BAQ060F	Off balance due to hearing problem	Q	0	0
BAQ060G	Off balance due to vision problem	Q	0	0
BAQ060H	Nothing related to balance problem	Q	0	0
BAQ070	Received treatment for dizziness/balance	Q	0	0
BAQ075	How long ago where you treated	Q	0	0
BAQ080A	Did treatment involve medication	Q	0	0
BAQ080B	Did treatment involve surgery to ear	Q	0	0
BAQ080C	Did treatment involve other type surgery	Q	0	0
BAQ080D	Did treatment involve exercises	Q	0	0
BAQ090	Treatment affect on dizziness/balance	Q	0	0
BAQ100	Blood relative dizziness/balance problem	Q	0	0
BPQ010	Last BP reading by doctor	Q	0	0
BPQ020	Dr told you have high BP	Q	0	0
BPQ030	Told had high BP twice	Q	0	0
BPQ040A	Taking prescription for hypertension	Q	0	0
BPQ040B	Told to control weight for hypertension	Q	0	0
BPQ040C	Told to reduce sodium for hypertension	Q	0	0
BPQ040D	Told to exercise more for hypertension	Q	0	0
BPQ040E	Told to reduce alcohol for hypertension	Q	0	0
BPQ040F	Told to do other things for hypertension	Q	0	0
BPQ042	Check item	Q	0	0
BPQ043A	Told to stop smoking for hypertension	Q	0	0
BPQ043B	Told to increase potassium for hypertension	Q	0	0
BPQ043C	Told of other diet changes for hypertension	Q	0	0
BPQ043D	Told to do other things for hypertension	Q	0	0
BPQ045	Check item in boxes	Q	0	0
BPQ050A	Now taking prescribed medicine for hypertension	Q	0	0
BPQ050B	Now controlling weight	Q	0	0
BPQ050C	Now reducing salt sodium	Q	0	0
BPQ050D	Now exercising more	Q	0	0
BPQ050E	Now reducing alcohol consumption	Q	0	0
BPQ055	Check item in boxes	Q	0	0
BPQ060	Ever had blood cholesterol checked	Q	0	0
BPQ070	When blood cholesterol last checked	Q	0	0
BPQ080	Dr told you have high cholesterol	Q	0	0
BPQ090A	Told to eat less fat for cholesterol	Q	0	0
BPQ090B	Told to reduce weight for cholesterol	Q	0	0
BPQ090C	Told to exercise more for cholesterol	Q	0	0
BPQ090D	Told to take prescription for cholesterol	Q	0	0
BPQ095	Check item in boxes	Q	0	0
BPQ100A	Now eating fewer high fat foods	Q	0	0
BPQ100B	Now controlling weight	Q	0	0
BPQ100C	Now increasing exercise	Q	0	0
BPQ100D	Now taking prescribed medicine	Q	0	0
BPQ110A	Eating fewer high fat foods on own	Q	0	0
BPQ110B	Controlling weight on own	Q	0	0
BPQ110C	Increasing exercise on own	Q	0	0
BPQ115	Check item in boxes	Q	0	0
BPQ117	Check item in boxes	Q	0	0
BPQ120	Eating fewer high fat foods on own	Q	0	0
BPQ125	Check item in boxes	Q	0	0
BPQ130	Controlling weight on own	Q	0	0
BPQ135	Check item in boxes	Q	0	0
BPQ140	Increasing exercise on own	Q	0	0
CFD010	Can do exercise without distraction	Q	0	0
CFQ020	Usually wear glasses to read	Q	0	0
CFD030	Has SP completed sample exercise	Q	0	0
CFD040	Reason unable to complete sample	Q	0	0
CFD050	Digit symbol substitution test exercise completion result	Q	0	0
CFDFINSH	Number completed	Q	0	0
CFDRIGHT	DSST score (60-150 yo)	Q	0	0
DEQ040	Ever told by doctor you had melanoma	Q	0	0
DEQ060	Dermatitis eczema rash in past year	Q	0	0
DEQ070	Dermatitis eczema rash now	Q	0	0
DIQ010	Dr told you have diabetes	Q	0	0
DIQ040G	Age when first told had diabetes	Q	0	0
DIQ040Q	Number of years of age	Q	0	0
DIQ050	Taking insulin now	Q	0	0
DIQ060G	How long taking insulin	Q	0	0
DIQ060Q	Number of months years taking insulin	Q	0	0
DIQ060U	Unit of measure month year	Q	0	0
DIQ065	Check item in boxes	Q	0	0
DIQ070	Take diabetic pills to lower blood sugar	Q	0	0
DIQ075	Check item in boxes	Q	0	0
DIQ080	Diabetes affected eyes or had retinopathy	Q	0	0
DIQ085	Check item in boxes	Q	0	0
DIQ090	Ulcer or sore not healed within 4 weeks	Q	0	0
DIQ100	Numbness in hands or feet past 3 months	Q	0	0
DIQ110	Numbness in hands and or feet	Q	0	0
DIQ120	Pain or tingling in hands feet	Q	0	0
DIQ130	Pain or tingling in hands feet or both	Q	0	0
DIQ140	Pain in either leg while walking	Q	0	0
DIQ150	Pain in calf or calves	Q	0	0
HCQ030	First time told had Hep C (not in NHANES 9900)	Q	0	0
HCQ040	How long known infected with Hep C (not in NHANES 9900)	Q	0	0
HUQ010	General health condition	Q	0	0
HUQ020	Health now compared with 1 year ago	Q	0	0
HUQ030	Routine place to go for healthcare	Q	0	0
HUQ040	Type place most often go for healthcare	Q	0	0
HUQ050	Number times received healthcare over past year	Q	0	0
HUQ060	How long since last healthcare visit	Q	0	0
HUQ070	Overnight hospital patient in last year (for 99-00) (same as HUD070)	Q	0	0
HUD070	Overnight hospital patient in last year (for 01-02) (same as HUQ070) – synced to HUQ070 in merged	Q	0	0
HUD080	Number times overnight hospital patient past year (for 99-00) (same as HUQ080)	Q	0	0
HUQ080	Number times overnight hospital patient past year (for 01-02) (same as HUD080) – synced to HUD080 in merged	Q	0	0
HUQ081	Check item (not in NHANES 9900)	Q	0	0
HUQ082	In long term care facility last 12 months (not in NHANES 9900)	Q	0	0
HUQ084	Total number of days in long term facility (not in NHANES 9900)	Q	0	0
HUQ086	Non SP household member in care facility overnight (not in NHANES 9900)	Q	0	0
HUQ088A	Acute care facility (not in NHANES 9900)	Q	0	0
HUQ088B	Long term care facility (not in NHANES 9900)	Q	0	0
HUQ088C	Rehabilitation facility (not in NHANES 9900)	Q	0	0
HUQ089	Check item (not in NHANES 9900)	Q	0	0
HUQ090	Seen mental health professional past year	Q	0	0
IMQ010	Received Hep A vaccine	Q	0	0
IMQ020	Received Hep B vaccine	Q	0	0
IMQ030	Had pneumonia vaccination	Q	0	0
KIQ020	Told had weak/failing kidneys (for 99-00) (same as KIQ022)	Q	0	0
KIQ022	Told had weak/failing kidneys (for 01-02) (same as KIQ020) – synced to KIQ020 in merged	Q	0	0
KIQ025	Received dialysis in past 12 months (not in NHANES 99-00)	Q	0	0
KIQ042	Leak urine during physical activities (not in NHANES 99-00)	Q	0	0
KIQ043	How frequently does this occur (leak during during physical activities) (not in NHANES 99-00)	Q	0	0
KIQ044	Urinated before reaching toilet (not in NHANES 99-00)	Q	0	0
KIQ045	Frequency with which this occurs (not in NHANES 99-00)	Q	0	0
KIQ046	Leak urine during nonphysical activities (not in NHANES 99-00)	Q	0	0
KIQ047	How frequently does this occur (leak during during nonphysical activities) (not in NHANES 99-00)	Q	0	0
KIQ048	Check item (not in NHANES 99-00)	Q	0	0
KIQ050	How much did urine leakage bother you (not in NHANES 99-00)	Q	0	0
KIQ052	How much were daily activities affected (not in NHANES 99-00)	Q	0	0
KIDUQUEX	Flag for source questionnaire (not in NHANES 99-00)	Q	0	0
KIQ080	Difficulty starting to urinate (not in NHANES 01-02) (same as KIQ081)	Q	0	0
KIQ100	Bladder feel empty after urinating (not in NHANES 01-02) (same as KIQ101)	Q	0	0
KIQ120	Ever told you had enlarged prostate (not in NHANES 01-02) (same as KIQ121)	Q	0	0
KIQ140	Told it was a benign enlargement (not in NHANES 01-02) (same as KIQ141)	Q	0	0
KIQ160	Age first told had benign enlargement (not in NHANES 01-02) (same as KIQ161)	Q	0	0
KIQ180	Enlargement due to cancer (not in NHANES 01-02) (same as KIQ182)	Q	0	0
KIQ200	Ever told you had prostate cancer (not in NHANES 01-02) (same as KIQ201)	Q	0	0
KIQ220	Age when first told had prostate cancer (not in NHANES 01-02)	Q	0	0
KIQ240	Ever had surgery on prostate gland (not in NHANES 01-02)	Q	0	0
KIQ260	Surgery on prostate but not for cancer (not in NHANES 01-02)	Q	0	0
KIQ280	Surgery for cancer of prostate (not in NHANES 01-02)	Q	0	0
KIQ300	Radiation treatment for prostate cancer (not in NHANES 01-02)	Q	0	0
KIQ320	Blood test to check for prostate cancer (not in NHANES 01-02)	Q	0	0
KIQ040	Difficulty controlling bladder (not in NHANES 01-02)	Q	0	0
KIQ060	Frequency of bladder control problem (not in NHANES 01-02)	Q	0	0
KIQ340	Ever had rectal exam (not in NHANES 01-02) (same as KIQ341)	Q	0	0
KIQ360	Rectal exam check for prostate cancer (not in NHANES 01-02) (same as KIQ361)	Q	0	0
KIQ380	Rectal exam check for blood in stool (not in NHANES 01-02) (same as KIQ381)	Q	0	0
KIAQUEX	Question KIQ340 360 380 1=SI 2=MI (not in NHANES 01-02)	Q	0	0
MCQ010	Ever told had asthma	Q	0	0
MCQ020	Age when first had asthma	Q	0	0
MCQ030	Still have asthma	Q	0	0
MCQ040	Asthma attack in past year	Q	0	0
MCQ050	Emergency care visit for asthma past year	Q	0	0
MCQ053	Taking treatment for anemia past 3 months	Q	0	0
MCQ060	Told have attention deficit disorder	Q	0	0
MCQ080	Told to be overweight	Q	0	0
MCQ083	Told have learning disability	Q	0	0
MCQ090	Ever had chickenpox	Q	0	0
MCQ092	Ever receive blood transfusion	Q	0	0
MCD093	Year receive blood transfusion	Q	0	0
MCQ100	Told have high blood pressure (not in NHANES 01-02)	Q	0	0
MCQ110	Taking medicine for high blood pressure (not in NHANES 01-02)	Q	0	0
MCQ114	Ever tested for lead poisoning	Q	0	0
MCQ117Q	How long since lead poisoning test	Q	0	0
MCQ117U	Months or years	Q	0	0
MCQ120A	Had hay fever past year	Q	0	0
MCQ120B	Had 3 or more ear infections past year	Q	0	0
MCQ120C	Had frequent or severe headaches past year	Q	0	0
MCQ120D	Stuttering or stammering past year	Q	0	0
MCQ140	Trouble seeing even with glass or contacts	Q	0	0
MCQ147	Menstrual periods started yet	Q	0	0
MCQ148	Age when menstrual periods started (not in NHANES 01-02)	Q	0	0
MCQ150G	School days missed from injury or illness	Q	0	0
MCQ150Q	Number school days missed from injury or illness	Q	0	0
MCQ160A	Told had arthritis	Q	0	0
MCQ160B	Told had congestive heart failure	Q	0	0
MCQ160C	Told had coronary heart disease	Q	0	0
MCQ160D	Told had angina	Q	0	0
MCQ160E	Told had heart attack	Q	0	0
MCQ160F	Told had stroke	Q	0	0
MCQ160G	Told had emphysema	Q	0	0
MCQ160H	Told had goiter (not in NHANES 01-02) (can omit if using MCQ160I or MCQ160M)	Q	0	0
MCQ160I	Told had thyroid disease (not in NHANES 01-02) (same as MCQ160M)	Q	0	0
MCQ160J	Told overweight	Q	0	0
MCQ160K	Told had chronic bronchitis	Q	0	0
MCQ160L	Told had liver condition	Q	0	0
MCD160M	Told had thyroid problem (not in NHANES 99-00) (same as MCQ160I) – synced to MCQ160I in merged	Q	0	0
MCQ170H	Still have goiter (not in NHANES 01-02) (can omit if using MCQ170I or MCD170M)	Q	0	0
MCQ170I	Still have thyroid disease (not in NHANES 01-02) (same as MCD170M)	Q	0	0
MCQ170K	Still have chronic bronchitis	Q	0	0
MCQ170L	Still have liver condition	Q	0	0
MCD170M	Still have thyroid problem (not in NHANES 99-00) (same as MCQ170I)	Q	0	0
MCQ180A	Age when told had arthritis	Q	0	0
MCQ180B	Age when told had heart failure	Q	0	0
MCQ180C	Age when told had coronary heart disease	Q	0	0
MCQ180D	Age when told had angina	Q	0	0
MCQ180E	Age when told had heart attack	Q	0	0
MCQ180F	Age when told had stroke	Q	0	0
MCQ180G	Age when told had emphysema	Q	0	0
MCQ180H	Age when told had goiter (not in NHANES 01-02) (can omit if using MCQ180I or MCD180M)	Q	0	0
MCQ180I	Age when told had thyroid disease (not in NHANES 01-02) (same as MCD180M)	Q	0	0
MCQ180K	Age when told had chronic bronchitis	Q	0	0
MCQ180L	Age when told had liver condition	Q	0	0
MCD180M	Age when told had thyroid problem (not in NHANES 99-00) (same as MCQ180I)	Q	0	0
MCQ190	What type of arthritis	Q	0	0
MCQ200	Told had stomach duodenal peptic ulcer (not in NHANES 01-02)	Q	0	0
MCQ210	Had ulcer past year (not in NHANES 01-02)	Q	0	0
MCQ220	Told had cancer or malignancy	Q	0	0
MCQ230A	What kind of cancer	Q	0	0
MCQ230B	What kind of cancer	Q	0	0
MCQ230C	What kind of cancer	Q	0	0
MCQ230D	What kind of cancer	Q	0	0
MCQ240A	Age when bladder cancer first diagnosed	Q	0	0
MCQ240B	Age when blood cancer first diagnosed	Q	0	0
MCQ240C	Age when bone cancer first diagnosed	Q	0	0
MCQ240D	Age when brain cancer first diagnosed	Q	0	0
MCQ240E	Age when breast cancer first diagnosed	Q	0	0
MCQ240F	Age when cervical cancer first diagnosed	Q	0	0
MCQ240G	Age when colon cancer first diagnosed	Q	0	0
MCQ240H	Age when esophageal cancer first diagnosed	Q	0	0
MCQ240I	Age when gallbladder cancer first diagnosed	Q	0	0
MCQ240J	Age when kidney cancer first diagnosed	Q	0	0
MCQ240K	Age when larynx cancer first diagnosed	Q	0	0
MCQ240L	Age when leukemia first diagnosed	Q	0	0
MCQ240M	Age when liver cancer first diagnosed	Q	0	0
MCQ240N	Age when lung cancer first diagnosed	Q	0	0
MCQ240O	Age when lymphoma first diagnosed	Q	0	0
MCQ240P	Age when melanoma first diagnosed	Q	0	0
MCQ240Q	Age when mouth tongue lip cancer first diagnosed	Q	0	0
MCQ240R	Age when nervous system cancer first diagnosed	Q	0	0
MCQ240S	Age when ovarian cancer first diagnosed	Q	0	0
MCQ240T	Age when pancreatic cancer first diagnosed	Q	0	0
MCQ240U	Age when prostate cancer first diagnosed	Q	0	0
MCQ240V	Age when rectal cancer first diagnosed	Q	0	0
MCQ240W	Age when non-melanoma skin cancer first diagnosed	Q	0	0
MCQ240X	Age when unknown skin cancer first diagnosed	Q	0	0
MCQ240Y	Age when soft tissue cancer first diagnosed	Q	0	0
MCQ240Z	Age when stomach cancer first diagnosed	Q	0	0
MCQ240AA	Age when testicular cancer first diagnosed	Q	0	0
MCQ240BB	Age when thyroid cancer first diagnosed	Q	0	0
MCQ240CC	Age when uterine cancer first diagnosed	Q	0	0
MCQ240DD	Age when other type of cancer first diagnosed	Q	0	0
MCQ245A	Work days missed for illness or maternity	Q	0	0
MCQ245B	Number of workdays missed	Q	0	0
MCQ250A	Blood relatives have diabetes	Q	0	0
MCQ250B	Blood relatives had Alzheimers	Q	0	0
MCQ250C	Blood relatives have asthma	Q	0	0
MCQ250D	Blood relatives have arthritis (not in NHANES 01-02)	Q	0	0
MCQ250E	Blood relatives have osteoporosis	Q	0	0
MCQ250F	Blood relatives with hypertension or stroke	Q	0	0
MCQ250G	Blood relatives have angina	Q	0	0
MCQ260AA	Blood relatives diabetes mother	Q	0	0
MCQ260AB	Blood relatives diabetes father	Q	0	0
MCQ260AC	Blood relatives diabetes mothers mother	Q	0	0
MCQ260AD	Blood relatives diabetes mothers father	Q	0	0
MCQ260AE	Blood relatives diabetes fathers mother	Q	0	0
MCQ260AF	Blood relatives diabetes fathers father	Q	0	0
MCQ260AG	Blood relatives diabetes brother	Q	0	0
MCQ260AH	Blood relatives diabetes sister	Q	0	0
MCQ260AI	Blood relatives diabetes other	Q	0	0
MCQ260BA	Blood relatives Alzheimers mother	Q	0	0
MCQ260BB	Blood relatives Alzheimers father	Q	0	0
MCQ260BC	Blood relatives Alzheimers mothers mother	Q	0	0
MCQ260BD	Blood relatives Alzheimers mothers father	Q	0	0
MCQ260BE	Blood relatives Alzheimers fathers mother	Q	0	0
MCQ260BF	Blood relatives Alzheimers fathers father	Q	0	0
MCQ260BG	Blood relatives Alzheimers brother	Q	0	0
MCQ260BH	Blood relatives Alzheimers sister	Q	0	0
MCQ260BI	Blood relatives Alzheimers other	Q	0	0
MCQ260CA	Blood relatives asthma mother	Q	0	0
MCQ260CB	Blood relatives asthma father	Q	0	0
MCQ260CC	Blood relatives asthma mothers mother	Q	0	0
MCQ260CD	Blood relatives asthma mothers father	Q	0	0
MCQ260CE	Blood relatives asthma fathers mother	Q	0	0
MCQ260CF	Blood relatives asthma fathers father	Q	0	0
MCQ260CG	Blood relatives asthma brother	Q	0	0
MCQ260CH	Blood relatives asthma sister	Q	0	0
MCQ260CI	Blood relatives asthma other	Q	0	0
MCQ260DA	Blood relatives arthritis mother (not in NHANES 01-02)	Q	0	0
MCQ260DB	Blood relatives arthritis father (not in NHANES 01-02)	Q	0	0
MCQ260DC	Blood relatives arthritis mothers mother (not in NHANES 01-02)	Q	0	0
MCQ260DD	Blood relatives arthritis mothers father (not in NHANES 01-02)	Q	0	0
MCQ260DE	Blood relatives arthritis fathers mother (not in NHANES 01-02)	Q	0	0
MCQ260DF	Blood relatives arthritis fathers father (not in NHANES 01-02)	Q	0	0
MCQ260DG	Blood relatives arthritis brother (not in NHANES 01-02)	Q	0	0
MCQ260DH	Blood relatives arthritis sister (not in NHANES 01-02)	Q	0	0
MCQ260DI	Blood relatives arthritis other (not in NHANES 01-02)	Q	0	0
MCQ260EA	Blood relatives osteoporosis mother	Q	0	0
MCQ260EB	Blood relatives osteoporosis father	Q	0	0
MCQ260EC	Blood relatives osteoporosis mothers mother	Q	0	0
MCQ260ED	Blood relatives osteoporosis mothers father	Q	0	0
MCQ260EE	Blood relatives osteoporosis fathers mother	Q	0	0
MCQ260EF	Blood relatives osteoporosis fathers father	Q	0	0
MCQ260EG	Blood relatives osteoporosis brother	Q	0	0
MCQ260EH	Blood relatives osteoporosis sister	Q	0	0
MCQ260EI	Blood relatives osteoporosis other	Q	0	0
MCQ260FA	Blood relatives hypertension mother	Q	0	0
MCQ260FB	Blood relatives hypertension father	Q	0	0
MCQ260FC	Blood relatives hypertension mothers mother	Q	0	0
MCQ260FD	Blood relatives hypertension mothers father	Q	0	0
MCQ260FE	Blood relatives hypertension fathers mother	Q	0	0
MCQ260FF	Blood relatives hypertension fathers father	Q	0	0
MCQ260FG	Blood relatives hypertension brother	Q	0	0
MCQ260FH	Blood relatives hypertension sister	Q	0	0
MCQ260FI	Blood relatives hypertension other	Q	0	0
MCQ260GA	Blood relatives heart attack mother	Q	0	0
MCQ260GB	Blood relatives heart attack father	Q	0	0
MCQ260GC	Blood relatives heart attack mothers mother	Q	0	0
MCQ260GD	Blood relatives heart attack mothers father	Q	0	0
MCQ260GE	Blood relatives heart attack fathers mother	Q	0	0
MCQ260GF	Blood relatives heart attack fathers father	Q	0	0
MCQ260GG	Blood relatives heart attack brother	Q	0	0
MCQ260GH	Blood relatives heart attack sister	Q	0	0
MCQ260GI	Blood relatives heart attack other	Q	0	0
MCQ270	Mother ever fracture hip	Q	0	0
MCQ280	Mothers age when fractured hip	Q	0	0
MCQ290	Mother under or over 50 when fracture hip	Q	0	0
OSQ010A	Broken or fractured a hip	Q	0	0
OSQ010B	Broken or fractured a wrist	Q	0	0
OSQ010C	Broken or fractured spine	Q	0	0
OSQ020A	Number times broken or fractured hip	Q	0	0
OSQ020B	Number times broken or fractured wrist	Q	0	0
OSQ020C	Number times broken or fractured spine	Q	0	0
OSQ025	Check item	Q	0	0
OSD030AA	Age when fractured hip first time	Q	0	0
OSQ040AA	Under or over 50 when fractured hip first time	Q	0	0
OSQ045	Check item	Q	0	0
OSQ050AA	Reason hip fracture occurred first time	Q	0	0
OSD030AB	Age when fractured hip second time	Q	0	0
OSQ040AB	Under or over 50 when fractured hip second time	Q	0	0
OSQ050AB	Reason hip fracture occurred second time	Q	0	0
OSD030AC	Age when fractured hip third time	Q	0	0
OSQ040AC	Under or over 50 when fractured hip third time	Q	0	0
OSD050AC	Reason hip fracture occurred third time (not in NHANES 99-00)	Q	0	0
OSD030BA	Age when fractured wrist first time	Q	0	0
OSQ040BA	Under or over 50 when fractured wrist first time	Q	0	0
OSQ045BA	Check item (not in NHANES 99-00)	Q	0	0
OSQ050BA	Reason wrist fracture occurred first time	Q	0	0
OSD030BB	Age when fractured wrist second time	Q	0	0
OSQ040BB	Under or over 50 when fractured wrist second time	Q	0	0
OSQ050BB	Reason wrist fracture occurred second time	Q	0	0
OSD030BC	Age when fractured wrist third time	Q	0	0
OSQ040BC	Under or over 50 when fractured wrist third time	Q	0	0
OSQ050BC	Reason wrist fracture occurred third time	Q	0	0
OSD030BD	Age when fractured wrist fourth time	Q	0	0
OSQ040BD	Under or over 50 when fractured wrist fourth time	Q	0	0
OSQ050BD	Reason wrist fracture occurred fourth time	Q	0	0
OSD030BE	Age when fractured wrist fifth time	Q	0	0
OSQ040BE	Under or over 50 when fractured wrist fifth time	Q	0	0
OSD030BF	Age when fractured wrist sixth time (not in NHANES 01-02)	Q	0	0
OSQ040BF	Under or over 50 when fractured wrist sixth time (not in NHANES 01-02)	Q	0	0
OSD030BG	Age when fractured wrist seventh time (not in NHANES 01-02)	Q	0	0
OSQ040BG	Under or over 50 when fractured wrist seventh time (not in NHANES 01-02)	Q	0	0
OSD030BH	Age when fractured wrist eighth time (not in NHANES 01-02)	Q	0	0
OSQ040BH	Under or over 50 when fractured wrist eighth time (not in NHANES 01-02)	Q	0	0
OSD030BI	Age when fractured wrist nineth time (not in NHANES 01-02)	Q	0	0
OSQ040BI	Under or over 50 when fractured wrist nineth time (not in NHANES 01-02)	Q	0	0
OSD030BJ	Age when fractured wrist tenth time (not in NHANES 01-02)	Q	0	0
OSQ040BJ	Under or over 50 when fractured wrist tenth time (not in NHANES 01-02)	Q	0	0
OSD030CA	Age when fractured spine first time	Q	0	0
OSQ040CA	Under or over 50 when fractured spine first time	Q	0	0
OSQ045CA	Check item (not in NHANES 99-00)	Q	0	0
OSQ050CA	Reason spine fracture occurred first time	Q	0	0
OSD030CB	Age when fractured spine second time	Q	0	0
OSQ040CB	Under or over 50 when fractured spine second time	Q	0	0
OSQ050CB	Reason spine fracture occurred second time	Q	0	0
OSD030CC	Age when fractured spine third time	Q	0	0
OSQ040CC	Under or over 50 when fractured spine third time	Q	0	0
OSD050CC	Reason spine fracture occurred third time (not in NHANES 99-00)	Q	0	0
OSD030CD	Age when fractured spine fourth time	Q	0	0
OSQ040CD	Under or over 50 when fractured spine fourth time	Q	0	0
OSD050CD	Reason spine fracture occurred fourth time (not in NHANES 99-00)	Q	0	0
OSD030CE	Age when fractured spine fifth time	Q	0	0
OSQ040CE	Under or over 50 when fractured spine fifth time	Q	0	0
OSD050CE	Reason spine fracture occurred fifth time (not in NHANES 99-00)	Q	0	0
OSQ030CF	Age when fractured spine sixth time (not in NHANES 99-00)	Q	0	0
OSQ040CF	Under or over 50 when fractured spine sixth time (not in NHANES 99-00)	Q	0	0
OSD050CF	Reason spine fracture occurred sixth time (not in NHANES 99-00)	Q	0	0
OSQ060	Told had osteoporosis or brittle bones	Q	0	0
OSQ070	Ever treated for osteoporosis	Q	0	0
PAD020	Walked or bicycled over past 30 days	Q	0	0
PAD050Q	Number times walked or bicycled	Q	0	0
PAQ050U	Unit of measure (day week month)	Q	0	0
PAD080	How longer per day (minutes)	Q	0	0
PAQ100	Tasks around home or yard past 30 days	Q	0	0
PAD120	Number of times past 30 days	Q	0	0
PAD160	How long each time (minutes)	Q	0	0
PAQ180	Average level of physical activity each day	Q	0	0
PAD200	Vigorous activity over past 30 days	Q	0	0
PAD320	Moderate activity over past 30 days	Q	0	0
PAD440	Muscle strengthening activities	Q	0	0
PAD460	Number of times past 30 days	Q	0	0
PAQ480	Daily hours of TV video or computer use	Q	0	0
PAQ500	Activity comparison last month to last year	Q	0	0
PAQ520	Compare activity with others same age	Q	0	0
PAQ540	Compare activity with 10 years ago	Q	0	0
PAQ560	Number time past week play or exercise hard	Q	0	0
PAD570	Number hours watch TV or videos yesterday (not in NHANES 01-02)	Q	0	0
PAQ580	Number hours use computer or play computer games yesterday (not in NHANES 01-02)	Q	0	0
PAD590	Number hours watch TV or videos past 30 days (not in NHANES 99-00)	Q	0	0
PAD600	Number hours use computer past 30 days (not in NHANES 99-00)	Q	0	0
PAAQUEX	Questionnaire source flag for weighting	Q	0	0
PADACTIV	Leisure time activity (if used, causes duplicates in SEQN)	Q	0	0
PADLEVEL	Activity level (if used, causes duplicates in SEQN)	Q	0	0
PADTIMES	Number of times did activity in past 30 days (if used, causes duplicates in SEQN)	Q	0	0
PADDURAT	Average duration of activity (minutes) (if used, causes duplicates in SEQN)	Q	0	0
PADMETS	MET score for activity (if used, causes duplicates in SEQN)	Q	0	0
PAAQUEX	Questionnaire source flag for weighting (if used, causes duplicates in SEQN)	Q	0	0
PFQ010	Physical, mental, emotional limitations	Q	0	0
PFQ015	Able to take part in most type of play	Q	0	0
PFQ020	Crawl, walk, run, play limitations	Q	0	0
PFQ030	Long term impairment or health problem	Q	0	0
PFQ035	Check item (not in NHANES 01-02)	Q	0	0
PFD036	Check item (not in NHANES 99-00)	Q	0	0
PFQ040	Receive special education or early intervention	Q	0	0
PFQ048	Limitations keeping you from working	Q	0	0
PFQ050	Limited in amount of work you can do	Q	0	0
PFQ055	Need special equipment to walk	Q	0	0
PFQ056	Experience confusion/memory problems	Q	0	0
PFQ058	Check item	Q	0	0
PFQ059	Physical, mental, emotional limitations	Q	0	0
PFQ059A	Check item	Q	0	0
PFQ060A	Managing money difficulty	Q	0	0
PFQ060B	Walking for quarter mile difficulty	Q	0	0
PFQ060C	Walking up 10 steps difficulty	Q	0	0
PFQ060D	Stooping, crouching, kneeling difficulty	Q	0	0
PFQ060E	Lifting or carrying difficulty	Q	0	0
PFQ060F	House chore difficulty	Q	0	0
PFQ060G	Preparing meals difficulty	Q	0	0
PFQ060H	Walking between rooms on same floor	Q	0	0
PFQ060I	Standing up from armless chair difficulty	Q	0	0
PFQ060J	Getting in and out of bed difficulty	Q	0	0
PFQ060K	Using fork, knife, drinking from cup	Q	0	0
PFQ060L	Dressing yourself difficulty	Q	0	0
PFQ060M	Standing for long periods difficulty	Q	0	0
PFQ060N	Sitting for long periods difficulty	Q	0	0
PFQ060O	Reaching up over head difficulty	Q	0	0
PFQ060P	Grasp/holding small objects difficulty	Q	0	0
PFQ060Q	Going out to movies, events difficulty	Q	0	0
PFQ060R	Attending social event difficulty	Q	0	0
PFQ060S	Leisure activity at home difficulty	Q	0	0
PFQ066	Check item	Q	0	0
PFD067A	Health problems causing difficulty	Q	0	0
PFD067B	Health problems causing difficulty	Q	0	0
PFD067C	Health problems causing difficulty	Q	0	0
PFD067D	Health problems causing difficulty	Q	0	0
PFD067E	Health problems causing difficulty	Q	0	0
PFD069AG	Arthritis or rheumatism problems (not in NHANES 01-02)	Q	0	0
PFD069AQ	Number of days weeks months years (not in NHANES 01-02)	Q	0	0
PFD069AU	Unit of measure (day week month year) (not in NHANES 01-02)	Q	0	0
PFD069BG	Back or neck problems (not in NHANES 01-02)	Q	0	0
PFD069BQ	Number of days weeks months years (not in NHANES 01-02)	Q	0	0
PFD069BU	Unit of measure (day week month year) (not in NHANES 01-02)	Q	0	0
PFD069CG	Cancer conditions, days (not in NHANES 01-02)	Q	0	0
PFD069CQ	Number of days weeks months years (not in NHANES 01-02)	Q	0	0
PFD069CU	Unit of measure (day week month year) (not in NHANES 01-02)	Q	0	0
PFD069DG	Depression anxiety emotional problems (not in NHANES 01-02)	Q	0	0
PFD069DQ	Number of days weeks months years (not in NHANES 01-02)	Q	0	0
PFD069DU	Unit of measure (day week month year) (not in NHANES 01-02)	Q	0	0
PFD069EG	Other development problems (not in NHANES 01-02)	Q	0	0
PFD069EQ	Number of days weeks months years (not in NHANES 01-02)	Q	0	0
PFD069EU	Unit of measure (day week month year) (not in NHANES 01-02)	Q	0	0
PFD069FG	Diabetes condition (not in NHANES 01-02)	Q	0	0
PFD069FQ	Number of days weeks months years (not in NHANES 01-02)	Q	0	0
PFD069FU	Unit of measure (day week month year) (not in NHANES 01-02)	Q	0	0
PFD069GG	Fractures bone joint injury problems (not in NHANES 01-02)	Q	0	0
PFD069GQ	Number of days weeks months years (not in NHANES 01-02)	Q	0	0
PFD069GU	Unit of measure (day week month year) (not in NHANES 01-02)	Q	0	0
PFD069HG	Hearing problems, days (not in NHANES 01-02)	Q	0	0
PFD069HQ	Number of days weeks months years (not in NHANES 01-02)	Q	0	0
PFD069HU	Unit of measure (day week month year) (not in NHANES 01-02)	Q	0	0
PFD069IG	Heart problems (not in NHANES 01-02)	Q	0	0
PFD069IQ	Number of days weeks months years (not in NHANES 01-02)	Q	0	0
PFD069IU	Unit of measure (day week month year) (not in NHANES 01-02)	Q	0	0
PFD069JG	Hypertension (not in NHANES 01-02)	Q	0	0
PFD069JQ	Number of days weeks months years (not in NHANES 01-02)	Q	0	0
PFD069JU	Unit of measure (day week month year) (not in NHANES 01-02)	Q	0	0
PFD069KG	Lung or breathing problems (not in NHANES 01-02)	Q	0	0
PFD069KQ	Number of days weeks months years (not in NHANES 01-02)	Q	0	0
PFD069KU	Unit of measure (day week month year) (not in NHANES 01-02)	Q	0	0
PFD069LG	Mental retardation condition (not in NHANES 01-02)	Q	0	0
PFD069LQ	Number of days weeks months years (not in NHANES 01-02)	Q	0	0
PFD069LU	Unit of measure (day week month year) (not in NHANES 01-02)	Q	0	0
PFD069MG	Other injury problems (not in NHANES 01-02)	Q	0	0
PFD069MQ	Number of days weeks months years (not in NHANES 01-02)	Q	0	0
PFD069MU	Unit of measure (day week month year) (not in NHANES 01-02)	Q	0	0
PFD069NG	Senility condition (not in NHANES 01-02)	Q	0	0
PFD069NQ	Number of days weeks months years (not in NHANES 01-02)	Q	0	0
PFD069NU	Unit of measure (day week month year) (not in NHANES 01-02)	Q	0	0
PFD069OG	Stroke problems (not in NHANES 01-02)	Q	0	0
PFD069OQ	Number of days weeks months years (not in NHANES 01-02)	Q	0	0
PFD069OU	Unit of measure (day week month year) (not in NHANES 01-02)	Q	0	0
PFD069PG	Vision problems (not in NHANES 01-02)	Q	0	0
PFD069PQ	Number of days weeks months years (not in NHANES 01-02)	Q	0	0
PFD069PU	Unit of measure (day week month year) (not in NHANES 01-02)	Q	0	0
PFD069QG	Weight problems (not in NHANES 01-02)	Q	0	0
PFD069QQ	Number of days weeks months years (not in NHANES 01-02)	Q	0	0
PFD069QU	Unit of measure (day week month year) (not in NHANES 01-02)	Q	0	0
PFD069RG	Other impairment problems (not in NHANES 01-02)	Q	0	0
PFD069RQ	Number of days weeks months years (not in NHANES 01-02)	Q	0	0
PFD069RU	Unit of measure (day week month year) (not in NHANES 01-02)	Q	0	0
PFD069A	Arthritis or rheumatism problems days (not in NHANES 99-00)	Q	0	0
PFD069B	Back or neck problems days (not in NHANES 99-00)	Q	0	0
PFD069C	Cancer conditions days (not in NHANES 99-00)	Q	0	0
PFD069D	Depression anxiety emotional problems days (not in NHANES 99-00)	Q	0	0
PFD069E	Other development problems days (not in NHANES 99-00)	Q	0	0
PFD069F	Diabetes condition days (not in NHANES 99-00)	Q	0	0
PFD069G	Fractures bone joint injury problems days (not in NHANES 99-00)	Q	0	0
PFD069H	Hearing problems days (not in NHANES 99-00)	Q	0	0
PFD069I	Heart problems days (not in NHANES 99-00)	Q	0	0
PFD069J	Hypertension days (not in NHANES 99-00)	Q	0	0
PFD069K	Lung or breathing problems days (not in NHANES 99-00)	Q	0	0
PFD069L	Mental retardation condition days (not in NHANES 99-00)	Q	0	0
PFD069M	Other injury problems days (not in NHANES 99-00)	Q	0	0
PFD069N	Senility condition days (not in NHANES 99-00)	Q	0	0
PFD069O	Stroke problems days (not in NHANES 99-00)	Q	0	0
PFD069P	Vision problems days (not in NHANES 99-00)	Q	0	0
PFD069Q	Weight problems days (not in NHANES 99-00)	Q	0	0
PFD069R	Other impairment problems days (not in NHANES 99-00)	Q	0	0
PFQ090	Require special healthcare equipment	Q	0	0
PFQ100	Special eating utensils (not in NHANES 01-02)	Q	0	0
PFQ110	Dressing aids or devices (not in NHANES 01-02)	Q	0	0
RXD030	Taken prescription medicine past month	Q	0	0
RXD295	Number of prescription medicines taken (not in NHANES 01-02)	Q	0	0
KIQ081	Usually have trouble trying to urinate (not in NHANES 99-00) (same as KIQ080)	Q	0	0
KIQ101	Bladder feels empty after urinating (not in NHANES 99-00) (same as KIQ100)	Q	0	0
KIQ106	Diagnosed with prostate disease (not in NHANES 99-00)	Q	0	0
KIQ121	Diagnosed with enlarged prostate (not in NHANES 99-00) (same as KIQ120)	Q	0	0
KIQ141	Enlargement was BPH (not in NHANES 99-00) (same as KIQ140)	Q	0	0
KIQ161	Age at first BPH diagnosis (not in NHANES 99-00) (same as KIQ160)	Q	0	0
KIQ170A	Check item (not in NHANES 99-00)	Q	0	0
KID182	Enlargement due to prostate cancer (not in NHANES 99-00) (same as KIQ180)	Q	0	0
KIQ321	Ever had a PSA test (not in NHANES 99-00)	Q	0	0
KIQ341	Ever had a rectal exam (not in NHANES 99-00) (same as KIQ340)	Q	0	0
KIQ361	DRE to check for prostate cancer (not in NHANES 99-00) (same as KIQ360)	Q	0	0
KIQ381	DRE to check for blood in stool (not in NHANES 99-00) (same as KIQ380)	Q	0	0
KIQ400	Ability to maintain an erection (not in NHANES 99-00)	Q	0	0
SMQ020	Smoked at least 100 cigarettes in life	Q	0	0
SMD030	Age started smoking cigarettes regularly	Q	0	0
SMQ040	Do you now smoke cigarettes	Q	0	0
SMQ050Q	How long since quit smoking cigarettes	Q	0	0
SMQ050U	Unit of measure (day week month year)	Q	0	0
SMQ053	Check item	Q	0	0
SMD055	Age last smoked cigarettes regularly	Q	0	0
SMD057	Number cigarettes smoked per day when quit	Q	0	0
SMD070	Number cigarettes smoked per day now	Q	0	0
SMD075	How many years smoked this amount	Q	0	0
SMQ077	How soon after waking do you smoke (not in NHANES 99-00)	Q	0	0
SMD080	Number days smoked cigarettes past 30 days	Q	0	0
SMD090	Average number cigarettes per day during past 30 days	Q	0	0
SMD092	May I please see the pack of cigarettes (not in NHANES 99-00)	Q	0	0
SMDUPCA	Cig 12-digit universal product code (not in NHANES 99-00)	Q	0	0
SMD100BR	Cigarette brand or sub-brand	Q	0	0
SMD100FL	Filter type	Q	0	0
SMD100MN	Menthol indicator	Q	0	0
SMD100LN	Length in milllimeters	Q	0	0
SMD100TR	FTC tar content	Q	0	0
SMD100NI	FTC nicotine content	Q	0	0
SMD100CO	FTC carbon monoxide content	Q	0	0
SMD120	Smoked a pipe at least 20 times in life	Q	0	0
SMD130	Age started smoking pipe regularly	Q	0	0
SMD140	Do you now smoke a pipe	Q	0	0
SMQ143	Number pipefuls of tobacco smoked per day	Q	0	0
SMQ145	Number years smoked this amount of pipes	Q	0	0
SMQ150	Smoked cigars at least 20 times in life	Q	0	0
SMD160	Age started cigar smoking regularly	Q	0	0
SMQ170	Do you now smoke cigars	Q	0	0
SMQ173	Number cigars smokes per day	Q	0	0
SMQ175	Number years smoked this amount of cigars	Q	0	0
SMQ180	Used snuff at least 20 times in life	Q	0	0
SMQ190	Age started using snuff regularly	Q	0	0
SMQ200	Do you now use snuff	Q	0	0
SMD203	Number snuff pinches dips rubs per day	Q	0	0
SMQ205	Number years used this amount of snuff	Q	0	0
SMQ210	Used chewing tobacco 20 times in life	Q	0	0
SMD220	Age started chewing tobacco regularly	Q	0	0
SMD230	Do you now use chewing tobacco	Q	0	0
SMD233	Number chewing plugs wads chaws per day	Q	0	0
SMD235	Number years used this chewing tobacco amount	Q	0	0
VIQ030	General condition of eyesight	Q	0	0
VIQ040	Time worrying about eyesight	Q	0	0
VIQ050A	Difficulty reading ordinary newsprint	Q	0	0
VIQ050B	Difficulty with up close work or chores	Q	0	0
VIQ050C	Difficulty seeing steps or curbs under dim light	Q	0	0
VIQ050D	Difficulty noticing objects to side	Q	0	0
VIQ050E	Difficulty finding objects on crowded shelf	Q	0	0
VIQ055	Difficulty driving daytime in familiar place	Q	0	0
VIQ060	Vision limits how long can do activities	Q	0	0
VIQ070	Ever had cataract operation	Q	0	0
VIQ080	Operation in right left or both eyes	Q	0	0
PEASCST1	Blood Pressure Status	E	0	0
PEASCTM1	Blood Pressure Time in Seconds	E	0	0
PEASCCT1	Blood Pressure Comment	E	0	0
BPXCHR	60 sec HR (30 sec HR x 2)	E	0	0
BPQ150A	Had food past 30 minutes	E	0	0
BPQ150B	Had alcohol past 30 minutes	E	0	0
BPQ150C	Had coffee past 30 minutes	E	0	0
BPQ150D	Had cigarettes past 30 minutes	E	0	0
BPAARM	Arm selected	E	0	0
BPACSZ	Cuff size (cm)	E	0	0
BPXDB	Number of dropped beats in 30 seconds	E	0	0
BPXPULS	Pulse regular or irregular?	E	0	0
BPXPTY	Pulse type	E	0	0
BPXML1	MIL: maximum inflation levels (mm Hg)	E	0	0
BPXSY1	SBP first reading (mm Hg)	E	0	0
BPXDI1	DBP first reading (mm Hg)	E	0	0
BPAEN1	Enhancement used first reading	E	0	0
BPXSY2	SBP second reading (mm Hg)	E	0	0
BPXDI2	DBP second reading (mm Hg)	E	0	0
BPAEN2	Enhancement used second reading	E	0	0
BPXSY3	SBP third reading (mm Hg)	E	0	0
BPXDI3	DBP third reading (mm Hg)	E	0	0
BPAEN3	Enhancement used third reading	E	0	0
BPXSY4	Systolic: Blood pressure (fourth reading if necessary) mm Hg	E	0	0
BPXDI4	Diastolic: Blood pressure (fourth reading if necessary) mm Hg	E	0	0
BPAEN4	Enhancement used fourth reading	E	0	0
BMAEXLEN	Length of a MEC exam (sec) (not in NHANES 01-02)	E	0	0
BMAEXSTS	Status of a MEC exam (not in NHANES 01-02)	E	0	0
BMAEXCMT	Comment code for an exam (not in NHANES 01-02)	E	0	0
BMXWT	Weight (kg)	E	0	0
BMIWT	Weight Comment	E	0	0
BMXRECUM	Recumbent Length (cm)	E	0	0
BMIRECUM	Recumbent Length Comment	E	0	0
BMXHEAD	Head Circumference (cm)	E	0	0
BMIHEAD	Head Circumference Comment	E	0	0
BMXHT	Standing Height (cm)	E	0	0
BMIHT	Standing Height Comment	E	0	0
BMXLEG	Upper Leg Length (cm)	E	0	0
BMILEG	Upper Leg Length Comment	E	0	0
BMXCALF	Maximal Calf Circumference (cm)	E	0	0
BMICALF	Maximal Calf Comment	E	0	0
BMXARML	Upper Arm Length (cm)	E	0	0
BMIARML	Upper Arm Length Comment	E	0	0
BMXARMC	Arm Circumference (cm)	E	0	0
BMIARMC	Arm Circumference Comment	E	0	0
BMXWAIST	Waist Circumference (cm)	E	0	0
BMIWAIST	Waist Circumference Comment	E	0	0
BMXTHICR	Thigh Circumference (cm)	E	0	0
BMITHICR	Thigh Circumference Comment	E	0	0
BMXTRI	Triceps Skinfold (mm)	E	0	0
BMITRI	Triceps Skinfold Comment	E	0	0
BMXSUB	Subscapular Skinfold (mm)	E	0	0
BMISUB	Subscapular Skinfold Comment	E	0	0
BMAAMP	Amputations (not in NHANES 01-02)	E	0	0
BMAUREXT	Amputations upper right extremity (not in NHANES 01-02)	E	0	0
BMAUPREL	Amputations UR above or below elbow (not in NHANES 01-02)	E	0	0
BMAULEXT	Amputations upper left extremity (not in NHANES 01-02)	E	0	0
BMAUPLEL	Amputations UL above or below elbow (not in NHANES 01-02)	E	0	0
BMALOREX	Amputations lower right extremity (not in NHANES 01-02)	E	0	0
BMALORKN	Amputations LR above or below knee (not in NHANES 01-02)	E	0	0
BMALLEXT	Amputations lower left extremity (not in NHANES 01-02)	E	0	0
BMALLKNE	Amputations LL above or below knee (not in NHANES 01-02)	E	0	0
DXAEXSTS	Exam Status	E	0	0
DXITOT	Overall Imputation Indicator	E	0	0
DXIHE	Head Imputation Indicator	E	0	0
DXXHEA	Head Area (cm2)	E	0	0
DXAHEBV	Head Bone Invalidity Code	E	0	0
DXXHEBMC	Head Bone Mineral Content (grams)	E	0	0
DXXHEBMD	Head Bone Mineral Density (grams/cm2)	E	0	0
DXAHETV	Head Tissue Invalidity Code	E	0	0
DXXHEFAT	Head Fat (grams)	E	0	0
DXDHELE	Head Lean excl Bone Mineral Content (grams)	E	0	0
DXXHELI	Head Lean incl Bone Mineral Content (grams)	E	0	0
DXDHETOT	Head Total (grams)	E	0	0
DXDHEPF	Head Percent Fat	E	0	0
DXILA	Left Arm Imputation Indicator	E	0	0
DXXLAA	Left Arm Area (cm2)	E	0	0
DXALABV	Left Arm Bone Invalidity Code	E	0	0
DXXLABMC	Left Arm Body Mineral Content (grams)	E	0	0
DXXLABMD	Left Arm Body Mineral Density (grams/cm2)	E	0	0
DXALATV	Left Arm Tissue Invalidity Code	E	0	0
DXXLAFAT	Left Arm Fat (grams)	E	0	0
DXDLALE	Left Arm Lean excl Body Mineral Content (grams)	E	0	0
DXXLALI	Left Arm Lean incl BMC (grams)	E	0	0
DXDLATOT	Left Arm Total (grams)	E	0	0
DXDLAPF	Left Arm Percent Fat	E	0	0
DXILL	Left Leg Imputation Indicator	E	0	0
DXXLLA	Left Leg Area(cm2)	E	0	0
DXALLBV	Left Leg Bone Invalidity Code	E	0	0
DXXLLBMC	Left Leg Bone Mineral Content (grams)	E	0	0
DXXLLBMD	Left Leg Bone Mineral Density (grams/cm2)	E	0	0
DXALLTV	Left Leg Tissue Invalidity Code	E	0	0
DXXLLFAT	Left Leg Fat (grams)	E	0	0
DXDLLLE	Left Leg Lean excl Bone Mineral Content (grams)	E	0	0
DXXLLLI	Left Leg Lean incl Bone Mineral Content (grams)	E	0	0
DXDLLTOT	Left Leg Total (grams)	E	0	0
DXDLLPF	Left Leg Percent Fat	E	0	0
DXIRA	Right Arm Imputation Indicator	E	0	0
DXXRAA	Right Arm Area (cm2)	E	0	0
DXARABV	Right Arm Bone Invalidity Code	E	0	0
DXXRABMC	Right Arm Bone Mineral Content (grams)	E	0	0
DXXRABMD	Right Arm Bone Mineral Density (grams/cm2)	E	0	0
DXARATV	Right Arm Tissue Invalidity Code	E	0	0
DXXRAFAT	Right Arm Fat (grams)	E	0	0
DXDRALE	Right Arm Lean excl Bone Mineral Content (grams)	E	0	0
DXXRALI	Right Arm Lean incl Bone Mineral Content (grams)	E	0	0
DXDRATOT	Right Arm Total (grams)	E	0	0
DXDRAPF	Right Arm Percent Fat	E	0	0
DXIRL	Right Leg Imputation Indicator	E	0	0
DXXRLA	Right Leg Area (cm2)	E	0	0
DXARLBV	Right Leg Bone Invalidity Code	E	0	0
DXXRLBMC	Right Leg Bone Mineral Content (grams)	E	0	0
DXXRLBMD	Right Leg Bone Mineral Density (grams/cm2)	E	0	0
DXARLTV	Right Leg Tissue Invalidity Code	E	0	0
DXXRLFAT	Right Leg Fat (grams)	E	0	0
DXDRLLE	Right Leg Lean excl Bone Mineral Content (grams)	E	0	0
DXXRLLI	Right Leg Lean incl Bone Mineral Content (grams)	E	0	0
DXDRLTOT	Right Leg Total (grams)	E	0	0
DXDRLPF	Right Leg Percent Fat	E	0	0
DXILR	Left Ribs Imputation Indicator	E	0	0
DXXLRA	Left Ribs Area(cm2)	E	0	0
DXXLRBMC	Left Ribs Bone Mineral Content (grams)	E	0	0
DXXLRBMD	Left Ribs Bone Mineral Density (grams/cm2)	E	0	0
DXIRR	Right Ribs Imputation Indicator	E	0	0
DXXRRA	Right Ribs Area (cm2)	E	0	0
DXXRRBMC	Right Ribs Bone Mineral Content (grams)	E	0	0
DXXRRBMD	Right Ribs Bone Mineral Density (grams/cm2)	E	0	0
DXITS	Thoracic Spine Imputation Indicator	E	0	0
DXXTSA	Thoracic Spine Area (cm2)	E	0	0
DXXTSBMC	Thoracic Spine Bone Mineral Content (grams)	E	0	0
DXXTSBMD	Thoracic Spine Bone Mineral Density (grams/cm2)	E	0	0
DXILS	Lumbar Spine Imputation Indicator	E	0	0
DXXLSA	Lumbar Spine Area (cm2)	E	0	0
DXXLSBMC	Lumbar Spine Bone Mineral Content (grams)	E	0	0
DXXLSBMD	Lumbar Spine Bone Mineral Density (grams/cm2)	E	0	0
DXIPE	Pelvis Imputation Indicator	E	0	0
DXXPEA	Pelvis Area (cm2)	E	0	0
DXXPEBMC	Pelvis Bone Mineral Content (grams)	E	0	0
DXXPEBMD	Pelvis Bone Mineral Density (grams/cm2)	E	0	0
DXITR	Trunk Imputation Indicator	E	0	0
DXDTRA	Trunk Bone area (cm2)	E	0	0
DXATRBV	Trunk Bone Invalidity Code	E	0	0
DXDTRBMC	Trunk Bone Mineral Content (grams)	E	0	0
DXDTRBMD	Trunk Bone BMD (g/cm2)	E	0	0
DXATRTV	Trunk Tissue Invalidity Code	E	0	0
DXXTRFAT	Trunk Fat (grams)	E	0	0
DXDTRLE	Trunk Lean excl Bone Mineral Content (grams)	E	0	0
DXXTRLI	Trunk Lean incl Bone Mineral Content (grams)	E	0	0
DXDTRTOT	Trunk Total (grams)	E	0	0
DXDTRPF	Trunk Percent Fat	E	0	0
DXDSTA	Subtotal Area (cm2)	E	0	0
DXDSTBMC	Subtotal Bone Mineral Content (grams)	E	0	0
DXDSTBMD	Subtotal Bone Mineral Density (grams/cm2)	E	0	0
DXDSTFAT	Subtotal Fat (g)	E	0	0
DXDSTLE	Subtotal Lean excl BMC (g)	E	0	0
DXDSTLI	Subtotal Lean incl BMC (g)	E	0	0
DXDSTTOT	Subtotal (Total excl Head) (g)	E	0	0
DXDSTPF	Subtotal Percent Fat	E	0	0
DXDTOA	Total Area (cm2)	E	0	0
DXDTOBMC	Total Bone Mineral Content (g)	E	0	0
DXDTOBMD	Total Bone Mineral Density (g/cm2)	E	0	0
DXDTOFAT	Total Fat (g)	E	0	0
DXDTOLE	Total Lean excl BMC (g)	E	0	0
DXDTOLI	Total Lean incl BMC (g)	E	0	0
DXDTOTOT	Total Lean+Fat(g)	E	0	0
DXDTOPF	Total Percent Fat	E	0	0
LEDSCCT2	ABPI section comment (not in NHANES 99-00)	E	0	0
LEAARM	Arm	E	0	0
LEAARMC	Arm comment (not in NHANES 99-00)	E	0	0
LEDARMCF	Brachial cuff size	E	0	0
LEQ020	Large adult used poor thigh cuff fit (not in NHANES 99-00)	E	0	0
LEAANKL	Ankles	E	0	0
LEAANKLC	Ankle comment (not in NHANES 99-00)	E	0	0
LEDANKCF	Ankle cuff size	E	0	0
LEXBRP1	Brachial SBP 1	E	0	0
LEXBRP2	Brachial SBP 2	E	0	0
LEXBRPM	Mean Brachial SBP	E	0	0
LEXLPTS1	Left Posterior Tibial SBP 1	E	0	0
LEXLPTS2	Left Posterior Tibial SBP 2	E	0	0
LEXLPTSM	Left Mean Posterior Tibial SBP	E	0	0
LEXLABPI	Left ABPI	E	0	0
LEXRPTS1	Right Posterior Tibial SBP 1	E	0	0
LEXRPTS2	Right Posterior Tibial SBP 2	E	0	0
LEXRPTSM	Right Mean Posterior Tibial SBP	E	0	0
LEXRABPI	Right ABPI	E	0	0
LEALPTPD	Left PT pulse detected (not in NHANES 99-00)	E	0	0
LEARPTPD	Right PT pulse detected (not in NHANES 99-00)	E	0	0
LEALAPNC	Left ankle SBP more than 255 mmHg (not in NHANES 99-00)	E	0	0
LEARAPNC	Right ankle SBP more than 255 mmHg (not in NHANES 99-00)	E	0	0
LEDSCCT1	Peripheral neuropathy section comment (not in NHANES 99-00)	E	0	0
LEALAMP	Left amputation	E	0	0
LEALBUN	Left bunions	E	0	0
LEALLES	Left lesion	E	0	0
LEALLESS	Left lesion site	E	0	0
LEARAMP	Right amputation	E	0	0
LEARBUN	Right bunions	E	0	0
LEARLES	Right lesion	E	0	0
LEARLESS	Right lesion site	E	0	0
LEXLMH11	Left metatarsal head 1 test 1	E	0	0
LEALM1C1	Left metatarsal head 1 comment test 1	E	0	0
LEXLHAL1	Left halux test 1	E	0	0
LEALHAC1	Left halux comment test 1	E	0	0
LEXLMH51	Left metatarsal head 5 test 1	E	0	0
LEALM5C1	Left metatarsal head 5 comment test 1	E	0	0
LEXLMH12	Left metatarsal head 1 test 2	E	0	0
LEALM1C2	Left metatarsal head 1 comment test 2	E	0	0
LEXLHAL2	Left halux test 2	E	0	0
LEALHAC2	Left halux comment test 2	E	0	0
LEXLMH52	Left metatarsal head 5 test 2	E	0	0
LEALM5C2	Left metatarsal head 5 comment test 2	E	0	0
LEXLMH13	Left metatarsal head 1 test 3	E	0	0
LEALM1C3	Left metatarsal head 1 comment test 3 (not in NHANES 99-00)	E	0	0
LEXLHAL3	Left halux test 3	E	0	0
LEALHAC3	Left halux comment test 3 (not in NHANES 99-00)	E	0	0
LEXLMH53	Left metatarsal head 5 test 3	E	0	0
LEALM5C3	Left metatarsal head 5 comment test 3 (not in NHANES 99-00)	E	0	0
LEXRHAL1	Right halux test 1	E	0	0
LEARHAC1	Right halux comment test 1	E	0	0
LEXRMH11	Right metatarsal head 1 test 1	E	0	0
LEARM1C1	Right metatarsal head 1 comment test 1	E	0	0
LEXRMH51	Right metatarsal head 5 test 1	E	0	0
LEARM5C1	Right metatarsal head 5 comment test 1	E	0	0
LEXRHAL2	Right halux test 2	E	0	0
LEARHAC2	Right halux comment test 2	E	0	0
LEXRMH12	Right metatarsal head 1 test 2	E	0	0
LEARM1C2	Right metatarsal head 1 comment test 2	E	0	0
LEXRMH52	Right metatarsal head 5 test 2	E	0	0
LEARM5C2	Right metatarsal head 5 comment test 2	E	0	0
LEXRHAL3	Right halux test 3	E	0	0
LEARHAC3	Right halux comment test 3 (not in NHANES 01-02)	E	0	0
LEXRMH13	Right metatarsal head 1 test 3 (not in NHANES 01-02)	E	0	0
LEARM1C3	Right metatarsal head 1 comment test 3 (not in NHANES 01-02)	E	0	0
LEXRMH53	Right metatarsal head 5 test 3	E	0	0
LEARM5C3	Right metatarsal head 5 comment test 3 (not in NHANES 99-00)	E	0	0
LEALPN	Left foot number of insensate areas	E	0	0
LEARPN	Right foot number of insensate areas	E	0	0
MSAEXLEN	Timed walk and muscle strength time (sec)	E	0	0
MSAEXSTS	Timed walk and muscle strength status	E	0	0
MSAEXCMT	Timed walk and muscle strength comments	E	0	0
MSDEXCLU	Exclusion criteria for muscle strength	E	0	0
MSDCWUA	Can SP walk unassisted (not in NHANES 99-00)	E	0	0
MSXWTIME	Time to complete 20 feet walk (sec)	E	0	0
MSXW08TM	Time to complete 8 feet walk (sec) (not in NHANES 99-00)	E	0	0
MSXWPAIN	Pain reported on walking	E	0	0
MSAWDEV	Type of device used	E	0	0
MSDPTIME	Time to peak force in seconds	E	0	0
MSDPFANG	Angle of peak force (degrees)	E	0	0
MSXARML	Arm length cm	E	0	0
MSXGRAV	Gravity correction in Lb	E	0	0
MSDPFVEL	Peak force velocity degree per seconds	E	0	0
MSDPF	Peak force (newtons)	E	0	0
MSDNTR	Number of trials	E	0	0
MSDAPF	Average peak force (newtons)	E	0	0
MSDPFTR	Selected peak force trial	E	0	0
SEQ010	Hemophilia (not in NHANES 01-02)	E	0	0
SEQ020	Cancer chemotherapy past or future 4 weeks (not in NHANES 01-02)	E	0	0
SEQ030	Pacemaker or automatic defibrillator (not in NHANES 01-02)	E	0	0
SEQ040	Amputations of legs or feet other than toes (not in NHANES 01-02)	E	0	0
SEQ050	Where is the amputation (not in NHANES 01-02)	E	0	0
SEQ060	Are you currently pregnant (not in NHANES 01-02)	E	0	0
SEQ070	How many weeks (not in NHANES 01-02)	E	0	0
WHQ020L	How much weight without clothes or shoes (not in NHANES 01-02)	E	0	0
SEQ080	CV exclusion and physician medical review (not in NHANES 01-02)	E	0	0
URXUMA	Albumin urine (ug/mL)	LAB	0	0
URXUCR	Creatinine urine (mg/dL)	LAB	0	0
LBXBPB	Lead (ug/dL)	LAB	0	0
LBDBPBSI	Lead (umol/L)	LAB	0	0
LBXBCD	Cadmium (ug/L)	LAB	0	0
LBDBCDSI	Cadmium (nmol/L)	LAB	0	0
LBXEPP	Protoporphyrin (ug/dL RBC)	LAB	0	0
LBDEPPSI	Protoporphyrin (umol/L RBC)	LAB	0	0
LBXIRN	Iron (ug/dL)	LAB	0	0
LBXTIB	Total iron binding capacity (ug/dL)	LAB	0	0
LBXFER	Ferritin (ng/mL)	LAB	0	0
LBXFOL	Folate serum (ng/mL)	LAB	0	0
LBXB12	Vitamin B12 serum (pg/mL)	LAB	0	0
LBXHCY	Homocysteine (umol/L)	LAB	0	0
LBXMMA	Methylmalonic acid (umol/L)	LAB	0	0
LBXTHG	Mercury total (ug/L)	LAB	0	0
LBDTHGSI	Mercury total (umol/L)	LAB	0	0
LBXIHG	Mercury inorganic (ug/L)	LAB	0	0
LBDIHGSI	Mercury inorganic (umol/L)	LAB	0	0
LBXRBF	Folate RBC (ng/mL RBC)	LAB	0	0
LBDRBFSI	Folate RBC (nmol/L RBC)	LAB	0	0
LBDCOTLC	Cotinine comment code (not in NHANES 99-00)	LAB	0	0
LBDCOTSI	Cotinine (nmol/L) (not in NHANES 01-02)	LAB	0	0
LBXSEL	Selenium (ng/mL) (not in NHANES 01-02)	LAB	0	0
LBDSELSI	Selenium (nmol/L) (not in NHANES 01-02)	LAB	0	0
LBXGTC	Gamma tocopherol (ug/dL)	LAB	0	0
LBDGTCSI	Gamma tocopherol (umol/L)	LAB	0	0
LBXRPL	Retinyl palmitate (ug/dL)	LAB	0	0
LBDRPLSI	Retinyl palmitate (umol/L)	LAB	0	0
LBXRST	Retinyl stearate (ug/dL)	LAB	0	0
LBDRSTSI	Retinyl stearate (umol/L)	LAB	0	0
LBXVIA	Vitamin A (ug/dL) (not in NHANES 01-02)	LAB	0	0
LBDVIASI	Vitamin A (umol/L) (not in NHANES 01-02)	LAB	0	0
LBXVIE	Vitamin E (ug/dL)	LAB	0	0
LBDVIESI	Vitamin E (umol/L)	LAB	0	0
URXUHG	Mercury urine (ng/mL)	LAB	0	0
SSCA125	Cancer antigen 125 (U/mL) (surplus) (not in NHANES 99-00)	LAB	0	0
SSCA153	Cancer antigen 15.3 (mU/mL) (surplus) (not in NHANES 99-00)	LAB	0	0
WTSAF2YR	2Yr AM(3-11) & fasting (12+) weights	LAB	0	0
WTSAF4YR	4Yr AM(3-11) & fasting (12+) weights	LAB	0	0
LBXTR	Triglyceride (mg/dL)	LAB	0	0
LBDTRSI	Triglyceride (mmol/L)	LAB	0	0
LBDLDL	LDL (mg/dL)	LAB	0	0
LBDLDLSI	LDL (mmol/L)	LAB	0	0
LBXTC	Total Cholesterol (mg/dL)	LAB	0	0
LBDHDL	HDL (mg/dL)	LAB	0	0
LBXHP1	Helicobacter pylori (ISR) (not in NHANES 01-02)	LAB	0	0
LBXFB	Fibrinogen (mg/dL)	LAB	0	0
LBXBAP	Bone alkaline phosphotase (ug/L)	LAB	0	0
URXNT	N-telopeptides (Ntx) (nmol BCE)	LAB	0	0
SSCYPC	Cystatin C (mg/L) (surplus)	LAB	0	0
WTSCY4YR	Surplus sera cystatin 99-02 weights (surplus)	LAB	0	0
SSMETSI	Methyltetrahydrofolate (pmol/ml) (surplus) (60-150) (not in NHANES 01-02)	LAB	0	0
SSFOLSI	Folic acid (pmol/ml) (surplus) (60-150) (not in NHANES 01-02)	LAB	0	0
SSFOLTSI	Total Folate (pmol/ml) (surplus) (60-150) (not in NHANES 01-02)	LAB	0	0
SSMET	Methyltetrahydrofolate (ng/ml) (surplus) (60-150) (not in NHANES 01-02)	LAB	0	0
SSFOL	Folic acid (ng/ml) (surplus) (60-150) (not in NHANES 01-02)	LAB	0	0
SSFOLTOT	Total Folate (ng/ml) (surplus) (60-150) (not in NHANES 01-02)	LAB	0	0
WTSSCB2Y	Cardiac biomarkers 2 year weights	LAB	0	0
WTSSCB4Y	Cardiac biomarkers 4 year weights 1999-2002	LAB	0	0
SSB2M	Beta 2 Microglobulin (mg/L) (surplus)	LAB	0	0
SSB2ML	Beta 2 Microglobulin comment code	LAB	0	0
SSCYST	Cystatin C (mg/L) (surplus)	LAB	0	0
SSCYSTL	Cystatin C comment code	LAB	0	0
SSGALB	Glycated Albumin (g/dL) (surplus)	LAB	0	0
SSGALBL	Glycated Albumin comment code	LAB	0	0
SSALB	Albumin (g/dL) (surplus)	LAB	0	0
SSALBL	Albumin comment code	LAB	0	0
SSGALBP	Percent glycated albumin% (surplus)	LAB	0	0
SSPRIS	Pristine sample (surplus)	LAB	0	0
LBXHA	Hepatitis A antibody	LAB	0	0
LBXHBS	Hepatitis B surface antibody (not in NHANES 01-02)	LAB	0	0
LBXHBC	Hepatitis B core antibody	LAB	0	0
LBDHBG	Hepatitis B surface antigen	LAB	0	0
LBDHCV	Hepatitis C antibody confirmed	LAB	0	0
LBXHCR	Hepatitis C RNA	LAB	0	0
LBDHD	Hepatitis D (antiHDV)	LAB	0	0
WTSSCB2Y	Cardiac biomarkers 2 year weights (surplus) (newly added Sep 2022 - SSTROP_A)	LAB	0	0
WTSSCB4Y	Cardiac biomarker 4 yr weights 1999-2002 (surplus) (newly added Sep 2022 – SSTROP_A)	LAB	0	0
SSTNT	Cardiac hs-Troponin T (ng/L) (surplus) (newly added Sep 2022 – SSTROP_A)	LAB	0	0
SSTNTLC	Cardiac hs-Troponin T comment code (surplus) (newly added Sep 2022 – SSTROP_A)	LAB	0	0
SSTNIA	Cardiac hs-Troponin I (Abbott) (ng/L) (surplus) (newly added Sep 2022 – SSTROP_A)	LAB	0	0
SSTNIALC	Cardiac hs-Troponin I (Abbott) comment (surplus) (newly added Sep 2022 – SSTROP_A)	LAB	0	0
SSTNIS	Cardiac hs-Troponin I (Siemens) (ng/L) (surplus) (newly added Sep 2022 – SSTROP_A)	LAB	0	0
SSTNISLC	Cardiac hs-Troponin I (Siemens) comment (surplus) (newly added Sep 2022 – SSTROP_A)	LAB	0	0
SSTNIO	Cardiac hs-Troponin I (Ortho) (ng/L) (surplus) (newly added Sep 2022 – SSTROP_A)	LAB	0	0
SSTNIOLC	Cardiac hs-Troponin I (Ortho) comment (surplus) (newly added Sep 2022 – SSTROP_A)	LAB	0	0
SSPRISTP	Pristine sample comment for SSTROP_A (surplus) (newly added Sep 2022 – SSTROP_A)	LAB	0	0
URXUIO	Iodine urine (ng/mL) (not in NHANES 99-00)	LAB	0	0
URXUCR	Creatinine, urine (mg/dL)	LAB	0	0
WTUIO2YR	Iodine Subsample 2 year Mec Weight	LAB	0	0
WTSSCB2Y	Cardiac biomarkers 2 year weights (surplus)	LAB	0	0
WTSSCB4Y	Cardiac biomarker 4 yr weights 1999-2002 (surplus)	LAB	0	0
SSBNPL	NT-proBNP comment code (surplus)	LAB	0	0
SSPRIS	Pristine sample (surplus)	LAB	0	0
WTSAF2YR	Fasting Subsample 2 Year Mec Weight	LAB	0	0
WTSAF4YR	Fasting Subsample 4 Year Mec Weight	LAB	0	0
LBXGLU	Glucose plasma (mg/dL)	LAB	0	0
LBXGLUSI	Glucose plasma (mmol/L)	LAB	0	0
LBXCPSI	C-peptide (nmol/L)	LAB	0	0
LBXIN	Insulin (uU/mL)	LAB	0	0
LBXINSI	Insulin (pmol/L)	LAB	0	0
KIQ201	Diagnosed with prostate cancer (not in NHANES 99-00) (same as KIQ200) – L11PSA_B	LAB	0	0
LBXP1	PSA total (ng/mL) (not in NHANES 99-00) – L11PSA_B	LAB	0	0
LBXP2	PSA free (ng/mL) (not in NHANES 99-00) – L11PSA_B	LAB	0	0
LBDP3	PSA ratio (%) (not in NHANES 99-00) – L11PSA_B	LAB	0	0
SSTESTO	Testosterone (ng/mL) men (surplus)	LAB	0	0
SSSHBG	Sex Hormone Binding Globulin (nmol/L) men (surplus)	LAB	0	0
SSSE2	Estradiol (pg/mL) men (surplus)	LAB	0	0
SS3ADLG	Androstanedione glucuronide (ng/mL) men (surplus)	LAB	0	0
LBXSAL	Albumin (g/dL)	LAB	0	0
LBXSBU	Blood Urea Nitrogen (mg/dL)	LAB	0	0
LBXSCA	Calcium total (mg/dL)	LAB	0	0
LBXSCH	Cholesterol total (mg/dL)	LAB	0	0
LBDSCHSI	Cholesterol total (mmol/L)	LAB	0	0
LBXSGL	Glucose (mg/dL)	LAB	0	0
LBXSIR	Iron (ug/dL)	LAB	0	0
LBDSIRSI	Iron (umol/L)	LAB	0	0
LBXSPH	Phosphorus (mg/dL)	LAB	0	0
LBXSTB	Bilirubin total (mg/dL)	LAB	0	0
LBXSTP	Protein total (g/dL)	LAB	0	0
LBXSTR	Triglycerides (mg/dL)	LAB	0	0
LBXSUA	Uric acid (mg/dL)	LAB	0	0
LBXSCR	Creatinine (mg/dL)	LAB	0	0
LBXSOSSI	Osmolality (mOsm/Kg)	LAB	0	0
LBXSGB	Globulin (g/dL)	LAB	0	0
LBXFSH	Follicle stimulating hormone (mIU/mL)	LAB	0	0
LBDFSHSI	Follicle stimulating hormone (IU/L)	LAB	0	0
LBXLH	Luteinizing hormone (mIU/mL)	LAB	0	0
LBDLHSI	Luteinizing hormone (IU/L)	LAB	0	0
TELOMEAN	Mean telomere length relative to standard ref DNA – T/S ratio (surplus)	LAB	0	0
TELOSTD	Asso Std Dev of Mean T/S ratio (surplus)	LAB	0	0
WTSTH2YR	Thyroid hormones Subsample 2 yr Mec Wgt	LAB	0	0
WTSTH4YR	Thyroid hormones Subsample 4 yr Mec Wgt	LAB	0	0
LBXT4	Thyroxine (T4) (ug/dL)	LAB	0	0
LBDT4SI	Thyroxine (T4) (nmol/L)	LAB	0	0
LBXTSH	Thyroid stimulating hormone (IU/L)	LAB	0	0
SSATG	Thyroglobulin antibody (surplus) (not in NHANES 99-00)	LAB	0	0
SST3F	Free T3 (surplus) (not in NHANES 99-00)	LAB	0	0
SST4F	Free T4 (not in NHANES 99-00)	LAB	0	0
SSTGN	Thyroglobulin (surplus) (not in NHANES 99-00)	LAB	0	0
SSTPO	Thyroperoxidase antibody (surplus) (not in NHANES 99-00)	LAB	0	0
SSTSH1	Thyroid stimulating hormone (surplus) (not in NHANES 99-00)	LAB	0	0
SSTT3	Total T3 (surplus) (not in NHANES 99-00)	LAB	0	0
SST4F	Total T4 (surplus) (not in NHANES 99-00)	LAB	0	0
LBXALC	A-carotene (ug/dL) (not in NHANES 99-00)	LAB	0	0
LBDALCSI	A-carotene (umol/L) (not in NHANES 99-00)	LAB	0	0
LBXBEC	Trans-b-carotene (ug/dL) (not in NHANES 99-00)	LAB	0	0
LBDBECSI	Trans-b-carotene (umol/L) (not in NHANES 99-00)	LAB	0	0
LBXCBC	Cis-b-carotene (ug/dL) (not in NHANES 99-00)	LAB	0	0
LBDCBCSI	Cis-b-carotene (umol/L) (not in NHANES 99-00)	LAB	0	0
LBXCRY	B-cryptoxanthin (ug/dL) (not in NHANES 99-00)	LAB	0	0
LBDCRYSI	b-cryptoxanthin (umol/L) (not in NHANES 99-00)	LAB	0	0
LBXLUZ	Combined Lutein/zeaxanthin (ug/dL) (not in NHANES 99-00)	LAB	0	0
LBDLUZSI	Combined Lutein/zeaxanthin (umol/L) (not in NHANES 99-00)	LAB	0	0
LBXLYC	Trans-lycopene (ug/dL) (not in NHANES 99-00)	LAB	0	0
LBDLYCSI	Trans-lycopene (umol/L) (not in NHANES 99-00)	LAB	0	0
LBXVIA	Retinol (ug/dL) (not in NHANES 99-00)	LAB	0	0
LBDVIASI	Retinol (umol/L) (not in NHANES 99-00)	LAB	0	0
LBDVIDMS	Vitamin D (nmol/L) (not in NHANES 99-00)	LAB	0	0
WTTFA2YR	Trans Fatty Acid Subsample 2 Year Weight (not in NHANES 01-02)	LAB	0	0
LBXHDT	Trans 9 Hexadecenoic acid (not in NHANES 01-02)	LAB	0	0
LBDHDTLC	Trans 9 Hexadecenoic acid comment code (not in NHANES 01-02)	LAB	0	0
LBXOD1	Trans 11 Octadecenoic acid (not in NHANES 01-02)	LAB	0	0
LBDOD1LC	Trans 11 Octadecenoic acid comment code (not in NHANES 01-02)	LAB	0	0
LBXOD9	Trans 9 Octadecenoic acid (not in NHANES 01-02)	LAB	0	0
LBDOD9LC	Trans 9 Octadecenoic acid comment code (not in NHANES 01-02)	LAB	0	0
LBXOTT	Trans Trans 9 12 Octadecadienoic acid (not in NHANES 01-02)	LAB	0	0
LBDOTTLC	Trans Trans 9 12 Octadecadienoic acid comment code (not in NHANES 01-02)	LAB	0	0
ELIGSTAT	Eligibility status for mortality follow-up	MORTALITY	0	0
MORTSTAT	Final mortality status	MORTALITY	0	0
UCOD_LEADING	Underlying leading cause of death recode	MORTALITY	0	0
DIABETES	Diabetes flag from multiple cause of death	MORTALITY	0	0
HYPERTEN	Hypertension flag from multiple cause of death	MORTALITY	0	0
PERMTH_INT	Number of person months of follow up from NHANES interview date	MORTALITY	0	0
PERMTH_EXM	Number of person months of follow up from NHANES mobile exam center date	MORTALITY	0	0
BPXPLS	60 sec pulse (30 sec pulse X2)	E	1	1
BPXSAR	SBP average reported to examinee	E	1	1
BPXDAR	DBP average reported to examinee	E	1	1
BMXBMI	Body Mass Index (kg/m2)	E	1	1
URXUMASI	Albumin urine (mg/L)	LAB	1	1
URXUCRSI	Creatinine urine (umol/L)	LAB	1	1
LBDIRNSI	Iron (umol/L)	LAB	1	1
LBDTIBSI	Total iron binding capacity (umol/L)	LAB	1	1
LBXPCT	Transferrin Saturation (%)	LAB	1	1
LBDFERSI	Ferritin (ug/L)	LAB	1	1
LBDFOLSI	Folate serum (nmol/L)	LAB	1	1
LBDB12SI	Vitamin B12 serum (pmol/L)	LAB	1	1
LBXCOT	Cotinine (ng/mL)	LAB	1	1
LBDTCSI	Total Cholesterol (mmol/L)	LAB	1	1
LBDHDLSI	HDL (mmol/L)	LAB	1	1
LBXWBCSI	WBC count (1000 cells/uL)	LAB	1	1
LBXLYPCT	Lymphocyte percent	LAB	1	1
LBXMOPCT	Monocyte percent	LAB	1	1
LBXNEPCT	Segmented neutrophils percent	LAB	1	1
LBXEOPCT	Eosinophils percent	LAB	1	1
LBXBAPCT	Basophils percent	LAB	1	1
LBDLYMNO	Lymphocyte number (1000 cells/uL)	LAB	1	1
LBDMONO	Monocyte number (1000 cells/uL)	LAB	1	1
LBDNENO	Segmented neutrophils number (1000 cell/uL)	LAB	1	1
LBDEONO	Eosinophils number (1000 cells/uL)	LAB	1	1
LBDBANO	Basophils number (1000 cells/uL)	LAB	1	1
LBXRBCSI	Red blood cell count (million cells/uL)	LAB	1	1
LBXHGB	Hemoglobin (g/dL)	LAB	1	1
LBXHCT	Hematocrit	LAB	1	1
LBXMCVSI	Mean cell volume (fL)	LAB	1	1
LBXMCHSI	Mean cell hemoglobin (pg)	LAB	1	1
LBXMC	Mean Cell Hemoglobin Concentration (g/dL)	LAB	1	1
LBXRDW	Red cell distribution width (percent)	LAB	1	1
LBXPLTSI	Platelet count (1000 cells/uL)	LAB	1	1
LBXMPSI	Mean platelet volume (fL)	LAB	1	1
LBXCRP	CRP (mg/dL)	LAB	1	1
LBDFBSI	Fibrinogen (g/L)	LAB	0	0
LBXGH	Glycohemoglobin %	LAB	1	1
SSBNP	NT-proBNP (pg/ml) (surplus)	LAB	1	1
LBDSALSI	Albumin (g/L)	LAB	1	1
LBXSATSI	Alanine Aminotransferase (ALT) (U/L)	LAB	1	1
LBXSASSI	Aspartate Aminotransferase (AST) (U/L)	LAB	1	1
LBXSAPSI	Alkaline Phosphatase (ALP) (IU/L)	LAB	1	1
LBDSBUSI	Blood Urea Nitrogen (mmol/L)	LAB	1	1
LBDSCASI	Calcium total (mmol/L)	LAB	1	1
LBXSC3SI	Bicarbonate (mmol/L)	LAB	1	1
LBXSGTSI	Gamma Glutamyl Transferase (GGT) (U/L)	LAB	0	0
LBDSGLSI	Glucose (mmol/L)	LAB	1	1
LBXSLDSI	Lactate Dehydrogenase (LDH) (U/L)	LAB	1	1
LBDSPHSI	Phosphorus (mmol/L)	LAB	1	1
LBDSTBSI	Bilirubin total (umol/L)	LAB	1	1
LBDSTPSI	Protein total (g/L)	LAB	1	1
LBDSTRSI	Triglycerides (mmol/L)	LAB	1	1
LBDSUASI	Uric acid (umol/L)	LAB	1	1
LBDSCRSI	Creatinine (umol/L)	LAB	1	1
LBXSNASI	Sodium (mmol/L)	LAB	1	1
LBXSKSI	Potassium (mmol/L)	LAB	1	1
LBXSCLSI	Chloride (mmol/L)	LAB	1	1
LBDSGBSI	Globulin (g/L)	LAB	1	1
