# Supplementary material for: LinAge2: providing actionable insights and benchmarking with epigenetic clocks
Source: NPJ Aging. 2025 Apr 23;11(1):29. doi: 10.1038/s41514-025-00221-4 (PMC12019333; doi:10.1038/s41514-025-00221-4)
Supplement: Supplementary file 1 — Supplementary information [file 41514_2025_221_MOESM1_ESM.zip › linAge2_code/userData_sanity.csv]

SEQN	RIAGENDR	RIDAGEEX	BPQ020	DIQ010	HUQ010	HUQ020	HUQ050	HUQ070	KIQ020	MCQ010	MCQ053	MCQ160A	MCQ160B	MCQ160C	MCQ160D	MCQ160E	MCQ160F	MCQ160G	MCQ160I	MCQ160J	MCQ160K	MCQ160L	MCQ220	OSQ010A	OSQ010B	OSQ010C	OSQ060	PFQ056	BPXPLS	BPXSAR	BPXDAR	BMXBMI	URXUMASI	URXUCRSI	LBDIRNSI	LBDTIBSI	LBXPCT	LBDFERSI	LBDFOLSI	LBDB12SI	LBXCOT	LBDTCSI	LBDHDLSI	LBXWBCSI	LBXLYPCT	LBXMOPCT	LBXNEPCT	LBXEOPCT	LBXBAPCT
100002	1	926	2	2	2	2	3	1	2	2	2	1	2	2	2	2	2	2	2	2	2	2	1	2	2	2	2	2	68	98	56	24.9	9.1	12818	11.64	71.6	16.3	55	55.7	521.77	0.035	5.56	1.39	7.6	21.1	7.1	66.8	4.4	0.5
100005	1	597	1	2	2	3	3	2	2	2	2	2	2	2	2	2	2	2	2	1	2	2	2	2	1	2	2	2	66	122	83	29.1	6.1	15205	25.24	60.86	41.5	198	38.7	215.5	1.81	7.21	1.08	5.9	37.8	6.2	52.2	3.4	0.4
100007	2	712	1	2	1	3	0	2	2	2	2	2	2	2	2	2	2	2	2	1	2	2	2	2	2	2	2	2	58	123	81	29.39	6.7	11315	17.18	62.29	27.6	155	27.6	559.4	0.09	6.34	2.73	4.9	46.8	8.5	43.3	0.8	0.7
100010	1	518	2	2	3	1	3	1	9	2	2	2	2	2	2	2	2	2	2	2	2	9	2	2	2	2	9	1	58	142	95	30.94	11.1	24664	14.86	52.98	28	32	30.6	281.92	374.58	3.62	1.31	4.6	41.3	10.5	43.8	3.4	1
100013	1	850	1	1	4	3	4	2	2	2	2	1	2	2	2	2	2	2	2	2	2	2	2	2	2	2	2	2	102	130	66	25.57	42.3	7602	13.43	72.5	18.5	87	106.2	264.94	0.035	8.12	1.28	11.6	13.1	3.8	82.4	0.4	0.4
100014	1	974	2	2	2	3	3	1	2	2	2	2	2	2	2	2	2	2	2	2	2	2	2	2	2	2	2	2	72	136	61	27.33	33.3	17415	11.64	68.74	16.9	333	33.1	298.89	212	4.5	1.04	9.1	29.8	5.6	62.5	1.7	0.4
100024	2	646	2	2	4	1	2	2	2	2	2	1	2	2	2	1	2	2	2	1	2	2	1	2	2	2	1	2	82	114	71	25.93	3.8	5216	17.54	66.77	26.3	127	22.2	479.7	255.19	5.66	2.72	9.4	39.1	7.4	51.6	1.5	0.6
100025	2	508	1	2	4	3	5	2	2	1	2	2	2	2	2	2	2	2	2	1	2	2	2	2	2	2	2	2	74	119	85	37.6	11.2	19094	13.43	70.53	19	97	30.1	482.65	0.035	4.11	1.42	7.8	33	8.3	53.1	4.9	0.7
100029	1	745	1	1	4	2	3	1	2	2	2	1	2	2	1	2	1	1	2	1	1	2	2	2	2	2	2	2	118	124	71	36.94	208.5	30586	5.19	70.17	8.7	57	15.6	295.94	0.12	5.59	1.28	9.5	4.5	5.7	89.1	0.6	0.2
100033	1	563	2	2	3	3	2	2	2	1	2	2	2	2	2	2	2	2	2	1	1	2	2	2	2	2	2	2	78	107	71	36.16	5.4	11934	16.65	58.71	28.4	258	38.1	390.4	0.1	4.89	1.21	8.6	26.2	6.5	65.1	1.6	0.7
[truncated: 36 more columns]
