# Supplementary material for: LinAge2: providing actionable insights and benchmarking with epigenetic clocks
Source: NPJ Aging. 2025 Apr 23;11(1):29. doi: 10.1038/s41514-025-00221-4 (PMC12019333; doi:10.1038/s41514-025-00221-4)
Supplement: Supplementary file 1 — Supplementary information [file 41514_2025_221_MOESM1_ESM.zip › linAge2_code/mergedDataNHANES9902.csv]

	yearsNHANES	SEQN	RIAGENDR	RIDAGEYR	RIDAGEEX	BPQ020	DIQ010	HUQ010	HUQ020	HUQ050	HUQ070	KIQ020	MCQ010	MCQ053	MCQ160A	MCQ160B	MCQ160C	MCQ160D	MCQ160E	MCQ160F	MCQ160G	MCQ160I	MCQ160J	MCQ160K	MCQ160L	MCQ220	OSQ010A	OSQ010B	OSQ010C	OSQ060	PFQ056	BPXPLS	BPXSAR	BPXDAR	BMXBMI	URXUMASI	URXUCRSI	LBDIRNSI	LBDTIBSI	LBXPCT	LBDFERSI	LBDFOLSI	LBDB12SI	LBXCOT	LBDTCSI	LBDHDLSI	LBXWBCSI	LBXLYPCT	LBXMOPCT
1	9900	1	2	2	31	NA	2	1	3	3	1	NA	2	2	NA	NA	NA	NA	NA	NA	NA	NA	NA	NA	NA	NA	NA	NA	NA	NA	NA	NA	NA	NA	14.9	NA	NA	NA	NA	NA	NA	NA	NA	NA	NA	NA	NA	NA	NA
2	9900	2	1	77	926	2	2	2	2	3	1	2	2	2	1	2	2	2	2	2	2	2	2	2	2	1	2	2	2	2	2	68	98	56	24.9	9.1	12818	11.64	71.6	16.3	55	55.7	521.77	0.035	5.56	1.39	7.6	21.1	7.1
3	9900	3	2	10	126	NA	2	1	1	1	2	NA	2	2	NA	NA	NA	NA	NA	NA	NA	NA	NA	NA	NA	NA	NA	NA	NA	NA	NA	104	108	63	17.63	10.4	11138	30.79	81.62	37.7	5	14.9	630.99	0.06	3.34	0.78	7.5	37.8	8.1
4	9900	4	1	1	23	NA	2	1	3	2	2	NA	2	2	NA	NA	NA	NA	NA	NA	NA	NA	NA	NA	NA	NA	NA	NA	NA	NA	NA	NA	NA	NA	NA	NA	NA	NA	NA	NA	NA	NA	NA	NA	NA	NA	8.8	57.7	6.2
5	9900	5	1	49	597	1	2	2	3	3	2	2	2	2	2	2	2	2	2	2	2	2	1	2	2	2	2	1	2	2	2	66	122	83	29.1	6.1	15205	25.24	60.86	41.5	198	38.7	215.5	1.81	7.21	1.08	5.9	37.8	6.2
6	9900	6	2	19	230	2	2	2	3	3	2	NA	2	2	NA	NA	NA	NA	NA	NA	NA	NA	NA	NA	NA	NA	NA	NA	NA	NA	NA	70	114	70	22.56	5	10962	7.16	73.03	9.8	39	44.6	359.41	0.071	3.96	1.57	9.6	19.4	3.4
7	9900	7	2	59	712	1	2	1	3	0	2	2	2	2	2	2	2	2	2	2	2	2	1	2	2	2	2	2	2	2	2	58	123	81	29.39	6.7	11315	17.18	62.29	27.6	155	27.6	559.4	0.09	6.34	2.73	4.9	46.8	8.5
8	9900	8	1	13	160	NA	2	2	3	1	2	NA	2	2	NA	NA	NA	NA	NA	NA	NA	NA	NA	NA	NA	NA	NA	NA	NA	NA	NA	96	98	52	15.51	6.1	10696	22.91	63.72	36	20	20.4	303.32	2.62	4.19	1.74	5.4	42.7	9.1
9	9900	9	2	11	133	NA	2	1	3	2	2	NA	1	2	NA	NA	NA	NA	NA	NA	NA	NA	NA	NA	NA	NA	NA	NA	NA	NA	NA	84	112	50	18.48	9.6	20509	21.3	69.27	30.7	47	40.1	404.42	0.09	3.83	1.49	8.8	28.4	8.9
10	9900	10	1	43	518	2	2	3	1	3	1	9	2	2	2	2	2	2	2	2	2	2	2	2	9	2	2	2	2	9	1	58	142	95	30.94	11.1	24664	14.86	52.98	28	32	30.6	281.92	374.58	3.62	1.31	4.6	41.3	10.5
11	9900	11	1	15	184	NA	2	3	3	0	2	NA	2	2	NA	NA	NA	NA	NA	NA	NA	NA	NA	NA	NA	NA	NA	NA	NA	NA	NA	62	107	51	22	4.4	14674	17.18	64.08	26.8	46	29.7	666.41	0.13	3.41	1.02	5.4	38.8	12.3
12	9900	12	1	37	454	1	2	4	3	2	2	2	2	2	2	2	2	2	2	2	2	2	1	1	2	2	2	1	2	2	2	64	174	99	30.62	34.3	8752	11.46	58.18	19.7	68	52.1	538.74	0.34	4.03	0.98	10.2	23.7	9
13	9900	13	1	70	850	1	1	4	3	4	2	2	2	2	1	2	2	2	2	2	2	2	2	2	2	2	2	2	2	2	2	102	130	66	25.57	42.3	7602	13.43	72.5	18.5	87	106.2	264.94	0.035	8.12	1.28	11.6	13.1	3.8
14	9900	14	1	81	974	2	2	2	3	3	1	2	2	2	2	2	2	2	2	2	2	2	2	2	2	2	2	2	2	2	2	72	136	61	27.33	33.3	17415	11.64	68.74	16.9	333	33.1	298.89	212	4.5	1.04	9.1	29.8	5.6
15	9900	15	2	38	460	2	2	3	3	3	2	2	2	2	2	2	2	2	2	2	2	2	1	2	2	2	2	2	2	2	1	68	109	69	26.68	6.5	16619	17.36	64.08	27.1	33	13.8	301.1	127	5.15	1.49	7.6	20.8	5.6
16	9900	16	2	85	NA	2	2	3	3	1	2	2	2	2	2	2	2	2	2	2	2	2	2	2	2	2	2	2	2	2	1	66	139	60	19.96	41.3	12199	6.8	50.84	13.4	166	68.6	576.38	0.035	4.24	1.41	7.4	28	6.3
17	9900	17	1	2	26	NA	2	1	1	1	2	NA	1	2	NA	NA	NA	NA	NA	NA	NA	NA	NA	NA	NA	NA	NA	NA	NA	NA	NA	NA	NA	NA	14.52	NA	NA	12.53	76.43	16.4	110	NA	NA	NA	NA	NA	7.6	48.9	16.8
18	9900	18	2	1	12	NA	2	1	3	3	2	NA	2	2	NA	NA	NA	NA	NA	NA	NA	NA	NA	NA	NA	NA	NA	NA	NA	NA	NA	NA	NA	NA	NA	NA	NA	6.62	71.96	9.2	22	NA	NA	NA	NA	NA	8.6	57.6	8.4
19	9900	19	1	0	12	NA	NA	1	NA	3	2	NA	NA	NA	NA	NA	NA	NA	NA	NA	NA	NA	NA	NA	NA	NA	NA	NA	NA	NA	NA	NA	NA	NA	NA	NA	NA	NA	NA	NA	NA	NA	NA	NA	NA	NA	NA	NA	NA
20	9900	20	2	23	286	2	2	1	3	2	2	2	2	2	2	2	2	2	2	2	2	2	2	2	2	2	2	2	2	2	2	72	103	60	23.68	9.7	9812	24.34	68.02	35.8	48	45.1	191.88	1.1	3.75	1.1	5.6	28.1	9.1
21	9900	21	1	18	223	2	2	3	1	2	2	NA	2	2	NA	NA	NA	NA	NA	NA	NA	NA	NA	NA	NA	NA	NA	NA	NA	NA	NA	50	119	78	39.76	0.8	4420	16.29	55.85	29.2	178	20.8	321.77	0.165	4.16	0.89	8.1	24	8.9
22	9900	22	2	13	160	NA	2	2	3	1	2	NA	2	2	NA	NA	NA	NA	NA	NA	NA	NA	NA	NA	NA	NA	NA	NA	NA	NA	NA	86	105	73	19.35	28	19890	20.94	79.83	26.2	23	39.6	363.83	1.52	3.9	1.62	4.9	34.8	6.1
23	9900	23	2	12	149	NA	2	1	3	0	2	NA	2	2	NA	NA	NA	NA	NA	NA	NA	NA	NA	NA	NA	NA	NA	NA	NA	NA	NA	96	97	56	26.23	26.4	22542	10.56	54.42	19.4	42	21.3	261.25	0.035	4.14	0.83	5.1	24.1	11.3
24	9900	24	2	53	646	2	2	4	1	2	2	2	2	2	1	2	2	2	1	2	2	2	1	2	2	1	2	2	2	1	2	82	114	71	25.93	3.8	5216	17.54	66.77	26.3	127	22.2	479.7	255.19	5.66	2.72	9.4	39.1	7.4
25	9900	25	2	42	508	1	2	4	3	5	2	2	1	2	2	2	2	2	2	2	2	2	1	2	2	2	2	2	2	2	2	74	119	85	37.6	11.2	19094	13.43	70.53	19	97	30.1	482.65	0.035	4.11	1.42	7.8	33	8.3
26	9900	26	2	14	173	NA	2	1	3	0	2	NA	2	2	NA	NA	NA	NA	NA	NA	NA	NA	NA	NA	NA	NA	NA	NA	NA	NA	NA	74	99	61	32.18	28.5	13172	10.2	78.58	13	21	25.1	383.02	0.035	3.75	1.26	6.5	40.5	6.3
27	9900	27	1	18	226	2	2	1	3	0	2	NA	2	2	NA	NA	NA	NA	NA	NA	NA	NA	NA	NA	NA	NA	NA	NA	NA	NA	NA	62	117	77	27.75	3.6	6630	NA	NA	NA	NA	NA	NA	NA	NA	NA	NA	NA	NA
28	9900	28	1	18	228	2	2	2	3	0	2	NA	2	2	NA	NA	NA	NA	NA	NA	NA	NA	NA	NA	NA	NA	NA	NA	NA	NA	NA	54	92	43	19.44	31.9	21481	15.57	61.04	25.5	31	34.4	552.02	0.5	3.9	1.65	6.6	19.1	13.8
29	9900	29	1	62	745	1	1	4	2	3	1	2	2	2	1	2	2	1	2	1	1	2	1	1	2	2	2	2	2	2	2	118	124	71	36.94	208.5	30586	5.19	70.17	8.7	57	15.6	295.94	0.12	5.59	1.28	9.5	4.5	5.7
30	9900	30	2	7	93	NA	9	3	1	99	9	NA	2	2	NA	NA	NA	NA	NA	NA	NA	NA	NA	NA	NA	NA	NA	NA	NA	NA	NA	NA	NA	NA	13.65	9.4	8840	13.07	69.27	18.9	69	51.9	738	0.13	4.76	1.85	6	47.3	8.7
31	9900	31	2	15	189	NA	2	2	1	2	2	NA	2	2	NA	NA	NA	NA	NA	NA	NA	NA	NA	NA	NA	NA	NA	NA	NA	NA	NA	76	104	50	17.66	43.8	26078	20.59	83.06	24.8	11	31	253.87	53	3.88	1.04	8.6	30.3	8.8
32	9900	32	1	10	129	NA	2	1	3	2	2	NA	2	2	NA	NA	NA	NA	NA	NA	NA	NA	NA	NA	NA	NA	NA	NA	NA	NA	NA	68	110	58	19.05	9.9	14586	NA	NA	NA	NA	NA	NA	NA	NA	NA	NA	NA	NA
33	9900	33	1	46	563	2	2	3	3	2	2	2	1	2	2	2	2	2	2	2	2	2	1	1	2	2	2	2	2	2	2	78	107	71	36.16	5.4	11934	16.65	58.71	28.4	258	38.1	390.4	0.1	4.89	1.21	8.6	26.2	6.5
34	9900	34	2	38	459	2	2	4	2	1	2	2	2	2	2	2	2	2	2	2	2	2	2	2	2	2	1	2	2	2	1	60	115	77	25.62	11.6	15293	17.36	72.32	24	31	19	898.88	158.58	5.04	1.06	7.6	30.3	7.9
35	9900	35	1	2	36	NA	2	2	3	2	2	NA	2	2	NA	NA	NA	NA	NA	NA	NA	NA	NA	NA	NA	NA	NA	NA	NA	NA	NA	NA	NA	NA	14.26	NA	NA	NA	NA	NA	NA	NA	NA	NA	NA	NA	NA	NA	NA
36	9900	36	2	6	77	NA	2	2	3	0	2	NA	2	2	NA	NA	NA	NA	NA	NA	NA	NA	NA	NA	NA	NA	NA	NA	NA	NA	NA	NA	NA	NA	15.88	9.6	9812	NA	NA	NA	NA	NA	NA	NA	NA	NA	NA	NA	NA
37	9900	37	1	1	18	NA	2	2	2	5	2	NA	2	2	NA	NA	NA	NA	NA	NA	NA	NA	NA	NA	NA	NA	NA	NA	NA	NA	NA	NA	NA	NA	NA	NA	NA	12.35	59.43	20.8	8	NA	NA	NA	NA	NA	8.9	43.2	9
38	9900	38	1	1	18	NA	2	2	3	3	2	NA	2	2	NA	NA	NA	NA	NA	NA	NA	NA	NA	NA	NA	NA	NA	NA	NA	NA	NA	NA	NA	NA	NA	NA	NA	17.54	67.48	26	42	NA	NA	NA	NA	NA	11.1	60.9	15.4
39	9900	39	1	7	85	NA	2	1	3	2	2	NA	2	2	NA	NA	NA	NA	NA	NA	NA	NA	NA	NA	NA	NA	NA	NA	NA	NA	NA	NA	NA	NA	15.91	1.6	6100	10.74	59.79	18	27	32.2	510.7	0.26	4.16	2.26	5.9	41.7	8.8
40	9900	40	2	68	829	1	1	5	3	3	2	2	2	2	1	2	2	2	2	2	2	2	2	2	2	2	2	2	2	2	2	82	167	76	30.23	143	442	7.52	54.42	13.8	136	41.7	611.06	0.035	6.54	1.39	10.4	33.4	5
41	9900	41	1	2	25	NA	2	4	1	4	2	NA	1	2	NA	NA	NA	NA	NA	NA	NA	NA	NA	NA	NA	NA	NA	NA	NA	NA	NA	NA	NA	NA	18.97	NA	NA	11.81	64.08	18.4	20	NA	NA	NA	NA	NA	9.7	46.3	9.4
42	9900	42	2	18	224	2	2	3	3	2	2	NA	2	2	NA	NA	NA	NA	NA	NA	NA	NA	NA	NA	NA	NA	NA	NA	NA	NA	NA	64	116	72	31.42	2.5	5039	15.75	59.61	26.4	143	24.9	633.94	0.517	4.84	1.22	5.5	37.4	11.6
43	9900	43	2	6	83	NA	2	1	1	4	2	NA	1	2	NA	NA	NA	NA	NA	NA	NA	NA	NA	NA	NA	NA	NA	NA	NA	NA	NA	NA	NA	NA	16.82	15	8133	NA	NA	NA	NA	NA	NA	NA	NA	NA	NA	NA	NA
44	9900	44	2	15	186	NA	2	1	3	3	2	NA	2	2	NA	NA	NA	NA	NA	NA	NA	NA	NA	NA	NA	NA	NA	NA	NA	NA	NA	72	113	67	23.21	16.2	8575	17.01	67.48	25.2	37	43	359.41	10.33	2.79	0.91	7.1	22.3	11.2
45	9900	45	2	33	406	2	2	1	3	2	2	2	2	2	2	2	2	2	2	2	2	2	1	2	2	2	2	2	2	2	2	76	120	76	27.47	8.5	7691	15.39	70.35	21.9	16	34.2	394.83	0.16	5.53	1.41	6.8	32.7	5.8
46	9900	46	2	85	NA	1	3	3	1	0	2	2	2	2	1	2	1	2	2	1	2	2	2	2	2	2	2	2	2	2	2	54	128	65	23.79	105	14940	7.16	60.14	11.9	643	16.5	631.73	0.11	4.84	0.93	6.5	37.2	11.2
47	9900	47	2	16	NA	2	2	3	3	2	2	NA	2	2	NA	NA	NA	NA	NA	NA	NA	NA	NA	NA	NA	NA	NA	NA	NA	NA	NA	NA	NA	NA	NA	NA	NA	NA	NA	NA	NA	NA	NA	NA	NA	NA	NA	NA	NA
48	9900	48	2	0	1	NA	NA	1	NA	1	2	NA	NA	NA	NA	NA	NA	NA	NA	NA	NA	NA	NA	NA	NA	NA	NA	NA	NA	NA	NA	NA	NA	NA	NA	NA	NA	NA	NA	NA	NA	NA	NA	NA	NA	NA	NA	NA	NA
49	9900	49	1	12	150	NA	2	2	3	0	2	NA	2	2	NA	NA	NA	NA	NA	NA	NA	NA	NA	NA	NA	NA	NA	NA	NA	NA	NA	70	94	60	23.29	8.8	12730	16.83	73.57	22.9	26	33.5	212.54	0.035	4.55	1.09	5.7	37	8.1
50	9900	50	2	1	20	NA	2	1	3	3	2	NA	2	2	NA	NA	NA	NA	NA	NA	NA	NA	NA	NA	NA	NA	NA	NA	NA	NA	NA	NA	NA	NA	NA	NA	NA	24.52	71.24	34.4	20	NA	NA	NA	NA	NA	6.9	59.5	10.1
51	9900	51	2	0	4	NA	NA	1	NA	4	2	NA	NA	NA	NA	NA	NA	NA	NA	NA	NA	NA	NA	NA	NA	NA	NA	NA	NA	NA	NA	NA	NA	NA	NA	NA	NA	NA	NA	NA	NA	NA	NA	NA	NA	NA	NA	NA	NA
52	9900	52	2	19	233	2	2	2	1	2	2	NA	2	2	NA	NA	NA	NA	NA	NA	NA	NA	NA	NA	NA	NA	NA	NA	NA	NA	NA	82	122	63	20.98	NA	NA	11.81	73.57	16.1	7	28.3	340.96	0.035	3.8	1.44	6.1	41.3	8.9
53	9900	53	2	18	223	2	2	3	1	1	2	NA	2	2	NA	NA	NA	NA	NA	NA	NA	NA	NA	NA	NA	NA	NA	NA	NA	NA	NA	72	117	59	27.96	5.9	14586	17.54	61.93	28.3	36	49.2	545.38	19.19	3.59	1.29	9.8	22.7	6.1
54	9900	54	1	2	31	NA	2	1	3	3	2	NA	2	2	NA	NA	NA	NA	NA	NA	NA	NA	NA	NA	NA	NA	NA	NA	NA	NA	NA	NA	NA	NA	15.82	NA	NA	NA	NA	NA	NA	NA	NA	NA	NA	NA	NA	NA	NA
55	9900	55	2	61	736	2	1	3	3	2	2	2	2	2	2	2	2	2	2	2	2	2	2	2	2	2	2	2	2	2	2	86	113	67	23.2	8.6	11669	11.46	46.9	24.4	97	33.5	755.71	10.62	7.37	1.7	4.7	43.3	7.2
56	9900	56	1	21	261	2	2	1	3	0	2	2	2	2	2	2	2	2	2	2	2	2	2	2	2	2	2	2	2	2	2	78	120	68	24.64	4.1	13348	6.62	63.19	10.5	390	28.1	424.35	15.2	5.07	1.34	9.7	34	9.7
57	9900	57	1	39	476	1	2	1	1	4	1	2	2	2	2	2	2	2	2	2	2	2	1	2	2	2	2	2	2	2	2	84	118	83	29.74	2.5	21481	12.35	60.5	20.4	193	18.1	203.69	0.12	6.28	1.2	4.9	37.4	9.1
58	9900	58	2	18	216	2	2	4	3	3	1	NA	2	2	NA	NA	NA	NA	NA	NA	NA	NA	NA	NA	NA	NA	NA	NA	NA	NA	NA	100	109	77	24.05	6.5	8398	6.44	74.46	8.7	36	15.6	576.38	0.035	4.45	1.76	9.3	16.5	8.2
59	9900	59	1	70	849	2	2	2	3	3	1	2	2	2	1	2	2	2	2	2	2	2	2	2	2	1	2	2	2	2	2	80	113	71	29.28	9.1	12906	21.84	72.5	30.1	70	57.5	205.16	0.035	6.88	1.5	4.4	14.4	7.7
60	9900	60	1	5	71	NA	2	2	3	2	2	NA	2	2	NA	NA	NA	NA	NA	NA	NA	NA	NA	NA	NA	NA	NA	NA	NA	NA	NA	NA	NA	NA	16.2	NA	NA	NA	NA	NA	NA	NA	NA	NA	NA	NA	NA	NA	NA
61	9900	61	1	4	58	NA	2	2	3	3	2	NA	1	2	NA	NA	NA	NA	NA	NA	NA	NA	NA	NA	NA	NA	NA	NA	NA	NA	NA	NA	NA	NA	16.83	NA	NA	6.98	68.74	10.2	14	27.6	1388.92	0.243	4.76	1.31	7.6	31.3	4.8
62	9900	62	2	17	216	2	2	3	1	2	2	NA	1	2	NA	NA	NA	NA	NA	NA	NA	NA	NA	NA	NA	NA	NA	NA	NA	NA	NA	82	99	66	17.36	9.4	22542	9.49	63.9	14.8	35	19.5	450.18	0.035	4.34	1.82	5.6	35.6	5.6
63	9900	63	2	0	9	NA	NA	1	NA	3	2	NA	NA	NA	NA	NA	NA	NA	NA	NA	NA	NA	NA	NA	NA	NA	NA	NA	NA	NA	NA	NA	NA	NA	NA	NA	NA	NA	NA	NA	NA	NA	NA	NA	NA	NA	NA	NA	NA
64	9900	64	2	63	767	2	2	3	3	2	2	2	2	2	1	2	2	2	2	2	2	2	2	2	2	2	2	2	2	1	2	78	156	82	20.48	40.7	10343	22.2	57.28	38.8	49	18.3	281.18	125	5.04	1.07	7.3	25	3.4
65	9900	65	1	9	120	NA	2	1	3	2	2	NA	2	2	NA	NA	NA	NA	NA	NA	NA	NA	NA	NA	NA	NA	NA	NA	NA	NA	NA	88	113	59	19.48	6.7	5216	NA	NA	NA	NA	NA	NA	NA	NA	NA	NA	NA	NA
66	9900	66	1	37	454	2	2	1	1	0	2	2	2	2	2	2	2	2	2	2	2	2	2	2	2	2	2	2	2	2	2	64	130	71	30.38	2.4	3182	29.18	55.67	52.4	147	27.4	367.52	0.035	5.56	1.21	6.6	36.4	6.4
67	9900	67	1	13	167	NA	2	3	3	1	2	NA	2	2	NA	NA	NA	NA	NA	NA	NA	NA	NA	NA	NA	NA	NA	NA	NA	NA	NA	72	110	53	23.31	6.7	9370	17.72	78.58	22.6	10	44.4	369	0.928	3.85	1.21	4.6	54.1	9.2
68	9900	68	2	19	237	2	2	2	3	2	2	NA	2	2	NA	NA	NA	NA	NA	NA	NA	NA	NA	NA	NA	NA	NA	NA	NA	NA	NA	66	119	80	23.93	22.9	8398	13.07	70.53	18.5	37	44.4	550.55	0.138	3.83	1	8.9	30	7.8
69	9900	69	1	27	328	2	2	2	1	0	2	2	2	2	2	2	2	2	2	2	2	2	2	2	2	2	2	2	2	2	2	74	128	75	40.24	3.6	15382	21.48	103.82	20.7	143	13.6	487.82	1.39	5.66	1.47	7.3	28.3	10.7
70	9900	70	2	3	41	NA	2	1	3	3	2	NA	2	2	NA	NA	NA	NA	NA	NA	NA	NA	NA	NA	NA	NA	NA	NA	NA	NA	NA	NA	NA	NA	15.62	NA	NA	2.33	60.14	3.9	34	49.2	597.04	0.035	4.73	1.2	7.2	33.7	11
71	9900	71	1	69	NA	2	1	3	3	5	2	2	2	2	2	2	2	2	1	2	2	2	1	2	2	2	2	2	2	2	2	NA	NA	NA	NA	NA	NA	NA	NA	NA	NA	NA	NA	NA	NA	NA	NA	NA	NA
72	9900	72	2	15	192	NA	2	1	3	1	2	NA	2	2	NA	NA	NA	NA	NA	NA	NA	NA	NA	NA	NA	NA	NA	NA	NA	NA	NA	86	118	78	18.99	32.3	31294	NA	NA	NA	NA	NA	NA	NA	NA	NA	NA	NA	NA
73	9900	73	2	7	87	NA	2	1	3	1	2	NA	2	2	NA	NA	NA	NA	NA	NA	NA	NA	NA	NA	NA	NA	NA	NA	NA	NA	NA	NA	NA	NA	15.41	9.8	7160	NA	NA	NA	NA	NA	NA	NA	NA	NA	5.6	52.2	5.1
74	9900	74	2	13	158	NA	2	1	3	0	2	NA	2	2	NA	NA	NA	NA	NA	NA	NA	NA	NA	NA	NA	NA	NA	NA	NA	NA	NA	78	98	70	19.88	44.8	25724	21.12	72.5	29.1	44	45.5	515.86	0.035	3.88	1.26	7.4	32.9	8.8
75	9900	75	1	8	107	NA	2	4	1	2	2	NA	2	2	NA	NA	NA	NA	NA	NA	NA	NA	NA	NA	NA	NA	NA	NA	NA	NA	NA	94	98	58	15.04	16.6	12464	10.92	57.28	19.1	25	35.1	568.26	0.035	3.75	0.89	10.6	48.8	7.3
76	9900	76	2	13	168	NA	2	4	3	3	2	NA	2	2	NA	NA	NA	NA	NA	NA	NA	NA	NA	NA	NA	NA	NA	NA	NA	NA	NA	64	102	58	20.62	19.3	16973	9.31	64.08	14.5	36	18.1	464.94	0.035	3.93	1.17	6.4	29.7	5.6
77	9900	77	1	25	310	2	2	1	3	0	2	2	2	2	2	2	2	2	2	2	2	2	2	2	2	2	2	1	2	2	2	50	114	65	25.85	2.5	12376	16.47	71.24	23.1	82	15.6	365.31	118.06	6.54	1.28	6.4	33	9.6
78	9900	78	1	10	131	NA	2	1	3	3	2	NA	1	2	NA	NA	NA	NA	NA	NA	NA	NA	NA	NA	NA	NA	NA	NA	NA	NA	NA	66	89	58	17.05	8.8	11580	13.25	61.22	21.6	52	37.8	487.08	0.035	3.62	1.59	5.6	37.7	5.8
79	9900	79	2	2	30	NA	2	2	3	3	2	NA	2	2	NA	NA	NA	NA	NA	NA	NA	NA	NA	NA	NA	NA	NA	NA	NA	NA	NA	NA	NA	NA	16.7	NA	NA	22.91	NA	NA	NA	NA	NA	NA	NA	NA	8	NA	NA
80	9900	80	2	75	909	1	2	4	1	5	2	2	2	2	1	2	2	2	2	2	2	2	1	2	2	1	2	2	2	2	2	66	127	72	36.81	8.3	11669	NA	NA	NA	NA	NA	NA	NA	NA	NA	NA	NA	NA
81	9900	81	1	30	364	2	2	2	3	1	2	2	2	2	2	2	2	2	2	2	2	2	1	2	2	2	2	2	2	2	2	70	104	66	28.69	4.2	18829	23.63	67.3	35.1	383	18.6	453.87	0.14	8.9	0.89	7.1	24.4	6.3
82	9900	82	2	3	36	NA	2	2	3	2	2	NA	2	2	NA	NA	NA	NA	NA	NA	NA	NA	NA	NA	NA	NA	NA	NA	NA	NA	NA	NA	NA	NA	14.9	NA	NA	NA	NA	NA	NA	NA	NA	NA	NA	NA	NA	NA	NA
83	9900	83	2	60	731	2	1	3	3	2	2	2	2	2	1	2	2	2	2	2	2	2	1	2	2	2	2	2	2	2	2	86	118	72	32.14	34	33150	6.44	72.5	8.9	251	28.8	329.89	0.035	6.49	1.42	8	37.8	7.3
84	9900	84	1	14	178	NA	2	3	3	3	2	NA	1	2	NA	NA	NA	NA	NA	NA	NA	NA	NA	NA	NA	NA	NA	NA	NA	NA	NA	60	94	52	18.43	104	11315	18.97	73.03	26	37	28.1	447.97	5.79	3.75	1.22	5.6	32.2	10.9
85	9900	85	1	18	224	2	2	2	3	4	2	NA	2	2	NA	NA	NA	NA	NA	NA	NA	NA	NA	NA	NA	NA	NA	NA	NA	NA	NA	78	111	63	29.14	8.6	15558	23.27	62.65	37.1	26	22.4	229.52	12.6	4.42	0.79	7.8	29.6	9.7
86	9900	86	2	63	761	2	2	3	3	3	2	2	2	2	2	2	2	2	2	2	2	2	1	2	2	1	2	2	2	2	2	64	121	68	31.88	0.5	1856	16.29	74.64	21.8	200	34.2	338.74	87.1	5.4	1.06	9.4	38.1	4.8
87	9900	87	2	14	169	NA	2	3	3	2	2	NA	2	2	NA	NA	NA	NA	NA	NA	NA	NA	NA	NA	NA	NA	NA	NA	NA	NA	NA	80	110	72	22.96	31.3	19536	NA	NA	NA	NA	NA	NA	NA	NA	NA	NA	NA	NA
88	9900	88	2	19	232	2	2	3	3	0	2	NA	2	2	NA	NA	NA	NA	NA	NA	NA	NA	NA	NA	NA	NA	NA	NA	NA	NA	NA	80	94	66	20.84	3.7	4862	12.71	67.66	18.8	10	34	273.8	0.106	3.98	1.39	6.4	31.3	8.8
89	9900	89	1	3	46	NA	2	4	3	3	2	NA	2	2	NA	NA	NA	NA	NA	NA	NA	NA	NA	NA	NA	NA	NA	NA	NA	NA	NA	NA	NA	NA	15.24	NA	NA	11.64	81.09	14.3	5	36.2	418.45	0.086	3.8	1.2	6.4	59.5	7.9
90	9900	90	1	61	NA	2	2	3	3	2	2	2	2	2	2	2	1	1	1	2	2	2	1	2	1	2	2	2	2	2	2	NA	NA	NA	NA	NA	NA	NA	NA	NA	NA	NA	NA	NA	NA	NA	NA	NA	NA
91	9900	91	1	17	205	1	2	3	3	2	2	NA	1	2	NA	NA	NA	NA	NA	NA	NA	NA	NA	NA	NA	NA	NA	NA	NA	NA	NA	82	145	58	36.38	3.2	3182	8.77	68.92	12.7	39	26	335.05	0.37	4.68	1.11	7.4	29.6	8.5
92	9900	92	1	31	NA	2	2	1	3	1	2	2	2	2	2	2	2	2	2	2	2	2	2	2	2	2	2	2	2	2	2	NA	NA	NA	NA	NA	NA	NA	NA	NA	NA	NA	NA	NA	NA	NA	NA	NA	NA
93	9900	93	2	63	758	1	2	2	3	1	2	2	2	2	2	2	2	2	2	2	2	1	2	2	2	2	2	2	2	2	2	82	118	80	22.85	5.7	4597	18.08	84.31	21.4	15	38.1	259.04	0.035	5.3	1.55	6.3	41.2	5.7
94	9900	94	2	61	738	2	2	2	3	3	2	2	1	2	2	2	2	2	2	2	2	2	1	2	2	1	2	2	2	2	2	74	110	66	35.28	7.4	15735	14.32	63.55	22.5	198	41	455.35	0.035	6.31	1.06	6.1	43.9	9.3
95	9900	95	2	45	NA	1	2	1	3	4	2	2	2	2	2	2	2	2	2	2	2	2	1	1	2	2	2	2	2	2	2	NA	NA	NA	NA	NA	NA	NA	NA	NA	NA	NA	NA	NA	NA	NA	NA	NA	NA
96	9900	96	2	43	523	1	2	4	3	1	2	2	2	2	2	2	2	2	2	2	2	2	1	2	2	2	2	2	2	2	2	62	125	82	27.54	225	25371	NA	NA	NA	NA	NA	NA	NA	NA	NA	NA	NA	NA
97	9900	97	1	32	388	2	2	2	1	2	2	2	2	2	2	2	2	2	2	2	2	2	2	2	2	2	2	2	2	2	2	68	121	79	28.38	6.4	28553	NA	NA	NA	NA	NA	NA	NA	NA	NA	NA	NA	NA
98	9900	98	2	62	NA	1	2	2	3	2	2	2	2	2	2	2	2	2	2	2	2	2	2	2	2	2	2	2	2	2	2	NA	NA	NA	NA	NA	NA	NA	NA	NA	NA	NA	NA	NA	NA	NA	NA	NA	NA
99	9900	99	2	0	NA	NA	NA	3	NA	2	2	NA	NA	NA	NA	NA	NA	NA	NA	NA	NA	NA	NA	NA	NA	NA	NA	NA	NA	NA	NA	NA	NA	NA	NA	NA	NA	NA	NA	NA	NA	NA	NA	NA	NA	NA	NA	NA	NA
100	9900	100	2	14	174	NA	2	1	3	2	2	NA	2	2	NA	NA	NA	NA	NA	NA	NA	NA	NA	NA	NA	NA	NA	NA	NA	NA	NA	76	112	78	28.44	15.9	27139	NA	NA	NA	NA	NA	NA	NA	NA	NA	NA	NA	NA
101	9900	101	1	52	628	2	2	2	1	0	2	2	2	2	2	2	2	2	2	2	2	2	2	2	2	2	2	2	2	2	2	62	101	75	23.55	5.1	5746	37.41	70.88	52.8	237	27	265.68	0.108	3.8	1.26	5.3	33.6	8
102	9900	102	2	41	494	2	2	4	3	5	2	2	2	2	2	2	2	2	2	2	2	2	1	2	2	2	2	2	2	2	1	64	102	70	26.32	73.4	8310	11.81	65.34	18.1	79	55.9	958.66	0.393	3.75	1.18	5.6	34.2	6.6
103	9900	103	2	3	37	NA	2	3	3	1	2	NA	2	1	NA	NA	NA	NA	NA	NA	NA	NA	NA	NA	NA	NA	NA	NA	NA	NA	NA	NA	NA	NA	17.46	NA	NA	4.48	85.03	5.3	6	23.8	763.09	2.13	4.91	1.44	7.4	49.3	8.9
104	9900	104	2	3	41	NA	2	3	3	2	2	NA	2	2	NA	NA	NA	NA	NA	NA	NA	NA	NA	NA	NA	NA	NA	NA	NA	NA	NA	NA	NA	NA	16.73	NA	NA	NA	NA	NA	NA	NA	NA	NA	NA	NA	NA	NA	NA
105	9900	105	2	37	449	2	2	1	3	4	2	2	2	2	2	2	2	2	2	2	2	2	2	2	2	2	2	2	2	2	2	90	110	48	33.41	23	12995	9.31	77.33	12	22	42.1	512.17	0.035	6.7	2.02	10.8	14.6	8.7
106	9900	106	1	39	480	2	2	3	1	0	2	2	2	2	2	2	2	2	2	2	2	2	2	2	2	2	2	2	2	2	2	66	99	69	29.07	9.3	16354	22.2	71.6	31	91	16.8	296.68	0.035	4.73	1.14	8.3	29.6	9
107	9900	107	2	30	369	2	2	3	3	0	2	2	2	2	2	2	2	2	2	2	2	2	2	2	2	2	2	2	2	2	2	74	106	54	26.97	9.1	17945	6.8	48.33	14.1	7	32.4	2141.68	0.076	3.57	1.34	9.9	20	7.1
108	9900	108	1	22	267	2	2	2	2	5	1	2	2	2	2	2	2	2	2	1	2	2	2	2	2	2	2	1	2	2	2	78	125	73	38.41	9.6	21304	15.04	NA	NA	63	22.9	315.86	0.035	4.6	0.72	8.6	20.8	10.6
109	9900	109	2	11	145	NA	2	2	3	2	2	NA	1	2	NA	NA	NA	NA	NA	NA	NA	NA	NA	NA	NA	NA	NA	NA	NA	NA	NA	82	104	61	19.06	175.7	7514	21.12	65.69	32.2	59	45.8	470.84	0.95	3.8	1.28	5.3	39.6	9.8
110	9900	110	1	13	158	NA	2	3	3	0	2	NA	2	2	NA	NA	NA	NA	NA	NA	NA	NA	NA	NA	NA	NA	NA	NA	NA	NA	NA	80	89	67	15.36	522	12906	8.06	64.44	12.5	57	46.2	445.75	0.06	3.28	1.55	6.9	37.6	7.4
111	9900	111	2	14	170	NA	2	1	3	0	2	NA	2	2	NA	NA	NA	NA	NA	NA	NA	NA	NA	NA	NA	NA	NA	NA	NA	NA	NA	76	112	71	34.91	12.7	16531	9.49	95.41	9.9	13	34.4	574.9	0.736	5.25	1.21	10.1	24	7.6
112	9900	112	1	16	195	2	2	3	3	2	2	NA	2	2	NA	NA	NA	NA	NA	NA	NA	NA	NA	NA	NA	NA	NA	NA	NA	NA	NA	64	119	76	21.87	7.4	17680	23.27	66.59	34.9	67	21.5	416.97	0.035	4.63	1.64	5.6	35.6	7.7
113	9900	113	1	27	335	2	2	1	2	0	2	2	1	2	2	2	2	2	2	2	2	2	2	2	2	2	2	1	2	2	2	66	122	80	23.53	2.6	6100	27.21	66.77	40.8	146	21.1	349.81	1.65	3.7	1.31	6.9	25.1	9
114	9900	114	1	14	175	NA	2	2	3	1	2	NA	2	2	NA	NA	NA	NA	NA	NA	NA	NA	NA	NA	NA	NA	NA	NA	NA	NA	NA	76	112	61	26.98	64	13260	3.58	71.96	5	37	33.7	451.66	0.146	3.44	1.18	5.9	38.4	10.8
115	9900	115	2	59	719	1	2	3	3	1	2	2	2	2	1	2	9	2	2	2	2	2	2	2	2	2	2	2	2	2	2	80	119	74	20.89	5	9901	6.09	68.92	8.8	95	34.7	267.89	0.035	4.53	1.31	7.3	23.9	6.3
116	9900	116	2	5	66	NA	2	2	3	3	2	NA	2	2	NA	NA	NA	NA	NA	NA	NA	NA	NA	NA	NA	NA	NA	NA	NA	NA	NA	NA	NA	NA	22.76	NA	NA	NA	NA	NA	NA	NA	NA	NA	NA	NA	NA	NA	NA
117	9900	117	1	34	415	1	2	3	3	1	2	2	2	2	2	2	2	2	2	2	2	2	2	2	2	2	2	2	2	2	2	76	139	97	34.2	103.1	14321	22.38	67.13	33.3	307	30.1	281.18	25.75	7.03	1.11	6.9	36.8	8
118	9900	118	1	85	NA	1	2	4	3	3	2	2	1	2	1	2	2	2	2	2	2	2	2	2	2	2	2	1	2	2	2	62	172	78	30.67	115.8	7072	20.94	59.43	35.2	134	31.9	278.23	0.052	7.14	0.98	7.6	27	8.6
119	9900	119	1	0	5	NA	NA	1	NA	2	2	NA	NA	NA	NA	NA	NA	NA	NA	NA	NA	NA	NA	NA	NA	NA	NA	NA	NA	NA	NA	NA	NA	NA	NA	NA	NA	NA	NA	NA	NA	NA	NA	NA	NA	NA	NA	NA	NA
120	9900	120	2	30	368	2	2	1	3	3	2	2	2	2	2	2	2	2	2	2	2	1	2	2	2	2	2	2	2	2	2	80	112	73	25.6	3.8	5216	7.88	71.78	11	3	22.4	152.77	0.035	6.57	0.91	6.6	31.1	7.4
121	9900	121	1	38	463	2	2	3	3	1	2	2	2	2	2	2	2	2	2	2	2	2	2	2	2	2	2	2	2	2	2	70	113	80	28.4	2.3	15205	16.47	56.74	29	209	15.6	267.16	1.97	4.32	1	6.6	32.3	7.8
122	9900	122	1	64	780	2	2	3	1	2	2	2	1	2	1	2	2	2	2	2	2	2	1	2	2	2	2	1	2	2	2	56	134	52	33.56	27	10608	10.02	67.66	14.8	68	92.9	337.27	0.035	5.46	0.8	7.8	26.8	12.9
123	9900	123	1	76	919	2	2	4	3	1	1	2	2	2	2	2	2	2	2	2	2	9	2	2	2	2	2	2	2	2	1	64	117	77	36.57	13.3	15912	31.15	63.9	48.7	85	17.7	319.55	462	5.9	0.96	6.4	28.6	8.4
124	9900	124	1	15	183	NA	2	4	3	3	2	NA	2	2	NA	NA	NA	NA	NA	NA	NA	NA	NA	NA	NA	NA	NA	NA	NA	NA	NA	74	106	70	19.45	1.4	2387	5.91	82.88	7.1	13	15.9	320.29	110	3.18	1.08	9.3	13.1	14.9
125	9900	125	2	39	NA	2	2	3	1	4	1	2	2	1	2	2	2	2	2	2	2	2	1	2	2	2	2	2	2	2	2	NA	NA	NA	NA	NA	NA	NA	NA	NA	NA	NA	NA	NA	NA	NA	NA	NA	NA
126	9900	126	2	33	398	2	2	3	3	2	2	2	2	2	2	2	2	2	2	2	2	2	2	2	2	2	2	2	2	2	2	92	95	52	24.01	1.7	1680	8.95	69.09	13	72	43.3	305.53	NA	5.12	2.17	8.5	18	6.1
127	9900	127	2	33	NA	2	2	2	3	4	2	2	2	2	2	2	2	2	2	2	2	2	2	2	2	2	2	2	2	2	2	NA	NA	NA	NA	NA	NA	NA	NA	NA	NA	NA	NA	NA	NA	NA	NA	NA	NA
128	9900	128	2	8	102	NA	2	2	3	2	2	NA	1	2	NA	NA	NA	NA	NA	NA	NA	NA	NA	NA	NA	NA	NA	NA	NA	NA	NA	72	110	64	17.12	30.6	12995	13.25	76.61	17.3	21	82.2	414.76	0.115	4.55	2.42	8.2	37.8	6.2
129	9900	129	2	63	765	1	2	4	1	3	2	2	1	2	2	2	2	2	2	2	2	2	1	1	2	2	2	2	2	2	1	72	169	0	38.32	15.5	2210	13.43	65.34	20.5	81	29.7	549.07	0.23	4.81	1.41	6.9	23.5	10
130	9900	130	1	59	718	2	1	4	1	4	2	2	2	2	1	2	1	1	2	2	2	2	2	2	2	2	2	2	2	2	2	80	111	68	26.17	15.7	12553	29.54	67.48	43.8	44	15.4	370.48	0.06	4.5	0.87	5.9	27.5	9.4
131	9900	131	1	56	677	2	2	1	3	2	2	2	2	2	2	2	2	2	2	2	2	2	2	2	2	2	2	2	2	2	2	60	118	82	26.83	3.9	14498	16.47	60.86	27.1	306	18.8	276.01	0.15	5.35	0.87	3.8	27.3	9.3
132	9900	132	2	41	502	2	2	5	3	5	2	2	1	2	2	2	2	2	2	2	2	2	1	2	2	2	2	1	2	1	1	90	112	67	41.93	23.5	13525	13.25	66.77	19.8	111	20.8	509.22	179	4.73	1.02	9.5	21.2	2.9
133	9900	133	2	1	18	NA	2	1	3	1	2	NA	2	2	NA	NA	NA	NA	NA	NA	NA	NA	NA	NA	NA	NA	NA	NA	NA	NA	NA	NA	NA	NA	NA	NA	NA	17.18	60.14	28.6	31	NA	NA	NA	NA	NA	10.4	63.9	7.1
134	9900	134	1	74	NA	1	2	2	3	2	1	2	2	2	2	2	2	2	2	2	2	2	2	2	2	2	2	2	2	2	2	NA	NA	NA	NA	NA	NA	NA	NA	NA	NA	NA	NA	NA	NA	NA	NA	NA	NA
135	9900	135	1	9	115	NA	2	1	3	1	2	NA	2	2	NA	NA	NA	NA	NA	NA	NA	NA	NA	NA	NA	NA	NA	NA	NA	NA	NA	70	103	39	23.88	6.9	14851	NA	NA	NA	NA	NA	NA	NA	NA	NA	NA	NA	NA
136	9900	136	1	53	642	2	2	5	3	5	2	2	2	2	2	2	2	2	2	2	2	2	1	2	2	1	2	2	2	2	1	70	125	69	43.73	NA	NA	14.32	73.39	19.5	173	37.6	274.54	0.035	6.21	1.23	5	32.1	8.1
137	9900	137	1	48	NA	2	2	2	1	1	2	2	1	2	2	2	2	2	2	2	2	2	2	2	2	2	2	2	2	2	2	NA	NA	NA	NA	NA	NA	NA	NA	NA	NA	NA	NA	NA	NA	NA	NA	NA	NA
138	9900	138	2	14	179	NA	2	3	1	1	2	NA	1	2	NA	NA	NA	NA	NA	NA	NA	NA	NA	NA	NA	NA	NA	NA	NA	NA	NA	62	117	49	32.82	8.9	20774	6.62	80.01	8.3	41	25.8	236.9	0.035	4.03	1.31	12.3	22.8	6.5
139	9900	139	2	12	145	NA	2	1	3	3	2	NA	2	2	NA	NA	NA	NA	NA	NA	NA	NA	NA	NA	NA	NA	NA	NA	NA	NA	NA	62	96	54	21.81	32.2	30586	22.55	69.81	32.3	81	19.7	778.59	0.035	3.67	1.31	6.5	40.3	6.9
140	9900	140	2	12	148	NA	2	3	3	4	2	NA	2	2	NA	NA	NA	NA	NA	NA	NA	NA	NA	NA	NA	NA	NA	NA	NA	NA	NA	100	115	67	32.78	25	11227	4.12	72.32	5.7	28	41.7	498.89	0.259	2.64	0.73	2.8	39.7	10.2
141	9900	141	2	35	423	2	2	3	3	1	2	2	2	2	2	2	2	2	2	2	2	2	2	2	2	2	2	2	2	2	2	84	141	72	26.19	5	12553	13.25	77.51	17.1	19	24.2	290.03	301.63	4.97	1.28	5.6	27.3	7.8
142	9900	142	2	14	173	NA	2	2	3	0	2	NA	2	2	NA	NA	NA	NA	NA	NA	NA	NA	NA	NA	NA	NA	NA	NA	NA	NA	NA	88	107	72	18.59	35.9	29260	29.71	70.88	41.9	24	65.2	518.08	0.035	4.94	1.6	4.6	24	6.9
143	9900	143	2	22	276	2	2	5	2	1	2	2	2	2	1	2	2	2	2	2	2	2	2	2	2	2	2	2	2	2	2	68	95	48	27.69	9.1	13172	12.89	78.94	16.3	3	20.8	225.09	0.035	6.67	1.06	5.9	27.2	8.1
144	9900	144	2	13	168	NA	2	3	3	0	2	NA	2	2	NA	NA	NA	NA	NA	NA	NA	NA	NA	NA	NA	NA	NA	NA	NA	NA	NA	88	117	66	35.74	32.8	20420	3.04	90.04	3.4	6	9.7	177.12	0.759	3.15	1.23	8.6	28.3	10.4
145	9900	145	1	16	199	2	2	3	3	1	2	NA	2	2	NA	NA	NA	NA	NA	NA	NA	NA	NA	NA	NA	NA	NA	NA	NA	NA	NA	96	107	65	21.58	25.6	34034	13.07	56.21	23.2	43	36.2	406.64	0.153	4.06	0.96	10.2	27.3	11.3
146	9900	146	2	14	176	NA	2	2	1	1	2	NA	2	2	NA	NA	NA	NA	NA	NA	NA	NA	NA	NA	NA	NA	NA	NA	NA	NA	NA	62	129	55	33.85	7.9	12199	11.46	60.14	19	45	13.1	396.31	0.035	4.11	0.89	5.9	33.1	7.3
147	9900	147	1	43	521	2	2	1	1	2	2	2	2	2	2	2	2	2	2	2	2	2	2	2	2	2	2	2	2	2	2	56	112	64	24.14	5.7	10785	20.94	69.27	30.2	36	21.1	380.07	225.54	4.09	1.15	7.1	19.1	8.4
148	9900	148	1	77	NA	1	1	5	2	4	1	2	2	2	1	2	2	9	2	1	2	2	2	2	2	2	2	2	2	2	2	NA	NA	NA	NA	NA	NA	NA	NA	NA	NA	NA	NA	NA	NA	NA	NA	NA	NA
149	9900	149	2	40	487	1	2	3	3	0	2	2	2	2	2	2	2	2	2	2	2	2	2	2	2	2	2	2	2	2	2	64	92	59	27.06	9.6	16266	16.83	47.61	35.3	37	29	246.49	298.39	4.84	1.17	6.8	22.4	8.1
150	9900	150	1	65	792	2	2	3	3	2	1	2	2	2	2	2	2	2	2	2	2	2	2	2	2	1	2	2	2	2	2	80	130	84	31.48	4.7	15824	18.8	59.79	31.4	180	44.8	447.97	0.035	5.48	1.06	4.5	20.6	11
151	9900	151	1	84	1012	2	2	4	3	3	1	1	2	2	2	2	9	1	1	2	2	2	2	2	2	1	2	2	2	2	1	62	131	56	26.6	0.6	2387	8.41	44.57	18.9	62	14	250.92	14.4	4.27	1.28	6.9	24.8	8.1
152	9900	152	2	4	51	NA	2	3	3	0	2	NA	2	2	NA	NA	NA	NA	NA	NA	NA	NA	NA	NA	NA	NA	NA	NA	NA	NA	NA	NA	NA	NA	16.99	NA	NA	18.26	78.94	23.1	3	24.9	840.58	0.24	3.36	1.29	4.9	40.3	8.1
153	9900	153	1	44	NA	2	2	1	3	1	2	2	2	2	2	2	2	2	2	2	2	2	2	2	2	2	2	2	2	2	2	NA	NA	NA	NA	NA	NA	NA	NA	NA	NA	NA	NA	NA	NA	NA	NA	NA	NA
154	9900	154	2	8	98	NA	2	3	3	0	2	NA	2	2	NA	NA	NA	NA	NA	NA	NA	NA	NA	NA	NA	NA	NA	NA	NA	NA	NA	74	90	55	15.25	2.5	2387	12.35	84.13	14.7	17	44.8	594.83	0.145	4.19	1.51	7.3	42	4.6
155	9900	155	2	3	41	NA	2	1	3	1	2	NA	2	2	NA	NA	NA	NA	NA	NA	NA	NA	NA	NA	NA	NA	NA	NA	NA	NA	NA	NA	NA	NA	20.39	NA	NA	7.7	65.69	11.7	9	13.4	596.3	0.33	3.96	1.02	6.4	52.2	8.1
156	9900	156	1	22	268	2	2	1	3	0	2	2	2	2	2	2	2	2	2	2	2	2	2	2	2	2	2	2	2	2	2	70	132	83	22.25	11.1	22012	18.44	55.31	33.3	76	37.1	359.41	0.102	3.49	0.94	6.9	22.9	11
157	9900	157	1	3	NA	NA	2	3	3	3	2	NA	2	2	NA	NA	NA	NA	NA	NA	NA	NA	NA	NA	NA	NA	NA	NA	NA	NA	NA	NA	NA	NA	NA	NA	NA	NA	NA	NA	NA	NA	NA	NA	NA	NA	NA	NA	NA
158	9900	158	1	29	358	NA	2	4	2	1	2	2	2	2	2	2	2	2	2	2	2	2	2	2	1	2	2	2	2	2	2	66	119	67	24.26	3.2	3978	9.49	71.6	13.3	66	38.3	513.65	0.05	5.9	1.42	9.3	21.8	5
159	9900	159	2	6	77	NA	2	1	3	2	2	NA	2	2	NA	NA	NA	NA	NA	NA	NA	NA	NA	NA	NA	NA	NA	NA	NA	NA	NA	NA	NA	NA	16.88	3.5	796	10.38	82.88	12.5	19	49.8	591.88	0.5	4.37	1.34	6.8	37.1	8.9
160	9900	160	1	62	755	1	3	3	2	4	1	2	2	2	2	2	2	2	2	2	2	2	1	2	2	2	2	2	2	2	2	NA	NA	NA	NA	50.9	23072	12.89	54.95	23.5	262	25.6	347.6	0.21	5.82	0.87	7	26	6.8
161	9900	161	1	18	219	2	2	3	3	0	2	NA	2	2	NA	NA	NA	NA	NA	NA	NA	NA	NA	NA	NA	NA	NA	NA	NA	NA	NA	78	111	40	24.44	4.7	8752	15.04	73.03	20.6	44	14.5	2308.46	0.361	4.73	1.53	4.7	50.3	8.8
162	9900	162	1	63	762	2	2	1	3	0	2	2	2	2	2	2	2	2	2	2	2	2	2	2	2	2	2	2	2	2	2	58	154	72	25.41	5.5	5923	22.55	69.63	32.4	140	56.6	340.96	92.2	5.35	1.39	7.6	23.4	7.1
163	9900	163	2	63	761	1	1	3	3	2	2	2	2	2	2	2	2	2	2	2	2	2	1	2	2	2	2	2	2	2	2	96	173	0	25.13	20.8	8310	19.51	47.44	41.1	303	26.7	262.73	0.035	6.52	0.74	5.1	38.8	6.9
164	9900	164	1	51	614	2	2	2	3	1	2	2	2	2	2	2	2	2	2	2	2	2	1	2	2	2	2	2	2	2	2	80	123	76	30.17	258.5	28376	7.7	61.93	12.4	229	62.1	332.1	0.035	2.9	0.83	7.9	23.1	7.6
165	9900	165	2	9	NA	NA	2	1	3	1	2	NA	2	2	NA	NA	NA	NA	NA	NA	NA	NA	NA	NA	NA	NA	NA	NA	NA	NA	NA	NA	NA	NA	NA	NA	NA	NA	NA	NA	NA	NA	NA	NA	NA	NA	NA	NA	NA
166	9900	166	1	41	493	2	2	3	3	3	2	2	2	2	1	2	2	2	2	2	2	2	1	2	2	2	2	1	2	2	2	60	104	56	28.79	9.5	20509	21.84	77.87	28	80	30.1	346.12	331.08	4.86	0.65	9.9	38.1	6.8
167	9900	167	2	32	385	1	2	1	2	5	2	2	2	2	1	2	2	2	2	2	2	2	2	2	2	2	2	2	2	2	2	90	114	67	32.44	34.5	10962	17.36	106.68	16.3	17	65.2	116.6	0.035	9.08	2.1	9	NA	NA
168	9900	168	2	65	NA	2	2	3	3	3	1	2	1	2	2	2	2	2	2	2	2	2	1	1	2	2	2	2	2	2	2	NA	NA	NA	NA	NA	NA	NA	NA	NA	NA	NA	NA	NA	NA	NA	NA	NA	NA
169	9900	169	2	23	276	2	2	3	1	0	2	2	2	2	2	2	2	2	2	2	2	2	2	2	2	2	2	2	2	2	2	78	108	57	23.25	3.5	17945	10.92	51.19	21.3	21	19.3	137.27	0.035	6.21	1.86	4.9	29.4	6.3
170	9900	170	1	28	343	2	2	4	3	1	2	2	2	2	2	2	2	2	2	2	2	2	2	2	2	2	2	2	2	2	2	64	129	64	25.06	10.6	17326	18.62	63.01	29.5	162	43.7	442.8	117	5.07	1.15	7.6	32.2	8.4
171	9900	171	1	36	NA	2	2	2	1	3	2	2	1	2	2	2	2	2	2	2	2	2	2	2	2	2	2	1	2	2	2	NA	NA	NA	NA	NA	NA	NA	NA	NA	NA	NA	NA	NA	NA	NA	NA	NA	NA
172	9900	172	1	41	498	1	2	1	3	0	2	2	2	2	2	2	2	2	2	2	2	2	1	2	2	2	2	2	2	2	2	74	133	94	34.08	5.2	14144	17.18	61.58	27.9	348	32.4	330.62	0.035	6.52	1.23	4.6	31.8	9.6
173	9900	173	2	82	990	1	3	1	3	3	2	2	2	2	9	2	2	2	2	2	2	2	2	2	2	2	2	2	2	1	2	72	129	29	26.35	5.8	3271	17.54	59.43	29.5	129	28.3	393.35	0.035	4.47	0.74	8.4	31.7	7.9
174	9900	174	1	2	28	NA	2	1	3	2	2	NA	2	2	NA	NA	NA	NA	NA	NA	NA	NA	NA	NA	NA	NA	NA	NA	NA	NA	NA	NA	NA	NA	17.36	NA	NA	NA	NA	NA	NA	NA	NA	NA	NA	NA	NA	NA	NA
175	9900	175	1	19	230	2	2	3	1	2	2	NA	2	2	NA	NA	NA	NA	NA	NA	NA	NA	NA	NA	NA	NA	NA	NA	NA	NA	NA	90	130	74	33.99	12.4	21128	9.13	45.11	20.2	63	27.9	254.61	0.153	3.65	0.96	8.8	28.3	7.4
176	9900	176	1	0	2	NA	NA	3	NA	2	1	NA	NA	NA	NA	NA	NA	NA	NA	NA	NA	NA	NA	NA	NA	NA	NA	NA	NA	NA	NA	NA	NA	NA	NA	NA	NA	NA	NA	NA	NA	NA	NA	NA	NA	NA	NA	NA	NA
177	9900	177	2	55	667	1	2	4	2	4	2	2	2	2	1	2	2	2	2	2	2	2	1	2	2	2	2	2	2	2	2	72	119	67	35.56	36.7	15912	13.43	69.63	19.3	163	16.1	120.29	0.13	5.95	1.16	8.2	25.3	5.7
178	9900	178	2	60	726	1	2	4	3	4	2	2	2	2	1	2	2	2	2	2	2	2	1	1	2	2	2	2	2	2	2	80	136	40	31.74	30.4	13437	18.26	74.11	24.6	64	56.9	1216.22	332.85	7.84	1.67	10.6	24.8	9.1
179	9900	179	2	49	NA	1	2	2	3	3	2	2	2	2	2	2	2	2	2	2	2	1	1	2	2	2	2	2	2	2	2	NA	NA	NA	NA	NA	NA	NA	NA	NA	NA	NA	NA	NA	NA	NA	NA	NA	NA
180	9900	180	1	6	76	NA	2	1	1	2	2	NA	2	2	NA	NA	NA	NA	NA	NA	NA	NA	NA	NA	NA	NA	NA	NA	NA	NA	NA	NA	NA	NA	16.56	10.5	11492	9.85	68.74	14.3	21	113.5	1028.77	0.035	3.41	1.2	5.6	44.2	10.6
181	9900	181	1	14	178	NA	2	2	3	1	2	NA	2	2	NA	NA	NA	NA	NA	NA	NA	NA	NA	NA	NA	NA	NA	NA	NA	NA	NA	62	119	70	21.73	16.5	19271	29.71	70.53	42.1	27	54.4	260.51	0.035	3.39	1.34	5.9	35.3	7.1
182	9900	182	1	10	126	NA	2	3	3	1	2	NA	2	2	NA	NA	NA	NA	NA	NA	NA	NA	NA	NA	NA	NA	NA	NA	NA	NA	NA	72	105	55	20.66	4.8	6542	16.11	75.18	21.4	40	43.3	878.22	0.035	3.72	1.28	6	41.1	6.2
183	9900	183	1	21	255	2	2	3	3	3	1	2	2	2	2	2	2	2	2	2	2	2	2	2	2	2	2	2	2	2	2	82	129	70	25.05	9.1	16708	15.93	77.33	20.6	85	28.1	236.9	0.035	6.21	0.94	8.6	26.5	6.8
184	9900	184	2	31	379	2	2	2	1	5	1	2	2	2	2	2	2	2	2	2	2	2	2	2	2	2	2	2	2	2	2	60	122	68	24.69	1197	16089	7.7	65.34	11.8	76	35.1	528.41	0.36	5.38	1.37	6	29.6	6.9
185	9900	185	1	8	97	NA	2	1	3	2	2	NA	2	2	NA	NA	NA	NA	NA	NA	NA	NA	NA	NA	NA	NA	NA	NA	NA	NA	NA	70	96	47	14.91	45.1	19360	19.33	64.08	30.2	19	53.2	814.75	0.29	NA	NA	5.6	47.6	11.3
186	9900	186	1	18	221	2	2	2	1	3	2	NA	2	2	NA	NA	NA	NA	NA	NA	NA	NA	NA	NA	NA	NA	NA	NA	NA	NA	NA	68	104	58	22.97	157.5	16000	18.26	68.2	26.8	62	29.4	382.28	0.07	4.19	0.91	8.6	29	6.4
187	9900	187	2	71	864	1	1	2	1	3	2	2	2	2	2	2	2	2	2	2	2	2	2	2	2	2	2	2	2	2	2	76	201	66	25.86	4090	9547	12.17	56.39	21.6	122	41	430.99	0.035	7.4	1.91	7.2	26.9	5.9
188	9900	188	2	38	463	2	2	2	3	0	2	2	2	2	2	2	2	2	2	2	2	2	2	2	2	2	2	2	2	2	2	72	156	104	28.63	1.4	2210	5.19	60.32	8.6	13	12	163.84	0.035	4.68	1.22	7.8	23	8.6
189	9900	189	2	75	NA	2	2	3	3	2	2	2	2	2	2	2	2	2	2	2	2	2	2	2	2	1	2	2	2	2	2	NA	NA	NA	NA	NA	NA	NA	NA	NA	NA	NA	NA	NA	NA	NA	NA	NA	NA
190	9900	190	1	65	786	2	2	3	3	0	2	2	2	2	2	2	2	2	2	2	2	2	2	2	2	2	2	2	2	2	2	72	180	94	22.82	24.7	20067	16.65	61.22	27.2	501	19.9	457.56	0.17	5.02	1.87	3.2	28.6	15.1
191	9900	191	1	69	832	1	2	4	2	3	2	2	2	2	2	2	1	1	1	1	2	2	2	2	2	2	2	2	1	2	2	60	134	72	22.95	18.1	17945	19.51	70.53	27.7	58	39.9	354.98	291	4.29	0.87	7.9	32.6	10.6
192	9900	192	2	30	371	2	2	2	3	2	2	2	2	2	2	2	2	2	2	2	2	2	2	2	2	2	2	2	2	2	2	70	99	60	26.48	4.6	12288	35.8	64.44	55.6	7	37.6	492.25	303	6.13	1.65	5.4	27	9.7
193	9900	193	2	38	464	2	2	2	3	2	2	2	2	1	2	2	2	2	2	2	2	2	2	2	2	2	2	2	2	2	2	90	120	89	19.54	31.4	29437	6.62	69.09	9.6	16	31.5	936.52	0.74	3.08	1.39	5.1	22.2	4.5
194	9900	194	2	44	536	2	2	4	3	4	2	2	2	1	2	2	2	2	2	2	2	2	2	2	2	1	2	2	2	2	2	54	115	71	31.54	6.4	13260	8.59	77.33	11.1	30	21.3	1185.97	0.035	4.89	1.39	5.6	29.6	7.1
195	9900	195	2	64	775	1	2	3	3	2	2	2	1	2	1	2	2	2	2	2	2	2	2	2	2	2	2	2	2	2	2	74	153	56	38.66	NA	NA	NA	NA	NA	NA	NA	NA	NA	NA	NA	NA	NA	NA
196	9900	196	2	19	240	2	2	3	3	0	2	NA	2	2	NA	NA	NA	NA	NA	NA	NA	NA	NA	NA	NA	NA	NA	NA	NA	NA	NA	60	111	67	21	14.2	21658	12.89	79.83	16.1	31	36.5	394.09	0.259	4.16	1.76	8.4	18.9	4.4
197	9900	197	1	74	890	1	2	2	3	4	1	2	2	2	1	1	2	2	2	2	2	2	2	2	2	2	2	2	2	2	2	64	143	91	27.39	5	4332	18.97	59.79	31.7	74	8.6	281.92	NA	5.4	0.96	7.9	33.8	4.6
198	9900	198	2	49	598	2	2	4	3	2	2	2	2	2	1	2	2	2	2	2	2	2	2	2	2	2	2	2	2	1	2	80	117	74	27.74	1.8	1856	11.99	43.5	27.6	69	37.4	1214.75	0.56	5.51	1.71	6.2	41.1	7.1
199	9900	199	2	38	461	2	2	1	1	1	2	2	2	2	2	2	2	2	2	2	2	2	2	2	2	2	2	2	2	2	2	86	119	74	25.66	8.5	17061	8.06	56.74	14.2	73	24.9	232.47	0.301	4.53	1.31	8.2	19.1	4.7
200	9900	200	2	5	66	NA	2	1	3	1	2	NA	2	2	NA	NA	NA	NA	NA	NA	NA	NA	NA	NA	NA	NA	NA	NA	NA	NA	NA	NA	NA	NA	17.05	NA	NA	NA	NA	NA	NA	NA	NA	NA	NA	NA	NA	NA	NA
201	9900	201	2	14	NA	NA	2	2	3	1	2	NA	2	2	NA	NA	NA	NA	NA	NA	NA	NA	NA	NA	NA	NA	NA	NA	NA	NA	NA	NA	NA	NA	NA	NA	NA	NA	NA	NA	NA	NA	NA	NA	NA	NA	NA	NA	NA
202	9900	202	1	10	122	NA	2	3	3	0	2	NA	2	2	NA	NA	NA	NA	NA	NA	NA	NA	NA	NA	NA	NA	NA	NA	NA	NA	NA	66	102	51	24.33	28.2	13967	9.13	80.91	11.3	14	29.2	471.58	0.035	4.99	1.44	5.7	43.9	9.5
203	9900	203	1	7	89	NA	2	4	3	2	2	NA	2	2	NA	NA	NA	NA	NA	NA	NA	NA	NA	NA	NA	NA	NA	NA	NA	NA	NA	NA	NA	NA	17.26	10.1	13348	17.18	58	29.6	22	41.4	436.9	0.035	4.5	1.9	5.1	32	7.3
204	9900	204	2	5	63	NA	2	3	3	1	2	NA	2	2	NA	NA	NA	NA	NA	NA	NA	NA	NA	NA	NA	NA	NA	NA	NA	NA	NA	NA	NA	NA	15.72	NA	NA	15.22	42.24	36	20	43.7	490.77	0.788	5.82	1.94	NA	NA	NA
205	9900	205	1	40	489	2	2	1	1	0	2	2	2	2	2	2	2	2	2	2	2	2	2	2	2	2	2	2	2	2	2	86	112	78	23.45	5.2	12553	26.49	61.58	43	380	57.5	346.12	7.3	5.79	1.76	5.8	27.8	9.1
206	9900	206	2	50	602	1	2	3	3	3	2	2	2	2	2	2	2	2	2	2	2	2	2	2	2	1	2	2	2	2	2	56	134	88	25.79	15.6	7160	14.5	66.41	21.8	92	51.6	576.38	2.1	6.57	1.23	5.6	33.8	5.7
207	9900	207	2	3	46	NA	2	1	3	2	2	NA	2	2	NA	NA	NA	NA	NA	NA	NA	NA	NA	NA	NA	NA	NA	NA	NA	NA	NA	NA	NA	NA	15.05	NA	NA	NA	NA	NA	NA	NA	NA	NA	NA	NA	NA	NA	NA
208	9900	208	2	1	20	NA	2	2	3	3	1	NA	2	2	NA	NA	NA	NA	NA	NA	NA	NA	NA	NA	NA	NA	NA	NA	NA	NA	NA	NA	NA	NA	NA	NA	NA	11.99	71.06	16.9	53	NA	NA	NA	NA	NA	12.9	46.6	17.3
209	9900	209	1	18	226	2	2	2	2	2	2	NA	2	2	NA	NA	NA	NA	NA	NA	NA	NA	NA	NA	NA	NA	NA	NA	NA	NA	NA	86	128	80	22.51	12.6	18741	22.55	62.11	36.3	122	18.3	462.73	0.06	4.22	1.26	6.5	39.6	10.2
210	9900	210	1	2	26	NA	2	2	1	3	2	NA	2	2	NA	NA	NA	NA	NA	NA	NA	NA	NA	NA	NA	NA	NA	NA	NA	NA	NA	NA	NA	NA	17.18	NA	NA	11.1	56.56	19.6	19	NA	NA	NA	NA	NA	8.1	54.7	7.8
211	9900	211	1	76	918	2	2	2	3	3	2	2	2	2	2	2	2	2	2	2	2	1	1	2	2	2	2	1	2	2	1	56	144	73	31.3	13.3	11669	20.76	56.39	36.8	116	55.7	275.27	0.035	4.76	1.17	7.9	29.1	12.2
212	9900	212	1	6	85	NA	2	2	3	2	2	NA	1	2	NA	NA	NA	NA	NA	NA	NA	NA	NA	NA	NA	NA	NA	NA	NA	NA	NA	NA	NA	NA	14.86	84.5	14056	18.44	66.23	27.8	24	40.8	391.14	0.035	3.62	1.28	5.6	49.7	9.3
213	9900	213	2	18	218	2	2	4	3	2	2	NA	2	2	NA	NA	NA	NA	NA	NA	NA	NA	NA	NA	NA	NA	NA	NA	NA	NA	NA	74	108	65	28.78	12.6	9105	8.23	45.29	18.2	31	27.2	402.95	0.035	4.14	0.91	6.4	35.6	9.3
214	9900	214	2	11	141	NA	2	4	3	3	2	NA	1	1	NA	NA	NA	NA	NA	NA	NA	NA	NA	NA	NA	NA	NA	NA	NA	NA	NA	84	112	66	16.55	8.6	18652	26.13	68.74	38	71	36.9	711.43	0.12	3.59	1.11	7.4	30.7	6.9
215	9900	215	1	38	NA	NA	2	3	3	0	2	2	2	2	2	2	2	2	2	2	2	2	2	2	2	2	2	2	2	2	2	NA	NA	NA	NA	NA	NA	NA	NA	NA	NA	NA	NA	NA	NA	NA	NA	NA	NA
216	9900	216	2	85	NA	2	2	2	3	2	2	2	2	2	1	2	2	2	2	2	2	2	1	2	2	2	2	2	2	2	1	NA	NA	NA	NA	NA	NA	NA	NA	NA	NA	NA	NA	NA	NA	NA	NA	NA	NA
217	9900	217	2	18	225	2	2	3	1	4	2	NA	2	1	NA	NA	NA	NA	NA	NA	NA	NA	NA	NA	NA	NA	NA	NA	NA	NA	NA	98	104	57	25.05	3.6	7691	3.94	95.41	4.1	3	28.1	94.46	0.352	5.64	1.24	7.3	27	6.1
218	9900	218	2	3	47	NA	2	3	3	1	2	NA	2	2	NA	NA	NA	NA	NA	NA	NA	NA	NA	NA	NA	NA	NA	NA	NA	NA	NA	NA	NA	NA	13.94	NA	NA	20.41	64.62	31.6	10	43.7	847.96	0.035	3.65	1.21	9.4	46.3	4.9
219	9900	219	1	16	194	2	2	2	2	1	2	NA	2	2	NA	NA	NA	NA	NA	NA	NA	NA	NA	NA	NA	NA	NA	NA	NA	NA	NA	72	116	70	17.52	11.1	17680	15.39	75.54	20.4	22	46.2	317.34	0.035	3.96	1.22	4.6	57.6	8.6
220	9900	220	2	15	185	NA	2	2	1	2	2	NA	1	2	NA	NA	NA	NA	NA	NA	NA	NA	NA	NA	NA	NA	NA	NA	NA	NA	NA	84	110	73	19.83	8.8	14674	11.46	63.19	18.1	12	23.1	538	243.34	4.4	1.45	7.5	21.1	9.4
221	9900	221	1	85	NA	1	2	2	1	3	2	2	2	2	2	2	2	2	2	2	2	2	2	2	2	2	2	2	2	2	2	82	156	93	27.1	5.7	10078	11.28	56.56	19.9	211	40.1	269.37	0.18	4.58	1.5	6.9	38.8	8.2
222	9900	222	1	5	71	NA	2	1	3	1	2	NA	2	2	NA	NA	NA	NA	NA	NA	NA	NA	NA	NA	NA	NA	NA	NA	NA	NA	NA	NA	NA	NA	14.64	NA	NA	NA	NA	NA	NA	NA	NA	NA	NA	NA	NA	NA	NA
223	9900	223	1	47	564	1	2	1	3	3	1	2	2	2	2	2	2	2	2	2	2	2	2	2	2	2	2	2	2	2	2	74	155	106	26.73	2.6	2122	16.65	51.55	32.3	338	39.4	718.81	412.61	5.66	1.11	6.4	42.1	6.9
224	9900	224	1	11	143	NA	2	2	3	1	2	NA	2	2	NA	NA	NA	NA	NA	NA	NA	NA	NA	NA	NA	NA	NA	NA	NA	NA	NA	88	98	49	15.84	9.8	5481	17.72	64.8	27.3	37	31.9	430.99	0.035	5.17	1.85	4.6	20	9
225	9900	225	1	79	951	1	2	4	3	4	2	2	2	2	1	2	2	1	2	2	2	2	2	2	2	2	2	2	2	2	2	60	92	62	25.91	5.5	8575	15.22	56.03	27.2	174	55.9	653.87	0.08	3.21	1.03	5.3	24.4	11.4
226	9900	226	2	6	73	NA	2	2	3	2	2	NA	1	2	NA	NA	NA	NA	NA	NA	NA	NA	NA	NA	NA	NA	NA	NA	NA	NA	NA	NA	NA	NA	15.12	6.7	7072	11.81	52.63	22.4	35	58.7	778.59	0.546	3.41	1	6.6	40.8	7.8
227	9900	227	2	13	165	NA	2	1	3	0	2	NA	2	2	NA	NA	NA	NA	NA	NA	NA	NA	NA	NA	NA	NA	NA	NA	NA	NA	NA	66	118	72	18.88	17.2	6895	9.49	73.39	12.9	14	39.4	290.77	0.035	5.4	1.85	6.9	46.7	5.6
228	9900	228	1	19	235	2	2	3	2	2	2	NA	2	2	NA	NA	NA	NA	NA	NA	NA	NA	NA	NA	NA	NA	NA	NA	NA	NA	NA	82	127	60	NA	NA	NA	NA	NA	NA	NA	NA	NA	NA	NA	NA	NA	NA	NA
229	9900	229	2	14	178	NA	2	3	3	0	2	NA	2	2	NA	NA	NA	NA	NA	NA	NA	NA	NA	NA	NA	NA	NA	NA	NA	NA	NA	68	110	62	16.82	22.8	15647	17.01	68.56	24.8	11	25.1	486.34	0.126	3.65	1.52	9.3	19.8	5.6
230	9900	230	2	3	45	NA	2	2	3	2	2	NA	2	2	NA	NA	NA	NA	NA	NA	NA	NA	NA	NA	NA	NA	NA	NA	NA	NA	NA	NA	NA	NA	15.53	NA	NA	10.02	66.05	15.2	3	53.2	1118.07	0.43	3.26	1.31	6.6	60.6	6.9
231	9900	231	2	12	145	NA	2	3	1	2	2	NA	1	2	NA	NA	NA	NA	NA	NA	NA	NA	NA	NA	NA	NA	NA	NA	NA	NA	NA	66	96	36	20.61	10	14940	4.12	55.13	7.5	37	41.9	485.6	0.26	3.98	1.39	10.4	29.2	5.6
232	9900	232	2	57	690	2	2	1	2	1	2	2	2	2	2	2	2	2	2	2	2	2	2	2	2	2	2	2	2	2	2	66	108	63	25.34	7.9	9812	29	68.2	42.5	64	54.6	1163.83	0.035	4.86	2.17	4.6	26.7	9.4
233	9900	233	2	82	NA	NA	2	3	3	0	2	2	2	2	2	2	2	2	2	2	2	2	2	2	2	2	2	2	2	2	2	NA	NA	NA	NA	NA	NA	NA	NA	NA	NA	NA	NA	NA	NA	NA	NA	NA	NA
234	9900	234	2	69	829	2	2	1	3	0	2	2	2	2	2	2	2	2	2	2	2	2	2	2	2	2	2	2	2	2	2	70	137	69	30.1	12.6	12553	18.08	63.01	28.7	168	37.4	635.42	0.035	6.1	1.42	4.7	26.5	8.6
235	9900	235	2	2	36	NA	2	2	3	2	2	NA	2	2	NA	NA	NA	NA	NA	NA	NA	NA	NA	NA	NA	NA	NA	NA	NA	NA	NA	NA	NA	NA	15.11	NA	NA	11.46	82.7	13.9	9	NA	NA	NA	NA	NA	9.1	61.6	7.4
236	9900	236	2	45	546	2	2	3	3	2	2	2	2	2	2	2	2	2	2	2	2	2	2	2	2	2	2	2	2	2	1	80	112	69	27.04	7.1	13083	26.31	79.3	33.2	43	70	440.59	228.16	4.76	1.28	10.6	23.8	4.7
237	9900	237	2	81	977	2	2	2	3	1	2	2	2	2	1	2	2	2	2	2	2	2	2	2	2	1	2	2	2	2	2	76	130	63	30.58	7.5	3448	14.86	60.68	24.5	197	43.9	230.26	0.035	7.11	1.84	6.4	34.3	9.8
238	9900	238	1	0	10	NA	NA	3	NA	4	2	NA	NA	NA	NA	NA	NA	NA	NA	NA	NA	NA	NA	NA	NA	NA	NA	NA	NA	NA	NA	NA	NA	NA	NA	NA	NA	NA	NA	NA	NA	NA	NA	NA	NA	NA	NA	NA	NA
239	9900	239	2	69	831	2	2	2	3	2	2	2	2	2	2	2	1	2	2	2	2	2	2	2	2	2	2	2	2	2	2	66	149	78	28.31	13.5	10785	18.8	70.71	26.6	59	63.4	217.71	0.053	5.15	1.96	5.7	33.2	7.1
240	9900	240	1	1	13	NA	2	3	3	2	2	NA	2	2	NA	NA	NA	NA	NA	NA	NA	NA	NA	NA	NA	NA	NA	NA	NA	NA	NA	NA	NA	NA	NA	NA	NA	8.77	58.89	14.9	15	NA	NA	NA	NA	NA	5.5	60.8	9.6
241	9900	241	2	0	5	NA	NA	1	NA	3	1	NA	NA	NA	NA	NA	NA	NA	NA	NA	NA	NA	NA	NA	NA	NA	NA	NA	NA	NA	NA	NA	NA	NA	NA	NA	NA	NA	NA	NA	NA	NA	NA	NA	NA	NA	NA	NA	NA
242	9900	242	1	19	NA	2	2	3	3	1	2	NA	2	2	NA	NA	NA	NA	NA	NA	NA	NA	NA	NA	NA	NA	NA	NA	NA	NA	NA	NA	NA	NA	NA	NA	NA	NA	NA	NA	NA	NA	NA	NA	NA	NA	NA	NA	NA
243	9900	243	2	19	237	2	2	2	2	3	1	NA	2	2	NA	NA	NA	NA	NA	NA	NA	NA	NA	NA	NA	NA	NA	NA	NA	NA	NA	74	108	67	21.41	6.9	9547	14.14	85.03	16.6	41	21.3	104.06	55.12	5.2	1.31	6.3	34	6.3
244	9900	244	2	18	222	2	2	3	1	5	2	NA	2	2	NA	NA	NA	NA	NA	NA	NA	NA	NA	NA	NA	NA	NA	NA	NA	NA	NA	84	107	75	25.24	11.7	13083	10.74	97.56	11	43	19.3	249.44	1.48	5.97	1.53	7	34.2	11
245	9900	245	1	19	235	2	2	1	3	0	2	NA	2	2	NA	NA	NA	NA	NA	NA	NA	NA	NA	NA	NA	NA	NA	NA	NA	NA	NA	84	118	86	28.47	42.2	25813	7.88	76.08	10.4	54	70.2	337.27	0.035	3.15	1.09	5.7	30.6	19.4
246	9900	246	1	6	78	NA	2	1	3	0	2	NA	2	2	NA	NA	NA	NA	NA	NA	NA	NA	NA	NA	NA	NA	NA	NA	NA	NA	NA	NA	NA	NA	14.67	4.4	4155	15.93	69.45	22.9	12	45.3	749.81	0.18	4.63	2.07	12.1	36	4.1
247	9900	247	1	6	78	NA	2	3	3	1	2	NA	2	1	NA	NA	NA	NA	NA	NA	NA	NA	NA	NA	NA	NA	NA	NA	NA	NA	NA	NA	NA	NA	16.64	16.8	10962	NA	NA	NA	NA	NA	NA	NA	NA	NA	4.4	48.3	7.8
248	9900	248	2	19	237	2	2	2	3	1	2	NA	1	2	NA	NA	NA	NA	NA	NA	NA	NA	NA	NA	NA	NA	NA	NA	NA	NA	NA	NA	NA	NA	24.58	18.5	16177	6.8	73.75	9.2	41	18.1	387.45	NA	NA	NA	9.1	32.8	4.4
249	9900	249	1	19	233	2	2	2	3	1	2	NA	2	2	NA	NA	NA	NA	NA	NA	NA	NA	NA	NA	NA	NA	NA	NA	NA	NA	NA	62	138	69	26.33	7.3	23514	17.9	64.26	27.9	71	19.7	625.09	0.24	5.59	1.05	7.9	26.7	9.1
250	9900	250	2	58	702	2	2	1	3	0	2	2	2	2	1	2	2	2	2	2	2	2	2	2	2	2	2	2	2	2	2	84	117	72	26.9	2.6	6365	25.24	76.79	32.9	35	47.3	613.28	NA	7.94	1.84	8.1	25.4	5.5
251	9900	251	1	10	123	NA	2	3	3	2	2	NA	2	2	NA	NA	NA	NA	NA	NA	NA	NA	NA	NA	NA	NA	NA	NA	NA	NA	NA	88	104	69	23.13	2.3	4508	10.02	82.34	12.2	42	29.2	536.53	0.05	5.43	1.05	6.9	33.3	8.6
252	9900	252	2	9	113	NA	2	4	1	3	2	NA	2	2	NA	NA	NA	NA	NA	NA	NA	NA	NA	NA	NA	NA	NA	NA	NA	NA	NA	84	95	50	14.24	87.6	10343	16.11	67.84	23.7	30	65.2	478.22	1.94	3.34	1.58	5.9	47.4	9.1
253	9900	253	2	5	69	NA	2	3	3	2	2	NA	2	2	NA	NA	NA	NA	NA	NA	NA	NA	NA	NA	NA	NA	NA	NA	NA	NA	NA	NA	NA	NA	15.08	NA	NA	NA	NA	NA	NA	NA	NA	NA	NA	NA	NA	NA	NA
254	9900	254	2	15	181	NA	2	4	3	2	2	NA	2	2	NA	NA	NA	NA	NA	NA	NA	NA	NA	NA	NA	NA	NA	NA	NA	NA	NA	92	133	78	34	33.3	19183	16.65	74.64	22.3	31	13.1	295.2	33.46	4.27	1.1	11	23.3	6.9
255	9900	255	2	18	219	2	2	3	3	1	2	NA	2	2	NA	NA	NA	NA	NA	NA	NA	NA	NA	NA	NA	NA	NA	NA	NA	NA	NA	84	97	67	19.27	10.9	20420	11.28	61.93	18.2	39	40.8	476.75	129	4.73	1.5	7.4	34.7	8.8
256	9900	256	1	19	232	NA	2	4	1	1	2	NA	2	2	NA	NA	NA	NA	NA	NA	NA	NA	NA	NA	NA	NA	NA	NA	NA	NA	NA	68	115	65	27.38	6.5	12730	18.44	65.34	28.2	100	23.6	272.32	0.035	4.73	0.86	6.7	27.8	8
257	9900	257	1	75	906	2	2	3	1	2	2	2	2	2	2	2	1	2	2	2	2	2	2	2	2	2	1	2	2	2	2	48	181	64	35.1	27.6	8486	21.48	63.55	33.8	39	25.8	385.97	0.035	4.86	1.54	7.7	27.1	6.4
258	9900	258	2	3	40	NA	2	2	1	3	1	NA	2	2	NA	NA	NA	NA	NA	NA	NA	NA	NA	NA	NA	NA	NA	NA	NA	NA	NA	NA	NA	NA	15.47	NA	NA	6.44	59.43	10.8	39	49.8	828.77	0.035	5.87	1.86	9.6	38.3	5.6
259	9900	259	1	54	658	2	2	5	3	3	1	2	2	2	1	2	2	2	2	2	2	2	1	2	2	2	2	2	2	2	2	60	120	71	31.66	1	6188	21.12	81.62	25.9	260	36	278.96	188.03	5.4	0.68	6.5	29.1	9.7
260	9900	260	1	27	328	1	2	3	1	1	2	2	2	2	2	2	2	2	2	2	2	2	1	2	2	2	9	2	2	2	2	60	149	71	36.54	3	7426	18.97	60.5	31.4	353	34.9	412.54	0.035	6.15	1.16	8.9	29.1	7.5
261	9900	261	2	59	NA	1	2	1	3	2	1	2	2	2	2	2	2	2	2	2	2	2	1	2	2	2	2	2	2	2	2	NA	NA	NA	NA	NA	NA	NA	NA	NA	NA	NA	NA	NA	NA	NA	NA	NA	NA
262	9900	262	2	0	6	NA	NA	1	NA	5	2	NA	NA	NA	NA	NA	NA	NA	NA	NA	NA	NA	NA	NA	NA	NA	NA	NA	NA	NA	NA	NA	NA	NA	NA	NA	NA	NA	NA	NA	NA	NA	NA	NA	NA	NA	NA	NA	NA
263	9900	263	2	17	212	2	2	3	3	1	2	NA	2	2	NA	NA	NA	NA	NA	NA	NA	NA	NA	NA	NA	NA	NA	NA	NA	NA	NA	98	101	79	21.26	6.6	4685	1.79	94.15	1.9	3	32.4	573.43	0.035	4.06	1.59	10.8	20.3	8.1
264	9900	264	2	15	183	NA	2	2	3	2	2	NA	2	2	NA	NA	NA	NA	NA	NA	NA	NA	NA	NA	NA	NA	NA	NA	NA	NA	NA	78	98	53	21.84	12.2	8398	16.11	75.9	21.2	15	58.2	325.46	0.035	4.22	1.17	9.8	26.6	6.9
265	9900	265	2	34	419	2	2	2	1	1	2	2	2	2	2	2	2	2	2	2	2	1	1	2	2	2	2	2	2	2	2	68	114	77	41.84	17.2	12641	3.94	78.94	5	3	15.2	248.71	2.03	6.52	1.21	6.1	42.7	13.5
266	9900	266	1	82	994	2	1	2	1	5	2	2	2	2	1	2	2	2	2	2	2	2	1	2	2	2	2	2	1	2	2	74	117	58	29.51	4.3	13525	10.38	53.7	19.3	146	37.6	761.62	0.2	5.53	1.34	6.1	22	8.6
267	9900	267	1	54	655	1	2	2	1	1	2	2	2	2	2	2	2	2	2	2	2	2	2	1	2	2	2	2	2	2	2	48	133	80	27.96	8.1	19536	14.86	57.28	25.9	233	26	306.27	0.035	7.78	1.88	5.6	39.1	7.1
268	9900	268	1	30	363	2	2	3	3	2	2	2	2	2	2	2	2	2	2	2	2	2	2	2	2	2	2	2	2	2	2	88	125	61	25.86	2.1	7160	20.59	66.05	31.2	121	43.7	397.04	0.035	5.77	1.01	6.1	40.3	7.9
269	9900	269	1	31	375	2	2	1	3	1	2	2	2	2	2	2	2	2	2	2	2	2	2	2	2	2	2	2	2	2	2	76	122	83	26.76	16.5	10696	31.5	44.93	70.1	224	22	261.25	0.035	4.86	1.02	6.5	30.8	7.4
270	9900	270	1	35	431	2	2	3	3	1	2	2	2	2	2	2	2	2	2	2	2	2	2	2	2	2	2	2	2	2	2	70	119	82	22.32	2.9	13083	22.02	48.51	45.4	220	15.9	168.26	174	3.93	1.8	8.2	33.2	6.6
271	9900	271	2	8	100	NA	2	1	3	1	2	NA	2	2	NA	NA	NA	NA	NA	NA	NA	NA	NA	NA	NA	NA	NA	NA	NA	NA	NA	88	96	58	14.42	9.9	11669	NA	NA	NA	NA	NA	NA	NA	NA	NA	NA	NA	NA
272	9900	272	1	56	680	2	1	3	1	3	2	2	2	2	1	2	2	2	2	2	2	2	1	2	2	2	2	2	2	2	2	70	141	78	22.36	5.6	8575	24.34	75.9	32.1	236	41.4	316.6	0.035	7.53	1.39	8.3	31.2	9.6
273	9900	273	2	64	770	2	2	1	3	2	2	2	2	2	2	2	2	2	2	2	2	2	2	2	2	2	2	2	2	2	2	84	119	67	26.51	1.9	3359	11.46	58.89	19.5	77	37.8	309.22	339.68	6	1.22	10.7	32.5	4.7
274	9900	274	2	69	832	1	1	2	1	3	2	2	2	2	1	2	1	1	1	2	2	2	2	2	1	2	2	2	2	2	2	72	147	87	29.74	10.9	4862	21.12	58.18	36.3	55	82.7	746.86	0.035	4.45	1.34	4.4	37	9.8
275	9900	275	1	72	868	1	2	2	3	1	2	2	2	2	2	2	2	2	2	2	2	2	1	2	2	2	2	2	2	2	2	58	100	68	34.02	16.4	13614	14.32	85.56	16.7	131	24.5	404.42	0.1	7.27	0.85	7.6	29.6	10.6
276	9900	276	1	15	190	NA	2	2	1	0	2	NA	1	2	NA	NA	NA	NA	NA	NA	NA	NA	NA	NA	NA	NA	NA	NA	NA	NA	NA	52	113	71	20.04	2.8	9724	16.83	60.86	27.6	62	15.4	274.54	0.059	3.85	1.39	5.7	36.5	7.3
277	9900	277	1	18	222	2	2	3	3	2	2	NA	2	2	NA	NA	NA	NA	NA	NA	NA	NA	NA	NA	NA	NA	NA	NA	NA	NA	NA	64	137	89	22.11	266.5	17326	NA	NA	NA	NA	NA	NA	NA	NA	NA	NA	NA	NA
278	9900	278	2	9	111	NA	2	1	3	1	2	NA	2	2	NA	NA	NA	NA	NA	NA	NA	NA	NA	NA	NA	NA	NA	NA	NA	NA	NA	98	127	77	34.51	3.9	4508	16.11	75.18	21.4	102	43.9	570.47	0.035	4.34	0.84	9.4	34.3	4.9
279	9900	279	1	19	239	2	2	3	3	1	1	NA	2	2	NA	NA	NA	NA	NA	NA	NA	NA	NA	NA	NA	NA	NA	NA	NA	NA	NA	74	103	61	21.17	45.8	22277	16.11	68.02	23.7	28	31.3	405.16	0.06	4.78	1.67	4.9	35.2	6
280	9900	280	1	69	NA	2	2	5	2	4	2	2	2	2	1	2	2	2	2	2	2	2	1	2	2	2	2	2	2	2	2	NA	NA	NA	NA	NA	NA	NA	NA	NA	NA	NA	NA	NA	NA	NA	NA	NA	NA
281	9900	281	2	15	183	NA	2	3	3	2	2	NA	2	2	NA	NA	NA	NA	NA	NA	NA	NA	NA	NA	NA	NA	NA	NA	NA	NA	NA	66	98	64	18.43	59	3890	2.86	67.66	4.2	23	20.2	411.07	0.079	3.36	1.34	8.2	18	7.5
282	9900	282	1	29	354	2	2	5	2	1	2	2	2	2	2	2	2	2	2	2	2	2	2	2	1	2	2	2	2	2	2	80	111	72	28.26	0.6	4420	16.47	54.77	30.1	120	27.6	388.19	1.77	5.56	0.86	5	37.6	8.1
283	9900	283	2	16	204	2	2	1	1	2	2	NA	2	2	NA	NA	NA	NA	NA	NA	NA	NA	NA	NA	NA	NA	NA	NA	NA	NA	NA	78	106	73	18.78	15.9	21570	24.17	86.46	28	50	23.3	262.73	93.04	4.22	1.93	7.2	22.2	8.3
284	9900	284	2	19	NA	2	2	1	3	1	2	NA	2	2	NA	NA	NA	NA	NA	NA	NA	NA	NA	NA	NA	NA	NA	NA	NA	NA	NA	NA	NA	NA	NA	NA	NA	NA	NA	NA	NA	NA	NA	NA	NA	NA	NA	NA	NA
285	9900	285	2	18	227	2	2	2	3	3	2	NA	2	1	NA	NA	NA	NA	NA	NA	NA	NA	NA	NA	NA	NA	NA	NA	NA	NA	NA	76	112	60	23.08	7.3	17150	24.17	64.98	37.2	39	21.1	439.85	6.48	4.34	1.53	6.3	36.1	7.6
286	9900	286	2	2	28	NA	2	3	3	3	2	NA	1	2	NA	NA	NA	NA	NA	NA	NA	NA	NA	NA	NA	NA	NA	NA	NA	NA	NA	NA	NA	NA	NA	NA	NA	NA	NA	NA	NA	NA	NA	NA	NA	NA	NA	NA	NA
287	9900	287	2	71	854	2	2	1	1	2	2	2	2	2	2	2	2	2	2	2	2	1	2	2	1	1	2	1	2	2	2	64	94	55	17.8	2.2	2387	14.32	70.53	20.3	57	22.9	1951.27	0.05	5.59	2.3	5.3	25.5	10
288	9900	288	1	9	117	NA	2	3	3	0	2	NA	2	2	NA	NA	NA	NA	NA	NA	NA	NA	NA	NA	NA	NA	NA	NA	NA	NA	NA	80	92	61	16.19	28.6	6100	NA	NA	NA	NA	NA	NA	NA	NA	NA	NA	NA	NA
289	9900	289	1	62	748	2	2	2	3	0	2	2	2	2	2	2	2	2	2	2	2	2	2	2	2	2	2	2	2	2	2	72	147	83	24.22	9.5	12022	21.48	47.08	45.6	243	54.4	157.19	310	4.19	1.34	9.1	20.8	3.7
290	9900	290	1	4	NA	NA	2	1	3	2	2	NA	2	2	NA	NA	NA	NA	NA	NA	NA	NA	NA	NA	NA	NA	NA	NA	NA	NA	NA	NA	NA	NA	NA	NA	NA	NA	NA	NA	NA	NA	NA	NA	NA	NA	NA	NA	NA
291	9900	291	1	19	237	2	2	2	3	0	2	NA	2	2	NA	NA	NA	NA	NA	NA	NA	NA	NA	NA	NA	NA	NA	NA	NA	NA	NA	72	119	54	29.87	8	19271	20.23	53.7	37.7	206	25.1	343.17	197.93	4.55	1.03	9.6	26.8	6.3
292	9900	292	2	4	52	NA	2	1	3	2	2	NA	2	2	NA	NA	NA	NA	NA	NA	NA	NA	NA	NA	NA	NA	NA	NA	NA	NA	NA	NA	NA	NA	18.51	NA	NA	9.85	77.69	12.7	88	66.6	965.3	3.86	4.32	0.87	4.4	51.7	13.5
293	9900	293	2	85	NA	1	2	2	1	5	2	2	2	2	2	1	1	2	1	2	2	2	2	2	2	2	2	2	2	2	2	66	167	58	23.8	12	12022	12.71	61.58	20.6	262	22.9	154.24	0.035	8.3	1.92	7	23.2	10.5
294	9900	294	1	15	188	NA	2	4	1	1	2	NA	1	2	NA	NA	NA	NA	NA	NA	NA	NA	NA	NA	NA	NA	NA	NA	NA	NA	NA	48	115	64	21.06	9.5	22630	18.44	60.68	30.4	77	72.5	447.23	0.035	3.54	1.39	6.4	30.7	7.4
295	9900	295	1	14	170	NA	2	3	1	1	2	NA	2	2	NA	NA	NA	NA	NA	NA	NA	NA	NA	NA	NA	NA	NA	NA	NA	NA	NA	72	107	75	19.56	21.6	9547	20.76	73.03	28.4	17	38.5	547.6	0.132	3.13	1.23	8.8	26.5	7.7
296	9900	296	1	57	694	2	2	1	2	1	2	2	2	2	2	2	2	2	2	2	2	2	2	2	2	2	2	2	2	2	2	70	120	83	24.77	0.9	4950	11.64	63.01	18.5	118	27.2	191.14	0.178	4.63	1.17	5.7	30.3	9.4
297	9900	297	1	17	207	2	2	1	1	0	2	NA	2	2	NA	NA	NA	NA	NA	NA	NA	NA	NA	NA	NA	NA	NA	NA	NA	NA	NA	88	118	75	21.37	60.4	26697	27.75	82.7	33.5	20	33.7	261.99	0.47	4.11	1.22	7.4	17.2	4.6
298	9900	298	1	2	35	NA	2	2	1	3	2	NA	2	2	NA	NA	NA	NA	NA	NA	NA	NA	NA	NA	NA	NA	NA	NA	NA	NA	NA	NA	NA	NA	16.81	NA	NA	3.04	66.05	4.6	29	NA	NA	NA	NA	NA	5.5	54.3	11.7
299	9900	299	2	8	99	NA	2	4	3	3	2	NA	2	2	NA	NA	NA	NA	NA	NA	NA	NA	NA	NA	NA	NA	NA	NA	NA	NA	NA	80	91	22	15.01	6.2	10696	14.32	61.04	23.5	45	36	577.12	3.5	4.71	1.78	5.1	42.5	9
300	9900	300	2	21	253	2	2	2	3	5	1	2	2	2	2	2	2	2	2	2	2	2	2	2	2	2	2	2	2	2	2	80	114	89	30.26	14.1	10078	32.4	79.3	40.9	9	27.6	244.28	166	4.4	1.22	8.1	34.4	5.9
301	9900	301	2	24	293	2	2	3	3	0	2	2	2	2	2	2	2	2	2	2	2	2	2	2	2	2	2	2	2	2	2	76	102	72	24.8	17.3	25459	15.39	64.98	23.7	58	21.7	340.22	0.035	5.02	1.21	8.8	34.3	7.3
302	9900	302	2	65	783	1	1	5	3	3	2	2	2	2	1	2	2	2	2	2	2	2	2	2	2	2	2	2	2	2	2	64	127	0	28.5	2.7	11492	15.57	60.14	25.9	222	29.4	344.65	0.035	7.03	1.31	8.9	28.1	5
303	9900	303	1	17	213	2	2	2	3	2	2	NA	2	2	NA	NA	NA	NA	NA	NA	NA	NA	NA	NA	NA	NA	NA	NA	NA	NA	NA	64	108	58	23.3	8	12553	12.53	58.35	21.5	78	34	372.69	22.94	4.47	2.07	6.9	33.6	8.4
304	9900	304	1	60	NA	1	2	1	3	0	2	2	2	2	2	2	2	2	2	2	2	2	2	2	2	2	2	2	2	2	2	NA	NA	NA	NA	NA	NA	NA	NA	NA	NA	NA	NA	NA	NA	NA	NA	NA	NA
305	9900	305	2	3	46	NA	2	3	3	3	1	NA	2	2	NA	NA	NA	NA	NA	NA	NA	NA	NA	NA	NA	NA	NA	NA	NA	NA	NA	NA	NA	NA	16.04	NA	NA	8.41	66.05	12.7	25	62.1	488.56	NA	NA	NA	6.2	52	5.4
306	9900	306	1	12	145	NA	2	3	3	1	2	NA	2	2	NA	NA	NA	NA	NA	NA	NA	NA	NA	NA	NA	NA	NA	NA	NA	NA	NA	80	99	36	19.66	5.6	9282	14.32	76.61	18.7	28	30.4	370.48	0.035	4.27	1.39	7.6	26.2	6.4
307	9900	307	2	29	359	2	2	2	1	5	2	2	2	2	2	2	2	2	2	2	2	2	2	2	2	2	2	2	2	2	2	84	103	68	29.36	7.7	5923	12.53	91.47	13.7	13	50.3	331.36	0.383	5.79	1.92	9.7	19.8	8.1
308	9900	308	1	4	NA	NA	2	1	3	2	2	NA	2	2	NA	NA	NA	NA	NA	NA	NA	NA	NA	NA	NA	NA	NA	NA	NA	NA	NA	NA	NA	NA	NA	NA	NA	NA	NA	NA	NA	NA	NA	NA	NA	NA	NA	NA	NA
309	9900	309	1	0	11	NA	NA	1	NA	3	2	NA	NA	NA	NA	NA	NA	NA	NA	NA	NA	NA	NA	NA	NA	NA	NA	NA	NA	NA	NA	NA	NA	NA	NA	NA	NA	NA	NA	NA	NA	NA	NA	NA	NA	NA	NA	NA	NA
310	9900	310	1	65	NA	2	2	2	3	1	2	2	2	2	2	2	2	2	2	2	2	2	2	2	2	2	2	2	2	2	2	NA	NA	NA	NA	NA	NA	NA	NA	NA	NA	NA	NA	NA	NA	NA	NA	NA	NA
311	9900	311	1	6	74	NA	2	2	3	3	2	NA	1	2	NA	NA	NA	NA	NA	NA	NA	NA	NA	NA	NA	NA	NA	NA	NA	NA	NA	NA	NA	NA	16.81	10.2	15382	17.72	61.93	28.6	12	56.9	690.77	0.035	3.26	1	7.4	38	6.3
312	9900	312	1	15	186	NA	2	1	3	2	2	NA	2	2	NA	NA	NA	NA	NA	NA	NA	NA	NA	NA	NA	NA	NA	NA	NA	NA	NA	80	118	69	23.29	15.2	23249	NA	NA	NA	NA	NA	NA	NA	NA	NA	NA	NA	NA
313	9900	313	2	5	67	NA	2	2	3	1	2	NA	2	2	NA	NA	NA	NA	NA	NA	NA	NA	NA	NA	NA	NA	NA	NA	NA	NA	NA	NA	NA	NA	13.33	NA	NA	8.77	56.56	15.5	23	72	765.31	0.13	3.83	1.61	5.5	40.5	9.3
314	9900	314	2	52	635	2	2	1	3	3	2	2	2	2	2	2	2	2	2	2	2	2	2	2	2	2	2	2	2	2	2	68	118	70	24.18	3.4	11050	12.17	53.7	22.7	140	42.1	511.43	0.035	3.47	1.36	3.8	45.3	10.2
315	9900	315	1	14	176	NA	2	1	3	0	2	NA	2	2	NA	NA	NA	NA	NA	NA	NA	NA	NA	NA	NA	NA	NA	NA	NA	NA	NA	72	112	20	23.98	13.8	40487	20.05	67.48	29.7	23	25.6	288.56	0.26	4.22	1.11	8.7	25.7	6.9
316	9900	316	1	18	219	2	2	3	3	0	2	NA	2	2	NA	NA	NA	NA	NA	NA	NA	NA	NA	NA	NA	NA	NA	NA	NA	NA	NA	64	114	57	20.04	2.3	8928	15.22	59.43	25.6	67	27	300.37	0.035	3.44	1.03	8	27.5	7.4
317	9900	317	1	6	74	NA	2	1	3	2	2	NA	2	2	NA	NA	NA	NA	NA	NA	NA	NA	NA	NA	NA	NA	NA	NA	NA	NA	NA	NA	NA	NA	17.74	6.7	12376	NA	NA	NA	NA	NA	NA	NA	NA	NA	NA	NA	NA
318	9900	318	1	0	5	NA	NA	2	NA	3	2	NA	NA	NA	NA	NA	NA	NA	NA	NA	NA	NA	NA	NA	NA	NA	NA	NA	NA	NA	NA	NA	NA	NA	NA	NA	NA	NA	NA	NA	NA	NA	NA	NA	NA	NA	NA	NA	NA
319	9900	319	1	0	11	NA	NA	4	NA	4	2	NA	NA	NA	NA	NA	NA	NA	NA	NA	NA	NA	NA	NA	NA	NA	NA	NA	NA	NA	NA	NA	NA	NA	NA	NA	NA	NA	NA	NA	NA	NA	NA	NA	NA	NA	NA	NA	NA
320	9900	320	1	26	312	2	2	1	3	1	2	2	2	2	2	2	2	2	2	2	2	2	2	2	2	2	2	2	2	2	2	84	120	65	20.32	10.8	22100	11.81	65.87	17.9	51	22	461.99	4.09	3.49	1.09	5.4	28.9	10
321	9900	321	2	71	863	1	2	3	2	4	2	2	1	2	1	1	2	2	2	2	1	2	2	1	2	1	2	2	2	2	1	58	108	52	25.43	3.9	12464	13.96	67.66	20.6	99	97.4	329.89	0.035	5.38	2.07	6.6	25	7.1
322	9900	322	2	5	65	NA	2	1	3	2	2	NA	2	2	NA	NA	NA	NA	NA	NA	NA	NA	NA	NA	NA	NA	NA	NA	NA	NA	NA	NA	NA	NA	16.27	NA	NA	NA	NA	NA	NA	NA	NA	NA	NA	NA	NA	NA	NA
323	9900	323	1	15	187	NA	2	1	3	2	2	NA	2	2	NA	NA	NA	NA	NA	NA	NA	NA	NA	NA	NA	NA	NA	NA	NA	NA	NA	68	98	0	20.29	12.7	24752	13.25	53.16	24.9	94	14.3	261.25	0.628	3.59	1.04	9.5	22	10.1
324	9900	324	1	24	NA	1	2	3	3	3	2	9	2	2	2	2	2	2	2	2	2	9	1	2	2	2	2	2	2	2	2	NA	NA	NA	NA	NA	NA	NA	NA	NA	NA	NA	NA	NA	NA	NA	NA	NA	NA
325	9900	325	1	0	7	NA	NA	3	NA	3	2	NA	NA	NA	NA	NA	NA	NA	NA	NA	NA	NA	NA	NA	NA	NA	NA	NA	NA	NA	NA	NA	NA	NA	NA	NA	NA	NA	NA	NA	NA	NA	NA	NA	NA	NA	NA	NA	NA
326	9900	326	1	2	31	NA	2	3	3	3	2	NA	2	2	NA	NA	NA	NA	NA	NA	NA	NA	NA	NA	NA	NA	NA	NA	NA	NA	NA	NA	NA	NA	16.57	NA	NA	11.81	70.53	16.8	15	NA	NA	NA	NA	NA	9.3	45.1	5
327	9900	327	1	16	198	2	2	1	3	0	2	NA	2	2	NA	NA	NA	NA	NA	NA	NA	NA	NA	NA	NA	NA	NA	NA	NA	NA	NA	78	105	45	17.12	24.5	14851	15.93	80.37	19.8	25	15.9	346.86	2.5	3.34	1.31	6.8	41.9	8.2
328	9900	328	1	66	799	1	2	3	3	4	2	2	2	2	2	2	2	2	2	2	2	2	1	1	1	1	2	2	2	2	2	72	132	81	44.2	136	18210	13.25	58.71	22.6	198	42.6	451.66	0.035	6.34	1.17	7.4	23.3	5.9
329	9900	329	2	27	327	2	2	1	3	3	2	2	2	1	2	2	2	2	2	2	2	2	2	2	2	2	2	2	2	2	2	86	95	53	24.85	12.6	12906	13.96	73.39	19	9	46.2	178.6	0.061	4.01	1.14	9.4	17.1	7.7
330	9900	330	1	56	677	2	2	2	3	3	2	2	2	2	1	2	2	2	2	2	2	2	2	2	2	2	2	2	2	2	2	76	112	66	28.55	2.3	5834	18.44	91.47	20.2	3	24.2	455.35	NA	5.51	0.82	7	22.7	7.7
331	9900	331	2	37	445	2	2	3	3	2	2	2	2	2	2	2	2	2	2	2	2	2	1	2	2	2	2	2	2	2	2	80	130	86	34.07	17.4	9017	10.38	58.18	17.8	41	34.7	579.33	0.1	5.74	1.25	5.5	43.1	8.5
332	9900	332	1	71	861	1	2	3	3	3	2	2	2	2	2	2	2	2	2	2	2	2	1	2	2	2	2	2	2	2	2	94	172	100	33.48	6.3	2564	23.45	100.78	23.3	59	24.5	288.56	0.035	5.69	1.39	6.1	36.3	11.9
333	9900	333	1	42	513	2	2	3	1	1	2	2	2	2	2	2	2	2	2	2	2	2	2	2	2	2	2	2	2	2	2	56	102	65	33.09	11.4	16442	14.86	61.58	24.1	136	24	259.04	0.07	4.09	0.6	6.5	28.8	9.5
334	9900	334	2	58	708	2	2	1	3	2	2	2	2	2	2	2	2	2	2	2	2	2	2	2	2	1	2	2	2	2	2	74	154	60	22.82	9.4	10166	20.41	75.36	27.1	156	28.1	209.59	0.035	5.79	2.53	4.3	32.5	9.4
335	9900	335	1	18	223	2	2	2	3	0	2	NA	2	2	NA	NA	NA	NA	NA	NA	NA	NA	NA	NA	NA	NA	NA	NA	NA	NA	NA	86	121	77	19.78	7.2	10078	20.05	76.79	26.1	162	15.4	222.14	0.035	3.96	1.22	4.9	25.8	7
336	9900	336	2	13	159	NA	2	5	3	3	2	NA	2	2	NA	NA	NA	NA	NA	NA	NA	NA	NA	NA	NA	NA	NA	NA	NA	NA	NA	86	116	48	23.67	67.6	16531	8.77	69.45	12.6	24	20.8	619.92	0.49	3.88	1.06	6.3	34.8	9.8
337	9900	337	2	18	223	2	2	1	3	4	1	NA	2	1	NA	NA	NA	NA	NA	NA	NA	NA	NA	NA	NA	NA	NA	NA	NA	NA	NA	90	127	63	21.76	7.2	9547	NA	NA	NA	NA	NA	NA	NA	NA	NA	NA	NA	NA
338	9900	338	1	12	147	NA	2	1	3	2	2	NA	2	2	NA	NA	NA	NA	NA	NA	NA	NA	NA	NA	NA	NA	NA	NA	NA	NA	NA	88	105	64	19.92	3.8	6630	8.41	71.78	11.7	41	34	397.04	0.035	3.96	1.23	5.4	28.3	7
339	9900	339	1	50	600	2	2	3	3	1	2	2	2	2	2	2	2	2	2	2	2	2	2	2	2	2	2	2	2	2	2	66	110	67	26.3	4.3	14763	15.39	64.98	23.7	157	25.6	430.99	67.9	6.36	0.81	8.1	30.3	5.9
340	9900	340	1	72	875	1	2	2	1	3	2	2	2	2	2	2	2	2	2	1	2	2	1	2	2	2	2	2	2	2	2	82	131	69	29.09	4.5	2298	19.69	68.38	28.8	162	62.3	256.82	55.21	5.07	0.72	9.4	19	8.4
341	9900	341	1	16	193	2	2	3	1	3	2	NA	2	2	NA	NA	NA	NA	NA	NA	NA	NA	NA	NA	NA	NA	NA	NA	NA	NA	NA	62	119	67	22.99	14.9	20686	21.66	63.72	34	54	34.4	388.93	0.035	3.78	1.12	11.5	15.9	8.9
342	9900	342	2	2	36	NA	2	2	3	4	1	NA	2	2	NA	NA	NA	NA	NA	NA	NA	NA	NA	NA	NA	NA	NA	NA	NA	NA	NA	NA	NA	NA	15.87	NA	NA	21.12	73.39	28.8	15	NA	NA	NA	NA	NA	6.4	44.7	9.8
343	9900	343	1	13	157	NA	2	2	3	0	2	NA	2	2	NA	NA	NA	NA	NA	NA	NA	NA	NA	NA	NA	NA	NA	NA	NA	NA	NA	76	121	65	33.36	3.8	8133	26.13	64.62	40.4	29	44.4	374.9	5.15	4.14	0.98	7.3	30.4	7.9
344	9900	344	1	26	313	2	2	2	3	1	2	2	1	2	2	2	2	2	2	2	2	2	2	2	2	2	2	2	2	2	2	62	120	55	24.43	3.7	6011	30.07	61.58	48.8	85	41.4	377.86	0.427	4.81	1.44	5.1	28.4	11.4
345	9900	345	2	1	19	NA	2	2	3	2	2	NA	2	1	NA	NA	NA	NA	NA	NA	NA	NA	NA	NA	NA	NA	NA	NA	NA	NA	NA	NA	NA	NA	NA	NA	NA	9.13	71.24	12.8	16	NA	NA	NA	NA	NA	9.1	57	7.1
346	9900	346	1	15	189	NA	2	1	3	0	2	NA	2	2	NA	NA	NA	NA	NA	NA	NA	NA	NA	NA	NA	NA	NA	NA	NA	NA	NA	86	113	57	23.36	14	15028	23.45	63.01	37.2	31	16.5	317.34	182.95	4.84	0.72	7.4	25	6.6
347	9900	347	2	10	125	NA	2	1	3	0	2	NA	2	2	NA	NA	NA	NA	NA	NA	NA	NA	NA	NA	NA	NA	NA	NA	NA	NA	NA	100	118	68	20.89	463	17768	25.6	66.59	38.4	28	59.8	630.25	0.313	3.62	1.21	9	36.3	8
348	9900	348	1	13	168	NA	2	1	3	1	2	NA	1	2	NA	NA	NA	NA	NA	NA	NA	NA	NA	NA	NA	NA	NA	NA	NA	NA	NA	68	100	66	19.24	13.9	17592	16.83	75.54	22.3	27	47.6	499.63	0.07	4.55	1.28	11.9	21.3	8.6
349	9900	349	1	12	155	NA	2	1	1	1	2	NA	2	2	NA	NA	NA	NA	NA	NA	NA	NA	NA	NA	NA	NA	NA	NA	NA	NA	NA	74	123	66	20.29	15.4	9105	11.28	80.01	14.1	12	62.1	591.14	0.059	4.4	1.98	6.1	40.3	6.7
350	9900	350	2	56	682	2	2	2	1	3	2	2	2	2	1	2	2	2	2	2	2	2	2	2	2	2	2	2	2	2	2	78	119	79	28.38	0.9	2387	11.46	68.56	16.7	71	40.1	1028.77	0.17	7.45	1.39	5.1	40	12.2
351	9900	351	1	70	844	1	2	4	3	3	1	2	1	2	1	2	2	1	2	2	2	2	2	2	2	2	2	2	2	2	2	52	111	63	26.98	31.2	39780	17.9	69.81	25.6	77	27.9	365.31	0.035	4.19	1	5	46.1	9.9
352	9900	352	1	82	988	1	2	1	3	1	2	2	2	2	2	2	2	2	2	2	2	2	2	2	2	2	2	2	2	2	2	46	180	78	25.94	6.4	8310	19.15	50.84	37.7	383	25.8	195.57	0.06	5.25	1.14	6.3	23.8	15.6
353	9900	353	1	3	46	NA	2	3	1	3	2	NA	2	2	NA	NA	NA	NA	NA	NA	NA	NA	NA	NA	NA	NA	NA	NA	NA	NA	NA	NA	NA	NA	17.04	NA	NA	16.11	74.46	21.6	11	33.5	372.69	0.098	4.68	1.31	6.9	45.6	7.6
354	9900	354	1	1	20	NA	2	1	3	3	2	NA	2	2	NA	NA	NA	NA	NA	NA	NA	NA	NA	NA	NA	NA	NA	NA	NA	NA	NA	NA	NA	NA	NA	NA	NA	6.27	72.85	8.6	3	NA	NA	NA	NA	NA	9.4	51.8	7.1
355	9900	355	1	1	16	NA	2	1	3	3	2	NA	2	2	NA	NA	NA	NA	NA	NA	NA	NA	NA	NA	NA	NA	NA	NA	NA	NA	NA	NA	NA	NA	NA	NA	NA	3.76	55.67	6.8	61	NA	NA	NA	NA	NA	6.3	57	14.9
356	9900	356	2	8	108	NA	2	3	3	2	2	NA	2	2	NA	NA	NA	NA	NA	NA	NA	NA	NA	NA	NA	NA	NA	NA	NA	NA	NA	74	108	52	16.75	18.3	15382	16.47	66.77	24.7	61	27.2	408.85	0.035	4.94	1.74	10.1	30.7	5.4
357	9900	357	2	9	NA	NA	2	1	3	3	2	NA	2	2	NA	NA	NA	NA	NA	NA	NA	NA	NA	NA	NA	NA	NA	NA	NA	NA	NA	NA	NA	NA	NA	NA	NA	NA	NA	NA	NA	NA	NA	NA	NA	NA	NA	NA	NA
358	9900	358	2	48	585	1	2	4	3	3	2	2	2	2	2	2	2	2	2	2	2	2	1	2	2	2	2	2	2	2	2	66	173	90	36.98	8.5	12906	13.78	59.43	23.2	213	17	371.95	204	7.42	1.1	7.4	45.6	6.3
359	9900	359	2	42	515	2	2	1	3	3	2	2	2	2	1	2	2	2	2	2	2	2	2	2	2	2	2	2	2	2	2	64	114	73	26.67	8	24575	12.71	48.33	26.3	105	35.3	409.59	0.42	4.63	1.85	7.4	25.7	7.3
360	9900	360	1	85	NA	2	1	1	3	3	2	2	2	2	2	2	2	2	2	1	2	2	2	2	2	2	2	2	2	2	2	62	132	59	NA	NA	NA	NA	NA	NA	NA	NA	NA	NA	NA	NA	NA	NA	NA
361	9900	361	1	16	NA	2	2	1	2	3	2	NA	2	2	NA	NA	NA	NA	NA	NA	NA	NA	NA	NA	NA	NA	NA	NA	NA	NA	NA	NA	NA	NA	NA	NA	NA	NA	NA	NA	NA	NA	NA	NA	NA	NA	NA	NA	NA
362	9900	362	2	13	160	NA	2	1	3	2	2	NA	2	2	NA	NA	NA	NA	NA	NA	NA	NA	NA	NA	NA	NA	NA	NA	NA	NA	NA	70	94	70	21.06	8.5	13172	19.69	70.88	27.8	21	24.9	1175.63	1.63	4.81	1.82	4.4	43.6	12.5
363	9900	363	1	4	49	NA	2	4	3	2	2	NA	2	1	NA	NA	NA	NA	NA	NA	NA	NA	NA	NA	NA	NA	NA	NA	NA	NA	NA	NA	NA	NA	NA	NA	NA	NA	NA	NA	NA	NA	NA	NA	NA	NA	NA	NA	NA
364	9900	364	2	0	6	NA	NA	1	NA	3	2	NA	NA	NA	NA	NA	NA	NA	NA	NA	NA	NA	NA	NA	NA	NA	NA	NA	NA	NA	NA	NA	NA	NA	NA	NA	NA	NA	NA	NA	NA	NA	NA	NA	NA	NA	NA	NA	NA
365	9900	365	1	48	581	2	2	1	3	0	2	2	2	2	2	2	2	2	2	2	2	2	2	2	2	2	2	2	2	2	2	60	121	78	24.95	7.1	9547	22.2	58.18	38.2	379	20.8	295.94	204	4.81	2.41	9.2	29.5	9.3
366	9900	366	2	4	54	NA	2	3	3	0	2	NA	2	2	NA	NA	NA	NA	NA	NA	NA	NA	NA	NA	NA	NA	NA	NA	NA	NA	NA	NA	NA	NA	17.51	NA	NA	10.56	70.88	14.9	20	36	343.17	0.11	3.23	1.07	6.6	37.3	10.4
367	9900	367	1	14	176	NA	2	1	1	2	2	NA	2	2	NA	NA	NA	NA	NA	NA	NA	NA	NA	NA	NA	NA	NA	NA	NA	NA	NA	68	115	57	23.15	5.3	12199	12.17	78.94	15.4	39	33.1	742.43	NA	3.49	1.31	6.4	46.5	6.3
368	9900	368	1	72	867	2	2	2	3	3	2	2	2	2	2	2	2	2	2	2	2	2	2	2	2	2	2	1	2	2	2	NA	NA	NA	23.96	3.6	5923	25.78	68.92	37.4	40	20.2	138.74	0.035	4.78	1.11	5.9	36.5	6.4
369	9900	369	1	5	61	NA	2	1	3	2	2	NA	1	2	NA	NA	NA	NA	NA	NA	NA	NA	NA	NA	NA	NA	NA	NA	NA	NA	NA	NA	NA	NA	17.72	NA	NA	15.75	60.86	25.9	43	50.3	466.42	1.12	3.9	1.01	7.6	62.3	11
370	9900	370	2	0	11	NA	NA	2	NA	4	2	NA	NA	NA	NA	NA	NA	NA	NA	NA	NA	NA	NA	NA	NA	NA	NA	NA	NA	NA	NA	NA	NA	NA	NA	NA	NA	NA	NA	NA	NA	NA	NA	NA	NA	NA	NA	NA	NA
371	9900	371	2	5	62	NA	2	1	3	3	2	NA	2	2	NA	NA	NA	NA	NA	NA	NA	NA	NA	NA	NA	NA	NA	NA	NA	NA	NA	NA	NA	NA	17.42	NA	NA	14.68	59.61	24.6	19	38.5	781.54	0.65	4.22	1.31	8.1	43.8	7.2
372	9900	372	1	70	846	2	2	4	3	3	1	2	2	2	2	2	2	2	2	2	1	2	2	2	2	1	2	2	2	2	2	86	151	77	17.81	31.4	7868	13.43	56.21	23.9	121	23.1	242.8	136	5.43	2.07	8.4	10.2	7.2
373	9900	373	2	8	100	NA	2	1	1	2	2	NA	2	2	NA	NA	NA	NA	NA	NA	NA	NA	NA	NA	NA	NA	NA	NA	NA	NA	NA	NA	NA	NA	25.37	12.7	13525	NA	NA	NA	NA	NA	NA	NA	NA	NA	NA	NA	NA
374	9900	374	2	53	636	2	2	1	3	0	2	2	2	2	2	2	2	2	2	2	2	2	2	2	2	2	2	2	2	2	2	68	130	80	22.09	1.5	6011	19.51	60.86	32.1	45	19.9	196.31	395	5.38	1.68	5.1	23.1	6.4
375	9900	375	1	1	NA	NA	2	1	3	1	2	NA	2	2	NA	NA	NA	NA	NA	NA	NA	NA	NA	NA	NA	NA	NA	NA	NA	NA	NA	NA	NA	NA	NA	NA	NA	NA	NA	NA	NA	NA	NA	NA	NA	NA	NA	NA	NA
376	9900	376	1	8	98	NA	2	2	1	3	2	NA	2	2	NA	NA	NA	NA	NA	NA	NA	NA	NA	NA	NA	NA	NA	NA	NA	NA	NA	94	88	50	19.17	6.9	12641	NA	NA	NA	NA	NA	NA	NA	NA	NA	NA	NA	NA
377	9900	377	1	3	46	NA	2	1	3	1	2	NA	2	2	NA	NA	NA	NA	NA	NA	NA	NA	NA	NA	NA	NA	NA	NA	NA	NA	NA	NA	NA	NA	15.74	NA	NA	6.09	67.13	9.1	32	57.3	470.11	0.09	5.07	1.6	5.6	32.1	7.5
378	9900	378	2	9	114	NA	2	2	3	2	2	NA	2	2	NA	NA	NA	NA	NA	NA	NA	NA	NA	NA	NA	NA	NA	NA	NA	NA	NA	88	101	68	19.16	27.6	6895	8.77	63.37	13.8	19	43.3	582.28	0.035	5.3	1.47	8.4	37.3	6.2
379	9900	379	2	7	94	NA	2	2	3	1	2	NA	2	1	NA	NA	NA	NA	NA	NA	NA	NA	NA	NA	NA	NA	NA	NA	NA	NA	NA	NA	NA	NA	13.82	16.6	8310	15.57	71.06	21.9	22	68.9	704.79	0.062	3.96	1.22	4.8	50.9	5.8
380	9900	380	1	42	514	2	2	1	3	0	2	2	2	2	2	2	2	2	2	2	2	2	1	2	2	2	2	2	2	2	2	72	117	84	30.63	19.3	31824	23.63	72.85	32.4	334	24.2	523.24	0.346	8.07	1.14	5.2	39.6	6.3
381	9900	381	2	14	173	NA	2	1	3	2	2	NA	1	2	NA	NA	NA	NA	NA	NA	NA	NA	NA	NA	NA	NA	NA	NA	NA	NA	NA	100	102	68	16.89	100.6	16531	16.47	73.03	22.5	20	26.3	797.04	0.32	4.68	1.39	6.6	48.8	7.5
382	9900	382	2	80	961	2	1	2	9	2	9	2	2	2	1	2	2	2	2	2	2	2	2	2	2	2	2	2	2	2	1	70	178	62	NA	NA	NA	NA	NA	NA	NA	NA	NA	NA	NA	NA	14.2	14.6	2.8
383	9900	383	2	72	NA	1	1	5	1	5	1	1	2	2	1	2	2	1	2	2	2	2	1	2	2	2	2	2	2	2	1	NA	NA	NA	NA	NA	NA	NA	NA	NA	NA	NA	NA	NA	NA	NA	NA	NA	NA
384	9900	384	1	8	109	NA	2	1	3	0	2	NA	2	2	NA	NA	NA	NA	NA	NA	NA	NA	NA	NA	NA	NA	NA	NA	NA	NA	NA	80	93	62	17.61	7.4	7868	11.1	60.32	18.4	16	43.5	360.88	0.05	3.49	1.02	4.9	51.7	10.4
385	9900	385	1	0	11	NA	NA	3	NA	4	1	NA	NA	NA	NA	NA	NA	NA	NA	NA	NA	NA	NA	NA	NA	NA	NA	NA	NA	NA	NA	NA	NA	NA	NA	NA	NA	NA	NA	NA	NA	NA	NA	NA	NA	NA	NA	NA	NA
386	9900	386	2	85	NA	2	2	3	1	3	2	2	1	2	1	2	2	2	2	2	1	2	2	2	1	2	1	2	2	1	2	72	187	83	26.76	24	7691	17.18	66.41	25.9	50	49.2	344.65	0.24	7.14	1.81	8.1	16	6.1
387	9900	387	1	1	14	NA	2	1	1	4	2	NA	2	2	NA	NA	NA	NA	NA	NA	NA	NA	NA	NA	NA	NA	NA	NA	NA	NA	NA	NA	NA	NA	NA	NA	NA	4.12	85.38	4.8	11	NA	NA	NA	NA	NA	7.9	17.3	12.4
388	9900	388	1	24	288	2	2	1	3	2	2	2	2	2	2	2	2	2	2	2	2	2	2	2	2	2	2	2	2	2	2	58	132	85	NA	5.2	3801	11.81	35.62	33.2	180	20.6	521.03	0.08	3.13	1.78	4.9	26.6	15.4
389	9900	389	2	81	975	1	2	3	3	4	1	2	2	2	1	2	1	1	1	2	2	2	2	2	1	1	2	2	2	2	2	56	162	68	22.19	8.3	11138	15.75	52.98	29.7	85	30.8	623.61	0.035	4.73	1.39	4.9	21.7	10.9
390	9900	390	1	12	149	NA	2	4	3	0	2	NA	2	2	NA	NA	NA	NA	NA	NA	NA	NA	NA	NA	NA	NA	NA	NA	NA	NA	NA	82	106	35	25.05	6.8	11050	20.05	68.92	29.1	43	23.1	411.07	0.051	3.05	0.78	8.2	27.7	7.3
391	9900	391	2	6	83	NA	2	2	3	0	2	NA	2	2	NA	NA	NA	NA	NA	NA	NA	NA	NA	NA	NA	NA	NA	NA	NA	NA	NA	NA	NA	NA	25.78	33.4	10166	NA	NA	NA	NA	NA	NA	NA	NA	NA	NA	NA	NA
392	9900	392	1	77	935	2	2	3	3	3	2	2	2	2	2	2	2	2	2	2	2	2	2	2	2	2	2	2	2	2	2	58	194	78	25.58	11.8	13437	30.61	58	52.8	115	43.9	383.02	0.2	5.02	0.91	6.9	21.2	7.2
393	9900	393	2	76	921	1	2	3	3	2	2	2	2	2	1	2	2	2	2	2	2	2	2	2	2	2	2	2	2	2	2	66	177	67	30.11	8.2	2122	12.89	55.13	23.4	74	39.4	82.66	0.035	5.35	0.93	5.7	31.2	10.2
394	9900	394	1	11	139	NA	2	2	1	1	2	NA	2	2	NA	NA	NA	NA	NA	NA	NA	NA	NA	NA	NA	NA	NA	NA	NA	NA	NA	76	108	56	23.62	9	14144	8.59	75	11.5	22	44.8	518.08	0.17	3.93	1.71	5.9	31.2	7.3
395	9900	395	1	1	13	NA	2	1	1	2	2	NA	2	2	NA	NA	NA	NA	NA	NA	NA	NA	NA	NA	NA	NA	NA	NA	NA	NA	NA	NA	NA	NA	NA	NA	NA	NA	NA	NA	NA	NA	NA	NA	NA	NA	9.4	40.9	6.3
396	9900	396	2	16	198	2	2	1	3	4	2	NA	2	2	NA	NA	NA	NA	NA	NA	NA	NA	NA	NA	NA	NA	NA	NA	NA	NA	NA	66	112	62	20.26	6.7	17326	13.25	62.29	21.3	36	38.1	479.7	0.035	4.53	1.17	7.1	30.8	9.1
397	9900	397	2	23	288	2	2	3	1	1	2	2	1	1	2	2	2	2	2	2	2	2	2	2	2	2	2	2	2	2	2	NA	NA	NA	18.98	20.5	26962	7.34	82.16	8.9	3	20.6	236.9	0.07	4.76	1.14	4.5	47.5	6.7
398	9900	398	1	16	196	2	2	3	3	2	2	NA	2	2	NA	NA	NA	NA	NA	NA	NA	NA	NA	NA	NA	NA	NA	NA	NA	NA	NA	66	141	61	39.97	5.5	14056	17.72	77.69	22.8	57	28.3	509.22	0.035	4.16	1.21	10	28.8	7.8
399	9900	399	2	38	464	2	2	4	3	2	2	2	2	2	2	2	2	2	2	2	2	2	2	2	2	1	2	1	2	2	2	72	104	79	24.71	5.7	6807	10.92	80.19	13.6	49	36.5	480.44	359.17	5.72	1.04	10.1	26.6	4.6
400	9900	400	1	15	188	NA	2	3	3	1	2	NA	2	2	NA	NA	NA	NA	NA	NA	NA	NA	NA	NA	NA	NA	NA	NA	NA	NA	NA	66	116	68	25.44	2.7	5658	18.26	67.66	27	19	44.4	643.54	1.84	2.9	1.85	5	42.7	9.1
401	9900	401	2	15	189	NA	2	1	3	1	2	NA	2	2	NA	NA	NA	NA	NA	NA	NA	NA	NA	NA	NA	NA	NA	NA	NA	NA	NA	78	109	73	24.21	21.6	29879	NA	NA	NA	NA	NA	NA	NA	NA	NA	NA	NA	NA
402	9900	402	2	85	NA	2	2	4	2	4	2	2	2	2	1	2	2	2	2	2	2	2	2	1	2	1	2	2	2	2	2	74	170	49	23.21	2.2	3006	15.93	53.88	29.6	44	39.6	295.94	1.09	6.08	1.28	7.6	29.9	9
403	9900	403	2	71	858	2	2	2	3	2	2	2	2	2	2	2	2	2	2	2	2	2	2	2	2	1	2	2	2	2	2	88	121	71	28.03	6.8	5746	5.55	53.34	10.4	108	17.9	507.74	0.07	4.58	1.47	8.9	25.6	5.6
404	9900	404	1	6	79	NA	2	2	3	2	2	NA	1	2	NA	NA	NA	NA	NA	NA	NA	NA	NA	NA	NA	NA	NA	NA	NA	NA	NA	NA	NA	NA	14.25	9.3	8044	21.84	70.35	31	37	37.6	599.26	NA	4.76	1.14	3.9	54.5	9.1
405	9900	405	2	14	170	NA	2	1	3	2	2	NA	2	2	NA	NA	NA	NA	NA	NA	NA	NA	NA	NA	NA	NA	NA	NA	NA	NA	NA	90	96	51	23.84	73.8	14056	16.65	73.75	22.6	17	40.5	320.29	0.035	4.22	1.68	8.6	24.5	10.5
406	9900	406	2	26	318	2	2	2	3	0	2	2	2	2	2	2	2	2	2	2	2	2	2	2	2	2	2	2	2	2	2	58	114	67	19.03	26.9	18918	15.57	63.72	24.4	47	19.7	771.95	315	4.42	1.5	7.8	25.6	8.4
407	9900	407	1	21	261	2	2	1	3	3	2	2	2	2	2	2	2	2	2	2	2	2	2	2	2	2	2	2	2	2	2	64	125	80	28.86	1.3	2475	18.62	78.22	23.8	120	24.7	315.86	0.88	2.61	0.75	9.2	34.8	7.6
408	9900	408	2	15	187	NA	2	1	3	2	2	NA	2	2	NA	NA	NA	NA	NA	NA	NA	NA	NA	NA	NA	NA	NA	NA	NA	NA	NA	78	104	71	24.37	4.9	7602	10.02	54.06	18.5	32	31.5	512.91	0.21	3.44	1.17	6.4	35.8	6.4
409	9900	409	1	14	170	NA	2	4	3	2	2	NA	2	2	NA	NA	NA	NA	NA	NA	NA	NA	NA	NA	NA	NA	NA	NA	NA	NA	NA	66	100	56	17.6	NA	NA	14.5	78.04	18.6	13	23.1	343.17	0.035	4.34	1.44	7.1	33.3	5.1
410	9900	410	2	70	847	2	2	2	3	2	2	2	2	2	1	2	2	2	2	2	2	1	1	2	1	2	2	2	2	2	2	64	168	92	32.77	7.5	9194	17.9	72.5	24.7	72	43.5	366.05	0.035	5.77	1	5.5	36.5	8.5
411	9900	411	2	16	198	2	2	4	3	3	2	NA	2	2	NA	NA	NA	NA	NA	NA	NA	NA	NA	NA	NA	NA	NA	NA	NA	NA	NA	84	87	54	21.38	7.1	20686	11.64	57.82	20.1	47	24.9	408.85	0.035	4.09	1.76	7.1	16.7	5.5
412	9900	412	1	85	NA	2	2	1	3	3	2	2	2	2	2	2	2	2	2	2	2	2	2	2	2	1	2	2	2	2	2	NA	NA	NA	NA	NA	NA	NA	NA	NA	NA	NA	NA	NA	NA	NA	NA	NA	NA
413	9900	413	1	0	8	NA	NA	1	NA	4	1	NA	NA	NA	NA	NA	NA	NA	NA	NA	NA	NA	NA	NA	NA	NA	NA	NA	NA	NA	NA	NA	NA	NA	NA	NA	NA	NA	NA	NA	NA	NA	NA	NA	NA	NA	NA	NA	NA
414	9900	414	1	18	221	2	2	1	3	2	2	NA	2	2	NA	NA	NA	NA	NA	NA	NA	NA	NA	NA	NA	NA	NA	NA	NA	NA	NA	48	115	46	27.35	2.1	12022	26.85	32.94	81.5	28	63	153.5	0.131	4.91	1.23	7.4	31.7	10.1
415	9900	415	2	3	NA	NA	2	1	3	2	2	NA	2	2	NA	NA	NA	NA	NA	NA	NA	NA	NA	NA	NA	NA	NA	NA	NA	NA	NA	NA	NA	NA	NA	NA	NA	NA	NA	NA	NA	NA	NA	NA	NA	NA	NA	NA	NA
416	9900	416	2	72	876	1	2	3	3	2	2	2	2	2	2	2	2	2	2	2	2	2	1	2	2	2	2	2	2	1	2	72	118	42	26.91	5.7	5039	7.34	83.95	8.7	22	24	250.92	382.5	5.38	1.22	6.1	49.6	10.1
417	9900	417	2	19	231	2	2	3	3	1	2	NA	2	2	NA	NA	NA	NA	NA	NA	NA	NA	NA	NA	NA	NA	NA	NA	NA	NA	NA	82	106	73	22.67	6.5	10254	7.34	71.96	10.2	8	20.4	534.31	0.035	4.65	1.39	5.7	30.7	8.1
418	9900	418	1	9	117	NA	2	3	3	0	2	NA	2	2	NA	NA	NA	NA	NA	NA	NA	NA	NA	NA	NA	NA	NA	NA	NA	NA	NA	76	121	77	18.09	43.7	14321	7.7	56.74	13.6	56	67	596.3	0.035	2.77	1.12	5.9	26.3	16
419	9900	419	1	66	794	2	2	1	3	2	2	2	2	2	1	2	2	2	2	2	2	1	2	2	2	2	2	2	2	2	2	62	118	70	26.48	33.9	10608	13.07	64.8	20.2	147	25.6	329.15	0.035	5.84	1.48	6.1	25.7	9.1
420	9900	420	1	2	26	NA	2	3	1	3	2	NA	2	1	NA	NA	NA	NA	NA	NA	NA	NA	NA	NA	NA	NA	NA	NA	NA	NA	NA	NA	NA	NA	16.28	NA	NA	13.96	86.82	16.1	15	NA	NA	NA	NA	NA	11.2	57.8	7.5
421	9900	421	1	70	841	1	2	4	3	4	1	2	2	1	2	1	1	1	1	2	2	2	2	2	2	2	2	2	2	2	2	68	136	78	27.94	215	23868	17.9	83.59	21.4	57	24.7	230.26	0.035	5.09	1.22	7.5	31.1	10.1
422	9900	422	2	1	14	NA	2	1	3	3	2	NA	2	2	NA	NA	NA	NA	NA	NA	NA	NA	NA	NA	NA	NA	NA	NA	NA	NA	NA	NA	NA	NA	NA	NA	NA	11.28	56.03	20.1	29	NA	NA	NA	NA	NA	11	65.5	6.2
423	9900	423	2	13	157	NA	2	3	3	1	2	NA	2	2	NA	NA	NA	NA	NA	NA	NA	NA	NA	NA	NA	NA	NA	NA	NA	NA	NA	88	108	73	18.98	124.6	16531	18.8	67.66	27.8	23	57.3	667.15	0.035	4.09	1.49	7.3	35.5	10.1
424	9900	424	2	69	835	2	2	2	3	0	2	2	2	2	1	2	2	2	2	2	2	2	1	2	2	2	2	2	2	2	2	NA	NA	NA	33.53	13.8	11580	13.07	67.84	19.3	11	25.8	343.17	0.035	5.9	1.44	6.6	41.2	5.4
425	9900	425	2	0	7	NA	NA	1	NA	3	2	NA	NA	NA	NA	NA	NA	NA	NA	NA	NA	NA	NA	NA	NA	NA	NA	NA	NA	NA	NA	NA	NA	NA	NA	NA	NA	NA	NA	NA	NA	NA	NA	NA	NA	NA	NA	NA	NA
426	9900	426	2	45	546	2	2	2	3	2	2	2	2	2	1	2	2	2	2	2	2	2	1	2	2	2	2	2	2	2	2	70	115	62	39.84	2.2	4774	9.67	60.86	15.9	22	33.1	217.71	0.582	5.38	1.44	6.6	27.3	8
427	9900	427	1	12	NA	NA	2	3	3	2	2	NA	2	2	NA	NA	NA	NA	NA	NA	NA	NA	NA	NA	NA	NA	NA	NA	NA	NA	NA	NA	NA	NA	NA	NA	NA	NA	NA	NA	NA	NA	NA	NA	NA	NA	NA	NA	NA
428	9900	428	1	6	NA	NA	2	1	3	2	2	NA	2	2	NA	NA	NA	NA	NA	NA	NA	NA	NA	NA	NA	NA	NA	NA	NA	NA	NA	NA	NA	NA	NA	NA	NA	NA	NA	NA	NA	NA	NA	NA	NA	NA	NA	NA	NA
429	9900	429	1	43	519	2	2	4	2	2	2	2	2	2	2	2	2	2	2	2	2	2	1	2	2	2	2	2	2	2	2	64	118	67	41.23	5.2	11757	16.11	55.49	29	65	12	251.66	90.71	4.47	0.74	8.6	28.5	5.1
430	9900	430	1	32	392	2	2	2	2	2	2	2	2	2	2	2	2	2	2	2	2	2	2	2	2	2	2	2	2	2	2	60	114	65	26.26	4.7	13437	20.76	54.42	38.2	140	51.4	259.04	0.035	3.78	0.93	4.7	28.8	13.2
431	9900	431	2	14	174	NA	2	4	1	3	2	NA	1	2	NA	NA	NA	NA	NA	NA	NA	NA	NA	NA	NA	NA	NA	NA	NA	NA	NA	84	110	72	23.79	31.1	25371	17.18	59.97	28.7	57	30.4	788.18	1.15	3.62	2.26	8.4	21.8	6.9
432	9900	432	2	26	321	2	2	3	1	2	2	2	2	2	2	2	2	2	2	2	2	2	2	2	2	2	2	2	2	2	2	76	97	65	24.17	7.7	15824	10.02	67.48	14.9	22	22.9	888.55	0.035	3.75	0.84	6.6	27.3	8.2
433	9900	433	1	12	146	NA	2	2	3	3	2	NA	1	2	NA	NA	NA	NA	NA	NA	NA	NA	NA	NA	NA	NA	NA	NA	NA	NA	NA	64	104	71	23.45	5.1	12818	23.81	74.11	32.1	42	60.7	535.79	0.069	3.05	1.08	4.1	46.4	7.6
434	9900	434	1	58	703	2	2	3	3	3	2	2	2	2	2	2	2	2	2	2	2	2	1	2	2	2	2	2	2	2	2	42	104	50	32.09	22.1	18122	25.24	64.98	38.8	393	12.9	169.74	0.11	4.24	0.74	6.2	35.7	9.7
435	9900	435	1	10	130	NA	2	2	3	0	2	NA	2	2	NA	NA	NA	NA	NA	NA	NA	NA	NA	NA	NA	NA	NA	NA	NA	NA	NA	74	108	63	15.93	4.9	7426	16.47	79.12	20.8	20	62.5	512.17	0.124	3.72	2.04	8.4	38.6	4.1
436	9900	436	1	84	NA	1	2	3	3	3	1	2	2	2	2	2	2	2	2	2	2	2	2	2	2	1	2	2	2	2	2	NA	NA	NA	NA	NA	NA	NA	NA	NA	NA	NA	NA	NA	NA	NA	NA	NA	NA
437	9900	437	2	56	682	1	2	3	3	5	2	2	2	2	2	2	2	2	2	2	2	2	2	2	2	2	2	2	2	2	2	NA	NA	NA	32	12.3	13348	11.64	64.62	18	79	60.7	570.47	99.79	4.89	1.22	14.7	18.2	8
438	9900	438	2	19	228	2	2	3	3	1	2	NA	2	2	NA	NA	NA	NA	NA	NA	NA	NA	NA	NA	NA	NA	NA	NA	NA	NA	NA	70	106	74	18.45	24.9	14232	15.22	60.32	25.2	64	9.7	250.18	0.035	4.5	1.76	6.6	26	6.3
439	9900	439	1	30	366	2	2	3	2	0	2	2	2	2	2	2	2	2	2	2	2	2	2	2	2	2	2	2	2	2	2	64	137	104	30.53	16.7	17945	7.7	53.88	14.3	145	14.5	243.54	220.63	4.19	1.45	6.6	41.8	11.8
440	9900	440	1	3	NA	NA	2	1	1	1	2	NA	2	2	NA	NA	NA	NA	NA	NA	NA	NA	NA	NA	NA	NA	NA	NA	NA	NA	NA	NA	NA	NA	NA	NA	NA	NA	NA	NA	NA	NA	NA	NA	NA	NA	NA	NA	NA
441	9900	441	1	1	NA	NA	2	1	1	1	2	NA	2	2	NA	NA	NA	NA	NA	NA	NA	NA	NA	NA	NA	NA	NA	NA	NA	NA	NA	NA	NA	NA	NA	NA	NA	NA	NA	NA	NA	NA	NA	NA	NA	NA	NA	NA	NA
442	9900	442	1	49	594	2	2	1	1	0	2	2	2	2	2	2	2	2	2	2	2	2	2	2	2	2	2	2	2	2	2	66	115	73	27.59	6.8	13083	14.14	66.77	21.2	198	29.4	368.26	0.035	4.29	1.44	8.3	24.2	6.7
443	9900	443	1	53	638	NA	2	3	3	0	2	2	2	2	1	2	2	2	2	2	2	2	2	2	2	2	2	2	2	2	2	54	116	72	26.5	8.1	11227	19.87	59.79	33.2	206	32.4	275.27	53.3	6.49	0.98	5.9	36	9.1
444	9900	444	2	1	16	NA	2	1	3	3	2	NA	2	2	NA	NA	NA	NA	NA	NA	NA	NA	NA	NA	NA	NA	NA	NA	NA	NA	NA	NA	NA	NA	NA	NA	NA	22.2	72.85	30.5	38	NA	NA	NA	NA	NA	8.7	50.4	8.6
445	9900	445	2	7	84	NA	2	2	3	2	2	NA	2	2	NA	NA	NA	NA	NA	NA	NA	NA	NA	NA	NA	NA	NA	NA	NA	NA	NA	NA	NA	NA	21.39	16.3	12730	14.32	68.74	20.8	26	41.9	525.46	0.237	4.47	0.81	9.8	37	5.3
446	9900	446	1	32	396	2	2	3	3	0	2	2	2	2	2	2	2	2	2	2	2	2	2	2	2	2	2	2	2	2	2	80	123	65	28.51	3.1	6011	17.72	62.65	28.3	102	11.1	192.62	1.27	5.69	1.28	5.9	29.8	7.5
447	9900	447	1	65	789	1	2	2	3	2	2	2	2	2	1	2	2	2	2	2	2	2	1	2	2	2	2	2	2	2	2	82	132	66	31.62	3.8	9547	NA	NA	NA	NA	NA	NA	NA	NA	NA	NA	NA	NA
448	9900	448	2	10	120	NA	2	1	3	0	2	NA	2	2	NA	NA	NA	NA	NA	NA	NA	NA	NA	NA	NA	NA	NA	NA	NA	NA	NA	96	94	48	18.29	14.2	9459	NA	NA	NA	NA	NA	NA	NA	NA	NA	NA	NA	NA
449	9900	449	1	6	77	NA	2	1	3	1	2	NA	2	2	NA	NA	NA	NA	NA	NA	NA	NA	NA	NA	NA	NA	NA	NA	NA	NA	NA	NA	NA	NA	15.77	6.6	9017	12.71	69.45	18.3	14	43.3	1016.23	NA	4.45	1.72	7.5	28.7	6.4
450	9900	450	2	10	127	NA	2	2	3	0	2	NA	2	2	NA	NA	NA	NA	NA	NA	NA	NA	NA	NA	NA	NA	NA	NA	NA	NA	NA	68	102	59	19.33	10.4	16796	18.08	75.9	23.8	33	42.6	592.61	0.059	4.81	1.44	4.7	39.8	8.9
451	9900	451	2	84	NA	1	1	4	1	5	1	2	2	2	1	2	2	2	2	2	2	1	2	2	2	2	2	2	2	2	1	NA	NA	NA	NA	NA	NA	NA	NA	NA	NA	NA	NA	NA	NA	NA	NA	NA	NA
452	9900	452	1	81	974	2	2	2	3	3	2	2	2	2	1	2	2	2	2	2	2	2	2	2	2	2	2	2	2	2	2	66	114	77	23.07	2	3890	20.05	58.53	34.3	19	55.7	426.56	0.035	6.05	1.52	5.2	25	8.5
453	9900	453	2	53	647	2	2	2	1	2	2	2	2	2	1	2	2	2	2	2	2	2	2	2	2	2	2	2	2	2	2	58	108	75	26.8	4.2	8840	12.53	81.62	15.4	65	30.6	116.6	0.09	5.95	1.49	6.4	32.7	10.5
454	9900	454	1	1	15	NA	2	1	3	4	2	NA	2	2	NA	NA	NA	NA	NA	NA	NA	NA	NA	NA	NA	NA	NA	NA	NA	NA	NA	NA	NA	NA	NA	NA	NA	5.01	74.11	6.8	16	NA	NA	NA	NA	NA	8.4	47.1	7.6
455	9900	455	1	1	15	NA	2	1	3	1	2	NA	2	2	NA	NA	NA	NA	NA	NA	NA	NA	NA	NA	NA	NA	NA	NA	NA	NA	NA	NA	NA	NA	NA	NA	NA	16.11	59.25	27.2	67	NA	NA	NA	NA	NA	6.8	59.1	12.8
456	9900	456	2	2	33	NA	2	3	1	2	2	NA	2	2	NA	NA	NA	NA	NA	NA	NA	NA	NA	NA	NA	NA	NA	NA	NA	NA	NA	NA	NA	NA	NA	NA	NA	13.6	61.58	22.1	27	NA	NA	NA	NA	NA	12.8	56.4	5.5
457	9900	457	2	13	163	NA	2	1	3	2	2	NA	2	2	NA	NA	NA	NA	NA	NA	NA	NA	NA	NA	NA	NA	NA	NA	NA	NA	NA	62	100	33	26.87	NA	NA	NA	NA	NA	NA	NA	NA	NA	NA	NA	NA	NA	NA
458	9900	458	2	76	921	1	2	2	3	2	2	2	1	2	1	1	2	2	2	2	2	2	2	2	2	1	2	2	2	2	2	60	140	58	24.05	318.5	5127	10.56	61.22	17.3	92	32.8	278.96	1.48	5.12	1.06	8.3	13.8	5.5
459	9900	459	2	78	NA	2	1	3	3	2	2	2	2	2	1	2	2	1	2	2	2	2	1	1	2	2	2	2	2	2	2	NA	NA	NA	NA	NA	NA	NA	NA	NA	NA	NA	NA	NA	NA	NA	NA	NA	NA
460	9900	460	2	25	312	2	2	2	3	4	2	2	2	2	2	2	2	2	2	2	2	2	1	2	2	2	2	2	2	2	2	84	122	71	23.65	142.7	11050	7.88	79.83	9.9	8	9.5	163.84	0.13	4.78	1.2	8.4	31.1	6.3
461	9900	461	1	24	293	2	2	2	3	1	2	2	2	2	2	2	2	2	2	2	2	2	2	2	2	2	2	2	2	2	2	74	113	69	NA	NA	NA	16.11	59.25	27.2	95	16.8	360.88	175	4.97	1.29	5.2	23.5	9.1
462	9900	462	1	0	3	NA	NA	1	NA	2	2	NA	NA	NA	NA	NA	NA	NA	NA	NA	NA	NA	NA	NA	NA	NA	NA	NA	NA	NA	NA	NA	NA	NA	NA	NA	NA	NA	NA	NA	NA	NA	NA	NA	NA	NA	NA	NA	NA
463	9900	463	2	34	414	2	2	3	3	1	2	2	2	2	2	2	2	2	2	2	2	2	2	2	2	2	2	2	2	2	2	74	100	56	24.72	7.5	17150	NA	NA	NA	NA	NA	NA	NA	NA	NA	NA	NA	NA
464	9900	464	2	5	NA	NA	2	3	3	2	2	NA	2	2	NA	NA	NA	NA	NA	NA	NA	NA	NA	NA	NA	NA	NA	NA	NA	NA	NA	NA	NA	NA	NA	NA	NA	NA	NA	NA	NA	NA	NA	NA	NA	NA	NA	NA	NA
465	9900	465	1	61	742	1	2	2	2	2	2	2	2	2	1	2	2	2	2	2	2	2	1	2	2	2	2	2	2	2	2	64	135	84	28.84	11.5	24664	22.73	67.3	33.8	221	28.1	216.97	0.035	7.27	1.03	9.1	41.9	7.6
466	9900	466	1	48	579	2	2	1	1	2	2	2	2	2	2	2	2	2	2	2	2	2	2	2	2	2	2	2	2	2	2	60	118	64	22.7	4.1	9547	21.48	60.32	35.6	142	18.1	266.42	0.035	4.32	1.47	5.3	52.8	8.4
467	9900	467	2	2	24	NA	2	3	1	5	2	NA	2	2	NA	NA	NA	NA	NA	NA	NA	NA	NA	NA	NA	NA	NA	NA	NA	NA	NA	NA	NA	NA	17.67	NA	NA	12.71	74.64	17	11	NA	NA	NA	NA	NA	7.7	49.8	5.7
468	9900	468	1	33	404	2	2	1	3	2	2	2	2	2	2	2	2	2	2	2	2	2	2	2	2	2	2	2	2	2	2	66	113	70	25.51	8.3	20597	23.63	61.22	38.6	94	14.9	211.07	0.08	5.64	1.18	5	36.8	8.4
469	9900	469	1	66	803	2	2	4	2	3	2	2	2	1	1	2	2	2	2	2	2	2	2	2	2	2	2	2	2	2	2	74	121	65	25.3	5.2	9459	3.22	54.95	5.9	197	63.4	371.95	0.035	5.09	1.72	8	8.9	5.4
470	9900	470	1	18	223	2	2	1	3	2	2	NA	2	2	NA	NA	NA	NA	NA	NA	NA	NA	NA	NA	NA	NA	NA	NA	NA	NA	NA	66	102	63	23.06	16.4	26078	15.39	71.96	21.4	158	15.4	249.44	0.035	4.29	1.14	7.3	31	8.2
471	9900	471	1	0	1	NA	NA	3	NA	2	2	NA	NA	NA	NA	NA	NA	NA	NA	NA	NA	NA	NA	NA	NA	NA	NA	NA	NA	NA	NA	NA	NA	NA	NA	NA	NA	NA	NA	NA	NA	NA	NA	NA	NA	NA	NA	NA	NA
472	9900	472	2	44	534	2	2	4	2	5	2	2	2	2	1	2	2	2	2	2	2	2	2	2	1	2	2	2	2	2	1	64	148	90	21.15	4.5	9282	16.11	46.9	34.4	63	5.7	299.63	276.28	4.91	1.39	7	49.5	9.8
473	9900	473	2	15	191	NA	2	1	3	2	2	NA	2	2	NA	NA	NA	NA	NA	NA	NA	NA	NA	NA	NA	NA	NA	NA	NA	NA	NA	80	113	69	24.5	7.9	14674	16.83	69.27	24.3	41	20.8	222.88	0.035	4.11	1.1	5.4	35.5	6.3
474	9900	474	2	21	264	2	2	4	2	4	1	2	1	2	2	2	2	2	2	2	2	2	2	2	2	1	2	1	2	2	2	96	97	63	15.22	142.4	16796	8.95	78.58	11.4	12	17.2	289.3	200.17	3.36	1.09	7.4	31.8	5.7
475	9900	475	2	85	NA	1	2	5	2	3	2	2	2	2	1	2	2	2	2	2	2	2	2	2	2	1	2	2	1	2	2	52	115	49	23.23	23.4	6542	16.47	51.02	32.3	147	75.4	937.26	0.035	4.34	1.19	5.6	31.4	13.5
476	9900	476	2	8	107	NA	2	3	3	2	2	NA	2	2	NA	NA	NA	NA	NA	NA	NA	NA	NA	NA	NA	NA	NA	NA	NA	NA	NA	104	102	53	15.41	14.8	10431	NA	NA	NA	NA	NA	NA	NA	NA	NA	NA	NA	NA
477	9900	477	1	51	613	2	2	4	3	3	2	2	2	2	1	2	2	2	2	2	2	2	2	2	2	2	2	2	2	2	1	NA	NA	NA	24.41	5.8	7337	18.8	51.73	36.3	86	12.7	589.66	NA	5.02	1.61	5.6	35.8	10
478	9900	478	2	65	NA	1	2	3	1	5	1	2	2	2	2	2	1	1	1	2	2	2	1	2	2	2	2	2	2	2	2	NA	NA	NA	NA	NA	NA	NA	NA	NA	NA	NA	NA	NA	NA	NA	NA	NA	NA
479	9900	479	2	17	209	2	2	4	1	4	2	NA	2	2	NA	NA	NA	NA	NA	NA	NA	NA	NA	NA	NA	NA	NA	NA	NA	NA	NA	88	101	68	17.88	54.8	24045	10.38	86.46	12	41	29.4	521.03	0.15	7.29	1.57	6.8	35	5.8
480	9900	480	1	0	1	NA	NA	2	NA	0	2	NA	NA	NA	NA	NA	NA	NA	NA	NA	NA	NA	NA	NA	NA	NA	NA	NA	NA	NA	NA	NA	NA	NA	NA	NA	NA	NA	NA	NA	NA	NA	NA	NA	NA	NA	NA	NA	NA
481	9900	481	2	63	757	2	2	4	2	3	2	2	2	2	1	2	2	2	2	2	2	2	1	2	2	1	2	1	2	2	2	74	116	63	30.1	3	2564	11.81	60.86	19.4	584	28.5	325.46	29.5	3.67	1.08	13.5	31.9	5.6
482	9900	482	1	11	143	NA	2	2	3	1	2	NA	2	2	NA	NA	NA	NA	NA	NA	NA	NA	NA	NA	NA	NA	NA	NA	NA	NA	NA	78	119	56	20.02	NA	NA	19.51	85.03	22.9	27	15.9	230.99	0.23	4.81	1.28	6.8	26.2	6.9
483	9900	483	1	5	66	NA	2	1	3	2	2	NA	2	2	NA	NA	NA	NA	NA	NA	NA	NA	NA	NA	NA	NA	NA	NA	NA	NA	NA	NA	NA	NA	13.04	NA	NA	NA	NA	NA	NA	NA	NA	NA	NA	NA	NA	NA	NA
484	9900	484	2	27	333	2	2	2	3	0	2	2	2	2	2	2	2	2	2	2	2	2	2	2	2	2	2	2	2	2	2	82	101	63	20.7	NA	NA	NA	NA	NA	NA	NA	NA	NA	NA	NA	NA	NA	NA
485	9900	485	1	10	127	NA	2	2	3	3	2	NA	2	2	NA	NA	NA	NA	NA	NA	NA	NA	NA	NA	NA	NA	NA	NA	NA	NA	NA	62	96	62	16.27	4.5	3801	10.56	55.67	19	60	27.9	335.79	0.035	3.36	1.97	7.5	21.3	8
486	9900	486	2	12	NA	NA	2	1	3	1	2	NA	2	2	NA	NA	NA	NA	NA	NA	NA	NA	NA	NA	NA	NA	NA	NA	NA	NA	NA	NA	NA	NA	NA	NA	NA	NA	NA	NA	NA	NA	NA	NA	NA	NA	NA	NA	NA
487	9900	487	1	12	150	NA	2	3	3	3	1	NA	2	2	NA	NA	NA	NA	NA	NA	NA	NA	NA	NA	NA	NA	NA	NA	NA	NA	NA	66	108	50	18.89	61.4	20774	10.38	73.21	14.2	22	34.2	444.28	0.72	3.96	1.47	8.3	30.3	9.2
488	9900	488	2	33	397	2	2	4	3	3	2	2	2	2	2	2	2	2	2	2	2	2	2	1	2	2	2	2	2	2	2	84	105	67	22.78	2.3	3006	16.29	61.4	26.5	45	13.4	205.16	169.92	7.03	1.67	11.6	19.5	10.4
489	9900	489	2	40	487	2	2	2	2	2	2	2	2	2	2	2	2	2	2	2	2	2	2	2	2	2	2	2	2	2	2	NA	NA	NA	31.6	2.7	6895	11.99	64.8	18.5	38	68.2	391.88	0.035	5.95	1.09	7.4	39.8	7.1
490	9900	490	1	13	164	NA	2	2	3	1	2	NA	1	2	NA	NA	NA	NA	NA	NA	NA	NA	NA	NA	NA	NA	NA	NA	NA	NA	NA	116	106	50	20.9	9.1	22188	22.02	79.83	27.6	21	49.8	450.92	NA	4.55	1.17	8.4	21.6	6.5
491	9900	491	1	4	50	NA	2	2	3	3	2	NA	2	2	NA	NA	NA	NA	NA	NA	NA	NA	NA	NA	NA	NA	NA	NA	NA	NA	NA	NA	NA	NA	13.9	NA	NA	9.49	57.82	16.4	10	32.4	754.24	1.95	4.06	1.33	5.4	66.2	5.8
492	9900	492	2	18	217	2	2	2	3	3	2	NA	2	2	NA	NA	NA	NA	NA	NA	NA	NA	NA	NA	NA	NA	NA	NA	NA	NA	NA	88	102	45	25.35	8.5	7160	16.29	91.83	17.7	25	41.4	351.29	0.49	5.95	1.76	12.5	15.7	5.7
493	9900	493	1	66	NA	2	3	1	3	1	2	2	2	2	2	2	2	2	2	2	2	2	1	2	2	2	2	2	2	2	2	72	114	62	34.15	11.8	8398	17.72	60.5	29.3	203	58.4	273.8	0.414	5.87	1.08	9.4	29.8	6.6
494	9900	494	1	16	196	2	2	3	3	1	2	NA	2	2	NA	NA	NA	NA	NA	NA	NA	NA	NA	NA	NA	NA	NA	NA	NA	NA	NA	60	109	66	20.06	24.3	10873	25.24	75.36	33.5	22	17.9	354.98	18.9	3.59	1.45	5.7	32.5	6.9
495	9900	495	2	5	62	NA	2	1	3	3	2	NA	2	2	NA	NA	NA	NA	NA	NA	NA	NA	NA	NA	NA	NA	NA	NA	NA	NA	NA	NA	NA	NA	15.1	NA	NA	13.6	55.85	24.4	13	36.7	490.03	0.035	3.8	1.66	9.4	27	8.4
496	9900	496	2	12	147	NA	2	1	3	2	2	NA	2	2	NA	NA	NA	NA	NA	NA	NA	NA	NA	NA	NA	NA	NA	NA	NA	NA	NA	86	122	59	23.24	14.4	12199	NA	NA	NA	NA	NA	NA	NA	NA	NA	NA	NA	NA
497	9900	497	1	12	NA	NA	2	1	3	1	2	NA	1	2	NA	NA	NA	NA	NA	NA	NA	NA	NA	NA	NA	NA	NA	NA	NA	NA	NA	NA	NA	NA	NA	NA	NA	NA	NA	NA	NA	NA	NA	NA	NA	NA	NA	NA	NA
498	9900	498	2	5	61	NA	2	1	3	1	2	NA	2	2	NA	NA	NA	NA	NA	NA	NA	NA	NA	NA	NA	NA	NA	NA	NA	NA	NA	NA	NA	NA	15.31	NA	NA	18.26	61.58	29.7	29	56.6	699.62	0.035	4.19	1.37	5.9	46.6	8.4
499	9900	499	1	36	444	2	2	3	3	3	2	2	2	2	2	2	2	2	2	2	2	2	2	2	2	2	2	2	2	2	2	96	109	74	18.93	8.8	17238	18.44	78.04	23.6	215	65.7	1535.04	0.13	4.73	1.07	7	29.4	6.3
500	9900	500	1	11	134	NA	2	2	3	3	2	NA	2	2	NA	NA	NA	NA	NA	NA	NA	NA	NA	NA	NA	NA	NA	NA	NA	NA	NA	66	101	59	23.72	50	17061	12.89	70.35	18.3	32	70.9	352.76	0.08	3.85	1.36	7.6	44.3	7.7
501	9900	501	1	6	73	NA	2	3	3	1	2	NA	2	2	NA	NA	NA	NA	NA	NA	NA	NA	NA	NA	NA	NA	NA	NA	NA	NA	NA	NA	NA	NA	15.27	3.7	10254	15.04	81.62	18.4	14	59.8	906.26	0.035	3.93	1.42	10.3	23.4	5.1
502	9900	502	2	12	150	NA	2	1	3	2	2	NA	2	2	NA	NA	NA	NA	NA	NA	NA	NA	NA	NA	NA	NA	NA	NA	NA	NA	NA	68	101	34	24.55	6.2	10873	19.87	80.55	24.7	20	37.4	672.32	0.08	4.53	1.15	5.9	48.7	8.6
503	9900	503	2	0	11	NA	NA	1	NA	3	2	NA	NA	NA	NA	NA	NA	NA	NA	NA	NA	NA	NA	NA	NA	NA	NA	NA	NA	NA	NA	NA	NA	NA	NA	NA	NA	NA	NA	NA	NA	NA	NA	NA	NA	NA	NA	NA	NA
504	9900	504	2	32	390	1	2	1	3	5	1	2	2	2	2	2	2	2	2	2	2	2	2	2	2	2	2	2	2	2	2	66	125	80	24.74	8.2	9724	9.31	73.75	12.6	37	43	359.41	0.035	5.07	1	4.4	28.4	7.2
505	9900	505	1	60	726	1	2	3	3	3	2	2	2	2	1	2	2	2	2	2	2	2	1	2	2	2	2	2	2	1	2	90	110	72	41.43	35.7	23691	14.5	59.07	24.5	658	19	358.67	0.07	4.65	1.02	4.6	37.3	12.1
506	9900	506	1	19	233	2	2	3	3	0	2	NA	1	2	NA	NA	NA	NA	NA	NA	NA	NA	NA	NA	NA	NA	NA	NA	NA	NA	NA	66	146	68	26.63	0.9	16531	9.85	66.59	14.8	205	17.9	343.17	130.75	3.23	1.17	7.1	39.9	5.6
507	9900	507	1	19	232	2	2	3	3	2	2	NA	2	2	NA	NA	NA	NA	NA	NA	NA	NA	NA	NA	NA	NA	NA	NA	NA	NA	NA	70	109	74	29.23	2.2	5481	22.73	63.37	35.9	90	7.5	256.82	336.88	4.76	1.08	7.8	23.8	8.7
508	9900	508	2	78	946	1	2	2	3	4	2	2	2	2	1	2	2	2	2	2	2	2	2	2	2	2	2	2	2	2	2	76	146	79	30.74	3	4332	13.25	67.66	19.6	47	31.9	676.01	279.69	5.72	1.39	8.5	34.8	8.1
509	9900	509	1	81	983	2	2	1	3	2	2	1	2	2	1	2	2	2	2	2	2	2	2	2	2	2	2	2	2	2	2	56	139	65	26.47	3.2	6895	22.38	56.21	39.8	44	32.2	257.56	0.035	5.04	1.1	9.8	27.6	10.8
510	9900	510	1	19	232	2	2	3	1	1	2	NA	2	2	NA	NA	NA	NA	NA	NA	NA	NA	NA	NA	NA	NA	NA	NA	NA	NA	NA	82	122	73	31.02	16.6	23603	23.09	59.79	38.6	306	38.7	438.37	0.035	4.73	0.82	9.2	31.6	8.6
511	9900	511	2	19	236	2	2	3	3	5	2	NA	2	2	NA	NA	NA	NA	NA	NA	NA	NA	NA	NA	NA	NA	NA	NA	NA	NA	NA	92	114	59	28.46	36.3	11580	23.27	106.33	21.9	7	39.6	191.14	0.035	6.44	2.02	10.4	NA	NA
512	9900	512	1	44	531	2	2	3	1	1	2	2	2	2	1	2	2	2	2	2	2	2	2	2	2	2	2	2	2	2	2	80	113	72	26.07	9.6	25371	31.15	50.84	61.3	223	16.1	291.51	247.1	5.46	1.06	8.9	36.5	8.1
513	9900	513	2	2	NA	NA	2	3	1	3	2	NA	1	2	NA	NA	NA	NA	NA	NA	NA	NA	NA	NA	NA	NA	NA	NA	NA	NA	NA	NA	NA	NA	NA	NA	NA	NA	NA	NA	NA	NA	NA	NA	NA	NA	NA	NA	NA
514	9900	514	1	20	247	2	2	9	3	1	2	2	2	2	2	2	2	2	2	2	2	2	2	2	2	2	2	2	2	2	2	64	127	77	23.08	17	5039	11.46	61.93	18.5	109	21.5	177.12	64.51	3.59	1.04	9.8	21.8	12.5
515	9900	515	1	15	181	NA	2	3	3	0	2	NA	2	2	NA	NA	NA	NA	NA	NA	NA	NA	NA	NA	NA	NA	NA	NA	NA	NA	NA	68	116	76	28.27	7.4	18918	19.15	54.06	35.4	84	22.9	259.78	0.035	3.72	1.39	11.4	16.8	5.6
516	9900	516	2	2	31	NA	2	2	2	3	2	NA	1	2	NA	NA	NA	NA	NA	NA	NA	NA	NA	NA	NA	NA	NA	NA	NA	NA	NA	NA	NA	NA	15.87	NA	NA	NA	NA	NA	NA	NA	NA	NA	NA	NA	NA	NA	NA
517	9900	517	1	52	636	2	2	3	3	0	2	2	2	2	2	2	2	2	2	2	2	2	2	2	2	2	2	2	2	2	2	64	128	77	20.91	9.1	7249	17.72	59.61	29.7	231	13.8	334.31	0.035	4.32	1.04	7.8	31.7	6.9
518	9900	518	1	12	154	NA	2	1	3	3	2	NA	2	2	NA	NA	NA	NA	NA	NA	NA	NA	NA	NA	NA	NA	NA	NA	NA	NA	NA	90	99	70	31.58	2.8	6365	8.06	69.81	11.5	30	41.4	429.52	0.035	4.4	1.97	6.8	38.8	8.5
519	9900	519	2	0	6	NA	NA	2	NA	0	2	NA	NA	NA	NA	NA	NA	NA	NA	NA	NA	NA	NA	NA	NA	NA	NA	NA	NA	NA	NA	NA	NA	NA	NA	NA	NA	NA	NA	NA	NA	NA	NA	NA	NA	NA	NA	NA	NA
520	9900	520	1	6	81	NA	2	1	3	2	2	NA	2	2	NA	NA	NA	NA	NA	NA	NA	NA	NA	NA	NA	NA	NA	NA	NA	NA	NA	NA	NA	NA	20.92	9	7426	9.49	62.83	15.1	59	59.3	903.31	0.99	4.09	0.87	8.4	29.9	8.1
521	9900	521	2	15	182	NA	2	1	1	2	2	NA	2	2	NA	NA	NA	NA	NA	NA	NA	NA	NA	NA	NA	NA	NA	NA	NA	NA	NA	64	111	56	23.19	6.1	9547	17.9	66.23	27	15	40.3	469.37	0.035	3.67	1.65	7.1	39.3	8.2
522	9900	522	1	51	623	2	2	5	2	5	2	2	2	2	2	2	2	2	2	2	2	2	2	2	1	1	2	2	2	2	2	68	88	75	24.92	17.9	22807	NA	NA	NA	NA	NA	NA	NA	NA	NA	NA	NA	NA
523	9900	523	1	15	183	NA	2	2	1	2	2	NA	1	2	NA	NA	NA	NA	NA	NA	NA	NA	NA	NA	NA	NA	NA	NA	NA	NA	NA	78	133	24	29.4	12.3	17061	11.81	74.82	15.8	29	43.3	352.03	1.01	3.03	1.05	10.1	20.4	4.9
524	9900	524	1	69	838	1	2	2	1	3	1	2	2	2	2	2	1	2	2	2	2	2	1	2	2	2	2	2	2	2	2	68	145	98	33.33	NA	NA	NA	NA	NA	NA	NA	NA	NA	NA	NA	NA	NA	NA
525	9900	525	2	7	89	NA	2	2	3	2	2	NA	2	2	NA	NA	NA	NA	NA	NA	NA	NA	NA	NA	NA	NA	NA	NA	NA	NA	NA	NA	NA	NA	24.12	6.2	5039	10.38	54.77	19	34	55.7	656.82	0.506	3.26	0.82	7.5	38	8.6
526	9900	526	2	28	NA	2	2	1	3	4	1	2	2	2	2	2	2	2	2	2	2	2	1	2	2	2	2	2	2	2	2	NA	NA	NA	NA	NA	NA	NA	NA	NA	NA	NA	NA	NA	NA	NA	NA	NA	NA
527	9900	527	2	56	683	2	2	4	3	1	2	2	2	2	2	2	2	2	2	2	2	2	2	2	1	2	2	1	2	2	2	NA	NA	NA	24.3	45.2	9194	21.48	73.75	29.1	292	64.1	811.8	203	7.63	2.73	7.5	NA	NA
528	9900	528	1	26	315	2	2	3	1	0	2	2	2	2	2	2	2	2	2	2	2	2	2	2	2	2	2	2	2	2	2	46	116	44	28.24	9.2	30321	12.17	61.58	19.8	185	27.4	250.92	26.7	5.12	1.17	7.6	43	7.9
529	9900	529	2	14	168	NA	2	1	1	2	2	NA	2	2	NA	NA	NA	NA	NA	NA	NA	NA	NA	NA	NA	NA	NA	NA	NA	NA	NA	62	103	68	22.48	78.4	7868	11.81	52.98	22.3	102	22.4	532.84	0.51	3.83	1.85	4.7	40.5	10
530	9900	530	1	0	4	NA	NA	4	NA	3	1	NA	NA	NA	NA	NA	NA	NA	NA	NA	NA	NA	NA	NA	NA	NA	NA	NA	NA	NA	NA	NA	NA	NA	NA	NA	NA	NA	NA	NA	NA	NA	NA	NA	NA	NA	NA	NA	NA
531	9900	531	1	69	840	1	2	2	3	3	2	2	2	2	2	2	2	2	1	2	2	2	1	2	2	1	2	2	2	2	2	60	150	73	25.62	1.5	2829	12.53	52.45	23.9	208	53.9	371.95	0.05	4.16	1.34	5.3	23.8	11.9
532	9900	532	1	40	487	2	2	4	1	4	2	2	2	2	2	2	2	2	2	2	2	2	2	2	2	2	2	2	2	2	1	92	107	79	28.5	4	12288	12.35	67.66	18.3	84	43.5	659.03	384.12	3.96	0.61	6.9	58.3	6.8
533	9900	533	1	8	NA	NA	2	1	3	3	2	NA	2	2	NA	NA	NA	NA	NA	NA	NA	NA	NA	NA	NA	NA	NA	NA	NA	NA	NA	NA	NA	NA	NA	NA	NA	NA	NA	NA	NA	NA	NA	NA	NA	NA	NA	NA	NA
534	9900	534	1	1	17	NA	2	1	3	3	2	NA	2	2	NA	NA	NA	NA	NA	NA	NA	NA	NA	NA	NA	NA	NA	NA	NA	NA	NA	NA	NA	NA	NA	NA	NA	3.22	72.85	4.4	22	NA	NA	NA	NA	NA	11.1	59.7	13.2
535	9900	535	2	45	546	2	1	3	3	4	2	2	2	2	1	2	2	2	2	2	2	2	1	2	2	2	2	2	2	2	2	82	122	78	27.92	17.3	10254	15.93	86.82	18.4	20	15.9	304.79	0.125	5.97	1.34	8.3	33.7	5.7
536	9900	536	1	17	209	2	2	1	3	0	2	NA	2	2	NA	NA	NA	NA	NA	NA	NA	NA	NA	NA	NA	NA	NA	NA	NA	NA	NA	68	109	62	18.49	1.2	972	14.86	75	19.8	38	38.5	559.4	0.035	4.37	1.31	6.1	28.4	10.5
537	9900	537	1	41	500	2	2	4	1	3	2	1	2	2	2	2	1	2	2	2	2	2	2	2	2	2	2	2	2	2	2	NA	NA	NA	26.4	896	12111	18.8	71.78	26.2	241	26.7	338.74	195.68	6.67	1.11	9.6	24.5	8.1
538	9900	538	1	7	89	NA	2	1	3	2	2	NA	2	2	NA	NA	NA	NA	NA	NA	NA	NA	NA	NA	NA	NA	NA	NA	NA	NA	NA	NA	NA	NA	17.36	4.6	4155	31.86	87.53	36.4	21	41	567.52	0.035	4.91	1.44	6.6	37.8	8.8
539	9900	539	2	67	815	1	2	3	3	4	2	2	1	2	1	9	9	9	9	2	2	1	2	2	2	2	2	2	2	2	2	70	144	64	20.01	20.9	1503	NA	NA	NA	NA	NA	NA	NA	NA	NA	NA	NA	NA
540	9900	540	2	16	201	2	2	3	3	3	2	NA	2	2	NA	NA	NA	NA	NA	NA	NA	NA	NA	NA	NA	NA	NA	NA	NA	NA	NA	102	136	76	26.09	7	14851	23.27	77.51	30	101	23.6	681.17	NA	4.89	1.47	8.1	19.8	4.9
541	9900	541	2	34	412	2	2	4	3	2	1	2	2	2	2	2	2	2	2	2	2	2	2	2	2	2	2	2	2	2	2	72	86	66	24.75	18.7	7602	2.15	86.99	2.5	3	21.7	254.61	0.09	5.51	1.91	3.7	39.6	9.4
542	9900	542	2	40	482	1	2	4	3	4	2	2	2	2	2	2	2	2	2	2	2	2	1	2	2	2	2	2	2	2	1	66	155	91	36.07	16.6	12464	6.62	103.82	6.4	3	27.9	395.57	32.55	6	1.82	15.6	14.5	6.2
543	9900	543	1	36	434	2	2	3	3	2	2	2	2	2	2	2	2	2	2	2	2	2	1	2	2	2	2	2	2	2	1	64	143	86	36.5	18.2	28376	8.95	52.98	16.9	264	17.7	692.98	1.39	5.04	0.87	5	33.3	9
544	9900	544	1	14	169	NA	2	3	3	3	2	NA	2	2	NA	NA	NA	NA	NA	NA	NA	NA	NA	NA	NA	NA	NA	NA	NA	NA	NA	92	109	40	20.51	19.4	9636	19.69	65.34	30.1	22	24.2	239.11	0.46	3.96	2.17	4.4	53.8	8.5
545	9900	545	2	0	2	NA	NA	1	NA	4	1	NA	NA	NA	NA	NA	NA	NA	NA	NA	NA	NA	NA	NA	NA	NA	NA	NA	NA	NA	NA	NA	NA	NA	NA	NA	NA	NA	NA	NA	NA	NA	NA	NA	NA	NA	NA	NA	NA
546	9900	546	2	19	232	2	2	3	3	2	2	NA	1	2	NA	NA	NA	NA	NA	NA	NA	NA	NA	NA	NA	NA	NA	NA	NA	NA	NA	70	101	64	23.85	8.1	5569	22.73	83.59	27.2	12	40.1	356.45	1.25	2.95	1.11	7.5	35.2	6.9
547	9900	547	2	18	NA	2	2	3	3	0	2	NA	2	2	NA	NA	NA	NA	NA	NA	NA	NA	NA	NA	NA	NA	NA	NA	NA	NA	NA	NA	NA	NA	NA	NA	NA	NA	NA	NA	NA	NA	NA	NA	NA	NA	NA	NA	NA
548	9900	548	2	13	163	NA	2	1	3	1	2	NA	2	2	NA	NA	NA	NA	NA	NA	NA	NA	NA	NA	NA	NA	NA	NA	NA	NA	NA	74	104	72	18.16	546	6895	NA	NA	NA	NA	NA	NA	NA	NA	NA	7.5	29.9	4.8
549	9900	549	1	18	222	2	2	2	3	1	2	NA	2	2	NA	NA	NA	NA	NA	NA	NA	NA	NA	NA	NA	NA	NA	NA	NA	NA	NA	70	95	57	20.07	4	11050	25.06	58.89	42.6	53	26.3	371.95	0.57	3.98	1.57	5.6	26.7	10.6
550	9900	550	2	71	NA	1	3	5	3	3	1	1	1	2	1	2	2	2	2	2	1	2	1	1	2	2	2	2	2	2	2	NA	NA	NA	NA	NA	NA	NA	NA	NA	NA	NA	NA	NA	NA	NA	NA	NA	NA
551	9900	551	2	53	640	2	2	3	2	4	2	2	2	2	2	2	1	2	2	2	2	1	1	1	2	2	2	2	2	2	2	78	129	84	29.2	0.4	1591	22.55	100.24	22.5	11	70.2	375.64	0.035	6.72	2.21	5.7	44.3	8.2
552	9900	552	2	17	NA	2	2	3	2	1	2	NA	1	2	NA	NA	NA	NA	NA	NA	NA	NA	NA	NA	NA	NA	NA	NA	NA	NA	NA	NA	NA	NA	NA	NA	NA	NA	NA	NA	NA	NA	NA	NA	NA	NA	NA	NA	NA
553	9900	553	1	16	201	2	2	3	3	3	2	NA	1	2	NA	NA	NA	NA	NA	NA	NA	NA	NA	NA	NA	NA	NA	NA	NA	NA	NA	68	116	48	33.78	18.5	28111	21.48	72.14	29.8	88	19.3	582.28	0.38	3.98	1.22	6.1	27.3	10.1
554	9900	554	1	27	333	2	2	3	2	1	1	2	2	2	2	2	2	2	2	2	2	2	2	2	2	2	2	2	2	2	2	82	107	71	28.54	13.5	19625	14.14	76.43	18.5	107	31	346.86	0.14	4.09	0.8	4.9	45.5	8.8
555	9900	555	2	0	NA	NA	NA	1	NA	2	2	NA	NA	NA	NA	NA	NA	NA	NA	NA	NA	NA	NA	NA	NA	NA	NA	NA	NA	NA	NA	NA	NA	NA	NA	NA	NA	NA	NA	NA	NA	NA	NA	NA	NA	NA	NA	NA	NA
556	9900	556	1	11	143	NA	2	4	3	1	2	NA	2	2	NA	NA	NA	NA	NA	NA	NA	NA	NA	NA	NA	NA	NA	NA	NA	NA	NA	88	117	76	26.85	6.6	12906	7.7	54.42	14.1	88	31.9	292.99	0.035	4.5	1.21	6.6	16.8	11
557	9900	557	1	16	197	2	2	3	3	1	2	NA	1	2	NA	NA	NA	NA	NA	NA	NA	NA	NA	NA	NA	NA	NA	NA	NA	NA	NA	74	104	71	27.91	4.2	12641	22.02	73.39	30	53	11.3	551.29	0.96	5.2	1.11	6.1	45.3	8.5
558	9900	558	1	15	184	NA	2	1	3	2	2	NA	2	2	NA	NA	NA	NA	NA	NA	NA	NA	NA	NA	NA	NA	NA	NA	NA	NA	NA	90	119	60	30.68	4.3	11934	8.23	55.67	14.8	43	41.4	545.38	0.035	4.84	0.69	7.6	31.4	7.6
559	9900	559	1	16	195	2	2	4	3	1	2	NA	2	2	NA	NA	NA	NA	NA	NA	NA	NA	NA	NA	NA	NA	NA	NA	NA	NA	NA	56	107	45	25.24	2.3	5746	NA	NA	NA	NA	NA	NA	NA	NA	NA	NA	NA	NA
560	9900	560	2	66	798	1	2	3	3	3	2	2	1	2	1	2	2	2	2	1	1	2	1	2	2	2	2	2	2	1	2	64	151	73	41.48	12.3	6100	NA	NA	NA	NA	NA	NA	NA	NA	NA	9.3	41.5	7.2
561	9900	561	2	77	931	2	1	4	3	3	2	2	1	1	1	2	2	2	2	2	2	2	1	2	2	2	2	2	2	2	1	NA	NA	NA	36.65	93.8	1680	10.2	67.48	15.1	64	91.1	438.37	0.035	5.12	1.06	5.3	30	7.2
562	9900	562	1	35	431	2	2	3	3	0	1	2	2	2	2	2	2	2	2	2	2	2	2	2	2	2	2	2	2	2	2	82	115	66	NA	NA	NA	11.64	57.28	20.3	47	27.6	292.99	162.04	3.67	1.41	9.1	26.5	6.2
563	9900	563	1	23	282	1	2	4	2	2	2	1	1	2	2	2	2	2	2	2	2	2	2	2	2	2	2	2	2	2	1	78	122	78	25.65	20.1	21835	31.5	64.62	48.8	103	43	930.62	0.45	4.68	1.06	8	32.3	10.8
564	9900	564	2	17	209	2	2	2	3	1	2	NA	2	2	NA	NA	NA	NA	NA	NA	NA	NA	NA	NA	NA	NA	NA	NA	NA	NA	NA	92	124	55	37.58	5.6	5746	9.13	61.58	14.8	49	12.9	270.85	0.414	5.87	1.18	7.6	32.7	9.4
565	9900	565	2	10	121	NA	2	2	3	0	2	NA	2	2	NA	NA	NA	NA	NA	NA	NA	NA	NA	NA	NA	NA	NA	NA	NA	NA	NA	90	105	56	23.23	6.4	6542	10.56	73.21	14.4	21	27	326.2	0.068	4.14	1.12	9.3	38.5	6.8
566	9900	566	1	17	208	2	2	2	3	0	2	NA	2	2	NA	NA	NA	NA	NA	NA	NA	NA	NA	NA	NA	NA	NA	NA	NA	NA	NA	60	118	81	18.08	5.1	3271	43.68	83.06	52.6	39	32.8	394.09	263.23	4.11	1.28	6.9	28.1	9.6
567	9900	567	1	10	126	NA	2	1	3	1	2	NA	2	2	NA	NA	NA	NA	NA	NA	NA	NA	NA	NA	NA	NA	NA	NA	NA	NA	NA	96	122	38	24.43	3.6	7956	NA	NA	NA	NA	NA	NA	NA	NA	NA	NA	NA	NA
568	9900	568	2	63	759	2	2	1	3	2	2	2	2	2	1	2	2	2	2	2	2	1	2	2	2	2	2	2	2	2	2	66	136	78	27.05	12.9	10431	17.36	96.3	18	10	44.4	506.27	0.09	6.18	2.38	5.9	31.9	5.9
569	9900	569	2	29	355	2	2	5	2	5	2	2	2	2	2	2	2	2	2	2	2	2	1	2	2	2	2	2	2	2	2	78	114	76	28.93	10.5	19802	19.15	74.82	25.6	225	37.4	476.75	0.05	4.6	0.64	6.2	23.3	8.1
570	9900	570	1	51	624	1	2	3	3	3	2	2	2	2	2	2	2	2	2	2	2	2	1	2	2	2	2	2	2	2	2	70	126	76	37.5	1.1	2033	NA	NA	NA	NA	NA	NA	NA	NA	NA	14.2	34.7	5.1
571	9900	571	2	6	75	NA	2	2	3	1	2	NA	2	2	NA	NA	NA	NA	NA	NA	NA	NA	NA	NA	NA	NA	NA	NA	NA	NA	NA	NA	NA	NA	14.26	11.8	3006	NA	NA	NA	NA	NA	NA	NA	NA	NA	8.4	44.5	5.6
572	9900	572	2	27	326	2	2	2	2	5	2	2	1	1	2	2	2	2	2	2	2	2	2	2	2	2	2	2	2	2	2	98	104	43	26.24	11.5	8398	24.52	88.25	27.8	22	12.2	123.98	0.08	9.9	2.61	8.9	NA	NA
573	9900	573	1	3	47	NA	2	1	3	1	2	NA	2	2	NA	NA	NA	NA	NA	NA	NA	NA	NA	NA	NA	NA	NA	NA	NA	NA	NA	NA	NA	NA	17.35	NA	NA	NA	NA	NA	NA	NA	NA	NA	NA	NA	NA	NA	NA
574	9900	574	2	4	52	NA	2	2	3	0	1	NA	1	2	NA	NA	NA	NA	NA	NA	NA	NA	NA	NA	NA	NA	NA	NA	NA	NA	NA	NA	NA	NA	16.73	NA	NA	18.44	62.47	29.5	71	34.4	816.23	0.35	4.4	1.46	6.6	39.1	10
575	9900	575	2	2	36	NA	2	1	3	1	2	NA	2	2	NA	NA	NA	NA	NA	NA	NA	NA	NA	NA	NA	NA	NA	NA	NA	NA	NA	NA	NA	NA	18.5	NA	NA	20.41	74.46	27.4	21	NA	NA	NA	NA	NA	6.5	52.7	5.2
576	9900	576	2	31	NA	2	2	4	1	2	2	2	2	2	2	2	2	2	2	2	2	2	2	2	1	2	2	2	2	2	2	NA	NA	NA	NA	NA	NA	NA	NA	NA	NA	NA	NA	NA	NA	NA	NA	NA	NA
577	9900	577	1	22	266	2	2	2	3	2	2	2	2	2	2	2	2	2	2	2	2	2	2	2	2	2	2	2	2	2	2	78	120	77	29.74	14.5	14851	12.53	76.79	16.3	152	30.4	297.41	200	4.99	1.17	6.3	35.1	7.8
578	9900	578	2	46	562	2	2	2	1	1	2	2	2	2	2	2	2	2	2	2	2	2	2	2	2	2	2	2	1	2	2	58	121	68	22.45	14.2	20774	3.4	107.4	3.2	3	45.5	288.56	0.035	4.97	1.34	6.8	23.4	8.6
579	9900	579	1	6	83	NA	2	2	3	4	2	NA	2	2	NA	NA	NA	NA	NA	NA	NA	NA	NA	NA	NA	NA	NA	NA	NA	NA	NA	NA	NA	NA	16.1	NA	NA	NA	NA	NA	NA	NA	NA	NA	NA	NA	NA	NA	NA
580	9900	580	1	1	NA	NA	2	1	3	2	2	NA	2	2	NA	NA	NA	NA	NA	NA	NA	NA	NA	NA	NA	NA	NA	NA	NA	NA	NA	NA	NA	NA	NA	NA	NA	NA	NA	NA	NA	NA	NA	NA	NA	NA	NA	NA	NA
581	9900	581	2	48	580	2	2	2	3	3	2	2	2	2	2	2	2	2	2	2	2	2	2	2	2	2	2	2	2	2	2	90	108	76	19.13	38.8	25724	12.53	78.04	16.1	8	23.3	96.68	0.066	3.88	1.22	6.4	23.3	7.6
582	9900	582	2	26	314	2	2	3	3	3	1	2	2	2	2	2	2	2	2	2	2	2	1	2	2	2	2	2	2	2	2	94	116	78	27.13	4.6	8398	29.54	68.02	43.4	19	44.4	233.21	0.035	4.24	1.31	11.3	19	5.7
583	9900	583	1	42	508	2	2	1	1	1	2	2	2	2	2	2	2	2	2	2	2	2	2	2	2	2	2	2	2	2	2	78	152	56	21.3	8.1	17061	8.59	61.93	13.9	69	13.8	301.1	291.14	3.96	1.67	3.4	22.9	12.4
584	9900	584	1	20	242	2	2	1	3	1	2	2	2	2	2	2	2	2	2	2	2	2	2	2	2	2	2	2	2	2	2	70	136	88	25.5	25	11580	31.33	67.66	46.3	201	19.9	490.77	0.16	5.82	1.25	5.4	34.4	11.5
585	9900	585	1	32	393	2	2	2	3	0	2	2	2	2	2	2	2	2	2	2	2	2	2	2	2	2	2	2	2	2	2	68	135	75	25.91	4.1	4597	17.01	52.63	32.3	110	26.7	335.05	0.065	5.17	0.69	8.1	27.9	5.6
586	9900	586	2	32	396	2	2	3	1	3	2	2	2	2	2	2	2	2	2	2	2	2	2	2	2	2	2	2	2	2	2	74	106	55	32.95	3.8	8221	13.78	84.67	16.3	27	44.2	121.77	0.035	6.41	0.96	9.1	16	4.1
587	9900	587	2	14	NA	NA	2	2	1	2	2	NA	2	2	NA	NA	NA	NA	NA	NA	NA	NA	NA	NA	NA	NA	NA	NA	NA	NA	NA	NA	NA	NA	NA	NA	NA	NA	NA	NA	NA	NA	NA	NA	NA	NA	NA	NA	NA
588	9900	588	1	39	475	2	2	3	3	1	2	2	2	2	2	2	2	2	2	2	2	2	2	2	2	2	2	2	2	2	2	58	122	80	27.74	26.4	47382	27.92	81.62	34.2	186	12.5	432.47	0.131	3.93	1.04	8.7	35.6	11.3
589	9900	589	2	13	164	NA	2	1	3	3	2	NA	2	2	NA	NA	NA	NA	NA	NA	NA	NA	NA	NA	NA	NA	NA	NA	NA	NA	NA	72	93	54	18.83	382	16973	20.59	75.54	27.3	19	15.9	439.11	0.035	4.09	1.31	5.6	31.5	7.4
590	9900	590	2	15	186	NA	2	3	3	1	2	NA	2	2	NA	NA	NA	NA	NA	NA	NA	NA	NA	NA	NA	NA	NA	NA	NA	NA	NA	68	113	78	21.7	30.5	26962	12.35	63.72	19.4	41	39.6	602.21	5.58	3.88	1.52	8.4	26.4	7.7
591	9900	591	2	18	226	2	2	3	1	5	2	NA	2	1	NA	NA	NA	NA	NA	NA	NA	NA	NA	NA	NA	NA	NA	NA	NA	NA	NA	72	103	66	22.55	27.3	34564	6.62	93.62	7.1	14	58.9	302.58	44.7	6.72	1.39	7.1	29.2	5.7
592	9900	592	1	32	393	2	2	3	2	2	2	2	2	2	2	2	2	2	2	2	2	2	2	2	2	2	2	2	2	2	2	72	114	84	25.14	17.6	16354	34.37	69.27	49.6	102	43.5	540.22	0.035	6.88	1.1	5.2	36.7	7.6
593	9900	593	1	35	426	2	2	2	3	3	2	2	2	2	2	2	2	2	2	2	2	2	1	2	2	2	2	2	2	2	2	72	131	93	36.96	11.5	7514	10.74	64.26	16.7	343	10.2	267.16	0.51	4.55	0.98	8.4	28.9	12.3
594	9900	594	1	14	170	NA	2	1	3	0	2	NA	2	2	NA	NA	NA	NA	NA	NA	NA	NA	NA	NA	NA	NA	NA	NA	NA	NA	NA	92	98	47	22.45	33.7	10166	30.97	80.73	38.4	25	24.5	364.57	149.9	4.42	0.95	8.9	23.8	8.1
595	9900	595	1	34	414	2	2	4	1	3	2	2	2	2	2	2	2	2	2	2	2	2	2	2	2	2	2	2	2	2	2	62	111	79	21.67	7.2	10343	15.04	58	25.9	94	10.2	292.25	238.56	5.07	0.98	7.2	28.2	6.3
596	9900	596	2	30	369	2	2	2	3	0	2	2	2	2	2	2	2	2	2	2	2	2	2	2	2	2	2	2	2	2	2	80	104	72	27.76	4.2	1945	22.91	51.02	44.9	42	19.7	274.54	27.6	3.93	1.42	8.6	31.3	7.4
597	9900	597	2	6	78	NA	2	1	3	3	2	NA	2	2	NA	NA	NA	NA	NA	NA	NA	NA	NA	NA	NA	NA	NA	NA	NA	NA	NA	NA	NA	NA	19.33	4.2	5216	20.23	70.71	28.6	43	76.1	548.33	NA	NA	NA	8.8	33.3	6.9
598	9900	598	2	29	350	2	2	3	3	3	2	2	2	1	2	2	2	2	2	2	2	2	2	2	2	2	2	2	2	2	2	84	115	62	28.17	6.4	7514	NA	NA	NA	NA	NA	NA	NA	NA	NA	7.5	24.5	9.1
599	9900	599	1	13	163	NA	2	1	3	1	2	NA	2	2	NA	NA	NA	NA	NA	NA	NA	NA	NA	NA	NA	NA	NA	NA	NA	NA	NA	64	98	71	20.52	7.7	19271	20.59	75.36	27.3	14	28.3	390.4	0.035	5.04	1.42	6.6	34.2	9.8
600	9900	600	1	15	180	NA	2	1	3	0	2	NA	2	2	NA	NA	NA	NA	NA	NA	NA	NA	NA	NA	NA	NA	NA	NA	NA	NA	NA	84	119	81	35.16	14.8	20244	6.44	73.57	8.8	27	24.2	369.74	0.09	5.38	1.39	12.2	45.1	7.9
601	9900	601	1	13	157	NA	2	1	3	1	1	NA	2	2	NA	NA	NA	NA	NA	NA	NA	NA	NA	NA	NA	NA	NA	NA	NA	NA	NA	78	99	63	15.86	15.6	22188	18.26	69.99	26.1	22	44.4	309.22	0.09	4.86	1.19	4.4	35	8.5
602	9900	602	1	28	342	2	2	2	3	1	2	2	2	2	2	2	2	2	2	2	2	2	2	2	2	2	2	2	2	2	2	74	117	75	27.42	34.2	16000	11.46	69.45	16.5	41	17.9	484.87	48.95	3.9	1.06	8.6	19.2	8.8
603	9900	603	1	4	NA	NA	2	1	3	2	2	NA	2	2	NA	NA	NA	NA	NA	NA	NA	NA	NA	NA	NA	NA	NA	NA	NA	NA	NA	NA	NA	NA	NA	NA	NA	NA	NA	NA	NA	NA	NA	NA	NA	NA	NA	NA	NA
604	9900	604	2	12	148	NA	2	3	1	2	2	NA	2	2	NA	NA	NA	NA	NA	NA	NA	NA	NA	NA	NA	NA	NA	NA	NA	NA	NA	78	92	46	19.55	78.8	16354	14.86	65.51	22.7	13	26.7	651.65	0.7	3.93	0.87	5.1	52.7	8.1
605	9900	605	2	36	NA	2	2	1	3	2	2	2	2	2	2	2	2	2	2	2	2	2	2	2	2	2	2	2	2	2	2	NA	NA	NA	NA	NA	NA	NA	NA	NA	NA	NA	NA	NA	NA	NA	NA	NA	NA
606	9900	606	2	6	NA	NA	2	1	3	2	2	NA	2	2	NA	NA	NA	NA	NA	NA	NA	NA	NA	NA	NA	NA	NA	NA	NA	NA	NA	NA	NA	NA	NA	NA	NA	NA	NA	NA	NA	NA	NA	NA	NA	NA	NA	NA	NA
607	9900	607	1	67	NA	2	2	1	3	1	2	2	2	2	2	2	2	2	2	2	2	2	2	2	2	2	2	2	2	2	2	NA	NA	NA	NA	NA	NA	NA	NA	NA	NA	NA	NA	NA	NA	NA	NA	NA	NA
608	9900	608	2	14	170	NA	2	2	3	1	2	NA	1	2	NA	NA	NA	NA	NA	NA	NA	NA	NA	NA	NA	NA	NA	NA	NA	NA	NA	76	129	60	31.72	NA	NA	6.62	83.77	7.9	14	35.3	387.45	0.035	4.89	1.26	13.4	22	6.7
609	9900	609	1	8	96	NA	2	3	3	0	2	NA	2	2	NA	NA	NA	NA	NA	NA	NA	NA	NA	NA	NA	NA	NA	NA	NA	NA	NA	92	101	40	14.52	16.9	10962	13.6	63.72	21.3	39	80.2	591.14	0.11	4.71	2.01	7.6	19.4	6.2
610	9900	610	2	40	491	2	2	3	3	3	2	2	1	2	2	2	2	2	2	2	2	2	2	2	2	2	2	2	2	2	2	80	109	65	18.43	6.3	10254	15.22	50.84	29.9	78	40.5	326.93	0.035	4.16	1.69	7.9	23.9	6.9
611	9900	611	2	17	210	2	2	4	3	2	2	NA	1	2	NA	NA	NA	NA	NA	NA	NA	NA	NA	NA	NA	NA	NA	NA	NA	NA	NA	78	109	57	22.75	27.2	18299	NA	NA	NA	NA	NA	NA	NA	NA	NA	NA	NA	NA
612	9900	612	1	2	27	NA	2	3	1	4	1	NA	1	2	NA	NA	NA	NA	NA	NA	NA	NA	NA	NA	NA	NA	NA	NA	NA	NA	NA	NA	NA	NA	17.24	NA	NA	6.44	102.21	6.3	3	NA	NA	NA	NA	NA	7.9	32.8	9.5
613	9900	613	1	69	837	2	2	3	3	4	2	2	2	2	2	2	2	2	2	2	2	2	2	2	2	2	2	2	2	2	1	50	135	79	28.54	5.9	15647	13.96	54.95	25.4	94	14.5	241.33	24.88	5.92	0.97	5.7	28.8	7
614	9900	614	2	66	802	1	1	2	3	5	2	2	2	2	1	2	2	2	2	2	2	2	1	2	2	1	2	2	2	2	2	66	145	50	36.72	11.6	20332	13.43	61.76	21.7	183	42.6	798.52	0.035	5.53	1.31	7.4	30.8	8.9
615	9900	615	2	38	463	2	2	2	3	3	2	2	2	2	2	2	2	2	2	2	2	2	1	2	2	2	2	2	2	2	2	NA	NA	NA	38.36	2.8	7249	15.22	72.5	21	34	16.1	372.69	0.079	4.78	1.25	7.6	40.9	9.6
616	9900	616	1	39	469	2	2	2	3	0	2	2	2	2	2	2	2	2	2	2	2	2	2	2	2	2	2	2	2	2	2	60	123	91	28.97	265.5	30498	12.71	64.44	19.7	219	31	663.46	0.346	3.1	1.65	4.6	43.8	11.2
617	9900	617	2	13	157	NA	2	1	3	0	2	NA	2	2	NA	NA	NA	NA	NA	NA	NA	NA	NA	NA	NA	NA	NA	NA	NA	NA	NA	126	131	62	18.54	7.8	8133	20.05	80.37	24.9	18	16.8	417.71	0.035	5.72	1.31	6.8	32.1	7.2
618	9900	618	2	15	191	NA	2	1	3	2	2	NA	2	2	NA	NA	NA	NA	NA	NA	NA	NA	NA	NA	NA	NA	NA	NA	NA	NA	NA	66	108	76	22.71	69.1	28465	15.75	63.72	24.7	24	19.7	338.74	0.06	5.02	1.47	4.3	57.7	7.3
619	9900	619	2	11	138	NA	2	1	3	2	2	NA	2	2	NA	NA	NA	NA	NA	NA	NA	NA	NA	NA	NA	NA	NA	NA	NA	NA	NA	96	115	72	21.8	42.2	16266	23.09	75.9	30.4	52	61.2	392.62	0.035	5.2	1.51	8.3	26.8	5.2
620	9900	620	2	62	746	1	2	5	3	3	2	2	2	2	2	2	2	9	2	2	2	1	2	1	2	2	2	2	2	2	2	74	177	122	25.11	22.1	8928	14.68	48.33	30.4	262	43.9	1499.62	383	5.28	1.44	4.4	44.3	9.5
621	9900	621	1	1	22	NA	2	1	1	3	2	NA	2	2	NA	NA	NA	NA	NA	NA	NA	NA	NA	NA	NA	NA	NA	NA	NA	NA	NA	NA	NA	NA	NA	NA	NA	3.04	71.96	4.2	15	NA	NA	NA	NA	NA	11.4	42.4	7.8
622	9900	622	2	82	988	1	2	2	3	2	2	2	2	2	2	2	2	2	2	2	2	2	2	2	2	2	2	2	2	2	2	72	155	77	21.63	2.4	1591	25.96	58	44.8	157	55.3	802.21	0.035	4.53	1.7	5.4	26.8	7.9
623	9900	623	1	11	143	NA	2	3	3	0	2	NA	2	2	NA	NA	NA	NA	NA	NA	NA	NA	NA	NA	NA	NA	NA	NA	NA	NA	NA	74	104	58	20.4	3.4	8310	NA	NA	NA	NA	NA	NA	NA	NA	NA	NA	NA	NA
624	9900	624	2	9	110	NA	2	4	3	2	2	NA	2	2	NA	NA	NA	NA	NA	NA	NA	NA	NA	NA	NA	NA	NA	NA	NA	NA	NA	NA	NA	NA	19.55	24.5	10254	9.31	62.29	14.9	13	44.6	476.75	0.14	4.32	1.57	3.8	33.5	5.1
625	9900	625	2	7	93	NA	2	3	3	2	2	NA	1	2	NA	NA	NA	NA	NA	NA	NA	NA	NA	NA	NA	NA	NA	NA	NA	NA	NA	NA	NA	NA	16.74	19.1	13172	8.59	70.53	12.2	6	53.9	467.15	0.05	3.65	0.94	5.3	39.6	11.8
626	9900	626	1	66	803	1	2	4	3	2	1	2	1	2	2	2	2	2	2	2	2	2	2	2	2	2	2	2	2	2	2	110	132	75	22.8	1802	12818	13.43	68.56	19.6	668	9.5	224.35	37.79	4.86	2.56	6.9	21.6	11.6
627	9900	627	2	61	737	1	2	3	3	3	2	2	2	2	2	2	2	2	2	2	2	2	2	2	2	2	2	2	2	2	2	72	155	89	22.27	3.5	3448	16.83	64.98	25.9	76	28.8	476.75	0.23	9.52	1.47	8.9	33.2	7
628	9900	628	2	64	768	2	1	5	1	3	2	2	2	2	2	2	2	2	2	2	2	2	2	2	2	2	2	2	2	2	2	70	103	61	36.6	9.8	6011	12.17	51.73	23.5	284	23.8	503.32	136.22	7.06	0.97	7.2	37.1	8.1
629	9900	629	2	10	124	NA	2	2	3	2	2	NA	2	2	NA	NA	NA	NA	NA	NA	NA	NA	NA	NA	NA	NA	NA	NA	NA	NA	NA	84	106	72	16.12	5.6	11492	24.34	70.17	34.7	13	51.2	515.12	0.035	4.11	1.7	5.5	30.5	7.4
630	9900	630	2	11	138	NA	2	1	3	0	2	NA	2	2	NA	NA	NA	NA	NA	NA	NA	NA	NA	NA	NA	NA	NA	NA	NA	NA	NA	82	119	70	18.66	1.5	5923	15.22	61.93	24.6	10	44.8	524.72	0.035	4.09	1.23	5.9	49	9.2
631	9900	631	1	14	177	NA	2	3	3	0	2	NA	2	2	NA	NA	NA	NA	NA	NA	NA	NA	NA	NA	NA	NA	NA	NA	NA	NA	NA	70	112	49	26.39	11.5	15116	18.97	62.47	30.4	72	72.5	713.65	0.035	5.4	1.52	8.4	26.9	6.6
632	9900	632	1	1	12	NA	2	1	3	3	2	NA	2	2	NA	NA	NA	NA	NA	NA	NA	NA	NA	NA	NA	NA	NA	NA	NA	NA	NA	NA	NA	NA	NA	NA	NA	NA	NA	NA	NA	NA	NA	NA	NA	NA	NA	NA	NA
633	9900	633	2	85	NA	1	1	3	3	3	2	2	2	2	1	2	2	2	2	2	2	2	2	2	2	2	2	2	2	9	2	NA	NA	NA	NA	NA	NA	NA	NA	NA	NA	NA	NA	NA	NA	NA	NA	NA	NA
634	9900	634	2	3	42	NA	2	2	1	3	2	NA	1	2	NA	NA	NA	NA	NA	NA	NA	NA	NA	NA	NA	NA	NA	NA	NA	NA	NA	NA	NA	NA	15.6	NA	NA	14.68	60.86	24.1	7	23.1	531.36	0.035	4.37	0.99	6.8	53.6	6.3
635	9900	635	2	12	147	NA	2	3	3	2	2	NA	1	2	NA	NA	NA	NA	NA	NA	NA	NA	NA	NA	NA	NA	NA	NA	NA	NA	NA	102	106	65	17.92	8.2	8575	10.38	78.76	13.2	19	51.6	403.69	0.22	4.06	1.14	9.8	19.8	6.8
636	9900	636	1	46	558	2	2	3	3	0	2	2	2	2	2	2	2	2	2	2	2	2	2	2	1	2	2	2	2	2	2	64	102	58	22.34	12.5	25724	15.57	72.67	21.4	266	44.2	205.9	205	3.75	1.88	6.3	35.6	6.5
637	9900	637	1	7	94	NA	2	3	1	1	2	NA	2	2	NA	NA	NA	NA	NA	NA	NA	NA	NA	NA	NA	NA	NA	NA	NA	NA	NA	NA	NA	NA	13.31	1.8	3182	14.86	63.19	23.5	28	50.5	530.62	0.06	3.72	1.23	9.4	41.3	8.6
638	9900	638	1	15	193	NA	2	3	3	0	2	NA	1	2	NA	NA	NA	NA	NA	NA	NA	NA	NA	NA	NA	NA	NA	NA	NA	NA	NA	74	109	66	20.4	14.3	31205	14.5	61.93	23.4	44	21.5	292.25	0.035	3.52	1.39	7.4	37.7	7.7
639	9900	639	2	32	391	2	2	2	3	3	2	2	2	2	2	2	2	2	2	2	2	2	2	2	2	2	2	2	2	2	2	62	101	79	27.66	0.9	4155	13.78	55.13	25	49	33.3	300.37	0.035	4.76	1.28	7.8	19.3	6.9
640	9900	640	2	21	256	2	2	2	1	3	2	2	2	2	2	2	2	2	2	2	2	2	1	2	2	2	2	2	2	2	2	102	118	62	28.99	3.4	1768	9.49	110.62	8.6	5	23.8	121.03	0.035	4.97	1.74	8.2	21.9	6.4
641	9900	641	1	18	223	2	2	5	1	4	2	NA	2	1	NA	NA	NA	NA	NA	NA	NA	NA	NA	NA	NA	NA	NA	NA	NA	NA	NA	92	112	53	18.26	48.1	28818	8.23	94.69	8.7	9	41.7	494.46	0.035	4.47	1.01	7.8	16.2	13
642	9900	642	1	59	709	2	2	5	2	0	1	2	2	2	2	1	1	1	1	2	1	2	2	1	2	2	2	2	2	2	2	70	118	68	26.65	16.3	7514	19.69	65.87	29.9	97	27.9	349.81	466.52	6.62	1.28	7	43.4	2.8
643	9900	643	1	46	557	2	2	3	3	1	2	2	2	2	1	2	2	2	2	2	2	2	2	2	2	2	2	2	2	2	2	62	116	80	24.05	9.2	13614	15.57	68.02	22.9	111	44.4	455.35	209	4.81	1.85	8.4	18.7	5.3
644	9900	644	2	32	392	2	2	2	3	5	1	2	1	2	2	2	2	2	2	2	2	2	1	2	2	2	2	2	2	2	2	78	113	68	36.21	11.2	19978	12.53	60.68	20.6	67	20.6	453.87	0.035	4.65	1.34	5.9	23.8	7.1
645	9900	645	1	76	913	2	2	4	3	2	2	2	2	2	1	2	2	2	2	2	2	2	2	2	2	2	2	2	2	2	2	46	173	76	23.58	1	1503	11.1	59.43	18.7	21	18.1	343.17	0.28	3.23	0.65	4.9	25.5	9.3
646	9900	646	2	45	548	2	2	4	2	5	2	2	2	2	2	2	2	2	2	2	2	1	1	1	1	2	2	2	2	2	2	82	114	77	33.2	4.3	4155	11.64	76.61	15.2	70	33.5	439.11	40.5	4.27	0.82	8.2	35.2	5.6
647	9900	647	1	44	538	2	2	2	3	0	2	2	2	2	2	2	2	2	2	2	2	2	2	2	2	2	2	2	2	2	2	56	106	73	29.63	8.2	21570	14.68	65.87	22.3	99	17	243.54	108	3.88	0.87	6	51.9	9.9
648	9900	648	2	17	216	2	2	3	3	3	2	NA	2	2	NA	NA	NA	NA	NA	NA	NA	NA	NA	NA	NA	NA	NA	NA	NA	NA	NA	92	107	66	24.03	511	16000	8.23	59.61	13.8	44	21.7	178.6	2.33	3.72	1.59	7.3	24.8	8
649	9900	649	1	12	155	NA	2	3	3	2	2	NA	2	2	NA	NA	NA	NA	NA	NA	NA	NA	NA	NA	NA	NA	NA	NA	NA	NA	NA	62	129	47	18.01	646	13525	17.01	87.89	19.3	9	28.8	273.06	0.07	3.23	1.07	4.4	36.2	6.9
650	9900	650	2	0	2	NA	NA	1	NA	2	2	NA	NA	NA	NA	NA	NA	NA	NA	NA	NA	NA	NA	NA	NA	NA	NA	NA	NA	NA	NA	NA	NA	NA	NA	NA	NA	NA	NA	NA	NA	NA	NA	NA	NA	NA	NA	NA	NA
651	9900	651	1	53	NA	2	2	1	3	1	2	2	2	2	1	2	2	2	2	2	2	2	2	2	2	2	2	2	2	2	2	NA	NA	NA	NA	NA	NA	NA	NA	NA	NA	NA	NA	NA	NA	NA	NA	NA	NA
652	9900	652	2	54	650	1	2	3	3	0	2	1	2	2	2	2	2	2	2	2	2	2	2	2	1	2	2	2	2	2	2	60	164	90	27.31	3.6	6807	NA	NA	NA	NA	NA	NA	NA	NA	NA	5.4	41.4	4.7
653	9900	653	2	16	197	2	2	4	3	3	2	NA	2	2	NA	NA	NA	NA	NA	NA	NA	NA	NA	NA	NA	NA	NA	NA	NA	NA	NA	70	100	70	16.02	27.4	15382	18.44	58.71	31.4	65	33.3	321.77	21.9	3.52	1.41	7	42.4	7.1
654	9900	654	2	67	813	1	1	4	1	5	1	2	2	2	1	1	1	1	2	2	2	2	1	2	2	2	2	2	2	1	1	66	135	68	28.78	3.9	5039	17.54	67.48	26	50	24.7	200	0.035	6	1.39	10.6	36	4.7
655	9900	655	1	69	829	2	1	5	1	5	2	2	2	2	1	2	1	2	2	1	2	2	1	2	2	2	2	2	2	2	2	90	143	47	35.92	13.4	4155	15.39	59.97	25.7	308	45.8	372.69	0.526	6.52	NA	9	21.2	7.5
656	9900	656	1	0	0	NA	NA	2	NA	2	2	NA	NA	NA	NA	NA	NA	NA	NA	NA	NA	NA	NA	NA	NA	NA	NA	NA	NA	NA	NA	NA	NA	NA	NA	NA	NA	NA	NA	NA	NA	NA	NA	NA	NA	NA	NA	NA	NA
657	9900	657	1	17	205	1	2	3	1	3	2	NA	2	2	NA	NA	NA	NA	NA	NA	NA	NA	NA	NA	NA	NA	NA	NA	NA	NA	NA	62	118	66	31.7	13.2	29791	17.72	54.95	32.2	147	30.1	1340.95	0.07	3.36	0.93	7.1	30.2	11.2
658	9900	658	2	37	446	2	2	2	3	2	2	2	2	2	2	2	2	2	2	2	2	2	2	2	2	2	2	2	2	2	2	78	104	70	25.05	2	2475	11.99	53.34	22.5	74	43	442.06	0.035	4.91	1.31	6.8	40.3	10.2
659	9900	659	1	8	98	NA	2	3	1	1	2	NA	2	2	NA	NA	NA	NA	NA	NA	NA	NA	NA	NA	NA	NA	NA	NA	NA	NA	NA	76	91	69	14.55	14.8	9370	14.32	66.77	21.4	140	35.6	461.25	0.94	4.58	1.25	6.4	45.3	8.6
660	9900	660	1	85	NA	2	2	5	2	3	2	2	2	2	1	2	2	2	2	2	2	2	2	2	2	2	2	2	2	2	2	NA	NA	NA	NA	NA	NA	NA	NA	NA	NA	NA	NA	NA	NA	NA	NA	NA	NA
661	9900	661	1	17	208	2	2	4	2	0	2	NA	2	2	NA	NA	NA	NA	NA	NA	NA	NA	NA	NA	NA	NA	NA	NA	NA	NA	NA	80	105	79	20.34	19.8	28995	23.27	57.82	40.2	37	23.8	453.87	0.143	3.39	1.42	5.9	28.7	7.7
662	9900	662	2	84	NA	1	2	4	2	3	1	2	2	2	2	1	2	2	2	2	1	2	2	1	2	1	2	2	2	2	2	NA	NA	NA	NA	NA	NA	NA	NA	NA	NA	NA	NA	NA	NA	NA	NA	NA	NA
663	9900	663	1	4	NA	NA	2	3	3	2	2	NA	2	2	NA	NA	NA	NA	NA	NA	NA	NA	NA	NA	NA	NA	NA	NA	NA	NA	NA	NA	NA	NA	NA	NA	NA	NA	NA	NA	NA	NA	NA	NA	NA	NA	NA	NA	NA
664	9900	664	1	11	143	NA	2	4	3	4	2	NA	1	2	NA	NA	NA	NA	NA	NA	NA	NA	NA	NA	NA	NA	NA	NA	NA	NA	NA	86	107	72	26.56	3.9	7072	9.67	69.09	14	40	50.1	273.06	1.01	5.59	1.06	8.4	21.6	13.7
665	9900	665	1	28	346	2	2	1	3	2	2	2	2	2	2	2	2	2	2	2	2	2	2	2	2	2	2	2	2	2	2	86	112	80	33.46	6.3	21570	12.35	63.55	19.4	224	20.4	512.17	253.17	5.87	0.78	7.4	29.8	6.9
666	9900	666	2	67	807	2	2	3	1	5	1	2	2	2	2	2	2	2	2	2	2	2	1	2	2	1	2	2	2	2	2	88	116	67	37.1	17.6	26608	12.71	65.16	19.5	89	8.6	99.63	0.31	6.05	0.79	6.1	24.9	6.2
667	9900	667	1	48	578	NA	2	3	3	0	2	2	2	2	2	2	2	2	2	2	2	2	2	2	2	2	2	2	2	2	2	88	144	89	24.3	1.1	1414	NA	NA	NA	NA	NA	NA	NA	NA	NA	NA	NA	NA
668	9900	668	1	24	299	2	2	2	3	1	2	2	2	2	2	2	2	2	2	2	2	2	2	2	2	2	2	1	2	2	2	62	132	85	24.47	70	43316	17.36	61.04	28.4	76	15.6	603.68	0.24	4.71	1.53	6.8	27	9.6
669	9900	669	2	21	254	2	2	3	3	2	2	2	2	2	2	2	2	2	2	2	2	2	2	2	2	2	2	2	2	2	2	68	113	63	24.25	0.7	1945	9.67	55.31	17.5	71	23.1	1070.1	0.035	3.98	1.18	6.8	26	11.6
670	9900	670	1	0	8	NA	NA	3	NA	5	2	NA	NA	NA	NA	NA	NA	NA	NA	NA	NA	NA	NA	NA	NA	NA	NA	NA	NA	NA	NA	NA	NA	NA	NA	NA	NA	NA	NA	NA	NA	NA	NA	NA	NA	NA	NA	NA	NA
671	9900	671	2	82	993	1	2	3	1	3	2	2	2	2	1	2	2	2	2	2	2	1	2	2	2	2	2	2	2	2	2	94	143	68	27.33	4.6	1591	12.71	59.79	21.3	131	43.9	346.86	0.035	6	1.41	6.9	36.4	9.1
672	9900	672	1	77	NA	2	2	1	3	2	2	2	2	2	2	2	2	2	2	2	2	2	2	2	2	2	2	2	2	2	2	NA	NA	NA	NA	NA	NA	NA	NA	NA	NA	NA	NA	NA	NA	NA	NA	NA	NA
673	9900	673	2	13	161	NA	2	2	3	2	2	NA	2	2	NA	NA	NA	NA	NA	NA	NA	NA	NA	NA	NA	NA	NA	NA	NA	NA	NA	84	99	54	21.8	9.5	7691	12.71	82.16	15.5	32	31.5	261.25	0.4	3.31	1.47	10.6	30	7.5
674	9900	674	2	34	414	2	2	3	1	0	2	2	2	2	2	2	2	2	2	2	2	1	2	2	2	2	2	2	2	2	2	78	108	77	24.22	4.1	4597	23.81	81.09	29.4	38	61.4	309.96	0.035	4.86	1.42	6.6	32.2	4.9
675	9900	675	2	45	542	2	1	3	3	3	1	2	1	2	1	2	2	2	2	2	2	2	1	1	2	2	2	2	2	2	2	82	127	78	23.43	467	7602	6.98	65.69	10.6	20	20.6	541.69	227.82	5.53	1.78	9.6	31.7	8.4
676	9900	676	2	29	351	2	2	2	3	3	2	2	2	2	2	2	2	2	2	2	2	2	2	2	2	2	2	2	2	2	2	74	91	49	22.46	2.6	3271	26.31	61.76	42.6	25	106.9	286.34	0.035	4.71	1.92	6.6	20.7	5.8
677	9900	677	1	32	389	2	2	1	2	0	2	2	2	2	2	2	2	2	2	2	2	2	2	2	2	2	2	2	2	2	2	64	118	76	26.51	8.4	13260	20.41	65.16	31.3	109	21.3	178.6	283	8.28	0.69	5.4	25.3	11.7
678	9900	678	1	61	740	1	2	4	3	2	2	2	2	2	1	2	2	2	2	2	2	2	2	2	2	2	2	2	2	2	2	76	135	82	31.94	25.7	15293	12.89	67.84	19	396	22	525.46	124.52	6.21	0.87	8.6	33.7	8.8
679	9900	679	1	13	165	NA	2	2	1	0	2	NA	2	2	NA	NA	NA	NA	NA	NA	NA	NA	NA	NA	NA	NA	NA	NA	NA	NA	NA	66	122	80	21.64	2.3	5481	19.15	61.93	30.9	24	30.8	444.28	0.035	4.84	1.57	3.7	49.9	10
680	9900	680	1	1	NA	NA	2	3	3	4	2	NA	2	2	NA	NA	NA	NA	NA	NA	NA	NA	NA	NA	NA	NA	NA	NA	NA	NA	NA	NA	NA	NA	NA	NA	NA	NA	NA	NA	NA	NA	NA	NA	NA	NA	NA	NA	NA
681	9900	681	1	48	581	2	1	3	3	2	2	2	2	2	2	2	2	2	2	2	2	2	1	2	2	2	2	2	2	2	2	70	126	67	37.07	2.2	5658	17.54	66.23	26.5	268	35.8	350.55	0.035	4.94	1.11	9.3	30.8	8.2
682	9900	682	1	16	202	2	2	2	1	3	2	NA	2	2	NA	NA	NA	NA	NA	NA	NA	NA	NA	NA	NA	NA	NA	NA	NA	NA	NA	82	120	67	19.95	4.6	16266	14.14	80.01	17.7	88	47.6	624.35	0.762	4.11	1.12	5.5	32.8	8.6
683	9900	683	1	81	973	2	2	1	2	3	2	2	2	2	1	2	2	2	2	2	2	2	2	2	2	1	2	2	2	2	2	58	140	44	26.92	35.5	7602	NA	NA	NA	NA	NA	NA	NA	NA	NA	4.4	30.7	10.2
684	9900	684	2	31	375	2	2	1	2	0	2	2	2	2	2	2	2	2	2	2	2	2	2	2	2	2	2	1	2	2	2	78	103	66	23.72	5.8	13614	11.28	64.8	17.4	32	19	230.26	NA	4.58	1.17	6.1	20.7	9.1
685	9900	685	1	75	909	1	2	5	3	5	1	2	2	2	2	1	2	2	1	2	1	2	2	2	2	2	2	2	2	2	1	86	106	65	23.64	307	7691	16.29	62.29	26.1	73	26.7	250.92	49.6	4.78	1.03	8.4	25.2	7.4
686	9900	686	1	39	472	1	2	2	3	3	2	2	2	2	2	2	2	2	2	2	2	1	2	2	2	2	2	2	2	2	2	70	110	70	23.9	4.3	12641	11.28	46.18	24.4	118	41.4	525.46	0.05	5.9	0.95	5.5	29.6	6.4
687	9900	687	1	2	35	NA	2	3	3	99	2	NA	1	2	NA	NA	NA	NA	NA	NA	NA	NA	NA	NA	NA	NA	NA	NA	NA	NA	NA	NA	NA	NA	14.92	NA	NA	15.57	65.51	23.8	22	NA	NA	NA	NA	NA	8.2	48.9	8.7
688	9900	688	1	84	NA	2	2	5	3	2	2	2	2	2	1	2	2	2	2	2	2	2	1	2	2	2	2	2	2	2	2	NA	NA	NA	NA	NA	NA	NA	NA	NA	NA	NA	NA	NA	NA	NA	NA	NA	NA
689	9900	689	1	21	262	2	2	3	3	1	2	2	2	2	2	2	2	2	2	2	2	2	2	2	2	2	2	1	2	2	2	70	115	71	18.9	12.8	24752	11.64	52.98	22	57	24.5	294.46	1.95	3.1	1	5.2	24.5	31.3
690	9900	690	2	68	825	2	2	1	3	0	2	2	2	2	2	2	2	2	2	2	2	1	2	2	2	2	2	2	2	1	2	68	140	89	25.49	9.2	3890	18.97	43.14	44	25	12.9	295.2	0.035	5.87	1.56	7	28.3	6.1
691	9900	691	2	4	58	NA	2	1	3	0	2	NA	2	2	NA	NA	NA	NA	NA	NA	NA	NA	NA	NA	NA	NA	NA	NA	NA	NA	NA	NA	NA	NA	16.08	NA	NA	10.38	80.73	12.9	17	42.4	569	NA	4.91	0.99	9.9	36.3	4.2
692	9900	692	1	53	648	2	2	1	3	0	2	2	2	2	1	2	2	2	2	2	2	2	1	2	2	2	2	2	2	2	2	82	124	81	42.21	1.8	9194	9.13	53.16	17.2	127	16.8	215.5	0.035	4.47	1.01	6.4	34.4	6.9
693	9900	693	1	3	47	NA	2	2	3	2	2	NA	2	2	NA	NA	NA	NA	NA	NA	NA	NA	NA	NA	NA	NA	NA	NA	NA	NA	NA	NA	NA	NA	14.66	NA	NA	9.49	76.61	12.4	40	32.4	701.84	0.36	3.34	1.42	6	37.7	10.6
694	9900	694	1	2	28	NA	2	3	3	3	2	NA	1	2	NA	NA	NA	NA	NA	NA	NA	NA	NA	NA	NA	NA	NA	NA	NA	NA	NA	NA	NA	NA	NA	NA	NA	1.61	112.59	1.4	3	NA	NA	NA	NA	NA	11.8	67.3	9.7
695	9900	695	1	59	708	2	1	4	3	4	2	2	2	2	1	2	2	2	2	2	2	2	2	2	2	2	2	2	2	2	2	90	124	72	26.1	18.5	5923	9.13	89.68	10.2	8	26.5	2216.21	0.035	5.22	1.5	6.1	30.1	6.9
696	9900	696	2	12	154	NA	2	2	3	1	2	NA	2	2	NA	NA	NA	NA	NA	NA	NA	NA	NA	NA	NA	NA	NA	NA	NA	NA	NA	92	114	60	19.62	1.9	4066	26.13	70.35	37.2	36	31.3	374.17	0.035	4.68	1.7	9.4	21.5	5.3
697	9900	697	1	39	NA	2	2	1	3	0	2	2	2	2	2	2	2	2	2	2	2	2	2	2	2	2	2	1	2	2	2	NA	NA	NA	NA	NA	NA	NA	NA	NA	NA	NA	NA	NA	NA	NA	NA	NA	NA
698	9900	698	2	52	631	2	2	4	2	2	2	2	1	2	1	1	1	2	2	1	2	2	1	1	2	2	2	2	2	2	2	84	130	70	26.55	6.3	1591	23.99	76.43	31.4	37	19.5	524.72	0.145	6.03	1.08	8.1	22.4	7
699	9900	699	2	15	192	NA	2	1	3	1	2	NA	2	2	NA	NA	NA	NA	NA	NA	NA	NA	NA	NA	NA	NA	NA	NA	NA	NA	NA	102	101	69	19.59	4.6	4420	18.8	66.59	28.2	267	16.1	289.3	0.035	5.4	1.34	6.6	41.3	8.8
700	9900	700	1	7	96	NA	2	3	3	3	2	NA	1	2	NA	NA	NA	NA	NA	NA	NA	NA	NA	NA	NA	NA	NA	NA	NA	NA	NA	NA	NA	NA	21.09	8.8	5923	3.76	78.76	4.8	37	24.9	395.57	1.4	4.63	1.31	9.1	17.5	9.6
701	9900	701	2	32	394	2	1	3	3	2	2	2	1	2	2	2	2	2	2	2	2	2	1	2	2	2	2	2	2	2	2	72	117	85	38.56	8.3	8752	13.43	57.64	23.3	477	21.1	477.49	0.26	5.15	0.82	8.2	51.6	7.9
702	9900	702	1	5	60	NA	2	3	1	3	2	NA	2	2	NA	NA	NA	NA	NA	NA	NA	NA	NA	NA	NA	NA	NA	NA	NA	NA	NA	NA	NA	NA	15.66	NA	NA	52.27	71.6	73	11	123.7	487.08	1.04	NA	1.58	6.3	43.7	9.9
703	9900	703	2	33	405	2	2	2	3	3	2	2	2	2	2	2	2	2	2	2	2	2	1	2	2	2	2	2	2	2	2	78	117	71	31.69	5.9	10696	18.8	57.64	32.6	31	37.4	178.6	0.37	3.75	1.54	5.9	25	7.2
704	9900	704	1	7	86	NA	2	1	1	3	2	NA	1	2	NA	NA	NA	NA	NA	NA	NA	NA	NA	NA	NA	NA	NA	NA	NA	NA	NA	NA	NA	NA	21.17	16.3	9194	18.97	84.31	22.5	36	40.5	568.26	1.16	4.68	1.02	6.3	62.6	8.2
705	9900	705	1	85	NA	1	3	3	3	4	2	2	2	2	1	2	2	2	2	2	2	2	2	2	2	2	2	2	2	1	2	84	196	99	28	NA	NA	16.29	55.85	29.2	148	21.1	237.64	0.035	5.04	0.97	7.3	31.3	11.8
706	9900	706	1	14	177	NA	2	2	1	0	2	NA	2	2	NA	NA	NA	NA	NA	NA	NA	NA	NA	NA	NA	NA	NA	NA	NA	NA	NA	80	122	60	23.51	4.5	7514	11.64	86.46	13.5	34	44.6	283.39	NA	4.27	1.26	12.4	25.5	6.8
707	9900	707	2	13	159	NA	2	1	1	1	2	NA	2	2	NA	NA	NA	NA	NA	NA	NA	NA	NA	NA	NA	NA	NA	NA	NA	NA	NA	90	95	64	21.97	8.2	19802	1.97	63.19	3.1	58	30.8	343.17	0.11	4.65	1.67	12.8	26.6	6.7
708	9900	708	2	26	314	2	2	3	3	0	2	2	2	2	2	2	2	2	2	2	2	2	2	2	2	2	2	2	2	2	2	66	114	74	34.67	15.4	18476	16.29	55.85	29.2	73	33.3	556.45	0.035	4.06	0.86	7.6	37.4	7.8
709	9900	709	1	4	55	NA	2	4	1	3	2	NA	1	1	NA	NA	NA	NA	NA	NA	NA	NA	NA	NA	NA	NA	NA	NA	NA	NA	NA	NA	NA	NA	17.08	NA	NA	9.31	64.44	14.4	18	NA	NA	NA	NA	NA	7.6	41.3	7
710	9900	710	1	15	189	NA	2	2	1	2	2	NA	2	2	NA	NA	NA	NA	NA	NA	NA	NA	NA	NA	NA	NA	NA	NA	NA	NA	NA	98	138	63	47.74	32.8	32708	15.22	83.59	18.2	65	34.2	361.62	0.18	6.36	1.45	11.4	22.3	4.5
711	9900	711	2	14	180	NA	2	2	3	1	2	NA	2	2	NA	NA	NA	NA	NA	NA	NA	NA	NA	NA	NA	NA	NA	NA	NA	NA	NA	60	101	67	20.33	14.5	13967	7.7	56.39	13.7	14	25.4	322.51	0.035	3.93	1.21	5.7	25.8	8.5
712	9900	712	2	17	207	2	2	1	3	4	2	NA	2	2	NA	NA	NA	NA	NA	NA	NA	NA	NA	NA	NA	NA	NA	NA	NA	NA	NA	78	99	67	20.59	15.6	5039	13.25	55.13	24	66	52.3	306.27	1.21	6.03	1.53	5.1	42.2	8.4
713	9900	713	2	31	376	2	2	2	3	3	2	2	2	2	2	2	2	2	2	2	2	2	2	2	2	2	2	2	2	2	2	96	124	38	31.44	5	6365	27.03	74.29	36.4	46	50.3	349.07	0.035	4.4	0.93	11.9	17.3	7.4
714	9900	714	1	47	570	2	2	2	2	3	2	2	2	2	1	2	2	2	2	2	2	2	2	2	2	1	2	2	2	2	2	70	110	83	19.63	16.4	9459	23.09	72.32	31.9	144	22.2	302.58	426.03	4.99	1.03	5.7	31	11.1
715	9900	715	2	13	163	NA	2	2	3	3	1	NA	2	2	NA	NA	NA	NA	NA	NA	NA	NA	NA	NA	NA	NA	NA	NA	NA	NA	NA	60	109	51	24.16	1.8	9901	10.92	85.74	12.7	12	32.8	327.67	0.035	5.2	0.95	7.5	54.5	8.8
716	9900	716	2	41	497	1	2	4	3	3	2	2	2	2	2	2	2	2	2	2	2	2	1	2	2	2	2	2	2	2	2	70	121	75	44.15	13.8	13790	13.96	65.87	21.2	20	23.1	966.78	0.035	3.93	1.34	7.2	25.9	8.1
717	9900	717	1	17	205	2	2	1	3	2	2	NA	2	2	NA	NA	NA	NA	NA	NA	NA	NA	NA	NA	NA	NA	NA	NA	NA	NA	NA	58	115	70	23.06	2.2	15735	30.79	75.36	40.9	44	34.7	278.96	0.035	3.44	1.14	5.1	20.5	12.5
718	9900	718	1	3	41	NA	2	4	3	2	2	NA	2	2	NA	NA	NA	NA	NA	NA	NA	NA	NA	NA	NA	NA	NA	NA	NA	NA	NA	NA	NA	NA	16.21	NA	NA	9.13	60.86	15	27	36.2	400.73	0.035	3.31	1.28	7.9	43.3	8.8
719	9900	719	2	23	279	2	2	2	1	4	2	2	2	2	2	2	2	2	2	2	2	2	2	2	2	2	1	2	2	2	2	92	109	61	35.26	28.5	6542	18.08	67.48	26.8	19	28.3	214.02	0.035	8.87	1.97	11.9	NA	NA
720	9900	720	1	16	198	2	2	1	3	2	2	NA	1	2	NA	NA	NA	NA	NA	NA	NA	NA	NA	NA	NA	NA	NA	NA	NA	NA	NA	66	95	61	25.52	4.5	19802	14.68	58.71	25	96	21.3	857.56	0.65	4.24	1.11	9	16	7.7
721	9900	721	2	6	73	NA	2	1	3	0	2	NA	2	2	NA	NA	NA	NA	NA	NA	NA	NA	NA	NA	NA	NA	NA	NA	NA	NA	NA	NA	NA	NA	16.83	1.9	3801	15.75	68.2	23.1	48	47.6	620.66	0.07	4.22	1.34	8	51.8	4.2
722	9900	722	2	19	235	1	2	1	3	2	2	NA	2	2	NA	NA	NA	NA	NA	NA	NA	NA	NA	NA	NA	NA	NA	NA	NA	NA	NA	98	111	59	22.91	8	12111	17.01	74.46	22.8	21	67	269.37	38.38	5.4	1.78	7.9	22.7	6.8
723	9900	723	2	32	387	1	2	2	3	2	2	2	2	2	2	2	2	2	2	2	2	2	2	2	2	2	2	2	2	2	2	78	134	86	43.71	6.1	21304	8.59	77.69	11.1	22	25.4	501.84	0.24	6.83	1.71	6.9	28.6	8.8
724	9900	724	1	6	83	NA	2	3	3	0	2	NA	2	2	NA	NA	NA	NA	NA	NA	NA	NA	NA	NA	NA	NA	NA	NA	NA	NA	NA	NA	NA	NA	16.07	9.6	10343	7.7	53.7	14.3	31	58.9	650.92	0.035	3.67	1.44	6.1	43.7	11.4
725	9900	725	2	13	164	NA	2	3	3	2	2	NA	2	2	NA	NA	NA	NA	NA	NA	NA	NA	NA	NA	NA	NA	NA	NA	NA	NA	NA	64	124	54	37.73	6.1	11227	NA	NA	NA	NA	NA	NA	NA	NA	NA	NA	NA	NA
726	9900	726	1	6	75	NA	2	3	1	2	2	NA	2	2	NA	NA	NA	NA	NA	NA	NA	NA	NA	NA	NA	NA	NA	NA	NA	NA	NA	NA	NA	NA	13.34	6.6	5304	11.46	57.46	19.9	48	37.4	332.1	0.035	4.06	1.55	6.6	33.2	8.1
727	9900	727	1	32	388	2	2	2	1	0	2	2	2	2	2	2	2	2	2	2	2	2	1	2	2	2	2	1	2	2	2	66	123	80	26.03	3.2	7072	15.39	67.66	22.8	86	32.2	354.98	0.06	5.84	1.44	4.2	39.5	10
728	9900	728	2	51	615	2	2	1	3	2	2	2	2	2	2	2	2	2	2	2	2	2	1	2	2	2	2	2	2	2	2	68	97	69	27.69	15.2	23691	17.18	55.31	31.1	67	60	295.2	0.14	5.33	1.82	5.1	25.1	8.9
729	9900	729	1	68	817	1	2	4	3	3	2	2	1	2	2	2	2	2	1	2	2	2	2	1	2	2	2	2	2	2	2	62	128	71	27.29	52.1	16619	31.33	59.61	52.6	443	37.8	397.04	0.38	4.03	1	5.9	20.5	14.9
730	9900	730	2	4	58	NA	2	3	1	2	2	NA	1	2	NA	NA	NA	NA	NA	NA	NA	NA	NA	NA	NA	NA	NA	NA	NA	NA	NA	NA	NA	NA	14.52	NA	NA	7.34	70.53	10.4	26	52.3	592.61	4.32	4.86	1.47	6.9	31.6	8.8
731	9900	731	2	62	756	2	2	4	1	2	2	2	2	2	1	2	2	2	2	2	2	2	2	2	2	2	2	2	2	2	2	66	131	68	28.86	2.3	7426	16.65	50.84	32.7	72	32.2	664.2	0.11	4.01	1.06	7.1	48.8	7.3
732	9900	732	2	18	220	2	2	3	3	0	2	NA	2	2	NA	NA	NA	NA	NA	NA	NA	NA	NA	NA	NA	NA	NA	NA	NA	NA	NA	72	101	62	19.94	0.5	2829	22.38	65.34	34.2	19	45.5	566.05	0.035	4.32	1.52	7.8	34.5	6.7
733	9900	733	1	15	188	NA	2	3	3	1	2	NA	2	2	NA	NA	NA	NA	NA	NA	NA	NA	NA	NA	NA	NA	NA	NA	NA	NA	NA	78	111	67	23.16	1.1	2033	NA	NA	NA	NA	NA	NA	NA	NA	NA	NA	NA	NA
734	9900	734	2	51	613	2	2	4	3	0	2	2	2	2	2	2	2	2	2	2	2	2	1	2	2	2	2	2	2	2	2	74	112	69	26.97	2.7	3890	23.27	71.96	32.3	78	34.4	454.61	0.176	6.62	2.04	7.1	28.1	5.9
735	9900	735	1	8	103	NA	2	1	3	1	2	NA	2	2	NA	NA	NA	NA	NA	NA	NA	NA	NA	NA	NA	NA	NA	NA	NA	NA	NA	96	100	58	19.43	8.1	11492	9.13	58	15.7	30	31.9	495.2	0.054	3.75	0.99	4.8	40.4	11.6
736	9900	736	2	85	NA	1	2	4	2	3	2	2	1	2	1	2	1	2	2	2	2	2	2	1	2	2	2	1	2	2	2	NA	NA	NA	NA	NA	NA	NA	NA	NA	NA	NA	NA	NA	NA	NA	NA	NA	NA
737	9900	737	2	22	272	2	2	1	3	2	2	2	2	2	2	2	2	2	2	2	2	2	2	2	2	2	2	2	2	2	2	78	104	76	22.4	8.1	21039	10.74	69.27	15.5	24	20.8	341.69	0.05	6.41	1.76	6.8	29.9	7.9
738	9900	738	1	16	202	2	2	1	3	2	2	NA	2	2	NA	NA	NA	NA	NA	NA	NA	NA	NA	NA	NA	NA	NA	NA	NA	NA	NA	66	126	48	26.31	11.5	15293	17.72	66.77	26.5	35	13.1	654.61	75.67	4.19	1.22	5.6	45	8
739	9900	739	1	4	60	NA	2	1	3	3	2	NA	2	2	NA	NA	NA	NA	NA	NA	NA	NA	NA	NA	NA	NA	NA	NA	NA	NA	NA	NA	NA	NA	15.54	NA	NA	10.2	64.98	15.7	25	43.5	791.14	0.332	4.09	1.37	7.6	56.2	9.6
740	9900	740	1	14	171	NA	2	1	3	4	2	NA	2	2	NA	NA	NA	NA	NA	NA	NA	NA	NA	NA	NA	NA	NA	NA	NA	NA	NA	68	98	64	20.31	13.8	19183	NA	NA	NA	NA	NA	NA	NA	NA	NA	NA	NA	NA
741	9900	741	2	80	961	1	2	2	3	2	2	2	2	2	2	2	2	2	2	2	2	2	1	2	2	2	2	2	2	2	2	70	165	72	39.16	24.4	6100	8.23	67.3	12.2	58	44.8	259.78	0.035	4.34	1.52	8.5	20.9	7.3
742	9900	742	1	15	189	NA	2	1	3	2	2	NA	2	2	NA	NA	NA	NA	NA	NA	NA	NA	NA	NA	NA	NA	NA	NA	NA	NA	NA	68	122	70	27.02	0.6	4597	13.25	56.39	23.5	46	24.2	570.47	0.1	2.77	1.02	4.4	47.5	9.1
743	9900	743	2	11	NA	NA	2	1	3	1	2	NA	2	2	NA	NA	NA	NA	NA	NA	NA	NA	NA	NA	NA	NA	NA	NA	NA	NA	NA	72	99	54	13.79	60.6	13348	NA	NA	NA	NA	NA	NA	NA	NA	NA	NA	NA	NA
744	9900	744	2	14	171	NA	2	1	3	1	2	NA	2	2	NA	NA	NA	NA	NA	NA	NA	NA	NA	NA	NA	NA	NA	NA	NA	NA	NA	76	87	59	21.01	29	17326	10.56	67.66	15.6	27	33.5	278.23	0.035	4.34	1.72	9	29.2	7.2
745	9900	745	2	7	95	NA	2	1	3	1	2	NA	2	2	NA	NA	NA	NA	NA	NA	NA	NA	NA	NA	NA	NA	NA	NA	NA	NA	NA	NA	NA	NA	15.48	54.1	5304	17.36	66.23	26.2	24	68	496.67	0.035	4.34	1.7	4.7	51.6	8.5
746	9900	746	2	16	195	2	2	2	3	1	2	NA	2	2	NA	NA	NA	NA	NA	NA	NA	NA	NA	NA	NA	NA	NA	NA	NA	NA	NA	84	106	69	18	156	13525	9.49	82.88	11.4	3	41.9	557.93	0.05	4.53	1.19	8.4	22.2	9.4
747	9900	747	2	24	290	2	2	3	3	0	2	2	2	2	2	2	2	2	2	2	2	2	2	2	2	2	2	2	2	2	2	62	110	70	22.12	12.9	13083	16.47	48.69	33.8	88	16.3	359.41	0.07	4.91	1.82	6.4	32.2	10.8
748	9900	748	1	5	66	NA	2	1	3	4	2	NA	2	2	NA	NA	NA	NA	NA	NA	NA	NA	NA	NA	NA	NA	NA	NA	NA	NA	NA	NA	NA	NA	16.69	NA	NA	12.71	70.35	18.1	28	55.7	898.15	0.1	4.68	1.76	4.8	38.8	9.8
749	9900	749	2	18	221	2	2	1	3	2	2	NA	2	2	NA	NA	NA	NA	NA	NA	NA	NA	NA	NA	NA	NA	NA	NA	NA	NA	NA	86	118	85	25.4	16.2	23249	8.41	48.69	17.3	95	19.7	452.39	0.701	3.88	1.23	9.4	23.8	8.6
750	9900	750	2	1	22	NA	2	3	3	3	1	NA	2	2	NA	NA	NA	NA	NA	NA	NA	NA	NA	NA	NA	NA	NA	NA	NA	NA	NA	NA	NA	NA	NA	NA	NA	NA	NA	NA	NA	NA	NA	NA	NA	NA	NA	NA	NA
751	9900	751	1	18	223	2	2	2	3	0	2	NA	2	2	NA	NA	NA	NA	NA	NA	NA	NA	NA	NA	NA	NA	NA	NA	NA	NA	NA	76	122	69	21.68	8.8	24575	17.54	77.33	22.7	60	23.8	361.62	137.46	5.22	1.14	5.8	26.3	9.3
752	9900	752	1	13	162	NA	2	1	3	2	2	NA	2	2	NA	NA	NA	NA	NA	NA	NA	NA	NA	NA	NA	NA	NA	NA	NA	NA	NA	68	96	55	18.94	8.5	15647	13.78	74.46	18.5	47	24.9	827.3	0.06	4.78	1.84	7.5	49.7	8.2
753	9900	753	1	20	245	NA	2	3	3	1	2	2	2	2	2	2	2	2	2	2	2	2	2	2	2	2	2	2	2	2	2	78	102	66	22.41	68.2	20597	44.03	71.42	61.7	97	25.8	211.07	24	5.15	1.94	4.9	33.7	10.9
754	9900	754	2	30	371	2	2	3	3	1	2	2	2	2	2	2	2	2	2	2	2	2	2	2	2	2	2	2	2	2	2	70	102	74	18.28	9.2	10873	16.11	76.61	21	41	25.4	425.83	238.55	4.71	0.93	3.2	37.4	11.9
755	9900	755	2	0	11	NA	NA	2	NA	3	2	NA	NA	NA	NA	NA	NA	NA	NA	NA	NA	NA	NA	NA	NA	NA	NA	NA	NA	NA	NA	NA	NA	NA	NA	NA	NA	NA	NA	NA	NA	NA	NA	NA	NA	NA	NA	NA	NA
756	9900	756	1	1	19	NA	2	1	3	2	2	NA	2	2	NA	NA	NA	NA	NA	NA	NA	NA	NA	NA	NA	NA	NA	NA	NA	NA	NA	NA	NA	NA	NA	NA	NA	6.8	NA	NA	NA	NA	NA	NA	NA	NA	8.6	57.8	4.7
757	9900	757	1	29	355	2	2	2	1	0	2	2	2	2	2	2	2	2	2	2	2	2	2	2	2	2	2	2	2	2	2	80	139	84	25.56	19.9	20951	23.09	73.93	31.2	178	25.6	304.06	381.85	5.53	1.36	8.2	27.9	8.4
758	9900	758	1	4	54	NA	2	3	3	3	2	NA	2	2	NA	NA	NA	NA	NA	NA	NA	NA	NA	NA	NA	NA	NA	NA	NA	NA	NA	NA	NA	NA	16.49	NA	NA	NA	NA	NA	NA	NA	NA	NA	NA	NA	NA	NA	NA
759	9900	759	1	6	76	NA	2	3	3	1	2	NA	2	2	NA	NA	NA	NA	NA	NA	NA	NA	NA	NA	NA	NA	NA	NA	NA	NA	NA	NA	NA	NA	13.93	2.3	2298	14.14	64.44	21.9	53	41	510.7	0.21	3.62	1.34	6.3	34.1	12.1
760	9900	760	1	10	121	NA	2	2	3	3	2	NA	2	2	NA	NA	NA	NA	NA	NA	NA	NA	NA	NA	NA	NA	NA	NA	NA	NA	NA	102	105	79	27.62	5.5	10696	18.44	68.2	27	68	57.5	636.89	0.035	4.32	1.2	7.3	19.5	11.3
761	9900	761	2	67	815	2	2	3	3	3	2	2	2	2	2	2	2	2	2	2	2	2	2	2	2	1	2	2	2	2	2	82	142	66	23.15	6.3	7514	20.41	54.42	37.5	62	68.2	253.87	0.106	7.68	1.7	6.4	17.5	9.3
762	9900	762	2	4	49	NA	2	1	3	2	2	NA	2	2	NA	NA	NA	NA	NA	NA	NA	NA	NA	NA	NA	NA	NA	NA	NA	NA	NA	NA	NA	NA	14.17	NA	NA	20.05	78.58	25.5	14	51.9	541.69	NA	4.6	1.36	11.1	40	8.4
763	9900	763	1	1	22	NA	2	1	3	3	2	NA	2	2	NA	NA	NA	NA	NA	NA	NA	NA	NA	NA	NA	NA	NA	NA	NA	NA	NA	NA	NA	NA	NA	NA	NA	12.71	54.42	23.4	19	NA	NA	NA	NA	NA	5.6	57.9	6.6
764	9900	764	1	39	NA	2	2	1	3	0	2	2	2	2	2	2	2	2	2	2	2	2	1	2	2	2	2	2	2	2	2	60	127	85	37.18	36.9	12730	12.89	59.07	21.8	348	31.9	300.37	0.187	5.4	0.91	10.4	25	7.1
765	9900	765	2	36	440	2	2	1	3	4	1	2	2	2	2	2	2	2	2	2	2	2	1	2	2	2	2	2	2	2	2	74	120	65	29.07	6.8	17680	17.72	82.88	21.4	27	29	383.02	0.035	4.01	1.26	7.5	26	6.7
766	9900	766	2	12	147	NA	2	1	3	2	2	NA	2	2	NA	NA	NA	NA	NA	NA	NA	NA	NA	NA	NA	NA	NA	NA	NA	NA	NA	84	113	56	25.4	43	16708	11.1	71.6	15.5	17	36	373.43	0.9	4.89	1.45	8.7	35.7	5.6
767	9900	767	2	10	122	NA	2	1	3	2	2	NA	2	2	NA	NA	NA	NA	NA	NA	NA	NA	NA	NA	NA	NA	NA	NA	NA	NA	NA	66	104	57	16.5	3	12553	8.06	63.9	12.6	36	25.1	720.29	0.99	5.69	1.65	6.6	43.2	11.9
768	9900	768	2	27	328	2	2	2	1	3	2	2	1	2	2	2	2	2	2	2	2	2	2	2	2	2	2	2	2	2	2	80	100	29	22.13	4.5	5039	15.22	81.8	18.6	13	50.3	277.49	106	4.91	1.44	11.3	24.4	9.3
769	9900	769	2	0	NA	NA	NA	1	NA	2	2	NA	NA	NA	NA	NA	NA	NA	NA	NA	NA	NA	NA	NA	NA	NA	NA	NA	NA	NA	NA	NA	NA	NA	NA	NA	NA	NA	NA	NA	NA	NA	NA	NA	NA	NA	NA	NA	NA
770	9900	770	1	27	327	2	2	2	1	0	2	2	2	2	2	2	2	2	2	2	2	2	2	2	2	2	2	2	2	2	2	58	135	59	29.61	9	22719	13.6	63.37	21.5	114	16.8	333.58	5.47	4.5	0.97	7.2	39.9	5.8
771	9900	771	1	11	138	NA	2	2	3	1	2	NA	2	2	NA	NA	NA	NA	NA	NA	NA	NA	NA	NA	NA	NA	NA	NA	NA	NA	NA	86	94	44	16.07	3.1	7868	12.17	64.08	19	48	34.9	571.95	1.8	5.48	1.48	7.7	31	8.1
772	9900	772	1	8	108	NA	2	3	3	1	2	NA	1	2	NA	NA	NA	NA	NA	NA	NA	NA	NA	NA	NA	NA	NA	NA	NA	NA	NA	92	90	46	17.44	10.7	9105	6.98	65.87	10.6	23	33.3	964.57	0.19	3.62	0.91	9.5	43.7	8
773	9900	773	2	19	237	2	2	3	3	3	2	NA	2	2	NA	NA	NA	NA	NA	NA	NA	NA	NA	NA	NA	NA	NA	NA	NA	NA	NA	70	97	69	34.62	21.3	26255	8.23	69.27	11.9	7	19.5	415.49	0.035	4.29	1.34	6.3	41.3	12.3
774	9900	774	2	14	177	NA	2	2	3	3	2	NA	1	2	NA	NA	NA	NA	NA	NA	NA	NA	NA	NA	NA	NA	NA	NA	NA	NA	NA	82	100	75	19.41	30.2	18122	15.57	94.69	16.4	3	51.4	537.26	36.07	3.85	1.31	7.6	31.7	10.9
775	9900	775	2	0	5	NA	NA	1	NA	2	2	NA	NA	NA	NA	NA	NA	NA	NA	NA	NA	NA	NA	NA	NA	NA	NA	NA	NA	NA	NA	NA	NA	NA	NA	NA	NA	NA	NA	NA	NA	NA	NA	NA	NA	NA	NA	NA	NA
776	9900	776	1	45	548	2	2	1	3	1	2	2	2	2	2	2	2	2	2	2	2	2	1	2	2	2	2	2	2	2	2	58	124	85	28.5	4.1	16000	18.62	62.83	29.6	172	26	360.14	0.035	5.59	0.82	4.6	17.3	11.5
777	9900	777	1	12	146	NA	2	1	3	2	2	NA	2	2	NA	NA	NA	NA	NA	NA	NA	NA	NA	NA	NA	NA	NA	NA	NA	NA	NA	64	91	61	15.67	11	9282	20.41	72.67	28.1	36	52.1	397.04	0.25	3.88	1.06	6.6	38.6	7.2
778	9900	778	2	40	489	1	2	3	2	1	2	2	2	2	2	2	2	2	2	2	2	2	2	2	2	2	2	2	2	2	2	64	110	73	26.23	13	24222	9.13	59.61	15.3	10	29.7	346.12	1.77	5.09	1.5	6.7	16.8	6.3
779	9900	779	2	32	393	2	2	1	3	3	2	2	2	2	2	2	2	2	2	2	2	1	2	2	2	2	2	2	2	2	2	86	106	56	21.74	13.8	16177	6.98	119.39	5.8	3	56.9	276.01	0.035	7.58	1.82	10.7	22.5	5.3
780	9900	780	1	17	207	2	2	1	3	2	2	NA	2	2	NA	NA	NA	NA	NA	NA	NA	NA	NA	NA	NA	NA	NA	NA	NA	NA	NA	102	100	70	27.81	2.5	10166	6.8	68.2	10	62	21.7	375.64	55.5	3.85	1.02	10.3	35.8	5.3
781	9900	781	2	43	516	1	2	4	3	3	2	2	2	2	2	2	2	2	2	2	2	2	2	2	2	2	2	2	2	2	2	98	146	65	32.48	76.9	18564	26.13	63.37	41.2	55	19	303.32	0.296	NA	1.18	6.4	19.5	3.4
782	9900	782	2	61	734	1	2	2	2	2	2	2	2	2	2	2	2	2	2	2	2	2	2	2	2	2	2	2	2	2	2	60	142	70	32.4	5.2	10343	11.99	49.4	24.3	120	41.2	392.62	1.79	4.63	1.24	6.4	33.5	6.3
783	9900	783	1	44	531	1	2	3	3	2	2	2	2	2	2	2	2	2	2	2	2	2	1	2	2	2	2	2	2	2	2	NA	NA	NA	29.11	13.8	14940	17.36	65.87	26.4	147	27.6	197.05	233	6.49	0.93	10.8	29.5	7.5
784	9900	784	1	33	396	NA	2	3	3	2	2	2	2	2	2	2	2	2	2	2	2	2	2	2	2	2	2	2	2	2	2	84	140	76	32.31	16.9	12376	21.66	63.19	34.3	397	15.2	315.86	134	6.05	1.17	10.9	15.4	7.5
785	9900	785	2	31	384	2	2	1	3	3	2	2	2	2	2	2	2	2	2	2	2	2	2	2	2	2	2	2	2	2	2	94	108	62	28.54	6.8	15735	38.31	89.86	42.6	3	69.1	192.62	0.035	6.75	1.34	10	13.1	6.3
786	9900	786	1	5	NA	NA	2	1	9	99	2	NA	2	2	NA	NA	NA	NA	NA	NA	NA	NA	NA	NA	NA	NA	NA	NA	NA	NA	NA	NA	NA	NA	NA	NA	NA	NA	NA	NA	NA	NA	NA	NA	NA	NA	NA	NA	NA
787	9900	787	2	79	959	1	1	4	3	3	2	2	2	2	1	2	2	2	2	2	2	2	1	2	2	2	2	2	2	2	2	56	176	60	28.33	50.3	13437	17.54	66.95	26.2	143	21.5	505.53	0.035	4.65	1.95	5.1	30.3	8.7
788	9900	788	1	80	969	2	2	1	3	3	2	1	1	2	2	2	2	2	2	2	2	2	2	2	2	2	1	2	2	2	2	80	123	71	30.73	136.4	9547	11.99	51.37	23.3	272	41	333.58	0.07	5.28	1.34	7.5	20.9	10.8
789	9900	789	2	65	791	2	2	3	3	2	2	2	1	2	1	2	2	2	2	2	2	2	2	1	2	2	2	2	2	1	2	58	190	75	20.59	1.5	2740	8.95	78.22	11.4	55	73.4	805.9	0.035	3.98	1.5	6.3	25.2	10.8
790	9900	790	2	16	200	2	2	1	3	2	2	NA	2	2	NA	NA	NA	NA	NA	NA	NA	NA	NA	NA	NA	NA	NA	NA	NA	NA	NA	54	93	53	30.47	3.3	9017	16.47	63.9	25.8	32	35.1	256.09	0.12	3.49	1.11	6.3	35.9	7.5
791	9900	791	2	12	153	NA	2	2	3	2	2	NA	2	2	NA	NA	NA	NA	NA	NA	NA	NA	NA	NA	NA	NA	NA	NA	NA	NA	NA	76	97	68	16.54	266	12464	11.81	60.68	19.5	26	24.9	861.98	0.073	4.78	2.11	4.1	47.5	7.8
792	9900	792	2	82	985	2	2	4	3	4	2	2	2	2	2	2	2	2	2	2	2	2	2	2	2	2	2	1	2	2	2	80	164	64	18.47	22.6	7072	13.78	78.58	17.5	11	72.9	3791.84	0.035	6.15	2.41	7.1	18.4	9.4
793	9900	793	2	28	340	2	2	4	3	1	1	2	1	2	2	2	2	2	2	2	2	2	1	2	2	2	2	2	2	2	2	86	101	80	38.13	18.5	28111	5.73	86.46	6.6	12	36.5	420.66	1.64	7.11	1.6	13.5	28.5	6.9
794	9900	794	1	19	236	2	2	2	1	1	2	NA	1	2	NA	NA	NA	NA	NA	NA	NA	NA	NA	NA	NA	NA	NA	NA	NA	NA	NA	84	110	73	25.56	7.2	29526	30.97	65.16	47.5	47	35.6	256.09	0.035	4.27	1.1	8.1	24	5.9
795	9900	795	2	12	150	NA	2	2	3	2	2	NA	1	2	NA	NA	NA	NA	NA	NA	NA	NA	NA	NA	NA	NA	NA	NA	NA	NA	NA	106	106	50	17.06	129.5	11757	15.57	70.35	22.1	20	40.1	335.79	0.035	3.75	1.65	9.3	31.3	9.1
796	9900	796	1	11	135	NA	2	3	1	1	2	NA	2	2	NA	NA	NA	NA	NA	NA	NA	NA	NA	NA	NA	NA	NA	NA	NA	NA	NA	72	97	54	14.87	4.2	7072	22.55	57.28	39.4	45	24.9	345.38	1.08	4.6	1.47	4.1	45.5	6.8
797	9900	797	1	5	66	NA	2	4	3	1	2	NA	2	2	NA	NA	NA	NA	NA	NA	NA	NA	NA	NA	NA	NA	NA	NA	NA	NA	NA	NA	NA	NA	18.63	NA	NA	11.46	79.66	14.4	10	38.3	659.77	1.05	4.58	1.83	8.9	35.3	7.9
798	9900	798	2	15	184	NA	2	2	3	2	2	NA	2	2	NA	NA	NA	NA	NA	NA	NA	NA	NA	NA	NA	NA	NA	NA	NA	NA	NA	NA	NA	NA	22.05	9.6	9282	13.25	70.88	18.7	48	17.7	261.99	0.116	4.19	1.52	5.9	33.4	4.8
799	9900	799	2	85	NA	2	2	4	1	3	1	2	2	2	2	1	2	1	9	2	9	9	9	9	9	9	1	2	2	2	1	NA	NA	NA	NA	NA	NA	NA	NA	NA	NA	NA	NA	NA	NA	NA	NA	NA	NA
800	9900	800	2	70	849	1	1	4	3	3	2	2	2	2	1	2	2	2	2	2	2	2	2	2	2	2	2	2	2	2	2	58	181	70	31.97	1.6	1326	11.1	69.27	16	96	33.3	326.93	0.035	5.9	1.53	8.4	30.3	5.2
801	9900	801	1	0	12	NA	NA	4	NA	5	1	NA	NA	NA	NA	NA	NA	NA	NA	NA	NA	NA	NA	NA	NA	NA	NA	NA	NA	NA	NA	NA	NA	NA	NA	NA	NA	NA	NA	NA	NA	NA	NA	NA	NA	NA	NA	NA	NA
802	9900	802	2	0	4	NA	NA	3	NA	3	2	NA	NA	NA	NA	NA	NA	NA	NA	NA	NA	NA	NA	NA	NA	NA	NA	NA	NA	NA	NA	NA	NA	NA	NA	NA	NA	NA	NA	NA	NA	NA	NA	NA	NA	NA	NA	NA	NA
803	9900	803	1	41	500	1	2	4	3	2	2	2	2	2	2	2	2	2	2	2	2	2	2	2	2	2	2	2	2	2	2	84	160	91	25.8	21	17415	13.6	58.53	23.2	92	14	228.78	95.19	4.58	1.22	7	25.2	9.3
804	9900	804	1	50	601	1	2	1	3	1	2	2	2	2	2	2	2	2	2	2	2	2	2	2	2	2	2	2	2	2	2	60	135	87	26.46	10.3	12111	12.71	54.95	23.1	93	46.7	316.6	0.035	6.13	1.34	7.3	21	6
805	9900	805	1	16	197	2	2	4	1	2	2	NA	2	2	NA	NA	NA	NA	NA	NA	NA	NA	NA	NA	NA	NA	NA	NA	NA	NA	NA	70	97	55	24.37	20.3	22188	9.67	69.27	14	61	14.5	255.35	0.07	3.57	1.34	12.1	16.8	5.2
806	9900	806	1	3	43	NA	2	2	3	2	2	NA	2	2	NA	NA	NA	NA	NA	NA	NA	NA	NA	NA	NA	NA	NA	NA	NA	NA	NA	NA	NA	NA	17.61	NA	NA	6.44	69.81	9.2	28	77.2	305.53	2.18	4.99	1.01	7.4	29.7	9.8
807	9900	807	2	77	934	1	2	3	1	2	2	2	1	2	2	2	2	2	2	2	2	2	2	1	2	2	2	2	2	2	2	96	134	61	23.47	9.6	11669	15.39	59.97	25.7	88	49.6	203.69	0.72	4.84	0.91	7.1	47	4.7
808	9900	808	2	2	26	NA	2	1	1	2	1	NA	2	2	NA	NA	NA	NA	NA	NA	NA	NA	NA	NA	NA	NA	NA	NA	NA	NA	NA	NA	NA	NA	13.32	NA	NA	9.31	73.93	12.6	45	NA	NA	NA	NA	NA	9.4	42.9	10.9
809	9900	809	2	30	369	2	2	1	3	2	2	2	2	2	2	2	2	2	2	2	2	2	2	2	2	2	2	2	2	2	2	76	116	39	20.55	4.9	8752	32.58	89.86	36.3	15	73.8	484.13	0.035	6.65	2.38	8.2	18.7	8.5
810	9900	810	2	3	48	NA	2	2	3	0	2	NA	2	2	NA	NA	NA	NA	NA	NA	NA	NA	NA	NA	NA	NA	NA	NA	NA	NA	NA	NA	NA	NA	14.81	NA	NA	11.99	47.44	25.3	32	65.5	822.13	0.035	5.43	1.47	7.9	41	9.5
811	9900	811	2	35	429	2	2	3	3	2	2	2	2	2	2	2	2	2	2	2	2	2	2	2	2	2	2	2	2	2	2	74	104	79	23.05	24.2	17503	19.87	66.77	29.8	11	26	316.6	0.066	4.29	1.2	10	29.5	5.9
812	9900	812	2	56	681	1	2	2	3	3	2	2	2	2	1	2	2	2	2	2	2	2	1	2	2	2	2	2	2	1	2	68	157	44	37.67	4.2	14144	9.67	64.26	15	143	26.3	920.29	0.035	5.61	1.65	7.2	35.4	7.5
813	9900	813	1	62	747	2	2	4	3	1	2	2	2	2	2	2	2	2	2	2	2	2	2	2	2	2	2	2	2	2	2	50	102	67	24.74	6.7	18476	29	60.68	47.8	71	24.7	303.32	117.48	5.35	1.36	5.4	30.5	9.5
814	9900	814	2	13	162	NA	2	3	3	3	2	NA	2	2	NA	NA	NA	NA	NA	NA	NA	NA	NA	NA	NA	NA	NA	NA	NA	NA	NA	64	100	49	20.69	85.2	12730	14.32	71.96	19.9	25	35.6	556.45	1.64	4.03	1.17	8.2	34.8	9.7
815	9900	815	1	48	580	2	2	4	2	2	2	2	2	2	2	2	2	2	2	2	2	2	2	2	2	2	2	2	2	2	2	72	136	92	25.43	4.3	8310	10.92	54.6	20	190	16.3	200.74	0.035	6.08	1.06	6.3	42.7	7.1
816	9900	816	1	44	536	2	2	4	1	2	2	2	2	2	1	2	2	2	2	2	2	2	2	2	2	2	2	2	2	2	2	70	122	78	19.83	5.6	10254	23.09	65.34	35.3	225	40.1	576.38	0.035	6.21	1.47	5.4	21.5	6.8
817	9900	817	2	80	NA	1	1	1	3	0	2	1	2	2	1	1	2	2	2	2	2	2	1	2	2	1	2	1	2	2	2	NA	NA	NA	NA	NA	NA	NA	NA	NA	NA	NA	NA	NA	NA	NA	NA	NA	NA
818	9900	818	1	27	328	2	2	1	1	2	2	2	2	2	2	2	2	2	2	2	2	2	2	2	2	2	2	2	2	2	2	94	120	79	27.29	7.9	14498	NA	NA	NA	NA	NA	NA	NA	NA	NA	10.6	23.2	3.4
819	9900	819	2	21	259	2	2	3	2	4	2	2	2	1	1	2	2	2	2	2	2	2	2	2	2	1	2	1	2	2	2	80	108	63	18.5	2.5	6630	26.13	72.32	36.1	37	33.1	253.87	44.85	5.66	1.22	9.6	23	8.4
820	9900	820	2	2	35	NA	2	1	3	2	2	NA	1	2	NA	NA	NA	NA	NA	NA	NA	NA	NA	NA	NA	NA	NA	NA	NA	NA	NA	NA	NA	NA	18.82	NA	NA	NA	NA	NA	NA	NA	NA	NA	NA	NA	NA	NA	NA
821	9900	821	1	47	576	1	2	5	3	3	2	2	2	2	2	2	2	2	2	2	2	2	2	2	2	1	2	2	2	2	2	72	120	83	29.2	3.3	4066	10.92	68.2	16	157	46.7	500.36	0.035	5.79	1.07	7.8	26.6	10.8
822	9900	822	1	41	494	2	2	1	1	1	2	2	2	2	2	2	2	2	2	2	2	2	2	2	2	2	2	2	2	2	2	78	113	72	22.99	4.7	9989	11.99	59.07	20.3	100	23.6	435.42	303.89	5.25	1.76	9.3	30.3	8.8
823	9900	823	1	52	628	1	2	4	1	3	2	2	2	2	2	2	2	2	2	1	2	2	1	2	2	2	2	2	2	2	2	58	151	75	34.68	NA	NA	16.83	71.06	23.7	134	35.8	335.05	NA	6.08	1.36	10.1	37	10.2
824	9900	824	2	71	NA	1	1	4	2	3	2	2	2	2	1	2	2	1	2	1	2	1	1	2	2	2	2	2	2	2	1	NA	NA	NA	NA	NA	NA	NA	NA	NA	NA	NA	NA	NA	NA	NA	NA	NA	NA
825	9900	825	1	19	233	2	2	3	3	2	2	NA	2	2	NA	NA	NA	NA	NA	NA	NA	NA	NA	NA	NA	NA	NA	NA	NA	NA	NA	66	111	57	20.13	20.5	23338	15.57	63.72	24.4	180	16.1	286.34	3.83	3.34	0.93	6.8	21	7
826	9900	826	1	16	192	2	2	1	3	0	2	NA	2	2	NA	NA	NA	NA	NA	NA	NA	NA	NA	NA	NA	NA	NA	NA	NA	NA	NA	82	108	42	23.76	17.6	19713	20.41	74.64	27.3	38	45.1	233.95	0.035	4.4	1.04	6.1	33.1	10
827	9900	827	1	2	26	NA	2	2	3	4	1	NA	2	2	NA	NA	NA	NA	NA	NA	NA	NA	NA	NA	NA	NA	NA	NA	NA	NA	NA	NA	NA	NA	NA	NA	NA	NA	NA	NA	NA	NA	NA	NA	NA	NA	NA	NA	NA
828	9900	828	2	65	783	2	2	2	3	0	2	2	2	2	1	2	2	2	2	2	2	1	2	2	2	2	2	2	2	2	2	74	122	62	25.78	14	10696	11.64	82.7	14.1	239	22.7	486.34	188.8	6.47	1.45	10.7	38.5	8.8
829	9900	829	2	0	0	NA	NA	1	NA	1	2	NA	NA	NA	NA	NA	NA	NA	NA	NA	NA	NA	NA	NA	NA	NA	NA	NA	NA	NA	NA	NA	NA	NA	NA	NA	NA	NA	NA	NA	NA	NA	NA	NA	NA	NA	NA	NA	NA
830	9900	830	1	0	10	NA	NA	1	NA	2	2	NA	NA	NA	NA	NA	NA	NA	NA	NA	NA	NA	NA	NA	NA	NA	NA	NA	NA	NA	NA	NA	NA	NA	NA	NA	NA	NA	NA	NA	NA	NA	NA	NA	NA	NA	NA	NA	NA
831	9900	831	1	49	599	2	2	2	3	1	2	2	2	2	2	2	2	2	2	2	2	2	1	2	2	2	2	2	2	2	2	74	125	91	35.8	11.8	21746	19.87	NA	NA	29	19.3	250.92	0.07	6.31	0.67	7.4	29.4	9.6
832	9900	832	1	41	501	2	3	4	2	3	2	2	2	2	2	2	2	2	2	2	2	2	2	2	2	2	2	2	2	2	2	72	101	71	23.97	39	24752	19.87	63.19	31.4	410	49.8	716.6	0.035	5.66	1.34	6.3	44.9	8.2
833	9900	833	1	17	213	2	2	3	1	2	2	NA	2	2	NA	NA	NA	NA	NA	NA	NA	NA	NA	NA	NA	NA	NA	NA	NA	NA	NA	86	110	68	18.47	199.5	17592	29	72.32	40.1	33	25.1	205.9	0.19	2.97	1.14	5.3	32.8	9.1
834	9900	834	1	4	52	NA	2	5	3	2	1	NA	2	2	NA	NA	NA	NA	NA	NA	NA	NA	NA	NA	NA	NA	NA	NA	NA	NA	NA	NA	NA	NA	16.39	NA	NA	12.89	67.84	19	37	39.4	495.2	NA	3.08	1.47	5.2	30.5	10.5
835	9900	835	2	51	618	2	2	3	3	0	2	2	2	2	1	2	2	2	2	2	2	2	2	2	2	2	2	2	2	2	2	70	112	71	20.02	4.4	8486	17.72	64.26	27.6	20	17.7	6164.51	0.035	5.48	1.14	5.4	25.4	6.9
836	9900	836	2	29	355	2	2	1	3	4	2	2	2	2	2	2	2	2	2	2	2	2	2	2	2	2	2	2	2	2	2	60	109	67	22.95	10.5	6188	15.93	58.89	27.1	50	42.6	482.65	0.06	3.93	1.48	5.5	38.5	11.4
837	9900	837	1	11	132	NA	2	2	3	1	2	NA	2	2	NA	NA	NA	NA	NA	NA	NA	NA	NA	NA	NA	NA	NA	NA	NA	NA	NA	92	118	69	22.36	1.2	6807	17.18	62.47	27.5	73	29.4	489.29	0.585	4.86	1.02	11.5	27.7	3.5
838	9900	838	1	17	205	2	2	2	1	1	2	NA	2	2	NA	NA	NA	NA	NA	NA	NA	NA	NA	NA	NA	NA	NA	NA	NA	NA	NA	66	119	55	21.9	2.3	15735	11.46	67.48	17	137	21.1	336.53	6.75	4.63	1.6	5.4	41.3	8.9
839	9900	839	2	14	174	NA	2	2	3	1	2	NA	2	2	NA	NA	NA	NA	NA	NA	NA	NA	NA	NA	NA	NA	NA	NA	NA	NA	NA	68	106	62	21.2	13.2	26078	20.05	52.63	38.1	23	34.9	445.75	0.035	4.16	1.64	4.4	40.1	6
840	9900	840	2	54	651	1	2	2	3	2	2	2	2	2	2	2	2	2	2	2	2	2	1	2	2	2	2	2	2	2	2	82	117	74	35.27	9.9	15382	NA	NA	NA	NA	NA	NA	NA	NA	NA	NA	NA	NA
841	9900	841	2	47	572	2	2	3	2	2	2	2	2	2	2	2	2	2	2	2	2	2	2	2	2	2	2	2	2	2	2	68	143	93	23.11	4.9	5569	NA	NA	NA	NA	NA	NA	NA	NA	NA	NA	NA	NA
842	9900	842	1	0	2	NA	NA	1	NA	1	2	NA	NA	NA	NA	NA	NA	NA	NA	NA	NA	NA	NA	NA	NA	NA	NA	NA	NA	NA	NA	NA	NA	NA	NA	NA	NA	NA	NA	NA	NA	NA	NA	NA	NA	NA	NA	NA	NA
843	9900	843	2	14	180	NA	2	2	3	1	2	NA	2	2	NA	NA	NA	NA	NA	NA	NA	NA	NA	NA	NA	NA	NA	NA	NA	NA	NA	66	106	68	22.62	NA	NA	20.05	68.92	29.1	13	17.2	274.54	0.09	4.4	1.11	5.7	27.1	6.8
844	9900	844	2	24	NA	2	2	3	3	2	2	2	2	2	2	2	2	2	2	2	2	2	2	2	2	2	2	2	2	2	2	NA	NA	NA	NA	NA	NA	NA	NA	NA	NA	NA	NA	NA	NA	NA	NA	NA	NA
845	9900	845	2	13	161	NA	2	4	3	4	2	NA	2	2	NA	NA	NA	NA	NA	NA	NA	NA	NA	NA	NA	NA	NA	NA	NA	NA	NA	74	86	48	26.71	31.4	26166	12.35	74.29	16.6	21	34	289.3	1.13	4.22	1.03	6.7	34	8.4
846	9900	846	2	2	29	NA	2	1	3	2	2	NA	2	2	NA	NA	NA	NA	NA	NA	NA	NA	NA	NA	NA	NA	NA	NA	NA	NA	NA	NA	NA	NA	NA	NA	NA	26.67	73.21	36.4	16	NA	NA	NA	NA	NA	6.9	40.5	6.2
847	9900	847	2	27	328	2	2	2	3	3	2	2	2	2	2	2	2	2	2	2	2	2	2	2	2	2	2	2	2	2	2	84	104	30	27.69	0.7	1768	22.73	105.79	21.5	7	51.9	188.93	0.035	5.92	1.73	11.4	14.6	4.3
848	9900	848	2	69	833	2	2	4	3	5	2	2	2	2	1	2	2	2	2	2	2	2	2	2	2	1	2	2	2	1	2	94	119	71	22.7	24.3	8752	NA	NA	NA	NA	NA	NA	NA	NA	NA	NA	NA	NA
849	9900	849	1	14	172	NA	2	3	3	0	2	NA	2	2	NA	NA	NA	NA	NA	NA	NA	NA	NA	NA	NA	NA	NA	NA	NA	NA	NA	88	101	66	15.78	2.5	2652	22.38	78.04	28.7	22	59.3	496.67	3.13	4.94	1.61	5.7	43	10.6
850	9900	850	1	41	497	2	2	2	3	0	2	2	2	2	2	2	2	2	2	2	2	2	2	2	2	2	2	1	2	2	2	84	130	87	23.77	5.6	9901	20.41	65.87	31	137	39	529.88	6.8	6.47	1.5	5.9	27.8	9.8
851	9900	851	1	0	5	NA	NA	1	NA	3	2	NA	NA	NA	NA	NA	NA	NA	NA	NA	NA	NA	NA	NA	NA	NA	NA	NA	NA	NA	NA	NA	NA	NA	NA	NA	NA	NA	NA	NA	NA	NA	NA	NA	NA	NA	NA	NA	NA
852	9900	852	2	76	916	1	2	3	1	4	1	2	2	2	1	2	2	2	2	2	2	2	2	2	2	2	2	2	2	1	2	70	159	97	30.15	4.1	6542	21.84	44.21	49.4	520	59.8	913.64	0.035	7.55	1.03	7.6	31.2	6.9
853	9900	853	2	18	NA	2	2	2	2	3	2	NA	2	2	NA	NA	NA	NA	NA	NA	NA	NA	NA	NA	NA	NA	NA	NA	NA	NA	NA	NA	NA	NA	NA	NA	NA	NA	NA	NA	NA	NA	NA	NA	NA	NA	NA	NA	NA
854	9900	854	1	16	195	2	2	3	1	1	2	NA	2	2	NA	NA	NA	NA	NA	NA	NA	NA	NA	NA	NA	NA	NA	NA	NA	NA	NA	74	138	62	42.61	8.5	13260	12.35	65.16	19	17	NA	NA	38.24	3.28	1.06	7.9	32.8	5.7
855	9900	855	2	56	681	1	2	3	3	1	2	2	2	2	2	2	2	2	2	2	2	2	2	2	2	2	2	2	2	2	2	54	104	59	23.33	1.3	1414	19.15	69.09	27.7	45	61.4	553.5	0.095	5.33	1.34	8.2	45.3	6.9
856	9900	856	1	14	179	NA	2	1	3	1	2	NA	2	2	NA	NA	NA	NA	NA	NA	NA	NA	NA	NA	NA	NA	NA	NA	NA	NA	NA	78	126	50	26.54	3	8928	10.92	66.95	16.3	42	31.7	552.76	0.63	3.98	1.17	7.1	37.6	6.3
857	9900	857	2	16	198	2	2	3	3	1	2	NA	2	2	NA	NA	NA	NA	NA	NA	NA	NA	NA	NA	NA	NA	NA	NA	NA	NA	NA	82	102	68	26.41	1.2	1856	21.84	62.47	35	37	22	313.65	0.086	4.34	0.85	11.1	39.1	7.5
858	9900	858	1	50	603	1	2	4	1	5	1	1	1	2	2	2	2	2	2	2	2	2	1	2	2	2	2	2	2	2	2	56	99	66	29.93	1016	8575	9.31	45.29	20.6	1535	10.4	259.78	NA	5.17	1.03	8.3	15.9	6.1
859	9900	859	1	1	17	NA	2	2	3	2	2	NA	2	2	NA	NA	NA	NA	NA	NA	NA	NA	NA	NA	NA	NA	NA	NA	NA	NA	NA	NA	NA	NA	NA	NA	NA	3.04	74.46	4.1	46	NA	NA	NA	NA	NA	8.8	58.3	12.5
860	9900	860	1	8	98	NA	2	1	3	2	2	NA	2	2	NA	NA	NA	NA	NA	NA	NA	NA	NA	NA	NA	NA	NA	NA	NA	NA	NA	76	106	48	18.91	5.3	6718	20.76	75.72	27.4	29	44.4	845.01	0.035	4.53	1.6	11.3	22.8	9.1
861	9900	861	2	72	874	1	9	4	3	4	1	2	1	2	2	2	1	2	2	2	2	2	1	1	2	2	2	2	2	2	2	92	150	56	22.64	22	5923	10.56	77.33	13.7	44	69.1	277.49	0.035	4.58	1.22	7.9	18.3	8.5
862	9900	862	1	53	639	1	3	3	1	2	2	2	2	2	2	2	2	2	2	2	2	2	2	2	2	2	2	2	2	2	2	92	141	81	26.48	145.7	8221	23.45	69.81	33.6	76	20.2	260.51	129	6.85	0.73	6.7	34.2	6.7
863	9900	863	2	46	NA	2	2	1	3	3	2	2	2	2	2	2	2	2	2	2	2	2	2	2	2	2	2	2	2	2	2	NA	NA	NA	NA	NA	NA	NA	NA	NA	NA	NA	NA	NA	NA	NA	NA	NA	NA
864	9900	864	2	38	464	2	2	2	3	3	2	2	2	2	2	2	2	2	2	2	2	2	2	2	2	2	2	2	2	2	2	56	107	62	24.39	5.5	9901	16.11	56.39	28.6	74	43.7	205.16	0.597	4.97	1.29	5.3	31.3	9.1
865	9900	865	1	73	885	2	2	3	3	1	2	2	2	2	2	2	2	2	2	2	2	2	2	2	2	2	2	2	2	2	2	54	109	72	28.22	4.7	7956	10.74	65.87	16.3	102	10.4	224.35	0.035	5.33	1.5	6.1	36.4	8.6
866	9900	866	1	15	191	NA	2	2	3	3	2	NA	2	2	NA	NA	NA	NA	NA	NA	NA	NA	NA	NA	NA	NA	NA	NA	NA	NA	NA	60	100	64	22.62	15	21304	10.74	70.35	15.3	48	29	411.07	124.62	3.13	1.04	8.6	26.1	5.6
867	9900	867	2	30	370	2	2	1	3	1	2	2	2	2	2	2	2	2	2	2	2	2	2	2	2	2	2	2	2	2	2	NA	NA	NA	23.04	147	34653	19.15	68.56	27.9	43	28.8	396.31	0.035	4.16	1.82	7.1	38.8	5.3
868	9900	868	1	18	227	2	2	1	3	3	2	NA	1	2	NA	NA	NA	NA	NA	NA	NA	NA	NA	NA	NA	NA	NA	NA	NA	NA	NA	68	119	81	26.23	6.1	9812	30.43	47.97	63.4	334	24.7	259.04	0.08	3.98	0.91	7.8	29.2	8.3
869	9900	869	1	0	2	NA	NA	1	NA	2	2	NA	NA	NA	NA	NA	NA	NA	NA	NA	NA	NA	NA	NA	NA	NA	NA	NA	NA	NA	NA	NA	NA	NA	NA	NA	NA	NA	NA	NA	NA	NA	NA	NA	NA	NA	NA	NA	NA
870	9900	870	2	14	172	NA	2	2	3	2	2	NA	2	2	NA	NA	NA	NA	NA	NA	NA	NA	NA	NA	NA	NA	NA	NA	NA	NA	NA	66	116	62	30.36	7.8	6718	9.85	72.67	13.5	21	24.9	206.64	86.41	4.45	1.25	9.9	29.4	6.8
871	9900	871	2	68	829	1	2	5	3	2	2	2	2	2	1	2	2	2	2	2	2	2	2	2	2	2	2	2	2	2	2	54	136	76	25.72	12.1	2564	13.43	66.59	20.2	157	42.8	561.62	0.13	5.53	1.08	9.4	27.2	9.8
872	9900	872	1	12	146	NA	1	1	1	4	1	NA	1	1	NA	NA	NA	NA	NA	NA	NA	NA	NA	NA	NA	NA	NA	NA	NA	NA	NA	100	106	75	17.97	105.5	5216	5.01	86.1	5.8	99	110.1	680.44	0.035	5.02	1.71	12.4	19.3	5.6
873	9900	873	2	0	2	NA	NA	1	NA	2	1	NA	NA	NA	NA	NA	NA	NA	NA	NA	NA	NA	NA	NA	NA	NA	NA	NA	NA	NA	NA	NA	NA	NA	NA	NA	NA	NA	NA	NA	NA	NA	NA	NA	NA	NA	NA	NA	NA
874	9900	874	1	7	93	NA	2	4	3	2	1	NA	2	2	NA	NA	NA	NA	NA	NA	NA	NA	NA	NA	NA	NA	NA	NA	NA	NA	NA	NA	NA	NA	14.6	0.7	16442	10.92	63.01	17.3	15	39.4	791.14	NA	NA	NA	9.2	26	7.9
875	9900	875	2	74	897	2	2	2	3	0	2	2	2	2	2	2	2	2	2	2	2	2	2	2	2	2	2	2	2	2	2	70	177	93	35.41	35.9	18918	15.22	65.16	23.4	120	19.9	411.8	0.035	6.75	1.59	6.3	26	10.6
876	9900	876	2	62	748	2	1	4	1	3	1	2	2	2	1	2	2	2	2	2	2	2	1	2	2	2	2	2	2	2	1	76	114	61	28.25	164.5	16796	10.56	63.01	16.8	125	32.6	530.62	0.035	6.85	1.98	6	30.5	5.5
877	9900	877	2	1	22	NA	2	3	3	3	2	NA	2	2	NA	NA	NA	NA	NA	NA	NA	NA	NA	NA	NA	NA	NA	NA	NA	NA	NA	NA	NA	NA	NA	NA	NA	5.55	65.87	8.4	18	NA	NA	NA	NA	NA	7	37.1	5.9
878	9900	878	2	75	911	1	2	3	3	3	2	2	1	2	2	2	2	2	2	2	2	2	2	2	2	2	2	2	2	2	1	72	146	74	26.89	2.8	9194	12.53	69.63	18	36	75.9	422.14	NA	6.39	1.72	6.6	35.8	9.1
879	9900	879	1	57	689	2	2	3	3	2	2	2	2	2	2	1	1	2	1	2	2	2	2	2	2	2	2	2	2	2	2	48	121	68	24.58	2.5	4155	10.38	56.74	18.3	72	44.6	96.68	0.1	4.76	0.93	5.9	42.5	8.9
880	9900	880	2	24	299	2	2	4	3	2	2	2	1	2	2	2	2	2	2	2	2	2	2	2	2	2	2	1	2	2	2	92	110	77	28.41	31.6	26255	24.52	86.64	28.3	170	39.4	447.97	0.39	7.73	1.17	9.1	22.4	7.2
881	9900	881	2	42	515	2	2	3	2	2	1	2	2	2	1	2	2	2	2	2	2	2	2	2	2	2	2	2	2	2	2	92	113	71	21.59	60.6	8663	13.96	72.14	19.4	160	6.6	332.84	210	7.42	2.42	7.2	22	9
882	9900	882	1	19	232	2	2	2	3	4	2	NA	2	2	NA	NA	NA	NA	NA	NA	NA	NA	NA	NA	NA	NA	NA	NA	NA	NA	NA	84	110	73	19.56	NA	NA	22.38	64.44	34.7	165	12.2	304.79	0.035	4.14	1	5.1	25.1	9.8
883	9900	883	2	52	636	2	2	3	3	1	2	2	2	2	2	2	2	2	2	2	2	2	2	2	2	2	2	2	2	2	2	82	113	56	23.07	6.1	3271	9.67	64.26	15	120	36	498.15	894.43	4.01	2.02	6.8	34.4	7.2
884	9900	884	1	25	304	2	2	2	3	0	2	2	2	2	2	2	2	2	2	2	2	2	2	2	2	2	2	2	2	2	2	60	104	70	26.32	1.2	3448	30.43	69.81	43.6	77	19	287.82	116	5.38	1.12	8.4	33.6	8.6
885	9900	885	2	72	876	1	2	3	3	4	2	2	2	2	1	2	1	2	2	2	2	2	1	2	2	2	2	2	2	2	2	64	117	59	32.32	7.9	8398	13.07	64.98	20.1	22	21.7	176.38	0.035	4.73	1.14	6.6	21.9	4.7
886	9900	886	2	45	551	2	2	3	1	3	1	2	2	2	2	2	2	2	2	2	2	2	2	2	2	2	2	2	2	2	2	44	111	69	24.13	14	18652	23.27	83.41	27.9	88	49.4	470.11	0.59	6.72	1.08	6.2	38.8	6.1
887	9900	887	1	56	678	2	2	3	3	1	2	2	2	2	1	2	2	2	2	2	2	2	2	2	2	2	2	2	2	2	2	56	128	75	30.08	10.7	14232	22.2	65.69	33.8	121	23.6	560.14	0.035	4.09	1.21	6.4	39.5	5.9
888	9900	888	2	5	62	NA	2	3	3	3	2	NA	2	2	NA	NA	NA	NA	NA	NA	NA	NA	NA	NA	NA	NA	NA	NA	NA	NA	NA	NA	NA	NA	20.07	NA	NA	NA	NA	NA	NA	NA	NA	NA	NA	NA	NA	NA	NA
889	9900	889	1	80	970	1	2	3	3	3	2	2	2	2	1	2	1	2	2	2	2	2	1	2	2	2	2	2	2	2	2	78	146	86	37.4	54	20155	16.47	80.37	20.5	386	26.5	168.26	0.14	3.26	1.22	5.1	21.9	13.5
890	9900	890	1	11	139	NA	2	3	3	2	2	NA	2	2	NA	NA	NA	NA	NA	NA	NA	NA	NA	NA	NA	NA	NA	NA	NA	NA	NA	82	110	48	16.31	12	17680	14.68	58.71	25	46	47.1	853.13	0.035	5.33	1.23	6.8	34.8	5.5
891	9900	891	1	2	25	NA	2	3	1	3	2	NA	2	1	NA	NA	NA	NA	NA	NA	NA	NA	NA	NA	NA	NA	NA	NA	NA	NA	NA	NA	NA	NA	15.45	NA	NA	6.09	72.5	8.4	13	NA	NA	NA	NA	NA	8.9	39.5	9.7
892	9900	892	2	82	988	1	1	3	1	4	2	2	2	2	1	2	2	2	2	2	2	1	1	2	2	2	2	2	2	2	2	NA	NA	NA	NA	NA	NA	NA	NA	NA	NA	NA	NA	NA	NA	NA	NA	NA	NA
893	9900	893	1	9	NA	NA	2	3	3	1	2	NA	2	2	NA	NA	NA	NA	NA	NA	NA	NA	NA	NA	NA	NA	NA	NA	NA	NA	NA	NA	NA	NA	NA	NA	NA	NA	NA	NA	NA	NA	NA	NA	NA	NA	NA	NA	NA
894	9900	894	1	0	1	NA	NA	2	NA	1	2	NA	NA	NA	NA	NA	NA	NA	NA	NA	NA	NA	NA	NA	NA	NA	NA	NA	NA	NA	NA	NA	NA	NA	NA	NA	NA	NA	NA	NA	NA	NA	NA	NA	NA	NA	NA	NA	NA
895	9900	895	2	17	216	2	2	2	1	2	2	NA	2	2	NA	NA	NA	NA	NA	NA	NA	NA	NA	NA	NA	NA	NA	NA	NA	NA	NA	80	106	74	22.61	19.3	30763	16.65	61.22	27.2	38	33.3	380.81	0.08	4.01	1.26	6.1	30.8	8.5
896	9900	896	1	41	499	2	2	3	3	0	2	2	2	2	2	2	2	2	2	2	2	2	2	2	2	2	2	2	2	2	2	62	108	68	22.6	1.2	4420	18.26	78.22	23.3	94	17.4	268.63	2.52	4.68	1.19	10	25.4	4.9
897	9900	897	2	54	660	2	2	4	1	2	2	2	2	2	2	2	2	2	2	2	2	1	1	2	2	2	2	2	2	2	2	74	149	79	33.68	27.8	9459	24.34	69.09	35.2	121	24.7	273.8	0.035	7.37	1.44	8.1	27.2	4.1
898	9900	898	2	27	329	1	2	1	3	4	1	2	2	2	2	2	2	2	2	2	2	2	2	2	2	2	2	2	2	2	2	66	120	79	27.09	118.5	12464	13.6	89.68	15.2	16	20.8	200.74	0.06	8.12	1.04	5.8	40.5	7.3
899	9900	899	1	5	72	NA	2	2	3	2	2	NA	2	2	NA	NA	NA	NA	NA	NA	NA	NA	NA	NA	NA	NA	NA	NA	NA	NA	NA	NA	NA	NA	15.23	NA	NA	21.84	80.01	27.3	29	73.8	242.06	0.035	4.14	2.07	6.2	43	8.1
900	9900	900	2	11	138	NA	2	2	1	1	1	NA	1	2	NA	NA	NA	NA	NA	NA	NA	NA	NA	NA	NA	NA	NA	NA	NA	NA	NA	86	106	51	27.24	3.8	7602	17.01	74.29	22.9	44	66.4	253.87	0.035	3.85	1.25	6.4	48.9	11.6
901	9900	901	2	14	178	NA	2	1	3	0	2	NA	2	2	NA	NA	NA	NA	NA	NA	NA	NA	NA	NA	NA	NA	NA	NA	NA	NA	NA	66	96	69	23.68	6.6	18034	7.34	58.71	12.5	17	20.2	554.24	0.64	3.1	1.06	5.6	34.7	9.1
902	9900	902	1	18	222	2	2	3	3	2	2	NA	2	2	NA	NA	NA	NA	NA	NA	NA	NA	NA	NA	NA	NA	NA	NA	NA	NA	NA	82	116	52	25.18	10.4	19271	26.85	62.29	43.1	116	29.9	520.29	35.4	3.96	1.07	8.4	26.5	10
903	9900	903	1	17	212	2	2	9	1	2	2	NA	1	2	NA	NA	NA	NA	NA	NA	NA	NA	NA	NA	NA	NA	NA	NA	NA	NA	NA	82	128	68	58.61	106.3	13260	NA	NA	NA	NA	NA	NA	NA	NA	NA	NA	NA	NA
904	9900	904	2	12	151	NA	2	3	1	3	2	NA	2	2	NA	NA	NA	NA	NA	NA	NA	NA	NA	NA	NA	NA	NA	NA	NA	NA	NA	72	105	69	21.14	5.3	10520	6.8	84.49	8.1	37	42.6	512.91	0.13	4.65	1.96	11	22.7	7.6
905	9900	905	2	31	382	2	2	3	1	1	2	2	2	2	2	2	2	2	2	2	2	2	1	2	2	2	2	2	2	2	2	64	123	77	43.41	3.3	5481	13.6	73.93	18.4	9	24.7	301.84	NA	4.37	1.34	5.5	32.2	7.2
906	9900	906	1	28	346	2	2	2	3	0	2	2	2	2	2	2	2	2	2	2	2	2	2	2	2	2	2	2	2	2	2	72	108	81	27.33	12.7	15028	13.07	59.97	21.8	288	17.4	338	0.89	5.48	1.54	8.9	23.1	9
907	9900	907	1	77	925	2	2	3	3	2	1	2	2	2	1	2	2	2	2	2	2	2	2	2	2	2	2	1	2	2	2	70	116	71	28.92	23.6	34476	22.02	NA	NA	174	29	210.33	0.08	5.56	0.83	5.3	32.9	8.6
908	9900	908	2	68	826	2	2	2	3	0	2	2	2	2	2	2	2	2	2	2	2	2	2	2	2	2	2	2	2	2	2	66	136	73	24.29	17.7	10254	20.41	77.87	26.2	120	33.3	262.73	0.19	6.62	1.34	4.6	34.7	9.5
909	9900	909	1	40	481	2	2	2	3	3	2	2	2	2	2	2	2	2	2	2	2	2	2	2	2	2	2	2	2	2	2	76	116	78	22.72	10.7	17326	11.99	52.81	22.7	97	19.7	321.77	355	6.28	1.06	9.5	28.9	7.6
910	9900	910	1	18	221	2	2	2	1	1	2	NA	2	2	NA	NA	NA	NA	NA	NA	NA	NA	NA	NA	NA	NA	NA	NA	NA	NA	NA	78	116	75	28.46	2.3	3094	25.42	61.4	41.4	58	28.5	360.88	0.27	3.62	0.8	5.6	29.8	8.9
911	9900	911	1	17	204	2	2	3	3	0	2	NA	2	2	NA	NA	NA	NA	NA	NA	NA	NA	NA	NA	NA	NA	NA	NA	NA	NA	NA	58	115	60	26.01	2.6	6807	18.62	68.02	27.4	101	41.7	687.08	1.05	4.37	1.45	12.2	34	7.3
912	9900	912	1	8	106	NA	2	1	3	1	2	NA	2	2	NA	NA	NA	NA	NA	NA	NA	NA	NA	NA	NA	NA	NA	NA	NA	NA	NA	68	103	70	16.73	1.3	2740	5.91	73.21	8.1	30	20.4	668.63	0.035	3.85	0.94	11.8	43.6	7.1
913	9900	913	1	13	161	NA	2	2	3	2	2	NA	2	2	NA	NA	NA	NA	NA	NA	NA	NA	NA	NA	NA	NA	NA	NA	NA	NA	NA	70	109	50	17.89	3.5	11757	9.67	59.07	16.4	32	29.7	560.88	3.12	4.73	1.47	4.1	49.1	8.4
914	9900	914	1	41	504	2	2	3	1	2	2	2	2	2	2	2	2	2	2	2	2	2	1	2	2	2	2	2	2	2	2	66	124	83	45.19	7.5	16000	13.96	73.39	19	99	28.5	525.46	0.035	4.37	0.95	6.9	43.8	7.6
915	9900	915	2	16	203	2	2	1	3	1	2	NA	2	2	NA	NA	NA	NA	NA	NA	NA	NA	NA	NA	NA	NA	NA	NA	NA	NA	NA	64	104	55	22.26	78.5	37482	17.72	65.16	27.2	35	21.3	425.83	0.065	3.44	0.93	4.3	40.8	9.5
916	9900	916	2	10	130	NA	2	1	3	2	2	NA	2	2	NA	NA	NA	NA	NA	NA	NA	NA	NA	NA	NA	NA	NA	NA	NA	NA	NA	94	104	67	16.52	7.3	9724	17.72	73.75	24	15	39.2	427.3	0.035	3.57	1.25	6.7	36.1	8.6
917	9900	917	2	82	990	2	2	3	3	2	2	2	2	2	2	2	2	2	2	2	2	2	2	2	2	2	2	2	2	2	1	78	110	73	17.01	269	3624	5.19	43.86	11.8	324	18.6	255.35	0.035	3.47	1.09	10	15.2	11.8
918	9900	918	2	0	11	NA	NA	3	NA	3	2	NA	NA	NA	NA	NA	NA	NA	NA	NA	NA	NA	NA	NA	NA	NA	NA	NA	NA	NA	NA	NA	NA	NA	NA	NA	NA	NA	NA	NA	NA	NA	NA	NA	NA	NA	NA	NA	NA
919	9900	919	1	14	170	NA	2	3	3	1	2	NA	1	2	NA	NA	NA	NA	NA	NA	NA	NA	NA	NA	NA	NA	NA	NA	NA	NA	NA	84	104	70	24.99	13.7	14321	6.8	69.45	9.8	29	20.4	503.32	0.05	4.14	1.56	14.5	33.1	6.6
920	9900	920	2	56	681	2	2	2	3	1	2	2	2	2	2	2	2	2	2	2	2	2	2	2	2	2	2	2	2	2	2	76	141	74	30.61	70.8	16442	2.51	73.75	3.4	3	15.2	339.48	NA	4.27	0.98	5.7	31.9	11.5
921	9900	921	1	26	320	2	2	2	3	1	2	2	2	2	2	2	2	2	2	2	2	2	2	2	2	2	2	2	2	2	2	78	124	75	24.06	7.3	16796	14.32	58.71	24.4	162	23.6	215.5	0.95	3.96	0.71	6.1	27.1	11.9
922	9900	922	1	7	87	NA	2	3	3	5	2	NA	1	2	NA	NA	NA	NA	NA	NA	NA	NA	NA	NA	NA	NA	NA	NA	NA	NA	NA	NA	NA	NA	18.5	1	1591	21.66	64.44	33.6	21	75.2	904.05	0.035	6.1	2.94	11.6	30	4.6
923	9900	923	1	1	15	NA	2	3	1	3	1	NA	2	2	NA	NA	NA	NA	NA	NA	NA	NA	NA	NA	NA	NA	NA	NA	NA	NA	NA	NA	NA	NA	NA	NA	NA	2.33	56.74	4.1	153	NA	NA	NA	NA	NA	18.9	32.6	8.3
924	9900	924	2	42	511	2	2	3	3	3	1	2	2	2	2	2	2	2	2	2	2	2	1	2	2	2	2	2	2	2	2	74	125	70	37.86	3.6	1326	7.34	73.57	10	20	29	289.3	0.39	5.48	0.66	9.2	38.8	6.1
925	9900	925	1	73	884	1	1	2	3	2	2	2	2	2	2	2	2	2	1	2	2	2	2	2	2	1	2	2	2	2	2	68	137	68	30.68	1077	13614	10.38	51.37	20.2	656	43.7	369.74	0.19	4.65	0.71	6.2	19.8	6.8
926	9900	926	2	4	55	NA	2	1	3	2	2	NA	2	2	NA	NA	NA	NA	NA	NA	NA	NA	NA	NA	NA	NA	NA	NA	NA	NA	NA	NA	NA	NA	15.59	NA	NA	23.63	71.24	33.2	18	33.3	600.73	3.76	5.02	1.58	6.4	46.5	9.1
927	9900	927	1	9	112	NA	2	1	3	0	2	NA	2	2	NA	NA	NA	NA	NA	NA	NA	NA	NA	NA	NA	NA	NA	NA	NA	NA	NA	78	100	44	19.77	2.2	7249	12.17	67.13	18.1	57	39.6	668.63	1.18	4.76	1.31	6.3	31.6	11
928	9900	928	2	52	625	2	2	4	2	3	1	2	2	2	1	2	2	2	2	2	2	2	2	2	2	2	2	2	2	2	2	70	110	68	28.83	16.6	11492	10.38	60.5	17.2	239	53.9	629.51	0.197	6.9	0.86	7	52.2	7.5
929	9900	929	1	71	863	1	2	2	3	1	2	2	2	2	2	2	2	2	2	2	2	2	2	2	2	2	2	2	2	2	2	98	103	71	29.26	40.7	16884	20.59	72.85	29	254	71.1	470.84	161.44	5.38	0.97	8.2	22.5	9.6
930	9900	930	1	19	232	2	2	2	3	1	2	NA	2	2	NA	NA	NA	NA	NA	NA	NA	NA	NA	NA	NA	NA	NA	NA	NA	NA	NA	56	120	40	23.21	9.7	20155	31.86	63.01	50.6	169	29.2	335.79	190	4.03	1.44	6.5	38.8	8.6
931	9900	931	2	16	200	2	2	2	3	3	2	NA	2	2	NA	NA	NA	NA	NA	NA	NA	NA	NA	NA	NA	NA	NA	NA	NA	NA	NA	76	106	71	21.64	7.4	21835	28.1	79.83	35.2	9	28.5	349.81	0.254	3.96	1.22	5.1	48.1	7.6
932	9900	932	1	15	185	NA	2	1	3	1	2	NA	2	2	NA	NA	NA	NA	NA	NA	NA	NA	NA	NA	NA	NA	NA	NA	NA	NA	NA	56	116	61	15.68	42.7	45261	18.97	57.1	33.2	33	40.8	294.46	0.076	3.44	1.25	5.5	32.3	8.6
933	9900	933	2	30	364	2	2	2	3	2	2	2	2	2	2	2	2	2	2	2	2	2	2	2	2	2	2	2	2	2	2	58	102	64	20.55	5.1	10696	16.29	58	28.1	12	15.6	144.65	NA	4.68	1.9	6.4	25.9	8.6
934	9900	934	1	9	111	NA	2	2	3	3	2	NA	1	2	NA	NA	NA	NA	NA	NA	NA	NA	NA	NA	NA	NA	NA	NA	NA	NA	NA	74	113	73	22.13	82.3	7868	11.64	60.68	19.2	73	66.6	583.02	0.035	3.36	1.62	6.4	27	10.1
935	9900	935	1	9	117	NA	2	1	3	2	2	NA	1	2	NA	NA	NA	NA	NA	NA	NA	NA	NA	NA	NA	NA	NA	NA	NA	NA	NA	72	95	52	20.65	1.2	3713	NA	NA	NA	NA	NA	NA	NA	NA	NA	NA	NA	NA
936	9900	936	1	29	359	2	2	1	3	1	2	2	2	2	2	2	2	2	2	2	2	2	2	2	2	2	2	2	2	2	2	56	123	74	26.54	59.1	16354	20.23	56.03	36.1	148	31.9	950.54	0.035	4.58	1.36	4.2	22.2	10.9
937	9900	937	1	19	236	2	2	1	3	1	2	NA	2	2	NA	NA	NA	NA	NA	NA	NA	NA	NA	NA	NA	NA	NA	NA	NA	NA	NA	58	135	53	26.96	4.4	11050	16.47	69.81	23.6	96	39.9	438.37	0.06	3.23	1.06	7	35.6	9.4
938	9900	938	2	7	93	NA	2	1	3	2	2	NA	2	2	NA	NA	NA	NA	NA	NA	NA	NA	NA	NA	NA	NA	NA	NA	NA	NA	NA	NA	NA	NA	17.92	4.5	14321	1.79	71.96	2.5	43	40.3	466.42	0.035	4.45	1.53	14.3	13.4	7
939	9900	939	1	19	229	NA	2	2	3	0	2	NA	1	2	NA	NA	NA	NA	NA	NA	NA	NA	NA	NA	NA	NA	NA	NA	NA	NA	NA	56	109	52	19.29	7.2	11669	11.28	60.86	18.5	48	33.7	537.26	0.282	3.93	1.89	3.5	42.3	7
940	9900	940	1	3	40	NA	2	1	1	1	2	NA	2	2	NA	NA	NA	NA	NA	NA	NA	NA	NA	NA	NA	NA	NA	NA	NA	NA	NA	NA	NA	NA	15.83	NA	NA	NA	NA	NA	NA	NA	NA	NA	NA	NA	NA	NA	NA
941	9900	941	2	21	262	2	2	2	3	2	2	2	1	2	2	1	2	2	2	2	2	2	2	2	2	2	2	2	2	2	1	NA	NA	NA	26.9	7.4	23338	15.75	58.89	26.7	31	25.6	276.75	0.92	3.59	1.31	5.9	40.1	6.8
942	9900	942	1	17	208	2	2	4	1	0	2	NA	1	2	NA	NA	NA	NA	NA	NA	NA	NA	NA	NA	NA	NA	NA	NA	NA	NA	NA	66	104	48	24.5	17.3	12376	15.57	60.86	25.6	95	19.9	202.21	0.06	3.41	1.05	9.2	24.7	6.6
943	9900	943	1	78	936	1	1	2	3	3	2	2	2	2	2	2	2	2	2	1	2	1	2	2	2	2	2	1	2	2	2	70	118	62	25.61	6	16708	12.17	68.56	17.8	104	98.5	314.39	0.16	4.42	1.11	9.1	20.3	7.8
944	9900	944	2	54	656	1	2	3	3	1	2	2	2	2	2	2	2	2	2	2	2	2	2	2	2	2	2	2	2	2	2	60	141	75	22.89	1.8	6276	20.59	86.64	23.8	43	42.4	456.82	0.035	5.56	1.91	7.7	32.5	8.5
945	9900	945	1	10	123	NA	2	1	3	3	2	NA	1	2	NA	NA	NA	NA	NA	NA	NA	NA	NA	NA	NA	NA	NA	NA	NA	NA	NA	88	98	68	22.61	7.4	11138	NA	NA	NA	NA	NA	NA	NA	NA	NA	8	27.1	6.7
946	9900	946	1	8	99	NA	2	1	1	0	2	NA	2	2	NA	NA	NA	NA	NA	NA	NA	NA	NA	NA	NA	NA	NA	NA	NA	NA	NA	92	105	49	15.69	6.9	13614	NA	NA	NA	NA	NA	NA	NA	NA	NA	NA	NA	NA
947	9900	947	1	8	106	NA	2	2	3	0	2	NA	2	2	NA	NA	NA	NA	NA	NA	NA	NA	NA	NA	NA	NA	NA	NA	NA	NA	NA	74	100	74	17.2	3	7426	13.43	70.88	18.9	58	57.5	870.84	0.059	4.58	1.55	3.3	49.3	7
948	9900	948	2	14	175	NA	2	2	3	1	2	NA	2	2	NA	NA	NA	NA	NA	NA	NA	NA	NA	NA	NA	NA	NA	NA	NA	NA	NA	74	121	60	21.65	93	25371	11.81	63.72	18.5	22	41.7	445.01	0.06	4.97	1.42	6.7	57.8	11.8
949	9900	949	2	67	808	1	2	2	3	1	2	2	1	2	1	2	2	2	2	2	2	2	2	2	2	2	2	2	2	2	2	70	186	76	23.61	6.4	2033	11.99	62.65	19.1	37	72.7	551.29	0.035	5.4	1.5	8	28.1	7.1
950	9900	950	1	38	459	2	2	1	1	0	2	2	2	2	2	2	2	2	2	2	2	2	2	2	2	2	2	2	2	2	2	76	104	73	29.75	7	16619	12.71	54.6	23.3	197	38.1	357.93	0.065	3.8	1.28	4.7	31	11.3
951	9900	951	1	6	74	NA	2	3	3	2	1	NA	1	2	NA	NA	NA	NA	NA	NA	NA	NA	NA	NA	NA	NA	NA	NA	NA	NA	NA	NA	NA	NA	12.15	10	5039	18.62	60.32	30.9	76	37.4	659.77	4.22	3.83	1.47	8.7	32	8.9
952	9900	952	2	9	119	NA	2	2	3	1	2	NA	2	2	NA	NA	NA	NA	NA	NA	NA	NA	NA	NA	NA	NA	NA	NA	NA	NA	NA	62	103	67	17.22	427.5	10078	6.62	79.83	8.3	21	43.5	422.14	2.27	4.68	1.55	4.7	58.5	6.6
953	9900	953	2	1	12	NA	2	1	3	3	1	NA	2	2	NA	NA	NA	NA	NA	NA	NA	NA	NA	NA	NA	NA	NA	NA	NA	NA	NA	NA	NA	NA	NA	NA	NA	3.4	59.25	29.6	52	NA	NA	NA	NA	NA	11.5	36.7	6.9
954	9900	954	1	55	660	2	2	2	3	0	2	2	2	2	1	2	2	2	2	2	2	2	2	2	2	2	2	2	2	2	2	66	111	69	29.75	5.6	13967	20.59	53.34	38.6	394	19	247.97	0.035	5.82	0.89	5.9	28.3	10.4
955	9900	955	1	34	NA	2	2	3	3	1	2	2	2	2	2	2	2	2	2	2	2	2	2	2	2	2	2	2	2	2	2	NA	NA	NA	NA	NA	NA	NA	NA	NA	NA	NA	NA	NA	NA	NA	NA	NA	NA
956	9900	956	2	56	674	1	2	4	3	3	2	2	2	2	1	2	2	2	2	2	2	2	1	2	2	2	2	2	2	2	1	66	131	72	33.59	0.3	3624	12.35	69.45	17.8	130	27.4	202.95	0.34	3.96	1.44	6.4	29.2	10.2
957	9900	957	2	18	224	2	2	2	1	2	2	NA	2	2	NA	NA	NA	NA	NA	NA	NA	NA	NA	NA	NA	NA	NA	NA	NA	NA	NA	80	114	78	20.32	45.4	15647	17.36	71.24	24.4	17	30.4	403.69	0.11	4.55	1.2	9.8	30.2	9.1
958	9900	958	1	42	514	1	2	1	3	2	2	2	2	2	2	2	2	2	2	2	2	2	2	2	2	2	2	2	2	2	2	70	120	79	25.58	2.7	9724	16.47	53.34	30.9	96	29.9	477.49	0.035	6.62	1.22	6.1	23.2	10.6
959	9900	959	1	28	344	2	2	2	3	2	2	2	2	2	2	2	2	2	2	2	2	2	1	2	2	2	2	2	2	2	2	64	109	71	29.87	3	9812	11.81	61.93	19.1	87	15.4	256.82	342.33	7.76	0.89	9.8	26.2	5.1
960	9900	960	2	63	761	2	2	4	3	0	2	2	2	2	1	2	2	2	2	2	2	2	1	2	2	2	2	2	2	2	2	76	134	63	29.54	9.8	8928	12.53	86.46	14.5	120	42.6	681.17	NA	7.32	1.46	8.1	41.2	6.3
961	9900	961	1	51	613	2	2	2	3	1	2	2	2	2	2	2	2	2	2	2	2	2	2	2	2	2	2	2	2	2	2	64	112	84	35.11	4	12641	20.41	61.22	33.3	264	16.8	216.97	0.07	5.53	1.31	5.3	45.2	9.3
962	9900	962	2	51	619	1	2	2	3	4	2	2	2	2	2	2	2	2	2	2	2	2	1	2	2	2	2	2	2	2	2	82	150	83	31.33	20.4	11050	19.33	57.46	33.6	73	33.3	259.78	0.035	5.95	1.25	7.5	26.1	10.3
963	9900	963	1	80	964	1	1	4	2	4	2	2	2	2	2	1	2	2	2	2	2	2	2	2	2	2	2	2	2	2	1	64	155	30	23.31	4460	18299	17.18	49.94	34.4	33	19.5	210.33	0.997	5.3	0.99	11.4	20	4.9
964	9900	964	2	62	750	2	1	4	3	2	2	2	2	2	2	2	2	2	2	2	2	2	2	2	2	2	2	2	2	2	2	68	115	67	25.73	39.8	16619	14.86	49.23	30.2	1181	85.2	461.99	0.035	4.34	1.23	5.9	34.8	8.6
965	9900	965	1	77	926	2	2	4	3	2	1	2	2	2	1	2	2	2	2	2	2	2	2	2	2	2	1	2	2	2	2	58	137	71	26.06	2.9	7514	20.23	46.9	43.1	211	14	4120.25	66.7	4.06	0.68	4	39.8	6.6
966	9900	966	2	26	314	1	2	2	2	4	1	2	2	2	2	2	2	2	2	2	2	2	1	2	2	2	2	2	2	2	2	104	117	38	54.91	9.2	13614	NA	NA	NA	NA	NA	NA	NA	NA	NA	NA	NA	NA
967	9900	967	2	11	137	NA	2	1	3	2	2	NA	2	2	NA	NA	NA	NA	NA	NA	NA	NA	NA	NA	NA	NA	NA	NA	NA	NA	NA	84	93	55	19.25	34.6	21039	21.48	61.93	34.7	41	39.2	419.18	0.82	2.61	1.54	5.9	31.5	14.8
968	9900	968	1	72	866	1	1	4	3	3	2	2	1	2	2	2	2	2	2	2	2	2	2	1	2	2	2	2	2	2	2	92	153	88	23.92	11.5	4243	10.56	81.8	12.9	19	8.4	285.61	0.07	5.02	1.71	7.9	41.4	8.7
969	9900	969	2	30	370	2	2	1	3	5	1	2	2	2	2	2	2	2	2	2	2	2	2	2	2	2	2	2	2	2	2	80	111	82	25.85	3.1	4862	17.9	76.08	23.5	33	24.9	214.76	0.33	7.01	1	8	24.4	5.1
970	9900	970	1	3	44	NA	2	1	3	3	2	NA	2	1	NA	NA	NA	NA	NA	NA	NA	NA	NA	NA	NA	NA	NA	NA	NA	NA	NA	NA	NA	NA	15.42	NA	NA	6.44	90.93	7.1	5	19.5	1296.67	0.083	3.9	1.61	5.5	48.3	8.8
971	9900	971	2	26	323	1	1	4	3	3	1	2	2	1	2	2	2	2	2	2	2	2	1	2	2	2	2	2	2	2	2	94	131	78	38.45	564	9459	3.94	56.92	6.9	79	14.3	692.98	0.09	3.93	1	9.4	33.9	3.9
972	9900	972	1	79	955	1	1	1	1	1	2	2	2	2	2	2	2	2	2	2	2	2	2	2	2	2	2	2	2	2	2	78	158	53	19.9	25.9	9017	14.68	47.08	31.2	68	28.1	463.46	0.15	6.15	1.5	6.9	37.6	11.6
973	9900	973	2	9	120	NA	2	1	3	2	2	NA	2	2	NA	NA	NA	NA	NA	NA	NA	NA	NA	NA	NA	NA	NA	NA	NA	NA	NA	74	103	57	23.67	4.9	5923	6.8	64.8	10.5	35	45.8	650.92	0.035	4.53	1.17	6.9	28.6	8.3
974	9900	974	2	37	448	2	2	3	1	3	2	2	2	2	2	2	2	2	2	2	2	2	1	2	2	2	2	2	2	2	2	70	105	74	25.48	6.7	17945	24.17	77.51	31.2	47	16.8	345.38	205.07	5.12	1.17	6.4	37.5	9
975	9900	975	2	3	40	NA	2	1	3	3	2	NA	2	2	NA	NA	NA	NA	NA	NA	NA	NA	NA	NA	NA	NA	NA	NA	NA	NA	NA	NA	NA	NA	16.15	NA	NA	8.95	58.18	15.4	38	52.1	805.9	0.035	3.21	0.92	8.6	47.9	10.7
976	9900	976	1	41	502	2	2	3	1	1	2	2	2	2	2	2	2	2	2	2	2	2	1	2	2	2	2	2	2	2	2	68	139	98	34.74	13.8	43139	11.64	60.68	19.2	100	20.2	267.16	0.05	5.66	1.19	4.1	28.4	12.5
977	9900	977	1	40	486	2	2	1	3	1	2	2	2	2	2	2	2	2	2	2	2	2	2	2	2	2	2	1	2	2	2	68	127	76	23.92	12.2	17857	26.13	63.9	40.9	434	23.6	538	0.06	2.48	1.14	5.5	34.2	9.4
978	9900	978	2	44	536	2	2	5	2	2	2	2	2	2	2	2	2	2	2	2	2	2	2	2	2	2	2	2	2	2	2	68	NA	NA	22.52	NA	NA	23.99	88.07	27.2	22	57.1	278.96	0.035	3.85	1.22	8.6	21.7	5.8
979	9900	979	1	18	223	2	2	3	3	3	1	NA	2	2	NA	NA	NA	NA	NA	NA	NA	NA	NA	NA	NA	NA	NA	NA	NA	NA	NA	68	117	70	21.05	2	3271	23.63	66.95	35.3	84	19.3	418.45	0.51	4.65	1.97	11.4	15.4	6.2
980	9900	980	1	26	319	NA	2	3	3	0	2	2	2	2	2	2	2	2	2	2	2	2	2	2	2	2	2	2	2	2	2	86	126	77	39.51	4.3	7956	21.66	56.21	38.5	122	28.1	282.65	3.09	4.55	0.93	8	28	7.5
981	9900	981	2	79	951	1	2	4	3	3	2	2	2	2	1	2	2	1	1	2	2	2	1	2	2	2	2	2	2	1	2	74	165	40	27.07	30.1	14674	17.18	73.93	16.2	12	27.2	103.32	3.3	6.26	2.27	6.4	44.9	10
982	9900	982	2	53	NA	2	2	1	3	2	2	2	2	2	2	2	2	2	2	2	2	2	2	2	2	2	2	2	2	2	2	NA	NA	NA	NA	NA	NA	NA	NA	NA	NA	NA	NA	NA	NA	NA	NA	NA	NA
983	9900	983	2	16	203	2	2	1	3	2	2	NA	1	2	NA	NA	NA	NA	NA	NA	NA	NA	NA	NA	NA	NA	NA	NA	NA	NA	NA	74	120	55	20.45	90	14674	20.94	59.79	35	48	41.2	369	3.23	4.34	1.45	7.1	35.6	7.9
984	9900	984	2	29	350	2	2	1	3	4	2	2	2	2	2	2	2	2	2	2	2	2	2	2	2	2	2	2	2	2	2	96	91	68	21.73	8	10343	12.89	81.8	15.8	16	37.4	498.15	0.035	7.76	1.58	17.3	16.2	5.1
985	9900	985	2	11	142	NA	2	2	3	0	2	NA	2	2	NA	NA	NA	NA	NA	NA	NA	NA	NA	NA	NA	NA	NA	NA	NA	NA	NA	76	106	54	16.8	5.4	9459	19.51	84.85	23	7	36.9	538	0.087	3.8	1.59	8	28.3	4.2
986	9900	986	2	60	731	1	2	4	3	4	2	2	2	2	2	2	2	2	1	2	2	2	1	2	2	2	2	2	2	2	2	62	176	24	32.09	38.9	6630	10.56	62.83	16.8	74	16.8	536.53	0.035	5.77	1.25	7.5	26.5	7.8
987	9900	987	1	66	800	1	2	4	3	2	2	2	1	2	1	2	2	2	2	2	2	2	1	2	2	2	2	2	2	2	2	78	129	75	29.31	4.3	5658	18.8	79.83	23.5	10	35.3	276.75	110.61	3.88	0.93	7.9	23.8	7.1
988	9900	988	2	38	468	2	2	2	3	1	2	2	2	2	2	2	2	2	2	2	2	2	1	2	2	2	2	2	2	2	2	86	115	85	30.83	10.8	7956	12.53	67.66	18.5	62	14	366.05	0.035	5.53	0.89	9.1	32	7.4
989	9900	989	1	3	47	NA	2	1	1	2	2	NA	2	2	NA	NA	NA	NA	NA	NA	NA	NA	NA	NA	NA	NA	NA	NA	NA	NA	NA	NA	NA	NA	14.96	NA	NA	18.97	71.06	26.7	21	58.7	636.89	NA	NA	NA	7.9	48.8	6.1
990	9900	990	1	60	727	2	2	1	3	0	2	2	2	2	2	2	2	2	2	2	2	2	2	2	2	2	2	2	2	2	2	76	142	78	28.42	35.3	46145	20.41	62.11	32.9	209	13.8	179.33	119.76	7.29	1.31	6.6	24.2	11.7
991	9900	991	2	32	392	2	2	1	3	5	1	2	2	1	2	2	2	2	2	2	2	2	2	2	2	2	2	2	2	2	2	62	107	70	22.52	2.6	5746	11.28	59.97	18.8	48	84.9	402.21	0.035	4.14	1.24	5.1	35.2	5.1
992	9900	992	1	15	183	NA	2	1	3	2	2	NA	2	2	NA	NA	NA	NA	NA	NA	NA	NA	NA	NA	NA	NA	NA	NA	NA	NA	NA	NA	NA	NA	24.22	160.9	14674	14.14	58.89	24	31	36	432.47	0.06	2.38	1.28	6.6	31.7	7.7
993	9900	993	2	75	904	1	2	1	3	2	2	2	1	2	2	2	2	2	2	2	2	1	2	2	2	2	2	2	2	2	2	70	168	47	25.24	6.4	5127	NA	NA	NA	NA	NA	NA	NA	NA	NA	NA	NA	NA
994	9900	994	2	80	NA	1	2	3	3	3	2	2	2	2	1	2	2	2	2	2	2	2	2	2	2	2	2	2	2	2	2	NA	NA	NA	NA	NA	NA	NA	NA	NA	NA	NA	NA	NA	NA	NA	NA	NA	NA
995	9900	995	1	18	224	2	2	2	3	2	2	NA	2	2	NA	NA	NA	NA	NA	NA	NA	NA	NA	NA	NA	NA	NA	NA	NA	NA	NA	84	104	34	26.78	8.7	12906	14.14	50.48	28	31	28.3	371.95	235	3.18	0.94	9.1	24.5	8.4
996	9900	996	2	62	750	1	2	5	3	5	2	2	2	2	2	2	2	2	1	2	2	2	2	2	2	2	2	1	2	2	2	58	146	36	21.68	1890	6984	12.71	65.34	19.5	67	36.5	542.43	0.035	5.59	0.94	7.8	26	7.1
997	9900	997	2	8	99	NA	2	1	3	3	2	NA	2	2	NA	NA	NA	NA	NA	NA	NA	NA	NA	NA	NA	NA	NA	NA	NA	NA	NA	92	99	67	15.32	2.9	1591	10.56	59.97	17.6	19	58.9	567.52	0.035	3.8	1.31	5.7	39.2	4.5
998	9900	998	1	59	720	2	2	3	3	1	2	2	2	2	2	2	2	2	2	2	2	2	2	2	2	2	2	2	2	2	2	70	135	80	22.6	14.9	11492	13.07	47.97	27.2	139	71.8	305.53	248	5.15	1.29	7.1	24.2	9.7
999	9900	999	1	64	778	1	1	4	1	3	1	2	2	2	1	1	1	1	1	1	2	2	1	2	2	2	2	2	2	2	1	90	151	92	28.96	91.9	8663	17.01	63.55	26.8	75	30.4	314.39	0.035	7.63	1	11.2	27.5	4.7
1000	9900	1000	1	53	638	1	2	3	3	3	2	2	2	2	2	2	2	2	2	2	2	2	1	2	2	2	2	2	2	2	2	52	138	97	30.34	4.3	8221	23.81	76.97	30.9	194	24.5	432.47	0.15	7.11	1.31	10.8	32.5	7.5
1001	9900	1001	1	53	637	2	2	4	3	0	2	2	2	2	2	2	2	2	2	2	2	2	2	2	2	2	2	2	2	2	2	84	105	78	25.64	4.4	9459	13.78	58.71	23.5	303	85.2	583.02	0.09	6.8	0.94	8.9	17	9.1
1002	9900	1002	1	40	480	2	2	1	3	1	2	2	2	2	2	2	2	2	2	2	2	2	2	2	2	2	2	2	2	2	2	70	131	64	27.27	31.6	14321	15.39	73.93	20.8	18	21.7	217.71	196	4.14	1.28	4.3	25	8.9
1003	9900	1003	1	78	942	1	2	2	3	3	2	1	2	1	1	2	2	2	1	2	2	1	2	2	2	1	2	2	2	2	2	70	142	57	27.4	19.4	4774	16.29	61.4	26.5	58	49.8	201.47	0.035	3.52	1.01	5.6	26.1	11.2
1004	9900	1004	1	18	223	2	2	1	1	3	2	NA	2	2	NA	NA	NA	NA	NA	NA	NA	NA	NA	NA	NA	NA	NA	NA	NA	NA	NA	58	114	46	22.45	6.9	16089	23.09	70.35	32.8	85	34.9	413.28	0.035	4.14	1.69	6.4	37.5	9.2
1005	9900	1005	2	14	176	NA	2	1	3	1	2	NA	2	2	NA	NA	NA	NA	NA	NA	NA	NA	NA	NA	NA	NA	NA	NA	NA	NA	NA	64	120	66	26.71	37.5	10431	18.62	74.29	25.1	32	27.2	267.89	0.035	3.59	1.28	7.6	29.7	6.1
1006	9900	1006	1	6	82	NA	2	2	1	2	2	NA	2	2	NA	NA	NA	NA	NA	NA	NA	NA	NA	NA	NA	NA	NA	NA	NA	NA	NA	NA	NA	NA	16.12	0.9	5569	24.7	64.98	38	28	57.1	420.66	0.035	4.22	1.6	5.7	41.1	6.8
1007	9900	1007	2	4	50	NA	2	3	1	2	2	NA	1	2	NA	NA	NA	NA	NA	NA	NA	NA	NA	NA	NA	NA	NA	NA	NA	NA	NA	NA	NA	NA	15.99	NA	NA	NA	NA	NA	NA	NA	NA	NA	NA	NA	NA	NA	NA
1008	9900	1008	2	11	136	NA	2	1	3	1	2	NA	2	2	NA	NA	NA	NA	NA	NA	NA	NA	NA	NA	NA	NA	NA	NA	NA	NA	NA	78	87	60	15.12	22.1	19978	14.14	50.66	27.9	29	46.2	598.52	0.035	9.18	1.38	4.9	55	8.6
1009	9900	1009	2	39	468	2	2	3	3	2	2	2	2	2	2	2	2	2	2	2	2	2	1	2	2	2	2	2	2	2	2	80	117	75	33.32	19	19978	19.15	73.21	26.2	18	22.7	269.37	0.035	5.95	1	7.4	22.5	9.4
1010	9900	1010	2	85	NA	1	1	4	3	4	2	2	2	2	1	2	2	2	2	2	2	2	2	2	2	2	2	2	2	1	1	74	191	75	27.06	8.7	6011	11.99	72.85	16.5	38	30.1	422.87	NA	6.1	0.94	7.8	29.6	8.2
1011	9900	1011	2	25	301	2	2	1	3	1	2	2	2	2	2	2	2	2	2	2	2	2	2	2	2	2	2	2	2	2	2	70	114	58	27.91	8.3	40487	10.92	75.54	14.5	108	54.4	417.71	0.22	6.41	1.08	6.4	21.2	5.8
1012	9900	1012	1	13	158	NA	2	2	3	1	2	NA	1	2	NA	NA	NA	NA	NA	NA	NA	NA	NA	NA	NA	NA	NA	NA	NA	NA	NA	76	100	60	19.22	7.1	18741	24.17	78.22	30.9	34	58	523.98	0.035	3.78	0.91	7.1	29.8	6.1
1013	9900	1013	2	28	347	2	2	3	3	1	2	2	2	2	2	2	2	2	2	2	2	2	2	2	2	2	2	2	2	2	2	60	92	58	24.48	6.9	8310	6.27	44.21	14.2	59	20.8	721.76	0.035	3.93	1.23	6	40.6	9.1
1014	9900	1014	1	18	224	2	2	1	3	1	2	NA	2	2	NA	NA	NA	NA	NA	NA	NA	NA	NA	NA	NA	NA	NA	NA	NA	NA	NA	64	114	64	24.1	4.9	6011	20.76	70.71	29.4	120	28.8	437.63	0.035	4.65	1.11	7.4	31.6	8
1015	9900	1015	1	10	120	NA	2	3	3	2	2	NA	1	2	NA	NA	NA	NA	NA	NA	NA	NA	NA	NA	NA	NA	NA	NA	NA	NA	NA	80	108	62	23.03	5.6	14232	12.35	63.9	19.3	30	50.1	477.49	0.073	4.14	1.1	8.8	35	8
1016	9900	1016	2	0	8	NA	NA	1	NA	3	1	NA	NA	NA	NA	NA	NA	NA	NA	NA	NA	NA	NA	NA	NA	NA	NA	NA	NA	NA	NA	NA	NA	NA	NA	NA	NA	NA	NA	NA	NA	NA	NA	NA	NA	NA	NA	NA	NA
1017	9900	1017	2	10	130	NA	2	3	3	1	2	NA	2	2	NA	NA	NA	NA	NA	NA	NA	NA	NA	NA	NA	NA	NA	NA	NA	NA	NA	76	103	79	38.86	203	9636	11.28	71.96	15.7	15	27.6	290.03	0.748	4.5	1.48	8.6	34.4	5.9
1018	9900	1018	2	22	264	2	2	2	3	4	2	2	2	2	2	2	2	2	2	2	2	1	2	2	2	2	2	2	2	2	2	108	109	57	27.05	13	15116	NA	NA	NA	NA	NA	NA	NA	NA	NA	NA	NA	NA
1019	9900	1019	2	16	202	2	2	2	1	2	2	NA	2	2	NA	NA	NA	NA	NA	NA	NA	NA	NA	NA	NA	NA	NA	NA	NA	NA	NA	88	106	77	25.37	6.8	11050	15.75	79.83	19.7	15	16.5	194.09	0.485	5.79	0.7	8.1	28.2	6.1
1020	9900	1020	2	13	157	NA	2	4	3	2	2	NA	2	2	NA	NA	NA	NA	NA	NA	NA	NA	NA	NA	NA	NA	NA	NA	NA	NA	NA	NA	NA	NA	17.01	NA	NA	NA	NA	NA	NA	NA	NA	NA	NA	NA	NA	NA	NA
1021	9900	1021	1	85	NA	2	2	2	3	3	2	2	2	2	2	2	2	2	2	2	2	2	2	2	2	2	2	2	2	2	2	60	152	75	21.89	70.3	10608	10.2	52.63	19.4	76	14.3	319.55	537.84	5.69	2	6.6	15.9	8.9
1022	9900	1022	1	33	403	2	2	4	3	0	2	2	2	2	2	2	2	2	2	2	2	2	2	2	2	2	2	2	2	2	2	62	103	48	21.14	0.5	884	26.13	74.29	35.2	516	26.3	197.78	70.4	8.12	2.04	5.6	32.3	9.1
1023	9900	1023	2	1	12	NA	2	2	1	3	2	NA	2	2	NA	NA	NA	NA	NA	NA	NA	NA	NA	NA	NA	NA	NA	NA	NA	NA	NA	NA	NA	NA	NA	NA	NA	11.46	71.96	15.9	15	NA	NA	NA	NA	NA	12.4	70.9	10.3
1024	9900	1024	2	20	243	2	2	3	3	5	2	2	2	2	2	2	2	2	2	2	2	2	2	2	2	2	2	2	2	2	2	72	114	39	26.07	10.5	14586	8.59	129.78	6.6	10	34.2	175.64	0.035	8.22	1.55	6.5	NA	NA
1025	9900	1025	1	53	641	2	2	3	3	0	2	2	2	2	2	2	2	2	2	2	2	2	1	2	2	2	2	2	2	2	2	70	132	78	41.49	7.4	16089	NA	NA	NA	NA	NA	NA	NA	NA	NA	9.1	19.5	4.9
1026	9900	1026	2	62	750	1	1	3	2	4	2	2	1	2	2	2	2	2	2	2	2	2	1	1	1	2	2	2	2	2	2	66	106	64	34.5	2	2387	27.03	70.53	38.3	601	41.4	357.93	0.035	4.03	0.91	7.6	37.2	6.9
1027	9900	1027	2	2	35	NA	2	1	3	1	2	NA	2	2	NA	NA	NA	NA	NA	NA	NA	NA	NA	NA	NA	NA	NA	NA	NA	NA	NA	NA	NA	NA	18.64	NA	NA	NA	NA	NA	NA	NA	NA	NA	NA	NA	NA	NA	NA
1028	9900	1028	1	46	564	NA	2	3	3	0	2	2	2	2	2	2	2	2	2	2	2	2	2	2	2	2	2	2	2	2	2	64	119	69	23.62	5.6	10166	33.12	63.9	51.8	110	20.4	227.3	64.43	5.69	1.06	11.8	22.5	6.4
1029	9900	1029	1	68	826	2	2	3	3	4	2	2	1	2	1	2	2	2	2	2	2	2	1	2	2	2	2	2	2	2	2	56	140	45	30.49	5.3	7337	20.76	78.4	26.5	161	58.2	580.81	0.035	5.9	1.15	5.4	30.7	7.5
1030	9900	1030	2	69	838	1	1	4	3	3	2	2	2	2	1	2	2	2	2	2	2	1	1	2	2	2	2	2	2	2	2	64	172	61	38.51	27.6	17592	12.53	55.85	22.4	176	33.7	484.87	0.035	6.39	1.59	8.3	31.1	6.3
1031	9900	1031	1	65	790	1	1	3	3	0	2	2	2	2	2	2	2	2	2	2	2	2	2	2	2	2	2	2	2	2	1	70	133	65	24.11	1016.5	10078	8.41	65.51	12.8	77	10	376.38	52.73	4.5	1.45	6.1	25.1	6.9
1032	9900	1032	1	51	614	2	2	1	3	2	2	2	2	2	2	2	2	2	2	2	2	2	2	2	1	2	2	2	2	2	2	62	96	65	25.22	6.5	20420	10.02	65.69	15.3	34	19.9	376.38	0.19	5.48	1.02	5.6	23.9	11
1033	9900	1033	2	45	541	2	2	4	2	2	2	2	1	2	2	2	2	2	2	2	2	2	2	2	2	2	2	2	2	2	2	68	134	87	23.23	35	9812	11.81	68.74	17.2	179	58.9	799.99	6.1	5.09	1.64	5.9	35.6	12.3
1034	9900	1034	2	81	978	2	1	2	3	2	1	2	2	2	2	2	2	2	2	2	2	2	2	2	2	2	2	1	2	2	2	88	160	0	NA	NA	NA	NA	NA	NA	NA	NA	NA	NA	NA	NA	NA	NA	NA
1035	9900	1035	2	52	624	1	2	2	3	2	2	2	2	2	2	2	2	2	2	2	2	2	2	2	2	2	2	2	2	2	2	90	142	95	24.08	24.7	11757	20.59	75.9	27.1	119	25.4	281.18	0.065	8.79	2.56	5.4	26.5	9.1
1036	9900	1036	1	7	87	NA	2	2	3	2	1	NA	1	2	NA	NA	NA	NA	NA	NA	NA	NA	NA	NA	NA	NA	NA	NA	NA	NA	NA	NA	NA	NA	21.29	8.6	5216	8.77	71.42	12.3	32	22.4	503.32	0.035	5.09	1.39	9.1	43.6	5.7
1037	9900	1037	2	12	149	NA	2	1	1	2	2	NA	2	2	NA	NA	NA	NA	NA	NA	NA	NA	NA	NA	NA	NA	NA	NA	NA	NA	NA	84	108	62	19.85	19.2	41018	21.12	69.63	30.3	19	38.5	760.88	0.2	3.05	1.02	7.2	36.6	9.4
1038	9900	1038	1	70	843	2	2	2	3	2	2	2	2	2	2	2	2	2	2	2	2	2	2	2	2	2	2	2	2	2	2	64	134	85	25.57	10.8	17592	17.01	52.63	32.3	286	27	251.66	2.55	5.15	1.91	4.7	37.1	9.9
1039	9900	1039	2	9	112	NA	2	3	3	2	2	NA	2	2	NA	NA	NA	NA	NA	NA	NA	NA	NA	NA	NA	NA	NA	NA	NA	NA	NA	58	85	60	14.99	2.7	1414	14.32	67.48	21.2	15	42.1	450.18	3.48	3.96	1.69	4.3	39.7	6.7
1040	9900	1040	1	15	191	NA	2	1	3	1	2	NA	2	2	NA	NA	NA	NA	NA	NA	NA	NA	NA	NA	NA	NA	NA	NA	NA	NA	NA	82	118	82	22.69	10.4	27316	19.15	68.02	28.2	16	24.2	414.76	3.51	3.1	1.44	3.9	48.4	12.5
1041	9900	1041	2	41	498	2	2	3	3	2	2	2	2	2	2	2	2	2	2	2	2	2	1	2	2	2	2	2	2	2	2	72	122	79	35.93	5.1	8221	38.49	68.56	56.1	39	18.3	220.66	58.3	6.13	1.22	9.4	35	8.4
1042	9900	1042	1	16	200	2	2	3	3	0	2	NA	2	2	NA	NA	NA	NA	NA	NA	NA	NA	NA	NA	NA	NA	NA	NA	NA	NA	NA	64	117	54	21.58	10	15205	27.03	62.11	43.5	58	29.2	399.26	0.24	3.18	1.06	6.8	16.3	6.6
1043	9900	1043	2	62	750	2	2	1	3	1	2	2	2	2	2	2	2	2	2	2	2	2	2	2	2	2	2	1	2	2	2	66	124	81	25.91	11.2	11492	11.99	68.92	17.4	58	60.7	376.38	0.11	5.92	1.12	6.3	23.5	7.6
1044	9900	1044	2	57	686	2	2	2	3	1	2	2	1	2	1	2	2	2	2	2	2	2	2	2	2	2	2	2	2	2	2	92	134	74	23.79	1.4	2387	9.31	86.82	10.7	93	17	288.56	475	5.09	1.52	17	30.8	5.7
1045	9900	1045	2	61	738	2	2	1	3	2	2	2	2	2	2	2	2	2	2	2	2	2	2	2	2	2	2	1	2	2	2	82	132	81	28.31	2	9105	16.29	65.87	24.7	79	54.8	410.33	0.2	5.38	1.2	4.6	31.6	10.6
1046	9900	1046	1	50	608	2	2	4	3	3	2	2	2	2	2	2	2	2	2	2	2	2	2	2	2	2	2	2	2	2	1	82	136	90	21.17	12.6	10785	23.09	68.2	33.9	151	22.7	479.7	1.87	4.84	1.25	5.3	41.6	8.5
1047	9900	1047	2	33	404	2	2	1	3	2	2	2	2	1	2	2	2	2	2	2	2	2	2	2	2	2	2	2	2	2	2	72	101	63	20.45	6	18564	22.55	51.19	44.1	63	27	283.39	0.061	3	1.08	5.9	32.1	9.2
1048	9900	1048	2	78	NA	2	2	2	3	3	2	2	1	2	2	2	2	2	2	2	2	2	2	2	2	2	2	2	2	2	2	NA	NA	NA	NA	NA	NA	NA	NA	NA	NA	NA	NA	NA	NA	NA	NA	NA	NA
1049	9900	1049	2	0	1	NA	NA	2	NA	2	2	NA	NA	NA	NA	NA	NA	NA	NA	NA	NA	NA	NA	NA	NA	NA	NA	NA	NA	NA	NA	NA	NA	NA	NA	NA	NA	NA	NA	NA	NA	NA	NA	NA	NA	NA	NA	NA	NA
1050	9900	1050	2	36	434	2	2	3	3	0	2	2	2	2	2	2	2	2	2	2	2	2	2	2	2	2	2	2	2	2	2	58	137	62	22.86	11.7	8663	12.53	73.75	17	26	8.8	209.59	0.122	4.91	1.31	5.4	27.8	9.3
1051	9900	1051	1	17	207	2	2	2	3	3	2	NA	2	2	NA	NA	NA	NA	NA	NA	NA	NA	NA	NA	NA	NA	NA	NA	NA	NA	NA	70	121	60	21.07	39.7	29791	10.74	68.02	15.8	58	22.2	494.46	12.13	2.56	1.06	8.3	25	6.6
1052	9900	1052	2	74	NA	1	2	3	3	1	2	2	2	2	2	2	2	2	2	2	2	2	2	2	2	2	2	2	2	2	2	NA	NA	NA	NA	NA	NA	NA	NA	NA	NA	NA	NA	NA	NA	NA	NA	NA	NA
1053	9900	1053	1	14	180	NA	2	3	3	4	2	NA	2	2	NA	NA	NA	NA	NA	NA	NA	NA	NA	NA	NA	NA	NA	NA	NA	NA	NA	76	102	56	19.94	173	41371	19.51	55.49	35.2	44	31.9	371.21	0.035	3.62	1.05	6.3	36.5	7.8
1054	9900	1054	2	42	509	2	2	4	2	3	2	2	2	2	2	2	2	2	2	2	2	2	2	2	2	2	2	2	2	2	2	90	119	62	26.33	1.4	1856	22.02	69.45	31.7	62	31.5	502.58	0.035	6.23	1.39	6.1	25.7	7.1
1055	9900	1055	1	2	25	NA	2	4	2	4	2	NA	1	2	NA	NA	NA	NA	NA	NA	NA	NA	NA	NA	NA	NA	NA	NA	NA	NA	NA	NA	NA	NA	16.72	NA	NA	7.34	49.4	14.9	16	NA	NA	NA	NA	NA	10.1	54.5	5.3
1056	9900	1056	1	35	425	2	2	2	3	2	2	2	1	2	2	2	2	2	2	2	2	2	2	2	2	2	2	2	2	2	2	68	134	83	26.44	9.6	23426	16.47	61.76	26.7	661	14.3	531.36	0.111	5.46	1.34	3.5	48.6	9.6
1057	9900	1057	2	17	213	2	2	3	3	2	2	NA	2	9	NA	NA	NA	NA	NA	NA	NA	NA	NA	NA	NA	NA	NA	NA	NA	NA	NA	82	109	59	22.14	12.7	9812	19.15	69.81	27.4	38	24.7	223.61	35.2	3.9	1.28	7.8	19.3	8.7
1058	9900	1058	1	61	742	2	2	3	2	2	2	2	2	2	1	2	2	2	2	2	2	2	2	2	2	2	2	2	2	2	2	64	102	60	26.34	11.6	27581	24.17	50.66	47.7	154	16.1	189.67	219	5.56	0.89	5.5	32.1	7.5
1059	9900	1059	2	85	NA	1	2	5	2	4	2	2	2	2	2	2	2	2	2	2	2	2	2	2	2	2	1	2	2	1	1	NA	NA	NA	NA	NA	NA	NA	NA	NA	NA	NA	NA	NA	NA	NA	NA	NA	NA
1060	9900	1060	1	16	193	2	2	2	1	1	2	NA	2	2	NA	NA	NA	NA	NA	NA	NA	NA	NA	NA	NA	NA	NA	NA	NA	NA	NA	56	114	58	24.55	10.1	25194	17.9	49.76	36	79	43.7	482.65	0.035	3.67	1.16	8.9	24	8.4
1061	9900	1061	1	75	NA	2	1	3	2	5	2	2	2	2	2	1	1	2	1	2	2	2	2	2	2	2	2	2	2	2	2	NA	NA	NA	NA	NA	NA	NA	NA	NA	NA	NA	NA	NA	NA	NA	NA	NA	NA
1062	9900	1062	2	17	213	2	2	3	1	0	2	NA	2	2	NA	NA	NA	NA	NA	NA	NA	NA	NA	NA	NA	NA	NA	NA	NA	NA	NA	46	98	67	24.79	1	1768	9.85	67.48	14.6	12	17.9	256.82	0.035	4.45	1.57	7.6	31.1	5.8
1063	9900	1063	2	24	300	2	2	4	3	4	2	2	2	1	2	2	2	2	2	2	2	2	1	2	2	2	2	2	2	2	2	80	110	62	32.71	44.5	22365	8.77	58.18	15.1	41	57.3	484.13	0.035	6.44	1.21	10.3	22.2	2.5
1064	9900	1064	2	14	177	NA	2	2	3	1	2	NA	2	2	NA	NA	NA	NA	NA	NA	NA	NA	NA	NA	NA	NA	NA	NA	NA	NA	NA	92	104	68	27.77	20.7	35272	5.37	85.56	6.3	94	19.5	380.07	0.119	3.49	1.2	3.5	24.3	14.2
1065	9900	1065	1	73	877	2	2	4	3	2	2	2	2	2	1	2	2	2	2	2	2	2	2	2	2	2	2	2	2	2	2	62	133	77	31.18	2.1	16619	18.8	57.28	32.8	421	18.3	196.31	0.035	6.23	1	6.4	27	11.1
1066	9900	1066	1	19	232	2	2	1	3	1	2	NA	2	2	NA	NA	NA	NA	NA	NA	NA	NA	NA	NA	NA	NA	NA	NA	NA	NA	NA	78	120	59	22.97	7.9	21039	16.83	74.29	22.7	45	23.6	373.43	2.37	2.33	0.93	7.8	14.4	4.6
1067	9900	1067	2	33	408	2	2	1	1	3	2	2	2	2	2	2	2	2	2	2	2	2	2	2	2	2	2	1	2	2	2	84	116	62	37.62	61.4	17945	5.01	66.41	7.5	137	54.6	261.99	0.06	6.31	2.11	10.7	20.7	4.6
1068	9900	1068	1	33	409	2	2	2	3	0	2	2	2	2	2	2	2	2	2	2	2	2	2	2	2	2	2	2	2	2	2	58	122	80	31.17	5.2	3978	8.77	71.42	12.3	59	27.2	151.29	167	4.84	1	8.3	45.8	5.6
1069	9900	1069	2	6	81	NA	2	4	1	2	2	NA	2	2	NA	NA	NA	NA	NA	NA	NA	NA	NA	NA	NA	NA	NA	NA	NA	NA	NA	NA	NA	NA	15.18	4.7	2122	16.11	54.95	29.3	49	129.6	653.13	0.05	4.71	1.2	6.9	28.5	5.7
1070	9900	1070	2	19	231	2	2	2	3	3	2	NA	2	2	NA	NA	NA	NA	NA	NA	NA	NA	NA	NA	NA	NA	NA	NA	NA	NA	NA	54	103	80	17.26	5.5	11580	29.18	77.51	37.6	11	27.4	301.1	0.13	4.37	1.85	7.6	29.8	6.3
1071	9900	1071	1	34	417	2	2	2	3	1	2	2	2	2	2	2	2	2	2	2	2	2	2	2	2	2	2	2	2	2	2	74	116	73	26.49	5.2	9812	20.59	60.86	33.8	339	34	637.63	0.21	8.38	1.88	4.1	44.7	12
1072	9900	1072	2	17	206	2	2	1	3	1	2	NA	2	2	NA	NA	NA	NA	NA	NA	NA	NA	NA	NA	NA	NA	NA	NA	NA	NA	NA	56	106	69	21.8	14	17326	11.99	64.98	18.5	31	24.9	478.96	1.39	3.44	1.14	4.4	44.2	9.7
1073	9900	1073	2	10	124	NA	2	1	3	1	2	NA	2	2	NA	NA	NA	NA	NA	NA	NA	NA	NA	NA	NA	NA	NA	NA	NA	NA	NA	98	112	56	33.91	5.1	8928	4.83	68.74	7	74	31.5	680.44	0.31	4.01	1.31	10.2	29	3.1
1074	9900	1074	1	1	17	NA	2	1	1	4	2	NA	2	2	NA	NA	NA	NA	NA	NA	NA	NA	NA	NA	NA	NA	NA	NA	NA	NA	NA	NA	NA	NA	NA	NA	NA	16.11	71.6	22.5	24	NA	NA	NA	NA	NA	10.8	51.3	14
1075	9900	1075	1	19	237	2	2	4	3	0	2	NA	2	2	NA	NA	NA	NA	NA	NA	NA	NA	NA	NA	NA	NA	NA	NA	NA	NA	NA	72	122	64	22.41	19.7	26432	27.75	70.35	39.4	70	31.9	283.39	0.05	3.7	1.06	4.8	33.3	7.8
1076	9900	1076	1	19	230	2	2	2	3	2	2	NA	2	2	NA	NA	NA	NA	NA	NA	NA	NA	NA	NA	NA	NA	NA	NA	NA	NA	NA	66	131	62	30.04	6.2	14321	19.15	66.41	28.8	72	34.7	240.59	0.08	4.47	0.76	6.4	36.5	8
1077	9900	1077	1	84	1009	1	2	5	3	3	2	2	2	1	2	2	1	1	1	2	2	2	2	2	2	1	2	1	2	2	1	NA	NA	NA	16.91	13.9	7072	NA	NA	NA	NA	NA	NA	NA	NA	NA	6.6	13.2	8.2
1078	9900	1078	2	13	157	NA	2	2	3	0	2	NA	2	2	NA	NA	NA	NA	NA	NA	NA	NA	NA	NA	NA	NA	NA	NA	NA	NA	NA	80	114	56	22.58	1.7	2387	25.96	74.11	35	14	26.7	635.42	1.45	4.68	1.8	6.3	40.7	7.8
1079	9900	1079	1	16	200	2	2	3	1	2	2	NA	2	2	NA	NA	NA	NA	NA	NA	NA	NA	NA	NA	NA	NA	NA	NA	NA	NA	NA	66	107	48	21.75	6.9	23868	34.91	65.16	53.6	35	36.7	328.41	0.06	3.49	1.09	5.3	28.7	11.1
1080	9900	1080	2	7	89	NA	2	2	3	1	2	NA	2	2	NA	NA	NA	NA	NA	NA	NA	NA	NA	NA	NA	NA	NA	NA	NA	NA	NA	NA	NA	NA	14.75	18.4	4774	18.97	67.48	28.1	19	50.3	513.65	0.035	4.65	1.76	5.1	49.4	8.4
1081	9900	1081	2	13	162	NA	2	3	3	3	2	NA	2	2	NA	NA	NA	NA	NA	NA	NA	NA	NA	NA	NA	NA	NA	NA	NA	NA	NA	74	118	56	26.76	2.6	4508	20.05	70.71	28.4	10	50.5	554.98	1.51	4.45	1.04	7.8	35.4	7.3
1082	9900	1082	2	4	56	NA	2	3	3	3	2	NA	2	2	NA	NA	NA	NA	NA	NA	NA	NA	NA	NA	NA	NA	NA	NA	NA	NA	NA	NA	NA	NA	15.79	NA	NA	11.99	66.05	18.2	17	43	940.21	0.035	4.73	1.58	6.1	46	6.1
1083	9900	1083	2	0	9	NA	NA	4	NA	3	2	NA	NA	NA	NA	NA	NA	NA	NA	NA	NA	NA	NA	NA	NA	NA	NA	NA	NA	NA	NA	NA	NA	NA	NA	NA	NA	NA	NA	NA	NA	NA	NA	NA	NA	NA	NA	NA	NA
1084	9900	1084	2	16	193	2	2	3	1	1	2	NA	1	2	NA	NA	NA	NA	NA	NA	NA	NA	NA	NA	NA	NA	NA	NA	NA	NA	NA	70	105	68	20.15	4	7249	12.89	74.11	17.4	15	20.2	711.43	0.21	4.22	1.34	9.4	50.4	11.3
1085	9900	1085	1	61	736	2	2	4	3	0	2	2	2	2	1	2	2	2	1	2	2	2	2	2	2	2	2	1	2	2	2	74	139	74	24.43	5.5	16708	35.44	66.59	53.2	132	14.3	316.6	186.85	6.28	2.84	8	41.4	9.5
1086	9900	1086	2	6	79	NA	2	3	3	1	2	NA	2	2	NA	NA	NA	NA	NA	NA	NA	NA	NA	NA	NA	NA	NA	NA	NA	NA	NA	NA	NA	NA	13.65	7.1	9017	6.8	66.41	10.2	16	54.4	718.81	4.81	4.42	1.17	7.6	38.8	9.9
1087	9900	1087	1	14	179	NA	2	1	3	1	2	NA	2	2	NA	NA	NA	NA	NA	NA	NA	NA	NA	NA	NA	NA	NA	NA	NA	NA	NA	70	120	72	21.44	4.8	9547	12.89	67.48	19.1	22	37.6	362.36	0.319	4.16	1.28	6.4	27.5	12.6
1088	9900	1088	2	85	NA	1	2	2	3	1	2	2	2	2	2	2	2	2	2	2	2	2	2	2	2	2	1	2	2	2	1	NA	NA	NA	NA	NA	NA	NA	NA	NA	NA	NA	NA	NA	NA	NA	NA	NA	NA
1089	9900	1089	2	14	178	NA	2	1	3	1	2	NA	2	2	NA	NA	NA	NA	NA	NA	NA	NA	NA	NA	NA	NA	NA	NA	NA	NA	NA	68	113	56	30.2	4.4	10785	14.68	73.93	19.9	90	50.3	778.59	0.035	3.7	1.1	11.7	28.3	5.7
1090	9900	1090	2	45	550	2	2	4	3	3	1	2	2	2	2	2	2	2	2	2	1	2	2	2	2	2	2	2	2	2	1	74	131	83	15.77	2.8	2033	10.38	79.66	13	120	11.6	669.37	150.02	4.34	1.5	11.8	33.6	5.6
1091	9900	1091	2	8	101	NA	2	2	3	3	2	NA	2	2	NA	NA	NA	NA	NA	NA	NA	NA	NA	NA	NA	NA	NA	NA	NA	NA	NA	82	90	38	15.15	6.1	7160	23.99	65.16	36.8	16	30.6	400.73	0.128	4.19	1.5	6.7	41.7	7.9
1092	9900	1092	2	66	795	1	2	5	3	0	2	2	2	2	1	2	2	2	2	2	2	2	1	2	2	2	2	2	2	2	1	54	130	80	35.68	1.2	1680	NA	NA	NA	NA	NA	NA	NA	NA	NA	9.1	28.6	7.6
1093	9900	1093	2	42	514	2	2	3	3	1	2	2	2	2	2	2	2	2	2	2	2	2	2	2	2	2	2	2	2	2	1	78	115	70	36.01	10.8	9370	5.55	69.45	8	12	30.6	455.35	237.37	5.38	1.11	4.6	39.1	9.8
1094	9900	1094	2	18	225	2	2	3	3	3	2	NA	2	2	NA	NA	NA	NA	NA	NA	NA	NA	NA	NA	NA	NA	NA	NA	NA	NA	NA	86	105	74	25.58	2.6	5304	16.47	61.58	26.7	10	30.1	197.05	0.08	3.05	1.06	8.1	27.8	4.9
1095	9900	1095	1	76	NA	1	2	3	1	2	2	2	2	2	1	2	2	2	2	2	2	2	1	2	2	2	2	2	2	2	2	NA	NA	NA	NA	NA	NA	NA	NA	NA	NA	NA	NA	NA	NA	NA	NA	NA	NA
1096	9900	1096	1	39	474	2	2	1	1	3	2	2	2	2	2	2	2	2	2	2	2	2	2	2	2	2	2	2	2	2	2	NA	NA	NA	32.67	3.8	9105	NA	NA	NA	NA	NA	NA	NA	NA	NA	NA	NA	NA
1097	9900	1097	1	14	180	NA	2	3	3	2	2	NA	2	2	NA	NA	NA	NA	NA	NA	NA	NA	NA	NA	NA	NA	NA	NA	NA	NA	NA	62	106	68	17.82	8.6	14763	23.45	73.93	31.7	49	30.1	366.79	0.14	3.65	1.61	7.2	28.9	7.7
1098	9900	1098	1	25	306	2	2	2	3	1	2	2	2	2	2	2	2	2	2	2	2	2	2	2	2	2	2	2	2	2	2	62	128	62	26.43	28.7	22012	NA	NA	NA	NA	NA	NA	NA	NA	NA	NA	NA	NA
1099	9900	1099	1	1	21	NA	2	1	3	2	2	NA	2	2	NA	NA	NA	NA	NA	NA	NA	NA	NA	NA	NA	NA	NA	NA	NA	NA	NA	NA	NA	NA	NA	NA	NA	NA	NA	NA	NA	NA	NA	NA	NA	NA	NA	NA	NA
1100	9900	1100	1	2	34	NA	2	3	3	3	2	NA	2	2	NA	NA	NA	NA	NA	NA	NA	NA	NA	NA	NA	NA	NA	NA	NA	NA	NA	NA	NA	NA	18.83	NA	NA	NA	87.53	NA	8	NA	NA	NA	NA	NA	9.3	53.3	7.9
1101	9900	1101	1	77	NA	2	2	4	2	4	2	2	2	2	2	2	2	2	2	2	2	2	2	2	2	1	2	2	2	2	2	NA	NA	NA	NA	NA	NA	NA	NA	NA	NA	NA	NA	NA	NA	NA	NA	NA	NA
1102	9900	1102	2	20	248	2	2	1	3	2	2	2	2	2	2	2	2	2	2	2	2	2	2	2	2	2	2	1	2	2	2	72	115	57	24.49	5.3	5746	NA	NA	NA	NA	NA	NA	NA	NA	NA	NA	NA	NA
1103	9900	1103	1	7	96	NA	2	2	1	3	2	NA	2	2	NA	NA	NA	NA	NA	NA	NA	NA	NA	NA	NA	NA	NA	NA	NA	NA	NA	NA	NA	NA	15.01	26.7	7602	5.37	54.24	9.9	28	60.9	705.53	0.035	3.21	1.22	9.2	29.5	11.7
1104	9900	1104	2	44	539	2	2	2	3	2	2	2	2	2	2	2	2	2	2	2	2	2	1	2	2	2	2	2	2	2	2	78	116	70	40.89	20.8	17326	13.07	66.59	19.6	168	43.5	388.19	0.39	4.27	1.14	9.6	29.6	8.8
1105	9900	1105	2	15	192	NA	2	1	3	0	2	NA	2	2	NA	NA	NA	NA	NA	NA	NA	NA	NA	NA	NA	NA	NA	NA	NA	NA	NA	86	113	60	24.93	9.8	8398	12.35	68.92	17.9	19	16.3	200	1.44	3.47	1.02	8	20.1	10.9
1106	9900	1106	1	72	873	2	2	3	3	3	2	2	2	2	2	2	2	2	2	2	1	2	2	1	2	2	2	2	2	2	2	74	113	70	22.96	1.1	6718	8.06	64.8	12.4	156	46	245.02	114.26	4.81	1.17	7.8	24.1	8
1107	9900	1107	1	0	6	NA	NA	1	NA	2	2	NA	NA	NA	NA	NA	NA	NA	NA	NA	NA	NA	NA	NA	NA	NA	NA	NA	NA	NA	NA	NA	NA	NA	NA	NA	NA	NA	NA	NA	NA	NA	NA	NA	NA	NA	NA	NA	NA
1108	9900	1108	1	19	235	2	2	2	3	0	2	NA	2	2	NA	NA	NA	NA	NA	NA	NA	NA	NA	NA	NA	NA	NA	NA	NA	NA	NA	56	123	60	24.16	7.8	14674	19.51	68.92	28.3	56	15.9	242.06	193.32	2.22	1.06	4.2	31.5	6.9
1109	9900	1109	1	19	236	2	2	2	3	2	2	NA	2	2	NA	NA	NA	NA	NA	NA	NA	NA	NA	NA	NA	NA	NA	NA	NA	NA	NA	70	115	62	23.16	52.4	20951	24.17	60.14	40.2	65	27.6	473.06	0.035	3.85	1.06	4.8	29.6	8.4
1110	9900	1110	2	55	672	2	2	1	3	1	1	2	2	2	2	2	2	2	2	2	2	2	2	2	2	2	2	2	2	2	2	104	121	89	26.86	9.3	8752	14.32	48.51	29.5	158	108.7	597.04	0.05	5.84	1.5	4.4	40.3	11
1111	9900	1111	1	3	39	NA	2	1	3	3	2	NA	2	2	NA	NA	NA	NA	NA	NA	NA	NA	NA	NA	NA	NA	NA	NA	NA	NA	NA	NA	NA	NA	15.34	NA	NA	8.41	72.14	11.7	14	51.6	728.41	0.15	4.27	1.5	9.8	45.3	9.1
1112	9900	1112	2	20	245	2	2	1	3	2	2	2	2	2	2	2	2	2	2	2	2	2	2	2	2	2	2	2	2	2	2	70	109	78	26.33	7.5	13437	14.5	81.09	17.9	25	26.7	228.04	0.12	3.75	1.28	5.8	32.6	5.7
1113	9900	1113	1	4	54	NA	2	1	3	2	2	NA	2	2	NA	NA	NA	NA	NA	NA	NA	NA	NA	NA	NA	NA	NA	NA	NA	NA	NA	NA	NA	NA	16.11	NA	NA	14.68	59.61	24.6	21	40.8	698.15	0.32	4.27	2.02	7.3	38	9.3
1114	9900	1114	2	1	24	NA	2	2	3	1	2	NA	1	2	NA	NA	NA	NA	NA	NA	NA	NA	NA	NA	NA	NA	NA	NA	NA	NA	NA	NA	NA	NA	NA	NA	NA	6.62	84.67	7.8	7	NA	NA	NA	NA	NA	8	52.8	9.6
1115	9900	1115	2	9	115	NA	2	1	3	0	2	NA	2	2	NA	NA	NA	NA	NA	NA	NA	NA	NA	NA	NA	NA	NA	NA	NA	NA	NA	94	106	64	14.06	10.8	9105	33.29	66.05	50.4	33	58.2	641.32	0.28	3.83	1.11	5.5	58.1	12.2
1116	9900	1116	1	40	492	2	2	3	3	0	2	2	2	2	2	2	2	2	2	2	2	2	2	2	2	2	2	2	2	2	2	78	119	91	23.22	11.4	14586	19.87	54.95	36.2	90	21.5	536.53	0.035	4.4	1.11	4.4	40.9	8.2
1117	9900	1117	1	47	571	2	2	4	3	1	2	2	2	2	2	2	2	2	2	2	2	2	2	2	2	2	2	2	2	2	2	68	124	63	18.6	8.4	7249	9.67	59.43	16.3	268	24.7	460.51	232	6.03	1.49	5.3	42.3	12.2
1118	9900	1118	1	52	NA	2	2	2	3	1	2	2	2	2	2	2	2	2	2	2	2	2	2	2	2	2	2	2	2	2	2	NA	NA	NA	NA	NA	NA	NA	NA	NA	NA	NA	NA	NA	NA	NA	NA	NA	NA
1119	9900	1119	2	84	1019	2	2	2	3	3	2	2	2	2	2	2	2	2	2	2	2	2	2	2	2	2	2	1	2	2	2	82	142	65	25.12	12.8	9105	21.3	75.18	28.3	47	63.4	323.98	0.035	7.47	2.36	6.9	39.9	7.1
1120	9900	1120	2	55	664	1	2	4	2	2	2	2	2	2	1	2	2	2	2	2	2	2	1	2	2	2	2	2	2	2	2	88	136	87	34.29	5.6	10254	15.57	68.56	22.7	141	84.9	652.39	0.035	5.2	1.05	7.6	36.1	6.7
1121	9900	1121	2	15	187	NA	2	2	3	5	1	NA	2	2	NA	NA	NA	NA	NA	NA	NA	NA	NA	NA	NA	NA	NA	NA	NA	NA	NA	80	111	74	19.26	23.7	41548	11.1	60.14	18.5	47	18.1	378.59	1.07	3.23	1.11	5.9	51.9	5.1
1122	9900	1122	2	45	545	1	2	4	2	4	2	2	2	2	1	2	2	2	2	2	2	2	1	2	2	2	2	2	2	2	1	86	134	92	36.9	9.4	16089	15.93	66.41	24	44	21.3	332.84	257.38	4.42	1.28	7.7	31.1	9.1
1123	9900	1123	2	19	232	2	2	2	3	4	1	NA	2	2	NA	NA	NA	NA	NA	NA	NA	NA	NA	NA	NA	NA	NA	NA	NA	NA	NA	70	116	74	26.18	12.2	14674	3.58	67.3	5.3	6	40.5	392.62	151	4.86	1.08	7.9	36.8	8
1124	9900	1124	2	15	183	NA	2	1	3	2	2	NA	2	2	NA	NA	NA	NA	NA	NA	NA	NA	NA	NA	NA	NA	NA	NA	NA	NA	NA	94	81	40	19.91	16.5	15293	8.23	106.15	7.8	39	37.4	360.88	0.035	7.16	1.8	10.5	39.6	5.9
1125	9900	1125	2	27	333	2	2	1	1	3	2	2	2	2	2	2	2	2	2	2	2	2	2	2	2	2	2	2	2	2	2	98	104	74	19.42	19.9	25017	16.65	89.32	18.6	51	38.7	208.85	0.035	5.02	1.28	8.5	19.5	6.5
1126	9900	1126	1	9	117	NA	2	1	3	1	2	NA	2	2	NA	NA	NA	NA	NA	NA	NA	NA	NA	NA	NA	NA	NA	NA	NA	NA	NA	70	108	71	16.94	17.8	14498	16.47	70.17	23.5	17	39.9	593.35	0.035	5.09	1.74	7.1	52.5	5
1127	9900	1127	2	28	347	2	2	3	1	1	2	2	2	2	2	2	2	2	2	2	2	2	1	2	2	2	2	2	2	2	2	76	100	10	32.55	5.1	6630	14.68	60.14	24.4	65	28.3	343.91	0.115	4.86	1.36	9.9	22.2	7.4
1128	9900	1128	2	59	709	1	2	2	3	0	2	2	2	2	2	2	2	2	2	2	2	2	1	2	2	2	2	2	2	2	2	62	150	86	47.77	6.1	6365	18.8	59.43	31.6	135	19.5	283.39	0.035	5.64	1.23	7.8	33.5	8.8
1129	9900	1129	1	15	190	NA	2	4	3	2	2	NA	2	2	NA	NA	NA	NA	NA	NA	NA	NA	NA	NA	NA	NA	NA	NA	NA	NA	NA	82	121	56	37.06	5.1	11580	13.6	95.05	14.3	86	27.9	357.93	0.34	5.25	1.42	8.6	36.8	5.6
1130	9900	1130	2	65	784	1	2	3	3	3	2	2	1	2	2	2	2	2	1	2	2	2	2	2	2	2	2	2	2	2	2	90	128	67	20.11	25.5	14232	19.69	85.2	23.1	38	62.1	522.5	469	5.77	1.6	11.3	21.7	7.5
1131	9900	1131	2	28	343	2	2	3	3	3	2	2	2	2	2	2	2	2	2	2	2	2	2	2	2	2	2	2	2	2	2	74	111	77	33.17	6.1	12111	8.23	72.5	11.4	36	24.9	325.46	0.035	4.78	1.17	9.2	24	7.1
1132	9900	1132	1	44	530	1	2	3	1	3	2	2	2	2	2	2	2	2	2	2	2	2	2	2	2	2	2	2	2	2	2	52	118	80	28.08	10	22188	17.72	46.9	37.8	995	20.6	367.52	184	6.47	1.5	6.3	35.5	7.3
1133	9900	1133	1	17	206	2	2	3	3	0	2	NA	2	2	NA	NA	NA	NA	NA	NA	NA	NA	NA	NA	NA	NA	NA	NA	NA	NA	NA	62	101	65	17.04	6.9	13525	12.35	65.51	18.9	38	18.8	427.3	23.56	4.37	1.5	9.1	19.8	8.1
1134	9900	1134	2	5	65	NA	2	3	3	3	2	NA	2	2	NA	NA	NA	NA	NA	NA	NA	NA	NA	NA	NA	NA	NA	NA	NA	NA	NA	NA	NA	NA	17.1	NA	NA	3.94	64.98	6.1	48	24.9	1139.47	NA	NA	NA	11.8	33.5	5.7
1135	9900	1135	1	72	875	2	2	2	3	0	2	2	2	2	2	2	2	2	2	2	2	2	2	2	2	2	2	2	2	2	2	66	147	74	21.19	6.9	13260	NA	NA	NA	NA	NA	NA	NA	NA	NA	NA	NA	NA
1136	9900	1136	1	12	154	NA	2	1	3	2	2	NA	2	2	NA	NA	NA	NA	NA	NA	NA	NA	NA	NA	NA	NA	NA	NA	NA	NA	NA	92	103	65	17.14	97	9194	17.01	61.93	27.5	32	62.5	312.91	0.035	4.16	1.39	5.9	39.8	6
1137	9900	1137	2	73	876	2	2	4	3	3	2	2	1	2	1	2	2	2	2	2	1	2	2	2	2	2	2	1	2	2	2	86	175	83	29	1.6	3359	9.31	70.17	13.3	78	59.1	681.91	146	6.28	1.58	7.8	26.1	8.5
1138	9900	1138	2	19	236	2	2	3	3	3	2	NA	2	2	NA	NA	NA	NA	NA	NA	NA	NA	NA	NA	NA	NA	NA	NA	NA	NA	NA	76	115	69	30.22	5.5	9636	14.5	65.51	22.1	51	35.6	435.42	1.44	4.47	1.31	11.4	30.3	6.1
1139	9900	1139	2	65	780	1	2	3	1	3	2	2	2	2	2	2	2	2	2	2	2	2	1	2	2	2	2	2	2	2	2	62	100	64	32.17	4.5	5569	NA	NA	NA	NA	NA	NA	NA	NA	NA	9.4	22	6.2
1140	9900	1140	1	17	216	2	2	2	3	1	2	NA	2	2	NA	NA	NA	NA	NA	NA	NA	NA	NA	NA	NA	NA	NA	NA	NA	NA	NA	56	113	82	21.21	8	13790	13.78	80.37	17.1	8	30.6	276.75	0.035	3.75	1.31	6.6	32.5	8.2
1141	9900	1141	2	51	616	2	2	2	1	2	2	2	1	2	1	2	2	2	2	2	2	2	2	1	2	2	2	2	2	2	2	64	118	61	19.51	12.7	3890	24.88	67.3	37	39	30.8	585.23	24	6.1	1.57	8.1	24.4	5.6
1142	9900	1142	1	13	165	NA	2	3	1	1	2	NA	2	2	NA	NA	NA	NA	NA	NA	NA	NA	NA	NA	NA	NA	NA	NA	NA	NA	NA	76	109	80	20.84	5.4	14321	20.41	59.07	34.5	21	15.9	307.01	7.02	3.59	1.15	5.4	31.2	7.3
1143	9900	1143	1	16	204	2	2	2	1	2	2	NA	2	2	NA	NA	NA	NA	NA	NA	NA	NA	NA	NA	NA	NA	NA	NA	NA	NA	NA	68	NA	NA	34.12	4.3	17945	12.71	56.74	22.4	61	15.4	314.39	0.035	3.34	0.89	4.5	45.3	10.4
1144	9900	1144	2	68	819	1	2	5	1	3	1	2	2	2	2	2	9	2	1	2	2	2	2	2	2	2	2	1	2	2	2	78	124	76	26.25	1.9	1680	17.01	77.15	22	149	77.2	1214.01	192	5.33	0.8	8.2	39.8	7.3
1145	9900	1145	2	13	163	NA	2	2	3	2	2	NA	2	2	NA	NA	NA	NA	NA	NA	NA	NA	NA	NA	NA	NA	NA	NA	NA	NA	NA	74	101	62	25.37	4.4	8044	11.46	65.51	17.5	15	18.3	334.31	16.75	4.42	1.87	7.3	31.3	5.8
1146	9900	1146	2	1	20	NA	2	5	2	2	2	NA	2	2	NA	NA	NA	NA	NA	NA	NA	NA	NA	NA	NA	NA	NA	NA	NA	NA	NA	NA	NA	NA	NA	NA	NA	34.19	76.25	44.8	25	NA	NA	NA	NA	NA	17.9	61.1	7.5
1147	9900	1147	2	1	16	NA	2	2	3	1	2	NA	2	2	NA	NA	NA	NA	NA	NA	NA	NA	NA	NA	NA	NA	NA	NA	NA	NA	NA	NA	NA	NA	NA	NA	NA	22.73	74.64	30.5	82	NA	NA	NA	NA	NA	10.5	60.4	7.5
1148	9900	1148	2	71	NA	1	2	5	2	5	1	2	1	1	1	2	2	2	2	1	1	2	2	1	2	2	2	2	2	1	2	NA	NA	NA	NA	NA	NA	NA	NA	NA	NA	NA	NA	NA	NA	NA	NA	NA	NA
1149	9900	1149	2	16	196	2	2	1	3	0	2	NA	2	2	NA	NA	NA	NA	NA	NA	NA	NA	NA	NA	NA	NA	NA	NA	NA	NA	NA	82	120	70	19.2	21.4	23956	NA	NA	NA	NA	NA	NA	NA	NA	NA	NA	NA	NA
1150	9900	1150	2	48	583	1	1	4	3	2	2	2	2	2	2	2	1	2	2	2	2	2	2	2	2	2	2	2	2	2	2	90	150	84	23.69	4950	9105	NA	NA	NA	NA	NA	NA	NA	NA	NA	NA	NA	NA
1151	9900	1151	1	2	33	NA	2	1	1	2	2	NA	2	2	NA	NA	NA	NA	NA	NA	NA	NA	NA	NA	NA	NA	NA	NA	NA	NA	NA	NA	NA	NA	17.53	NA	NA	18.08	62.47	28.9	16	NA	NA	NA	NA	NA	7	49.7	7.1
1152	9900	1152	2	17	216	2	2	3	3	2	2	NA	2	2	NA	NA	NA	NA	NA	NA	NA	NA	NA	NA	NA	NA	NA	NA	NA	NA	NA	82	91	50	18.68	13.3	8752	29.89	70.71	42.3	30	73.4	394.09	0.068	5.53	1.96	8.3	14.1	4.6
1153	9900	1153	2	3	48	NA	2	1	3	2	2	NA	2	2	NA	NA	NA	NA	NA	NA	NA	NA	NA	NA	NA	NA	NA	NA	NA	NA	NA	NA	NA	NA	16.42	NA	NA	17.72	74.64	23.7	12	49.4	381.55	0.035	3.65	1.66	9.1	51.3	7.7
1154	9900	1154	1	32	NA	2	2	2	3	0	2	2	2	2	2	2	2	2	2	2	2	2	2	2	2	2	2	2	2	2	2	NA	NA	NA	NA	NA	NA	NA	NA	NA	NA	NA	NA	NA	NA	NA	NA	NA	NA
1155	9900	1155	1	40	485	2	2	2	3	3	2	2	1	2	2	2	2	2	2	2	2	2	2	2	2	2	2	2	2	2	2	56	117	80	25.23	12.4	11934	23.45	66.41	35.3	149	24	241.33	56	5.51	1.04	4.3	40.9	10
1156	9900	1156	1	16	198	2	2	2	3	2	2	NA	2	2	NA	NA	NA	NA	NA	NA	NA	NA	NA	NA	NA	NA	NA	NA	NA	NA	NA	56	119	45	17.83	NA	NA	15.75	73.39	21.5	88	39.4	278.96	2.41	3.75	2.11	14	12.3	8.1
1157	9900	1157	1	11	142	NA	2	3	3	2	2	NA	2	2	NA	NA	NA	NA	NA	NA	NA	NA	NA	NA	NA	NA	NA	NA	NA	NA	NA	80	96	54	24.35	5.7	11227	20.41	74.46	27.4	67	35.3	279.7	0.245	3.88	1	9.5	36.3	7.4
1158	9900	1158	1	49	598	2	2	3	3	0	2	2	2	2	2	2	2	2	2	2	2	2	2	2	2	2	2	2	2	2	2	74	106	73	38.31	10.1	16708	9.31	54.24	17.2	255	22.2	469.37	0.16	3.88	1.31	6.7	35.2	7.8
1159	9900	1159	1	19	238	2	2	1	3	4	2	NA	2	2	NA	NA	NA	NA	NA	NA	NA	NA	NA	NA	NA	NA	NA	NA	NA	NA	NA	72	96	58	21.43	2.2	4420	23.27	51.91	44.8	136	16.1	371.21	4.29	5.35	0.8	6.2	27.9	9.6
1160	9900	1160	2	18	227	2	2	2	3	3	2	NA	2	2	NA	NA	NA	NA	NA	NA	NA	NA	NA	NA	NA	NA	NA	NA	NA	NA	NA	74	97	61	25.38	4.6	7426	20.41	64.98	31.4	84	23.8	321.77	0.035	3.59	1.11	6.1	24.8	4.4
1161	9900	1161	1	57	688	2	2	4	3	1	2	2	2	2	1	2	2	2	1	2	2	2	2	2	2	2	2	2	2	2	2	56	140	69	29.76	35.3	16619	17.72	70.71	25.1	64	17	338.74	473.07	4.68	0.96	5	28.3	10.1
1162	9900	1162	2	8	102	NA	2	3	1	1	2	NA	2	2	NA	NA	NA	NA	NA	NA	NA	NA	NA	NA	NA	NA	NA	NA	NA	NA	NA	68	108	54	19.06	1.7	7160	9.85	63.01	15.6	20	46.4	406.64	NA	4.24	0.98	8.3	57.8	5.4
1163	9900	1163	2	46	553	1	1	5	3	5	1	2	2	1	2	2	2	2	2	2	2	1	1	2	2	1	2	2	2	2	2	64	103	67	31.43	8.8	4243	NA	NA	NA	NA	NA	NA	NA	NA	NA	NA	NA	NA
1164	9900	1164	1	46	NA	1	2	4	2	0	2	2	2	2	2	2	2	2	2	2	2	2	1	2	2	2	2	2	2	2	2	NA	NA	NA	NA	NA	NA	NA	NA	NA	NA	NA	NA	NA	NA	NA	NA	NA	NA
1165	9900	1165	2	0	4	NA	NA	1	NA	3	2	NA	NA	NA	NA	NA	NA	NA	NA	NA	NA	NA	NA	NA	NA	NA	NA	NA	NA	NA	NA	NA	NA	NA	NA	NA	NA	NA	NA	NA	NA	NA	NA	NA	NA	NA	NA	NA	NA
1166	9900	1166	1	46	NA	2	2	3	3	1	2	2	2	2	2	2	2	2	2	2	2	2	2	2	2	2	2	2	2	2	2	NA	NA	NA	NA	NA	NA	NA	NA	NA	NA	NA	NA	NA	NA	NA	NA	NA	NA
1167	9900	1167	1	40	485	2	2	3	3	2	2	2	2	2	1	2	2	2	2	2	2	2	2	2	2	2	2	2	2	1	2	84	131	75	20.94	2.5	4066	23.63	74.82	31.6	415	30.8	294.46	320	3.83	1.23	5.1	38.9	13.5
1168	9900	1168	2	19	236	2	2	3	1	2	2	NA	1	2	NA	NA	NA	NA	NA	NA	NA	NA	NA	NA	NA	NA	NA	NA	NA	NA	NA	68	105	65	23.96	4.5	14232	7.7	83.06	9.3	15	81.1	554.98	0.128	4.16	1.38	7.8	30.6	7.5
1169	9900	1169	2	9	115	NA	2	1	3	1	2	NA	1	2	NA	NA	NA	NA	NA	NA	NA	NA	NA	NA	NA	NA	NA	NA	NA	NA	NA	84	98	56	14.75	17.5	5658	NA	NA	NA	NA	NA	NA	NA	NA	NA	NA	NA	NA
1170	9900	1170	2	65	790	1	2	4	2	3	2	2	2	2	1	2	2	2	2	2	2	2	1	2	2	2	2	2	2	2	2	96	166	75	56.34	7.8	4597	9.31	61.58	15.1	104	15.6	359.41	0.035	4.65	0.94	13.1	24.1	8.2
1171	9900	1171	1	62	753	2	1	3	1	3	2	2	2	2	2	2	2	2	2	2	2	2	1	2	2	2	2	2	2	2	2	58	123	66	32.41	19.2	16000	18.26	74.11	24.6	110	64.8	394.83	0.035	7.09	0.85	5.9	18.5	8.2
1172	9900	1172	1	7	88	NA	2	3	3	2	2	NA	1	2	NA	NA	NA	NA	NA	NA	NA	NA	NA	NA	NA	NA	NA	NA	NA	NA	NA	NA	NA	NA	15.77	NA	NA	10.56	77.51	13.6	24	47.1	380.07	0.035	5.38	1.59	8	26.6	8.1
1173	9900	1173	1	68	825	2	1	3	2	4	1	2	2	2	2	2	2	2	2	2	2	2	2	2	2	2	2	2	2	2	1	86	160	76	39.03	35.9	14232	18.08	60.68	29.8	442	22.9	349.07	0.1	5.84	1.17	7.8	30.7	9.1
1174	9900	1174	1	12	150	NA	2	1	3	2	2	NA	1	2	NA	NA	NA	NA	NA	NA	NA	NA	NA	NA	NA	NA	NA	NA	NA	NA	NA	78	112	67	28.33	11.1	12288	10.2	65.16	15.7	31	46.9	340.22	0.035	3.18	1.18	11.3	21.6	5.2
1175	9900	1175	1	0	4	NA	NA	3	NA	0	2	NA	NA	NA	NA	NA	NA	NA	NA	NA	NA	NA	NA	NA	NA	NA	NA	NA	NA	NA	NA	NA	NA	NA	NA	NA	NA	NA	NA	NA	NA	NA	NA	NA	NA	NA	NA	NA	NA
1176	9900	1176	1	0	11	NA	NA	2	NA	3	2	NA	NA	NA	NA	NA	NA	NA	NA	NA	NA	NA	NA	NA	NA	NA	NA	NA	NA	NA	NA	NA	NA	NA	NA	NA	NA	NA	NA	NA	NA	NA	NA	NA	NA	NA	NA	NA	NA
1177	9900	1177	1	82	992	2	3	2	3	3	1	2	1	2	2	2	9	2	1	2	2	2	1	2	2	2	2	2	2	2	2	84	125	65	29.89	628	20332	8.77	73.03	12	19	17.9	157.93	230	5.46	0.85	9.9	16.5	9.3
1178	9900	1178	2	21	262	2	2	2	3	3	2	2	1	1	2	2	2	2	2	2	2	2	2	2	2	2	2	2	2	2	2	76	113	55	21.72	16.2	9901	26.13	85.56	30.5	10	59.8	466.42	85.31	5.59	1.33	15.1	22.5	5.3
1179	9900	1179	2	60	729	1	1	3	3	1	2	2	2	2	1	2	2	2	2	2	2	2	1	2	2	2	2	2	2	1	2	82	125	78	33.26	5.2	2917	NA	NA	NA	NA	NA	NA	NA	NA	NA	8.1	45.8	7.9
1180	9900	1180	1	4	54	NA	2	3	3	2	2	NA	2	1	NA	NA	NA	NA	NA	NA	NA	NA	NA	NA	NA	NA	NA	NA	NA	NA	NA	NA	NA	NA	14.44	NA	NA	21.84	52.63	41.5	33	59.6	1129.14	0.035	3.9	2.07	7.8	42.7	6.9
1181	9900	1181	1	14	173	NA	2	2	3	0	2	NA	2	2	NA	NA	NA	NA	NA	NA	NA	NA	NA	NA	NA	NA	NA	NA	NA	NA	NA	68	133	72	30.29	10.9	6718	20.05	74.11	27.1	58	34.4	214.02	0.035	5.61	0.89	6.2	41.3	8.5
1182	9900	1182	2	30	368	2	2	3	3	2	2	2	2	2	2	2	2	2	2	2	2	2	1	2	2	2	2	2	2	2	2	68	107	74	47.47	35	17857	20.41	61.4	33.2	63	32.8	287.82	0.035	4.6	1	5.5	27.6	6.6
1183	9900	1183	1	32	396	2	2	1	3	0	2	2	1	2	2	2	2	2	2	2	2	2	2	2	2	2	2	2	2	2	2	68	114	58	30.27	10.9	20420	15.57	77.33	20.1	382	20.2	250.18	260.59	5.84	0.89	6.5	24.2	10.1
1184	9900	1184	1	22	NA	2	2	3	3	1	2	2	2	2	2	2	2	2	2	2	2	2	2	2	2	2	2	2	2	2	2	NA	NA	NA	NA	NA	NA	NA	NA	NA	NA	NA	NA	NA	NA	NA	NA	NA	NA
1185	9900	1185	1	14	175	NA	2	4	3	2	2	NA	2	2	NA	NA	NA	NA	NA	NA	NA	NA	NA	NA	NA	NA	NA	NA	NA	NA	NA	80	111	73	23.52	6.6	9459	11.46	75	15.3	30	31.7	496.67	0.1	4.22	1.39	12.2	31.7	10.2
1186	9900	1186	2	17	213	2	2	1	3	3	2	NA	2	2	NA	NA	NA	NA	NA	NA	NA	NA	NA	NA	NA	NA	NA	NA	NA	NA	NA	70	105	61	20.89	33.9	6984	20.76	58.35	35.6	99	25.1	263.47	1.3	4.97	2.28	6.1	56.4	7.3
1187	9900	1187	1	12	148	NA	2	1	3	1	2	NA	2	2	NA	NA	NA	NA	NA	NA	NA	NA	NA	NA	NA	NA	NA	NA	NA	NA	NA	96	112	26	19.88	5.5	8310	NA	NA	NA	NA	NA	NA	NA	NA	NA	NA	NA	NA
1188	9900	1188	1	14	174	NA	2	3	3	0	2	NA	2	2	NA	NA	NA	NA	NA	NA	NA	NA	NA	NA	NA	NA	NA	NA	NA	NA	NA	90	99	66	16.68	11.8	24222	17.72	61.76	28.7	41	25.8	309.96	0.102	3.57	1.19	4.4	33.9	9.5
1189	9900	1189	1	51	621	2	2	1	3	0	2	2	2	2	2	2	2	2	2	2	2	2	2	2	2	2	2	2	2	2	2	68	118	83	27.39	7.2	14851	9.85	59.61	16.5	329	28.1	280.44	0.16	5.51	1.42	7.1	33.6	6.6
1190	9900	1190	2	26	322	2	2	2	3	1	2	2	2	2	2	2	2	2	2	2	2	2	2	2	2	2	2	2	2	2	2	70	88	55	26.91	3.3	7868	16.65	88.78	18.8	7	29.7	287.08	NA	6.78	2.28	10.4	15.1	5.2
1191	9900	1191	1	4	51	NA	2	1	3	2	2	NA	1	2	NA	NA	NA	NA	NA	NA	NA	NA	NA	NA	NA	NA	NA	NA	NA	NA	NA	NA	NA	NA	16.63	NA	NA	NA	NA	NA	NA	NA	NA	NA	NA	NA	NA	NA	NA
1192	9900	1192	1	74	889	2	2	2	1	3	2	2	2	2	1	1	1	2	1	2	2	2	2	2	2	2	2	2	2	2	2	48	128	66	30.71	90.9	24575	12.71	66.41	19.1	74	24	289.3	0.35	4.4	0.98	10.2	20.6	9.1
1193	9900	1193	2	17	214	NA	2	4	3	0	2	NA	2	2	NA	NA	NA	NA	NA	NA	NA	NA	NA	NA	NA	NA	NA	NA	NA	NA	NA	60	96	65	25.18	8.1	3271	15.04	77.69	19.4	22	18.8	358.67	0.035	4.71	1.42	8.6	33.7	10.4
1194	9900	1194	1	22	NA	2	2	2	3	0	2	2	2	2	2	2	2	2	2	2	2	2	2	2	2	2	2	2	2	2	2	NA	NA	NA	NA	NA	NA	NA	NA	NA	NA	NA	NA	NA	NA	NA	NA	NA	NA
1195	9900	1195	1	61	736	2	2	1	1	3	2	2	2	2	2	2	2	2	2	2	2	2	1	2	2	2	2	2	2	2	2	64	135	89	37.31	4.1	9370	16.29	64.98	25.1	181	78.1	311.44	0.035	5.35	0.93	9.4	22.5	8
1196	9900	1196	2	52	624	2	2	3	3	3	2	2	2	1	2	1	2	9	2	2	2	9	1	2	2	2	2	2	2	9	2	72	NA	NA	47.33	273.5	14940	10.02	56.74	17.7	54	10.6	330.62	0.11	4.34	0.72	4.6	27	11.6
1197	9900	1197	2	40	482	2	2	4	2	4	1	2	2	2	2	2	2	2	2	2	2	2	2	2	2	1	2	2	2	2	2	84	118	81	35.29	3.7	10873	12.53	72.5	17.3	100	22.4	565.31	0.035	4.16	1.36	7.1	33.3	8.1
1198	9900	1198	1	1	19	NA	2	1	3	3	2	NA	2	2	NA	NA	NA	NA	NA	NA	NA	NA	NA	NA	NA	NA	NA	NA	NA	NA	NA	NA	NA	NA	NA	NA	NA	14.14	73.75	19.2	22	NA	NA	NA	NA	NA	15.8	53.9	7.1
1199	9900	1199	1	0	12	NA	NA	3	NA	5	2	NA	NA	NA	NA	NA	NA	NA	NA	NA	NA	NA	NA	NA	NA	NA	NA	NA	NA	NA	NA	NA	NA	NA	NA	NA	NA	NA	NA	NA	NA	NA	NA	NA	NA	NA	NA	NA	NA
1200	9900	1200	1	6	82	NA	2	1	3	1	1	NA	1	2	NA	NA	NA	NA	NA	NA	NA	NA	NA	NA	NA	NA	NA	NA	NA	NA	NA	NA	NA	NA	16.41	6.2	9724	3.94	62.29	6.3	70	39.9	487.82	0.111	3.96	1.28	4.3	30.2	13.1
1201	9900	1201	2	48	582	2	2	2	3	2	2	2	2	2	2	2	2	2	2	2	2	2	2	2	2	2	2	2	2	2	2	78	109	57	30.24	11.8	21216	5.55	80.19	6.9	7	16.5	211.81	0.09	3.47	1.34	10	22.6	4.7
1202	9900	1202	2	61	NA	2	2	1	3	2	2	2	2	2	2	2	2	2	2	2	2	1	1	2	2	2	2	2	2	2	2	NA	NA	NA	NA	NA	NA	NA	NA	NA	NA	NA	NA	NA	NA	NA	NA	NA	NA
1203	9900	1203	1	75	911	1	2	3	3	3	1	2	2	2	2	2	1	2	2	2	2	2	1	2	2	2	2	2	2	2	2	54	164	59	31.79	374	10962	24.7	79.3	31.2	254	60.5	497.41	0.035	4.32	0.86	6.8	24.7	9.4
1204	9900	1204	2	0	12	NA	NA	1	NA	3	2	NA	NA	NA	NA	NA	NA	NA	NA	NA	NA	NA	NA	NA	NA	NA	NA	NA	NA	NA	NA	NA	NA	NA	NA	NA	NA	NA	NA	NA	NA	NA	NA	NA	NA	NA	NA	NA	NA
1205	9900	1205	2	16	197	2	2	3	2	3	2	NA	2	2	NA	NA	NA	NA	NA	NA	NA	NA	NA	NA	NA	NA	NA	NA	NA	NA	NA	80	104	70	18.78	10.2	17326	10.56	64.8	16.3	51	21.3	206.64	0.206	3.72	1.1	8.1	20.3	12
1206	9900	1206	1	13	161	NA	2	1	3	2	2	NA	2	2	NA	NA	NA	NA	NA	NA	NA	NA	NA	NA	NA	NA	NA	NA	NA	NA	NA	102	106	54	18.92	46.3	12818	22.91	69.63	32.9	15	19.9	258.3	0.16	4.84	1.46	5.7	37.2	6.7
1207	9900	1207	1	50	604	1	2	3	3	3	1	2	2	2	2	2	2	2	2	2	2	2	2	2	2	2	2	2	2	2	2	64	115	80	25.9	6.5	16796	14.86	38.66	38.4	17	19.7	436.9	0.035	5.87	0.78	4.4	29.8	10.4
1208	9900	1208	1	19	229	2	2	2	3	2	2	NA	1	2	NA	NA	NA	NA	NA	NA	NA	NA	NA	NA	NA	NA	NA	NA	NA	NA	NA	54	105	57	23.8	6.7	21658	20.76	55.49	37.4	44	28.1	333.58	252.72	3.72	1.17	3.8	41	11.2
1209	9900	1209	2	3	47	NA	2	2	1	3	2	NA	1	2	NA	NA	NA	NA	NA	NA	NA	NA	NA	NA	NA	NA	NA	NA	NA	NA	NA	NA	NA	NA	15.34	NA	NA	NA	NA	NA	NA	NA	NA	NA	NA	NA	NA	NA	NA
1210	9900	1210	2	56	678	2	2	2	2	5	1	2	1	2	1	1	2	2	2	2	2	1	1	1	2	2	2	2	2	2	1	68	108	70	38.97	4	16442	40.45	73.21	55.3	94	19	226.57	0.035	7.47	1.34	6.9	51.1	7.4
1211	9900	1211	2	16	200	2	2	4	2	0	2	NA	2	2	NA	NA	NA	NA	NA	NA	NA	NA	NA	NA	NA	NA	NA	NA	NA	NA	NA	60	109	55	27.25	3.2	12995	11.46	78.94	14.5	11	21.3	340.96	287	4.65	1.56	7.5	33.1	8.4
1212	9900	1212	2	47	573	2	2	2	3	2	2	2	2	2	2	2	2	2	2	2	2	2	2	2	2	2	2	2	2	2	2	86	104	74	21.86	7.7	15382	22.2	75.9	29.2	79	52.3	453.13	0.035	4.89	1.38	8	19	6.2
1213	9900	1213	2	17	210	2	2	3	1	3	2	NA	2	2	NA	NA	NA	NA	NA	NA	NA	NA	NA	NA	NA	NA	NA	NA	NA	NA	NA	78	98	68	22.66	11.3	15470	10.2	59.61	17.1	12	38.3	245.75	0.44	4.73	1.28	7.4	37	7.2
1214	9900	1214	1	2	26	NA	2	1	1	3	2	NA	2	2	NA	NA	NA	NA	NA	NA	NA	NA	NA	NA	NA	NA	NA	NA	NA	NA	NA	NA	NA	NA	15.41	NA	NA	7.88	62.65	12.6	25	NA	NA	NA	NA	NA	13.9	28.1	6.1
1215	9900	1215	2	1	22	NA	2	1	1	3	1	NA	2	2	NA	NA	NA	NA	NA	NA	NA	NA	NA	NA	NA	NA	NA	NA	NA	NA	NA	NA	NA	NA	NA	NA	NA	15.39	80.19	19.2	16	NA	NA	NA	NA	NA	7.1	61.1	10.7
1216	9900	1216	2	16	199	2	2	4	2	2	2	NA	1	2	NA	NA	NA	NA	NA	NA	NA	NA	NA	NA	NA	NA	NA	NA	NA	NA	NA	NA	NA	NA	23.73	5.3	12995	18.44	73.03	25.2	38	13.8	451.66	0.053	4.5	1.69	7	27.7	7.4
1217	9900	1217	1	14	170	NA	2	2	3	2	2	NA	2	2	NA	NA	NA	NA	NA	NA	NA	NA	NA	NA	NA	NA	NA	NA	NA	NA	NA	84	111	68	20.83	6.2	21658	13.78	66.41	20.8	31	14.9	388.19	0.088	3.75	1.39	6.9	27.1	8.8
1218	9900	1218	1	9	110	NA	2	3	3	2	2	NA	2	2	NA	NA	NA	NA	NA	NA	NA	NA	NA	NA	NA	NA	NA	NA	NA	NA	NA	82	106	70	16	9.6	17238	12.89	53.7	24	73	39.4	809.59	1.19	NA	NA	5.9	38.1	8.7
1219	9900	1219	2	44	539	2	2	2	3	2	2	2	2	2	1	2	2	2	2	2	2	2	2	2	2	2	2	2	2	2	2	66	149	97	20.48	2.7	1680	12.35	81.62	15.1	23	27.9	253.87	NA	NA	NA	7.1	35	5.9
1220	9900	1220	2	42	505	2	2	1	3	0	2	2	2	2	2	2	2	2	2	2	2	2	2	2	2	2	2	2	2	2	2	70	101	62	25.57	26.1	22542	9.85	100.96	9.8	5	24	539.48	0.035	3.9	1.08	5.5	31.5	6.1
1221	9900	1221	2	47	566	2	2	1	3	1	2	2	2	2	2	2	2	2	2	2	2	2	1	2	2	2	2	2	2	2	2	70	140	70	40.32	13	13614	29	75	38.7	42	43.5	290.03	38.05	4.73	1.19	7.3	32.4	9.4
1222	9900	1222	1	17	210	2	2	2	3	1	2	NA	2	2	NA	NA	NA	NA	NA	NA	NA	NA	NA	NA	NA	NA	NA	NA	NA	NA	NA	58	110	61	22.12	3.2	10343	20.23	48.15	42	74	27	600.73	0.035	3.23	1.6	7.9	25.9	6.3
1223	9900	1223	2	13	164	NA	2	2	1	2	2	NA	2	2	NA	NA	NA	NA	NA	NA	NA	NA	NA	NA	NA	NA	NA	NA	NA	NA	NA	64	97	34	17.13	5.3	10608	13.25	67.13	19.7	62	35.1	433.21	1.74	4.06	1.28	7	27	7.5
1224	9900	1224	2	13	156	NA	2	1	3	1	2	NA	1	2	NA	NA	NA	NA	NA	NA	NA	NA	NA	NA	NA	NA	NA	NA	NA	NA	NA	78	106	72	40.29	7.3	13702	19.51	61.4	31.8	156	39.2	409.59	1.01	5.64	1.42	9.5	31.2	6.4
1225	9900	1225	1	9	119	NA	2	1	3	0	2	NA	2	2	NA	NA	NA	NA	NA	NA	NA	NA	NA	NA	NA	NA	NA	NA	NA	NA	NA	90	114	52	14.39	8.5	7602	8.77	73.39	12	20	37.1	657.56	1.16	5.2	1.1	7.3	41.3	8.9
1226	9900	1226	1	60	731	2	1	2	3	3	2	2	2	2	2	2	2	2	2	2	2	2	2	2	2	2	2	2	2	2	2	56	138	74	26.94	3.2	7779	18.97	61.22	31	123	61.4	892.98	26.02	4.6	1.14	8.1	26.4	6.3
1227	9900	1227	2	53	639	1	2	2	3	2	2	2	2	2	1	2	2	2	2	2	2	2	2	2	2	1	2	2	2	2	2	72	110	74	24.81	17.6	16000	16.83	69.81	24.1	146	33.1	464.2	0.1	4.45	1.61	5.6	46.1	7.9
1228	9900	1228	2	13	158	NA	2	2	3	4	1	NA	2	2	NA	NA	NA	NA	NA	NA	NA	NA	NA	NA	NA	NA	NA	NA	NA	NA	NA	68	104	53	16.2	9.7	19360	10.38	56.92	18.2	53	36	866.41	1.79	4.32	1.56	6.1	40.1	5
1229	9900	1229	2	85	NA	1	2	2	1	4	2	2	2	2	2	2	2	2	2	2	2	1	2	2	2	2	2	2	2	2	2	82	172	78	24.65	6.2	2740	22.02	61.04	36.1	84	111	462.73	0.035	6.21	1.36	6.6	40.2	12.3
1230	9900	1230	1	19	234	2	2	3	2	0	2	NA	2	2	NA	NA	NA	NA	NA	NA	NA	NA	NA	NA	NA	NA	NA	NA	NA	NA	NA	64	111	67	19.23	36.1	31028	16.65	72.5	23	146	23.8	476.01	0.035	3.52	1.42	6.7	16	6.6
1231	9900	1231	1	28	344	2	2	4	1	2	2	2	2	2	2	2	2	2	2	2	2	2	1	2	2	2	2	2	2	2	2	74	124	79	44.77	28.9	27050	16.65	78.58	21.2	508	40.3	374.17	0.42	6.31	1.05	8.6	34.6	8.8
1232	9900	1232	2	20	248	2	2	2	3	2	1	2	2	2	2	2	2	2	2	2	2	2	2	2	2	2	2	2	2	2	2	NA	NA	NA	26.62	19.4	13083	NA	NA	NA	NA	NA	NA	NA	NA	NA	NA	NA	NA
1233	9900	1233	2	0	6	NA	NA	1	NA	3	2	NA	NA	NA	NA	NA	NA	NA	NA	NA	NA	NA	NA	NA	NA	NA	NA	NA	NA	NA	NA	NA	NA	NA	NA	NA	NA	NA	NA	NA	NA	NA	NA	NA	NA	NA	NA	NA	NA
1234	9900	1234	2	32	385	2	2	1	1	5	2	2	2	2	2	2	2	2	2	2	2	2	2	1	2	2	2	2	2	2	2	90	115	63	28.97	7.4	5923	39.38	82.88	47.5	39	54.4	188.19	0.035	8.04	1.53	11	NA	NA
1235	9900	1235	2	11	137	NA	2	1	3	1	2	NA	2	2	NA	NA	NA	NA	NA	NA	NA	NA	NA	NA	NA	NA	NA	NA	NA	NA	NA	94	107	65	15.82	8.5	4066	23.81	66.05	36	13	53.5	686.34	0.387	4.78	1.71	6.8	45	7.3
1236	9900	1236	1	22	275	2	2	3	3	1	2	2	2	2	2	2	2	2	2	2	2	2	1	2	2	2	2	2	2	2	2	58	134	82	42.5	NA	NA	NA	NA	NA	NA	NA	NA	NA	NA	NA	NA	NA	NA
1237	9900	1237	2	21	260	2	2	1	1	3	2	2	2	2	2	2	2	2	2	2	2	2	2	2	2	2	2	2	2	2	2	70	97	70	22.46	77	14056	13.25	66.95	19.8	42	67	319.55	0.57	4.24	1.11	7.8	31.9	8.9
1238	9900	1238	1	10	127	NA	2	2	3	1	2	NA	2	2	NA	NA	NA	NA	NA	NA	NA	NA	NA	NA	NA	NA	NA	NA	NA	NA	NA	84	117	78	24.23	6	9724	NA	NA	NA	NA	NA	NA	NA	NA	NA	NA	NA	NA
1239	9900	1239	2	39	NA	2	2	2	3	2	2	2	2	2	2	2	2	2	2	2	2	2	2	2	2	2	2	2	2	2	2	NA	NA	NA	NA	NA	NA	NA	NA	NA	NA	NA	NA	NA	NA	NA	NA	NA	NA
1240	9900	1240	1	19	237	2	2	2	3	3	2	NA	2	2	NA	NA	NA	NA	NA	NA	NA	NA	NA	NA	NA	NA	NA	NA	NA	NA	NA	64	124	60	25.24	25.7	22630	18.26	61.93	29.5	214	22	255.35	328.51	5.46	1.17	4.9	33.2	9.4
1241	9900	1241	1	16	195	2	2	3	3	0	2	NA	1	2	NA	NA	NA	NA	NA	NA	NA	NA	NA	NA	NA	NA	NA	NA	NA	NA	NA	90	102	60	26.98	10.3	22100	10.56	70.35	15	48	32.6	288.56	0.25	5.53	0.87	5.5	30.4	8
1242	9900	1242	1	20	251	2	2	1	3	1	2	2	2	2	2	2	2	2	2	2	2	2	2	2	2	2	2	2	2	2	2	86	130	62	25.95	22	41194	25.42	80.91	31.4	116	43.9	478.96	7.42	5.09	1.59	4.6	16.9	11.5
1243	9900	1243	2	45	547	2	1	2	3	0	2	2	2	2	2	2	2	2	2	2	2	2	1	2	2	2	2	2	2	2	2	64	110	68	33.61	14.9	14498	30.07	62.11	48.4	182	27.9	379.33	76.47	4.91	0.87	7.4	27.7	7.8
1244	9900	1244	1	66	803	1	2	2	3	2	2	2	2	2	2	2	2	2	2	1	2	2	2	2	2	2	2	2	2	2	2	102	144	89	38.04	80.9	15293	16.83	59.97	28.1	78	92.9	437.63	0.035	5.43	0.96	7.6	22.3	9.3
1245	9900	1245	1	43	520	1	2	2	1	2	2	2	2	2	2	2	2	2	2	2	2	2	1	2	2	2	2	2	2	2	2	72	110	73	30.87	24.5	4862	13.07	54.42	24	225	25.1	382.28	0.035	5.25	0.95	6.9	24.6	14.9
1246	9900	1246	1	39	NA	2	2	1	3	2	2	2	2	2	2	2	2	2	2	2	2	2	2	2	2	2	2	2	2	2	2	NA	NA	NA	NA	NA	NA	NA	NA	NA	NA	NA	NA	NA	NA	NA	NA	NA	NA
1247	9900	1247	1	1	17	NA	2	4	2	3	2	NA	2	2	NA	NA	NA	NA	NA	NA	NA	NA	NA	NA	NA	NA	NA	NA	NA	NA	NA	NA	NA	NA	NA	NA	NA	NA	NA	NA	NA	NA	NA	NA	NA	NA	NA	NA	NA
1248	9900	1248	2	4	52	NA	2	3	3	1	2	NA	2	2	NA	NA	NA	NA	NA	NA	NA	NA	NA	NA	NA	NA	NA	NA	NA	NA	NA	NA	NA	NA	14.68	NA	NA	18.08	79.66	22.7	27	60.2	554.98	0.17	4.01	1.66	5.5	37.9	5
1249	9900	1249	1	17	205	2	2	1	3	1	2	NA	2	2	NA	NA	NA	NA	NA	NA	NA	NA	NA	NA	NA	NA	NA	NA	NA	NA	NA	54	118	63	25.01	3.6	13967	28.82	78.4	36.8	41	31	471.58	0.035	3.44	1.04	4.6	28.5	12.9
1250	9900	1250	2	14	168	NA	2	1	3	0	2	NA	2	2	NA	NA	NA	NA	NA	NA	NA	NA	NA	NA	NA	NA	NA	NA	NA	NA	NA	66	99	55	26.52	9	22719	10.38	60.32	17.2	27	22.7	206.64	1.13	4.29	1.22	6.7	27.4	6.9
1251	9900	1251	1	71	860	1	2	3	3	2	2	2	2	2	2	2	2	2	2	2	2	2	2	2	2	2	2	1	2	2	2	54	158	76	23.17	NA	NA	12.35	36.52	33.8	582	13.8	48.71	NA	4.19	1.12	4.4	16.8	13.9
1252	9900	1252	1	42	511	2	2	2	3	1	2	2	2	2	1	2	2	2	2	2	2	2	1	2	2	2	2	2	1	2	2	68	132	83	37.83	5.9	10431	10.38	65.34	15.9	166	17	433.94	0.082	5.92	1.07	6.2	30.1	9.1
1253	9900	1253	1	47	570	1	2	1	1	3	2	2	2	2	2	2	2	2	2	2	2	2	1	2	2	2	2	2	2	2	2	62	130	82	24.69	20.2	40841	17.36	68.38	25.4	283	63.2	264.2	0.035	6.54	1.36	7.4	21.8	5.1
1254	9900	1254	2	0	11	NA	NA	1	NA	1	2	NA	NA	NA	NA	NA	NA	NA	NA	NA	NA	NA	NA	NA	NA	NA	NA	NA	NA	NA	NA	NA	NA	NA	NA	NA	NA	NA	NA	NA	NA	NA	NA	NA	NA	NA	NA	NA	NA
1255	9900	1255	2	68	818	2	2	4	2	4	2	2	2	2	1	2	2	2	2	2	2	1	1	2	2	2	2	2	2	2	1	68	114	57	29.91	5.6	6188	18.08	82.88	21.8	46	53.2	238.37	0.09	6.52	1.69	6.9	35.8	7.8
1256	9900	1256	1	1	NA	NA	2	1	3	3	2	NA	2	2	NA	NA	NA	NA	NA	NA	NA	NA	NA	NA	NA	NA	NA	NA	NA	NA	NA	NA	NA	NA	NA	NA	NA	NA	NA	NA	NA	NA	NA	NA	NA	NA	NA	NA	NA
1257	9900	1257	2	49	590	2	2	2	3	1	2	2	2	2	2	2	2	2	2	2	2	2	2	2	2	2	2	2	2	2	2	68	121	77	27.23	3.8	5304	14.86	70.88	21	30	26.5	620.66	0.07	5.82	1.36	8.1	27.9	5.3
1258	9900	1258	1	12	150	NA	2	4	3	1	2	NA	2	2	NA	NA	NA	NA	NA	NA	NA	NA	NA	NA	NA	NA	NA	NA	NA	NA	NA	78	104	63	21.03	4.4	7691	9.85	66.41	14.8	23	27.2	495.2	0.035	4.09	1.44	9.5	31.6	7.3
1259	9900	1259	2	2	31	NA	2	2	1	3	2	NA	2	2	NA	NA	NA	NA	NA	NA	NA	NA	NA	NA	NA	NA	NA	NA	NA	NA	NA	NA	NA	NA	14.92	NA	NA	NA	NA	NA	NA	NA	NA	NA	NA	NA	NA	NA	NA
1260	9900	1260	1	80	966	1	2	3	3	4	1	2	2	2	1	2	2	2	2	2	2	2	1	2	2	1	2	2	1	1	2	52	125	66	26.06	9	8575	17.01	60.68	28	187	62.5	382.28	0.035	3.72	1.28	6.6	26.3	11.5
1261	9900	1261	1	10	130	NA	2	3	2	3	2	NA	1	2	NA	NA	NA	NA	NA	NA	NA	NA	NA	NA	NA	NA	NA	NA	NA	NA	NA	92	118	55	22.12	6.6	11227	8.06	69.63	11.6	73	32.4	375.64	0.035	4.53	1.33	7.4	50.2	6.9
1262	9900	1262	2	85	NA	2	2	2	3	1	2	2	2	2	1	2	2	2	2	2	2	2	2	2	2	2	2	2	2	2	2	NA	NA	NA	35.04	NA	NA	15.22	77.69	19.6	14	17.4	320.29	0.3	3.9	1.28	6.9	17.4	7.1
1263	9900	1263	1	48	584	2	2	4	2	2	2	2	2	2	2	2	2	2	2	2	2	2	2	2	2	2	2	2	2	2	2	82	134	82	30.92	49.6	6807	16.47	65.51	25.1	29	23.6	267.89	240.4	5.66	0.73	9	32.5	5.9
1264	9900	1264	2	40	489	2	1	3	2	2	2	2	1	2	2	2	2	2	2	2	2	2	2	2	2	2	2	2	2	2	2	72	107	77	31.77	10.6	19271	10.38	68.74	15.1	19	37.6	233.95	0.035	5.38	1.03	6.9	40.9	5.3
1265	9900	1265	1	9	117	NA	2	3	3	1	2	NA	2	2	NA	NA	NA	NA	NA	NA	NA	NA	NA	NA	NA	NA	NA	NA	NA	NA	NA	70	104	61	21.75	4.9	7249	17.9	73.21	24.4	49	36.2	932.09	0.035	6.03	0.94	6	45.2	7.1
1266	9900	1266	2	5	72	NA	2	1	3	2	2	NA	2	2	NA	NA	NA	NA	NA	NA	NA	NA	NA	NA	NA	NA	NA	NA	NA	NA	NA	NA	NA	NA	14.82	NA	NA	15.57	35.98	43.3	30	NA	NA	NA	NA	NA	5.4	46.7	11.4
1267	9900	1267	2	22	276	2	2	2	3	2	1	2	2	2	2	2	2	2	2	2	2	2	2	2	2	2	2	2	2	2	2	68	102	70	22.53	11.6	13967	13.43	62.83	21.4	22	18.3	450.18	0.133	4.53	1.28	6.6	41.7	8.6
1268	9900	1268	2	67	810	1	2	4	3	2	2	2	2	2	2	2	2	2	2	2	2	2	1	2	2	1	2	1	2	2	2	70	152	48	25.43	4.4	4155	19.87	85.03	23.4	44	49.6	449.44	0.035	6.15	2.13	6.1	24	5.3
1269	9900	1269	2	13	166	NA	2	3	3	3	2	NA	1	2	NA	NA	NA	NA	NA	NA	NA	NA	NA	NA	NA	NA	NA	NA	NA	NA	NA	114	118	66	17.85	19.7	10696	8.41	67.3	12.5	36	45.5	723.98	NA	3.93	1.56	7.9	35.4	7.5
1270	9900	1270	2	25	309	2	2	3	2	5	1	2	1	2	2	2	2	2	2	2	2	2	1	2	2	2	2	2	2	2	2	114	115	69	37.82	16.3	26255	10.38	84.49	12.3	11	38.3	191.88	0.46	7.76	1.67	12	14.3	3.3
1271	9900	1271	2	6	77	NA	2	2	1	3	2	NA	2	2	NA	NA	NA	NA	NA	NA	NA	NA	NA	NA	NA	NA	NA	NA	NA	NA	NA	NA	NA	NA	15.1	7.3	8044	15.57	60.14	25.9	29	67	661.99	0.035	4.58	1.25	7	37.2	6.5
1272	9900	1272	1	12	148	NA	2	3	3	3	2	NA	2	2	NA	NA	NA	NA	NA	NA	NA	NA	NA	NA	NA	NA	NA	NA	NA	NA	NA	76	90	58	15.07	3.8	3801	13.43	70.71	19	50	40.3	509.22	0.71	4.29	1.5	4.4	59.1	9.5
1273	9900	1273	2	73	880	2	2	4	3	2	2	2	2	2	1	2	2	2	2	2	2	2	2	2	2	2	2	2	2	2	2	66	159	69	33.85	2.6	5039	14.32	52.63	27.2	78	76.8	195.57	0.035	4.97	1.26	7.5	23.8	6.4
1274	9900	1274	2	44	537	2	2	2	3	2	2	2	2	2	2	2	2	2	2	2	2	2	2	2	2	2	2	2	2	2	2	64	101	73	23.61	3.2	6630	35.26	75.72	46.6	11	23.8	121.03	0.035	5.69	1.95	6.9	17.7	6.8
1275	9900	1275	1	17	209	2	2	2	1	3	2	NA	2	2	NA	NA	NA	NA	NA	NA	NA	NA	NA	NA	NA	NA	NA	NA	NA	NA	NA	66	113	64	19.69	2.7	5481	17.72	70.35	25.2	115	22	390.4	0.035	4.63	1.64	5.2	27.7	6.3
1276	9900	1276	2	70	846	1	2	4	1	3	2	2	1	2	1	1	1	2	1	2	2	2	1	1	2	2	2	2	2	1	2	66	144	69	27.55	1.2	3890	15.93	57.1	27.9	201	76.1	656.08	114.46	3.28	1.11	8.9	30	8.2
1277	9900	1277	1	19	229	2	2	3	1	0	2	NA	2	2	NA	NA	NA	NA	NA	NA	NA	NA	NA	NA	NA	NA	NA	NA	NA	NA	NA	68	102	54	19.71	3.4	7691	18.08	69.81	25.9	115	21.5	316.6	0.08	4.32	1.67	9.4	27.3	7.9
1278	9900	1278	1	55	663	2	2	5	2	1	1	2	2	2	1	2	2	2	2	2	1	2	2	2	2	2	2	2	2	2	2	78	133	80	23.55	9.8	6718	12.35	51.02	24.2	141	17.9	387.45	NA	NA	NA	7.8	10.9	4
1279	9900	1279	1	72	875	2	1	4	2	5	2	2	1	2	2	9	2	9	9	2	2	2	2	1	1	2	2	2	2	2	9	98	125	60	27.3	890	11492	13.07	53.88	24.3	293	11.6	162.36	560	5.77	1.14	9	31.4	8.9
1280	9900	1280	2	78	NA	1	2	3	3	1	2	2	2	2	1	2	2	2	2	2	2	2	2	2	2	2	2	2	2	2	2	NA	NA	NA	NA	NA	NA	NA	NA	NA	NA	NA	NA	NA	NA	NA	NA	NA	NA
1281	9900	1281	2	27	328	2	2	3	3	0	2	2	2	2	2	2	2	2	2	2	2	2	2	2	2	2	2	2	2	2	2	72	123	91	18.96	25.8	16177	8.77	60.32	14.5	22	28.3	813.28	0.035	4.4	1.8	9.8	20.2	5.7
1282	9900	1282	1	45	549	2	2	1	3	2	2	2	2	2	2	2	2	2	2	2	2	2	2	2	2	2	2	1	2	2	2	48	127	72	23.23	3.2	10343	19.15	63.37	30.2	165	30.6	385.24	1.59	6.88	1.56	4.4	30.9	9.6
1283	9900	1283	1	67	809	2	2	1	3	3	2	2	2	2	2	2	2	2	2	2	2	2	2	2	2	2	2	2	2	2	2	72	113	60	23.86	16.3	14940	11.81	61.04	19.4	480	14.7	323.24	335.63	4.5	1.06	9.4	17.9	10.5
1284	9900	1284	2	36	438	2	2	2	1	2	2	2	2	2	2	2	2	2	2	2	2	2	2	2	2	1	2	2	2	2	2	60	105	73	23.11	5.2	8928	23.99	58.89	40.7	23	24.7	198.52	0.14	4.76	1.99	5.4	30	8.5
1285	9900	1285	2	85	NA	1	2	3	3	3	2	1	2	2	1	2	2	2	2	2	2	2	2	2	2	2	2	1	2	1	2	58	160	59	25.15	166.8	3890	10.74	59.43	18.1	85	66.6	405.9	0.035	5.87	1.47	4	24.6	9.6
1286	9900	1286	2	3	46	NA	2	3	3	4	2	NA	1	2	NA	NA	NA	NA	NA	NA	NA	NA	NA	NA	NA	NA	NA	NA	NA	NA	NA	NA	NA	NA	14.76	NA	NA	NA	NA	NA	NA	NA	NA	NA	NA	NA	18.3	25.7	4.3
1287	9900	1287	2	17	209	2	2	1	3	1	2	NA	2	2	NA	NA	NA	NA	NA	NA	NA	NA	NA	NA	NA	NA	NA	NA	NA	NA	NA	66	106	67	19.76	91	31736	11.64	96.48	13.5	8	32.8	500.36	0.035	4.47	1.45	8.6	29	10.2
1288	9900	1288	1	20	248	1	2	3	1	0	2	2	2	2	2	1	2	2	2	2	2	2	2	2	2	2	2	2	2	2	2	64	114	71	28.2	7.5	8575	17.36	70.71	24.6	106	25.4	424.35	0.058	4.71	1.3	6.6	24	9.6
1289	9900	1289	2	0	11	NA	NA	4	NA	3	1	NA	NA	NA	NA	NA	NA	NA	NA	NA	NA	NA	NA	NA	NA	NA	NA	NA	NA	NA	NA	NA	NA	NA	NA	NA	NA	NA	NA	NA	NA	NA	NA	NA	NA	NA	NA	NA	NA
1290	9900	1290	2	54	NA	2	2	2	3	0	2	2	2	2	2	2	2	2	2	2	2	2	2	2	2	2	2	2	2	2	2	NA	NA	NA	NA	NA	NA	NA	NA	NA	NA	NA	NA	NA	NA	NA	NA	NA	NA
1291	9900	1291	1	0	5	NA	NA	2	NA	3	2	NA	NA	NA	NA	NA	NA	NA	NA	NA	NA	NA	NA	NA	NA	NA	NA	NA	NA	NA	NA	NA	NA	NA	NA	NA	NA	NA	NA	NA	NA	NA	NA	NA	NA	NA	NA	NA	NA
1292	9900	1292	2	32	391	2	2	2	3	2	2	2	2	2	2	2	2	2	2	2	2	1	2	2	2	2	2	2	2	2	2	82	107	69	23.36	7.2	9459	10.38	74.64	13.9	22	53	574.9	0.035	3.67	1.14	6.2	25.8	4.7
1293	9900	1293	1	15	181	NA	2	2	3	2	2	NA	2	1	NA	NA	NA	NA	NA	NA	NA	NA	NA	NA	NA	NA	NA	NA	NA	NA	NA	NA	NA	NA	16.43	NA	NA	29.71	60.86	48.8	26	27.4	438.37	2	3.59	1.19	4.1	37.2	11.8
1294	9900	1294	1	14	NA	NA	2	3	3	3	2	NA	2	2	NA	NA	NA	NA	NA	NA	NA	NA	NA	NA	NA	NA	NA	NA	NA	NA	NA	NA	NA	NA	NA	NA	NA	NA	NA	NA	NA	NA	NA	NA	NA	NA	NA	NA	NA
1295	9900	1295	1	60	723	2	2	3	3	2	2	2	2	2	2	2	2	2	2	2	2	2	1	2	2	2	2	2	2	2	2	98	146	93	34.35	17.9	8133	18.44	51.37	35.9	93	23.8	313.65	NA	4.91	1.7	6.1	33.7	8.5
1296	9900	1296	2	79	960	9	1	5	2	5	2	2	2	2	2	1	1	1	1	2	2	2	2	2	2	2	2	2	2	1	1	72	80	61	17.43	NA	NA	7.16	42.07	17	95	16.5	180.81	0.06	7.06	2.12	4.5	36.3	5.5
1297	9900	1297	1	79	NA	1	2	5	3	3	2	2	2	2	2	1	1	1	1	1	2	2	2	2	2	2	2	2	2	2	1	NA	NA	NA	NA	NA	NA	NA	NA	NA	NA	NA	NA	NA	NA	NA	NA	NA	NA
1298	9900	1298	1	0	4	NA	NA	1	NA	2	2	NA	NA	NA	NA	NA	NA	NA	NA	NA	NA	NA	NA	NA	NA	NA	NA	NA	NA	NA	NA	NA	NA	NA	NA	NA	NA	NA	NA	NA	NA	NA	NA	NA	NA	NA	NA	NA	NA
1299	9900	1299	1	85	NA	1	2	1	3	2	2	2	2	2	2	2	2	2	2	2	2	2	2	2	2	2	2	2	1	2	2	72	158	78	27.41	38.7	5658	17.54	61.22	28.7	420	39.2	383.76	0.05	6.26	1	8.6	26.2	7.5
1300	9900	1300	2	11	134	NA	2	1	3	2	2	NA	2	2	NA	NA	NA	NA	NA	NA	NA	NA	NA	NA	NA	NA	NA	NA	NA	NA	NA	78	97	64	23.39	21.8	10608	10.02	57.28	17.5	40	49.4	416.23	0.035	3	1.13	11.1	39	4.7
1301	9900	1301	1	43	520	2	2	2	3	2	2	2	2	2	2	2	2	2	2	2	2	2	2	2	2	2	2	1	2	2	2	70	109	72	21.47	4.7	17680	13.96	63.01	22.2	311	65.9	288.56	0.06	4.6	1.22	5.6	23.6	10.8
1302	9900	1302	1	12	148	NA	2	1	3	1	2	NA	2	2	NA	NA	NA	NA	NA	NA	NA	NA	NA	NA	NA	NA	NA	NA	NA	NA	NA	88	99	76	25.36	1.4	6542	NA	NA	NA	NA	NA	NA	NA	NA	NA	NA	NA	NA
1303	9900	1303	1	1	23	NA	2	2	3	3	2	NA	2	2	NA	NA	NA	NA	NA	NA	NA	NA	NA	NA	NA	NA	NA	NA	NA	NA	NA	NA	NA	NA	NA	NA	NA	10.56	84.67	12.5	9	NA	NA	NA	NA	NA	10.1	56	5.2
1304	9900	1304	2	0	2	NA	NA	4	NA	0	2	NA	NA	NA	NA	NA	NA	NA	NA	NA	NA	NA	NA	NA	NA	NA	NA	NA	NA	NA	NA	NA	NA	NA	NA	NA	NA	NA	NA	NA	NA	NA	NA	NA	NA	NA	NA	NA	NA
1305	9900	1305	1	64	777	2	2	4	3	1	2	2	2	2	2	2	2	2	2	2	2	2	2	2	2	2	2	2	2	2	2	88	150	71	19.76	3.9	5569	29.71	60.68	49	239	31.7	276.75	154.85	4.6	1.26	12.8	27.9	10.1
1306	9900	1306	2	62	748	2	2	3	1	1	2	2	2	2	1	2	2	2	2	2	2	2	2	2	2	2	2	2	2	2	2	80	136	71	28.49	5	7691	13.78	58.53	23.5	133	25.4	503.32	62.6	5.69	0.64	8.8	31.3	6.3
1307	9900	1307	2	42	514	2	2	3	3	0	2	2	2	2	2	2	2	2	2	2	2	2	2	2	2	2	2	2	2	2	2	62	127	78	27.52	1.5	1591	28.64	62.29	46	108	15.2	245.75	2.39	4.76	1.03	9.2	31.1	6.2
1308	9900	1308	1	4	56	NA	2	1	3	0	2	NA	2	2	NA	NA	NA	NA	NA	NA	NA	NA	NA	NA	NA	NA	NA	NA	NA	NA	NA	NA	NA	NA	15.75	NA	NA	NA	NA	NA	NA	NA	NA	NA	NA	NA	NA	NA	NA
1309	9900	1309	2	22	273	2	2	3	1	2	1	2	2	1	2	2	2	2	2	2	2	2	2	2	2	2	2	2	2	2	2	102	108	60	24.81	4.4	11846	8.06	87.71	9.2	3	17	303.32	0.11	7.84	1.88	11.3	17.1	3.4
1310	9900	1310	1	6	84	NA	2	2	1	1	2	NA	2	2	NA	NA	NA	NA	NA	NA	NA	NA	NA	NA	NA	NA	NA	NA	NA	NA	NA	NA	NA	NA	15.41	2.9	4950	13.78	54.42	25.3	34	52.1	1157.18	0.035	4.03	1.44	5.9	32.8	8.2
1311	9900	1311	1	13	157	NA	2	1	3	0	2	NA	2	2	NA	NA	NA	NA	NA	NA	NA	NA	NA	NA	NA	NA	NA	NA	NA	NA	NA	74	88	62	16.06	6	10873	13.6	68.38	19.9	48	20.2	736.52	1.25	4.84	1.39	10.6	42	5.9
1312	9900	1312	2	22	266	2	2	3	1	4	2	2	2	2	2	2	2	2	2	2	2	2	2	2	2	2	2	1	2	2	2	88	102	54	28.17	5.4	7426	20.41	63.72	32	35	53.7	171.22	6.07	4.91	1.6	7.4	17.2	5
1313	9900	1313	1	0	1	NA	NA	1	NA	1	2	NA	NA	NA	NA	NA	NA	NA	NA	NA	NA	NA	NA	NA	NA	NA	NA	NA	NA	NA	NA	NA	NA	NA	NA	NA	NA	NA	NA	NA	NA	NA	NA	NA	NA	NA	NA	NA	NA
1314	9900	1314	2	14	179	NA	2	2	3	2	2	NA	2	2	NA	NA	NA	NA	NA	NA	NA	NA	NA	NA	NA	NA	NA	NA	NA	NA	NA	66	98	56	23.67	7.8	10785	NA	NA	NA	NA	NA	NA	NA	NA	NA	NA	NA	NA
1315	9900	1315	1	54	651	2	2	1	3	0	2	2	2	2	2	2	2	2	2	2	2	2	2	2	2	2	2	2	2	2	2	NA	NA	NA	29	48	12111	12.35	62.29	19.8	153	33.5	570.47	0.11	5.28	0.8	11.8	27.5	7.3
1316	9900	1316	2	65	787	1	1	4	1	3	2	2	2	2	1	2	2	9	2	2	2	1	1	2	2	1	2	2	2	2	2	80	147	64	32.81	350	10785	11.1	68.92	16.1	35	35.8	233.95	0.035	6.08	1.42	10.1	24.7	8.2
1317	9900	1317	1	0	3	NA	NA	3	NA	1	2	NA	NA	NA	NA	NA	NA	NA	NA	NA	NA	NA	NA	NA	NA	NA	NA	NA	NA	NA	NA	NA	NA	NA	NA	NA	NA	NA	NA	NA	NA	NA	NA	NA	NA	NA	NA	NA	NA
1318	9900	1318	2	4	59	NA	2	1	1	2	2	NA	2	2	NA	NA	NA	NA	NA	NA	NA	NA	NA	NA	NA	NA	NA	NA	NA	NA	NA	NA	NA	NA	14.27	NA	NA	17.01	75.54	22.5	31	41.4	474.53	0.385	4.71	1.94	5.2	37.3	8.4
1319	9900	1319	1	10	123	NA	2	1	3	0	2	NA	2	2	NA	NA	NA	NA	NA	NA	NA	NA	NA	NA	NA	NA	NA	NA	NA	NA	NA	78	97	70	22.13	2.7	3978	15.39	75.9	20.3	111	29.9	453.13	0.167	4.11	1.54	5.4	34.6	10
1320	9900	1320	1	2	34	NA	2	2	3	3	2	NA	2	2	NA	NA	NA	NA	NA	NA	NA	NA	NA	NA	NA	NA	NA	NA	NA	NA	NA	NA	NA	NA	14.43	NA	NA	21.66	62.65	34.6	37	NA	NA	NA	NA	NA	5.1	43.1	8.5
1321	9900	1321	1	7	94	NA	2	2	1	2	2	NA	1	2	NA	NA	NA	NA	NA	NA	NA	NA	NA	NA	NA	NA	NA	NA	NA	NA	NA	NA	NA	NA	14.87	20.6	11846	14.68	65.51	22.4	53	27.2	501.1	0.1	4.34	2.16	6.1	47.8	9.4
1322	9900	1322	1	33	408	2	2	1	3	1	2	2	2	2	2	2	2	2	2	2	2	2	2	2	2	2	2	2	2	2	2	52	123	79	29.45	4	20862	14.68	57.1	25.7	89	6.6	543.17	130.57	6.03	1.17	7.5	25.8	5.5
1323	9900	1323	2	18	224	2	2	1	3	3	2	NA	2	2	NA	NA	NA	NA	NA	NA	NA	NA	NA	NA	NA	NA	NA	NA	NA	NA	NA	66	94	65	23.58	7.9	14674	18.62	86.82	21.4	15	22.9	334.31	0.25	3.03	1.06	4.1	50.3	8.5
1324	9900	1324	1	9	115	NA	2	3	1	2	2	NA	1	2	NA	NA	NA	NA	NA	NA	NA	NA	NA	NA	NA	NA	NA	NA	NA	NA	NA	104	109	78	21.14	80	16089	3.4	59.25	5.7	79	47.6	365.31	0.13	4.09	1.52	6.8	21.3	14.7
1325	9900	1325	1	38	460	2	2	3	3	5	1	2	2	2	2	2	2	2	2	2	2	2	2	2	2	2	2	2	2	2	1	88	107	80	33.99	0.3	1326	11.99	69.27	17.3	61	49.6	450.18	0.035	4.99	1.11	8.8	23	6.1
1326	9900	1326	2	1	NA	NA	2	1	3	1	2	NA	2	2	NA	NA	NA	NA	NA	NA	NA	NA	NA	NA	NA	NA	NA	NA	NA	NA	NA	NA	NA	NA	NA	NA	NA	NA	NA	NA	NA	NA	NA	NA	NA	NA	NA	NA	NA
1327	9900	1327	1	3	42	NA	2	3	3	2	2	NA	2	2	NA	NA	NA	NA	NA	NA	NA	NA	NA	NA	NA	NA	NA	NA	NA	NA	NA	NA	NA	NA	15.01	NA	NA	17.01	75.72	22.5	36	89.2	752.02	0.035	3.9	1.18	6.8	42.4	8.6
1328	9900	1328	1	54	656	2	1	1	3	1	2	2	2	2	2	2	2	2	2	2	2	2	1	2	1	2	2	2	2	2	2	56	114	71	30.27	2.3	4243	21.66	80.73	26.8	125	55.3	356.45	0.035	6.39	0.91	7.5	32.7	7.6
1329	9900	1329	1	46	559	2	2	1	3	0	2	2	2	2	2	2	2	2	2	2	2	2	2	2	2	2	2	2	2	2	2	62	120	61	22.17	12.8	23072	9.85	63.55	15.5	122	16.5	450.92	NA	4.19	0.96	5.5	30.5	9
1330	9900	1330	1	17	207	NA	2	4	3	0	2	NA	2	2	NA	NA	NA	NA	NA	NA	NA	NA	NA	NA	NA	NA	NA	NA	NA	NA	NA	68	117	63	23.45	12.8	13790	12.89	68.74	18.8	57	28.3	404.42	0.035	2.97	1.25	5.5	35.3	8.8
1331	9900	1331	1	25	310	9	2	3	3	1	2	2	2	2	2	2	2	2	2	2	2	2	2	2	2	2	2	2	2	2	2	64	107	59	32.71	36.4	21393	23.81	74.11	32.1	267	20.2	323.24	17.76	4.81	0.95	6.8	36.9	10.9
1332	9900	1332	2	63	759	1	2	5	2	2	2	2	2	2	1	1	2	2	2	2	1	2	2	1	2	2	2	1	2	1	2	92	118	62	27.1	2	4508	24.34	64.26	37.9	91	16.8	145.39	66.98	4.65	0.93	9.3	31	8.4
1333	9900	1333	2	50	604	2	2	4	3	4	2	2	1	2	1	2	2	2	2	2	2	2	2	2	2	2	2	2	2	2	2	80	127	77	20.44	10.5	15293	13.96	75.54	18.5	10	16.8	310.7	225	4.55	1.39	11.9	19.4	9
1334	9900	1334	1	11	137	NA	2	3	1	3	1	NA	1	2	NA	NA	NA	NA	NA	NA	NA	NA	NA	NA	NA	NA	NA	NA	NA	NA	NA	80	105	66	16.04	6.5	10962	20.94	68.74	30.5	36	48	508.48	0.035	5.9	1.89	6.3	48.5	8.8
1335	9900	1335	1	17	214	1	2	2	1	3	2	NA	2	2	NA	NA	NA	NA	NA	NA	NA	NA	NA	NA	NA	NA	NA	NA	NA	NA	NA	56	126	78	27.84	9.7	23161	18.26	81.09	22.5	30	19.3	396.31	0.035	4.94	1.34	6.1	26.4	5.5
1336	9900	1336	2	37	448	2	2	2	3	4	2	2	1	2	2	2	2	2	2	2	2	2	2	2	2	2	2	2	2	2	2	94	111	67	21.82	1.1	2387	36.16	90.57	39.9	8	64.8	424.35	0.035	6.78	2.56	9.9	17.5	6.3
1337	9900	1337	1	10	131	NA	2	3	3	2	2	NA	2	2	NA	NA	NA	NA	NA	NA	NA	NA	NA	NA	NA	NA	NA	NA	NA	NA	NA	82	90	57	26.93	4	7602	18.97	72.32	26.2	29	29.2	417.71	0.08	3.65	0.95	9.3	23	8.8
1338	9900	1338	2	0	0	NA	NA	1	NA	0	2	NA	NA	NA	NA	NA	NA	NA	NA	NA	NA	NA	NA	NA	NA	NA	NA	NA	NA	NA	NA	NA	NA	NA	NA	NA	NA	NA	NA	NA	NA	NA	NA	NA	NA	NA	NA	NA	NA
1339	9900	1339	2	66	804	1	2	3	3	4	1	2	2	2	1	2	2	2	2	2	2	2	2	1	2	2	2	2	2	2	2	NA	NA	NA	28.51	7.3	9812	13.25	66.59	19.9	42	18.6	363.1	0.52	5.43	1.5	4.6	44.8	9.3
1340	9900	1340	1	16	196	2	2	3	3	4	2	NA	2	2	NA	NA	NA	NA	NA	NA	NA	NA	NA	NA	NA	NA	NA	NA	NA	NA	NA	86	126	70	28.49	3.4	5127	26.67	72.67	36.7	51	44.6	559.4	0.035	5.07	1.26	5.7	32.1	8.9
1341	9900	1341	1	7	87	NA	2	1	1	2	2	NA	1	2	NA	NA	NA	NA	NA	NA	NA	NA	NA	NA	NA	NA	NA	NA	NA	NA	NA	NA	NA	NA	20.72	9.6	6807	11.81	61.04	19.4	31	61.6	532.84	0.157	4.73	1.28	4.8	36.7	7.1
1342	9900	1342	2	78	940	2	2	4	3	2	2	2	2	2	1	2	2	2	2	2	2	2	1	2	2	2	2	2	2	2	2	68	170	64	48.81	102	3006	8.41	69.45	12.1	75	57.3	199.26	0.12	7.34	1.39	8.2	30.3	5.7
1343	9900	1343	2	72	867	1	2	3	3	3	2	2	2	2	1	2	2	2	2	2	2	2	1	2	2	2	2	2	2	2	2	56	129	78	36.46	11.4	12818	20.94	58.89	35.6	122	24.9	377.12	0.1	6.03	1.56	5.9	27	9.3
1344	9900	1344	2	19	233	1	2	1	3	2	2	NA	1	2	NA	NA	NA	NA	NA	NA	NA	NA	NA	NA	NA	NA	NA	NA	NA	NA	NA	82	116	84	42.55	19.7	20597	12.71	64.44	19.7	19	30.6	776.38	0.035	4.34	0.8	12	37.3	4.4
1345	9900	1345	2	6	74	NA	2	3	1	3	2	NA	2	2	NA	NA	NA	NA	NA	NA	NA	NA	NA	NA	NA	NA	NA	NA	NA	NA	NA	NA	NA	NA	14.07	9.5	18564	18.08	56.56	32	29	30.8	780.07	0.08	3.34	1.11	8.6	36.1	6.1
1346	9900	1346	1	85	NA	2	2	2	3	1	2	2	2	2	2	2	2	2	2	2	2	2	2	2	2	2	2	2	2	2	2	NA	NA	NA	NA	NA	NA	NA	NA	NA	NA	NA	NA	NA	NA	NA	NA	NA	NA
1347	9900	1347	1	12	156	NA	2	4	3	1	2	NA	2	2	NA	NA	NA	NA	NA	NA	NA	NA	NA	NA	NA	NA	NA	NA	NA	NA	NA	112	112	52	25.68	4.5	15470	5.19	85.56	6.1	14	27.6	367.52	0.17	4.01	0.8	4.1	50.6	9.4
1348	9900	1348	1	4	51	NA	2	2	1	3	1	NA	1	2	NA	NA	NA	NA	NA	NA	NA	NA	NA	NA	NA	NA	NA	NA	NA	NA	NA	NA	NA	NA	16.86	NA	NA	17.01	69.09	24.6	22	59.1	686.34	0.035	4.99	1.11	5.3	49.2	10
1349	9900	1349	1	16	NA	2	2	2	1	2	2	NA	2	2	NA	NA	NA	NA	NA	NA	NA	NA	NA	NA	NA	NA	NA	NA	NA	NA	NA	NA	NA	NA	NA	NA	NA	NA	NA	NA	NA	NA	NA	NA	NA	NA	NA	NA	NA
1350	9900	1350	2	12	145	NA	2	2	1	0	2	NA	2	2	NA	NA	NA	NA	NA	NA	NA	NA	NA	NA	NA	NA	NA	NA	NA	NA	NA	74	114	60	33.45	10.3	8486	8.77	85.92	10.2	16	24.9	284.87	0.035	3.47	1.03	7	36	6.3
1351	9900	1351	2	81	983	1	2	3	1	2	2	2	2	2	1	1	2	2	2	2	2	2	2	2	2	2	2	2	2	2	2	60	124	56	18.73	85	2652	10.2	69.99	14.6	157	22.7	518.81	0.035	4.22	1.18	8.2	26.7	7.8
1352	9900	1352	1	67	809	2	1	2	3	3	2	2	2	2	2	2	2	2	2	2	2	2	2	2	2	2	2	1	2	2	2	68	131	0	24.85	0.5	8663	20.23	66.23	30.5	200	42.8	378.59	0.13	5.25	0.82	5.4	28	8.4
1353	9900	1353	2	48	579	2	2	4	3	1	2	2	2	2	2	2	2	2	2	2	2	2	1	2	2	2	2	2	2	2	2	66	109	69	31.34	8.2	3713	11.64	76.25	15.3	3	47.8	1497.4	0.078	5.72	0.89	6.4	36.1	8.6
1354	9900	1354	2	16	203	2	2	2	3	3	2	NA	2	2	NA	NA	NA	NA	NA	NA	NA	NA	NA	NA	NA	NA	NA	NA	NA	NA	NA	90	123	67	41.15	7.6	22984	9.85	80.19	12.3	27	23.3	174.91	0.035	4.65	1.39	7.1	27.5	9.1
1355	9900	1355	2	0	10	NA	NA	1	NA	3	1	NA	NA	NA	NA	NA	NA	NA	NA	NA	NA	NA	NA	NA	NA	NA	NA	NA	NA	NA	NA	NA	NA	NA	NA	NA	NA	NA	NA	NA	NA	NA	NA	NA	NA	NA	NA	NA	NA
1356	9900	1356	1	35	428	2	2	2	3	1	2	2	2	2	2	2	2	2	2	2	2	2	2	2	2	2	2	2	2	2	2	72	124	88	31.94	4.5	17857	20.59	70.53	29.2	249	19.3	174.91	19.11	6.15	0.95	7.6	29.2	7.5
1357	9900	1357	2	50	603	1	1	1	1	3	2	2	2	2	2	2	2	2	2	2	2	2	1	2	2	2	2	2	2	2	2	74	145	83	36.63	7.6	12553	NA	NA	NA	NA	NA	NA	NA	NA	NA	11.6	35.8	4.9
1358	9900	1358	2	75	904	1	2	1	3	0	2	2	2	2	1	2	2	2	2	2	2	1	1	2	2	2	2	2	2	2	2	60	211	96	34.69	19.5	5746	6.98	49.23	14.2	57	29	400.73	0.05	6.21	1.48	7.1	53.4	11.8
1359	9900	1359	2	11	142	NA	2	1	3	0	2	NA	2	2	NA	NA	NA	NA	NA	NA	NA	NA	NA	NA	NA	NA	NA	NA	NA	NA	NA	84	121	66	25.34	6.3	4597	20.59	70.35	29.3	13	31	402.95	0.654	4.22	1.36	7.2	31.9	5.5
1360	9900	1360	2	12	146	NA	2	1	3	1	2	NA	2	2	NA	NA	NA	NA	NA	NA	NA	NA	NA	NA	NA	NA	NA	NA	NA	NA	NA	72	103	59	15.41	38.7	17945	24.88	74.46	33.4	36	39.4	612.54	0.11	5.12	1.71	5.7	49.4	5.3
1361	9900	1361	2	14	169	NA	2	1	3	2	2	NA	1	2	NA	NA	NA	NA	NA	NA	NA	NA	NA	NA	NA	NA	NA	NA	NA	NA	NA	66	98	67	23.49	6.2	3359	10.74	60.32	17.8	29	17.7	400.73	0.2	3.28	1.06	8.3	40.1	8.4
1362	9900	1362	2	79	950	2	2	4	2	2	2	2	2	2	2	2	2	2	2	2	2	2	2	2	2	2	2	2	2	2	2	78	145	69	28.9	40.3	31470	18.62	68.92	27	33	35.8	397.04	0.035	5.12	0.89	5.4	24	7.1
1363	9900	1363	1	17	210	2	2	1	3	1	2	NA	1	2	NA	NA	NA	NA	NA	NA	NA	NA	NA	NA	NA	NA	NA	NA	NA	NA	NA	60	117	66	20.56	10.7	37128	17.72	69.45	25.5	73	15.2	349.07	146.69	4.58	1.53	4.4	44.3	9.2
1364	9900	1364	1	53	646	1	2	2	3	3	1	2	2	2	2	2	2	2	2	2	2	2	2	2	2	2	2	2	2	2	2	50	134	70	28.63	6.8	12641	11.28	59.79	18.9	192	29.2	650.18	0.08	6.98	1.09	5.3	29.4	7.9
1365	9900	1365	2	78	939	2	2	4	3	4	1	2	2	2	2	2	2	2	2	2	2	2	2	2	2	2	2	1	2	2	1	66	139	61	26.08	5.5	4685	15.22	52.27	29.1	102	83.8	633.2	0.035	5.22	1.31	7	20.5	6.5
1366	9900	1366	1	35	431	2	2	2	3	2	2	2	2	2	2	2	2	2	2	2	2	2	2	2	2	2	2	2	2	2	2	66	117	66	20.81	3.2	6542	28.46	43.32	65.7	89	5.4	267.16	0.05	5.04	2.16	2.8	20.7	11.9
1367	9900	1367	2	2	31	NA	2	1	3	3	2	NA	2	2	NA	NA	NA	NA	NA	NA	NA	NA	NA	NA	NA	NA	NA	NA	NA	NA	NA	NA	NA	NA	17.83	NA	NA	NA	NA	NA	NA	NA	NA	NA	NA	NA	NA	NA	NA
1368	9900	1368	2	81	972	2	2	2	2	4	2	2	2	2	2	2	2	2	2	2	2	2	2	2	2	2	2	2	2	2	1	48	NA	NA	24.45	3.9	3978	25.06	58.35	42.9	237	91.5	349.07	0.035	NA	NA	5.8	20.8	9.8
1369	9900	1369	1	15	182	NA	2	1	3	1	2	NA	2	2	NA	NA	NA	NA	NA	NA	NA	NA	NA	NA	NA	NA	NA	NA	NA	NA	NA	98	95	39	19.26	16.4	22719	14.32	76.79	18.6	23	30.4	326.93	0.15	4.11	1.22	7.1	43.6	8.2
1370	9900	1370	2	1	16	NA	2	1	3	2	2	NA	2	2	NA	NA	NA	NA	NA	NA	NA	NA	NA	NA	NA	NA	NA	NA	NA	NA	NA	NA	NA	NA	NA	NA	NA	NA	NA	NA	NA	NA	NA	NA	NA	NA	NA	NA	NA
1371	9900	1371	2	10	122	NA	2	1	3	2	2	NA	2	2	NA	NA	NA	NA	NA	NA	NA	NA	NA	NA	NA	NA	NA	NA	NA	NA	NA	88	93	64	17.88	29.7	11138	9.67	66.95	14.4	35	55.7	357.19	0.035	3.72	0.82	6.4	46.7	7.7
1372	9900	1372	2	27	331	2	2	4	3	2	2	2	2	2	2	2	2	2	2	2	2	2	2	2	2	2	2	2	2	2	2	NA	NA	NA	25.93	NA	NA	NA	NA	NA	NA	NA	NA	NA	NA	NA	NA	NA	NA
1373	9900	1373	1	18	220	2	2	2	3	1	2	NA	2	2	NA	NA	NA	NA	NA	NA	NA	NA	NA	NA	NA	NA	NA	NA	NA	NA	NA	86	142	64	30.96	16.5	29084	13.96	76.08	18.4	109	24.5	434.68	121	4.16	1.16	10.6	14.8	6.1
1374	9900	1374	1	75	908	2	1	3	1	3	1	2	2	2	1	2	2	2	2	2	2	2	1	2	2	2	1	2	2	2	2	94	136	82	28.28	83.1	10696	16.83	53.7	31.3	584	33.7	505.53	0.035	4.89	1.71	4.7	37.1	8.6
1375	9900	1375	1	18	221	2	2	2	3	2	2	NA	2	2	NA	NA	NA	NA	NA	NA	NA	NA	NA	NA	NA	NA	NA	NA	NA	NA	NA	60	108	82	19.74	7.8	16089	18.97	66.95	28.3	31	26.3	470.84	0.112	3.34	1.18	6.9	26.8	6.1
1376	9900	1376	1	6	76	NA	2	2	3	2	2	NA	2	2	NA	NA	NA	NA	NA	NA	NA	NA	NA	NA	NA	NA	NA	NA	NA	NA	NA	NA	NA	NA	15.66	3	11227	25.06	60.14	41.7	20	43.7	543.91	0.46	4.6	1.42	6.6	34.3	7.3
1377	9900	1377	2	14	177	NA	2	2	3	2	2	NA	2	2	NA	NA	NA	NA	NA	NA	NA	NA	NA	NA	NA	NA	NA	NA	NA	NA	NA	94	104	69	29.79	27.6	28288	10.92	58.53	18.7	41	21.1	438.37	0.167	3.93	0.94	11.3	28.8	6.4
1378	9900	1378	1	28	347	2	2	1	1	2	2	2	2	2	2	2	2	2	2	2	2	2	2	2	2	2	2	2	2	2	2	60	117	64	22.6	2.5	6365	11.1	50.48	22	173	23.8	549.07	0.035	3.13	1.23	7.7	26.5	7.6
1379	9900	1379	1	79	953	1	2	2	3	3	2	2	2	2	1	2	2	2	2	2	2	2	2	2	2	1	2	2	2	1	2	76	174	10	25.03	2	1680	19.33	49.94	38.7	51	43.7	288.56	0.035	4.63	1.25	7.4	29	11.1
1380	9900	1380	2	12	154	NA	2	2	3	3	2	NA	2	2	NA	NA	NA	NA	NA	NA	NA	NA	NA	NA	NA	NA	NA	NA	NA	NA	NA	80	85	57	19.67	6.2	8575	22.73	61.58	36.9	32	24.7	1528.4	0.035	4.47	1.8	3.9	46.3	6.6
1381	9900	1381	2	17	207	2	2	3	3	1	2	NA	2	2	NA	NA	NA	NA	NA	NA	NA	NA	NA	NA	NA	NA	NA	NA	NA	NA	NA	84	116	72	21.93	17.2	10873	22.02	69.99	31.5	11	30.4	538.74	0.035	3.98	1.5	7	35	6.5
1382	9900	1382	1	84	1017	2	1	2	3	2	2	2	2	2	1	2	2	2	2	2	2	2	2	2	2	1	2	2	2	2	1	74	140	64	25.42	167.5	14851	22.55	53.34	42.3	202	19.9	223.61	76.1	5.92	1.57	6.9	19.9	6.9
1383	9900	1383	1	36	442	2	2	1	3	3	2	2	2	2	2	2	2	2	2	2	2	2	2	2	2	2	2	2	2	2	2	74	122	79	35.53	161.9	27316	12.53	56.56	22.2	523	19.7	212.54	0.035	5.43	1.34	8.6	29	9.1
1384	9900	1384	1	71	864	1	2	5	2	0	2	2	1	2	1	2	2	2	2	2	1	2	2	1	2	2	2	2	2	2	2	68	167	75	19.83	2.7	4597	5.37	64.08	8.4	7	27.6	199.26	308	4.22	1.39	9.5	17.7	8.9
1385	9900	1385	2	24	294	2	2	4	1	2	2	2	2	2	2	2	2	2	2	2	2	2	2	2	2	2	2	2	2	2	2	78	106	66	24.57	8.4	16708	28.1	69.09	40.7	36	17.9	266.42	109	4.45	1.15	16	17.2	5.4
1386	9900	1386	1	57	687	NA	2	2	3	0	2	2	2	2	2	2	2	2	2	2	2	2	2	2	2	2	2	2	2	2	2	66	112	58	25.32	6.4	9282	18.26	65.16	28	142	12.7	428.04	0.134	4.53	1.25	6.2	26.6	7.6
1387	9900	1387	2	25	306	2	2	3	1	2	2	2	2	2	2	2	2	2	2	2	2	2	2	2	2	2	2	2	2	2	2	70	103	67	28.65	8.5	10696	4.83	86.99	5.6	3	13.6	349.81	0.718	3.62	1.26	6.3	35.8	7.7
1388	9900	1388	1	45	541	2	2	1	3	1	2	2	2	2	2	2	2	2	2	2	2	2	2	2	2	2	2	2	2	2	2	54	111	52	25.54	0.8	2033	20.59	51.19	40.2	288	55.7	465.68	1.13	5.22	1.39	5.1	32.8	12.9
1389	9900	1389	1	10	125	NA	2	2	3	1	2	NA	2	2	NA	NA	NA	NA	NA	NA	NA	NA	NA	NA	NA	NA	NA	NA	NA	NA	NA	NA	NA	NA	20.16	16.8	23514	NA	NA	NA	NA	NA	NA	NA	NA	NA	NA	NA	NA
1390	9900	1390	2	13	161	NA	2	3	3	0	2	NA	2	2	NA	NA	NA	NA	NA	NA	NA	NA	NA	NA	NA	NA	NA	NA	NA	NA	NA	84	114	52	20.78	19.5	17592	15.39	90.04	17.1	7	30.4	541.69	0.035	3.98	1.42	8.7	35.8	9.9
1391	9900	1391	2	35	429	2	2	1	1	4	1	2	2	2	2	2	2	2	2	2	2	2	2	2	2	2	2	2	2	2	2	64	94	44	25.98	10.8	17061	22.38	63.55	35.2	36	32.2	667.15	0.07	4.58	1.78	3.9	59.6	5.7
1392	9900	1392	2	84	NA	2	2	3	3	0	2	2	2	2	2	2	2	2	2	2	2	2	2	2	2	2	2	2	2	2	2	NA	NA	NA	NA	NA	NA	NA	NA	NA	NA	NA	NA	NA	NA	NA	NA	NA	NA
1393	9900	1393	1	60	723	1	2	4	3	3	2	2	2	2	1	2	2	2	2	2	2	2	2	2	2	2	2	2	2	2	2	72	113	80	21.64	1	1680	35.26	58.35	60.4	627	22.7	223.61	1.78	5.28	1.56	6.6	29.8	8.9
1394	9900	1394	1	85	NA	1	2	4	3	4	1	2	2	2	1	2	2	2	2	1	2	2	2	2	2	2	2	2	2	2	1	70	135	72	33.43	6	7160	6.62	70.53	9.4	29	33.3	256.09	NA	4.47	1.2	7.7	22.9	16
1395	9900	1395	2	13	161	NA	2	1	3	2	2	NA	2	2	NA	NA	NA	NA	NA	NA	NA	NA	NA	NA	NA	NA	NA	NA	NA	NA	NA	66	103	59	29.74	16.3	11934	12.17	65.51	18.6	8	36.9	689.29	0.035	4.45	1.34	7.4	30.5	5.9
1396	9900	1396	2	9	117	NA	2	2	1	0	2	NA	2	2	NA	NA	NA	NA	NA	NA	NA	NA	NA	NA	NA	NA	NA	NA	NA	NA	NA	88	99	52	23.23	17.6	9724	22.02	82.7	26.6	35	41.4	488.56	0.035	4.76	1.34	12.4	29.5	5.6
1397	9900	1397	2	65	784	1	2	4	1	99	2	2	1	1	1	2	2	2	2	2	2	2	1	2	2	2	2	2	2	2	2	64	118	67	42.83	28.6	13437	NA	NA	NA	NA	NA	NA	NA	NA	NA	NA	NA	NA
1398	9900	1398	2	80	970	1	2	3	3	3	2	2	2	2	1	2	2	2	2	2	2	1	2	2	2	2	2	2	2	1	2	62	142	54	37.28	31.2	15028	14.32	56.74	25.2	36	58.2	324.72	0.035	5.3	1.07	7.6	29.9	8.1
1399	9900	1399	1	1	21	NA	2	1	1	4	1	NA	2	2	NA	NA	NA	NA	NA	NA	NA	NA	NA	NA	NA	NA	NA	NA	NA	NA	NA	NA	NA	NA	NA	NA	NA	NA	NA	NA	NA	NA	NA	NA	NA	NA	NA	NA	NA
1400	9900	1400	2	85	NA	2	2	3	3	0	2	2	2	2	2	2	2	2	2	2	2	2	2	2	2	2	2	2	2	2	2	56	125	68	24.62	7.7	8752	11.99	74.82	16	78	31.7	119.56	0.035	5.82	1.42	5.8	36.2	6.7
1401	9900	1401	1	14	NA	NA	2	2	3	1	2	NA	2	2	NA	NA	NA	NA	NA	NA	NA	NA	NA	NA	NA	NA	NA	NA	NA	NA	NA	NA	NA	NA	NA	NA	NA	NA	NA	NA	NA	NA	NA	NA	NA	NA	NA	NA	NA
1402	9900	1402	1	0	10	NA	NA	2	NA	3	1	NA	NA	NA	NA	NA	NA	NA	NA	NA	NA	NA	NA	NA	NA	NA	NA	NA	NA	NA	NA	NA	NA	NA	NA	NA	NA	NA	NA	NA	NA	NA	NA	NA	NA	NA	NA	NA	NA
1403	9900	1403	2	2	34	NA	2	3	3	1	2	NA	1	2	NA	NA	NA	NA	NA	NA	NA	NA	NA	NA	NA	NA	NA	NA	NA	NA	NA	NA	NA	NA	15.45	NA	NA	10.92	68.02	16.1	24	NA	NA	NA	NA	NA	6.6	47.1	4.2
1404	9900	1404	2	14	174	NA	2	1	3	0	2	NA	2	2	NA	NA	NA	NA	NA	NA	NA	NA	NA	NA	NA	NA	NA	NA	NA	NA	NA	82	112	63	22.68	192	14851	10.2	69.27	14.7	15	37.1	285.61	0.035	3.41	0.67	12	18.4	6
1405	9900	1405	2	38	465	2	2	1	3	3	2	2	2	2	2	2	2	2	2	2	2	2	2	2	2	2	2	2	2	2	2	92	100	66	29.43	10	8133	11.81	90.4	13.1	14	41.2	171.22	4.58	6.21	1.23	9.8	26.2	5.4
1406	9900	1406	2	16	195	2	2	2	3	0	2	NA	2	2	NA	NA	NA	NA	NA	NA	NA	NA	NA	NA	NA	NA	NA	NA	NA	NA	NA	112	99	72	20.25	NA	NA	NA	NA	NA	NA	NA	NA	NA	NA	NA	NA	NA	NA
1407	9900	1407	1	79	NA	2	2	4	3	3	2	2	2	2	2	1	2	2	1	2	1	2	2	2	2	1	2	2	2	2	2	NA	NA	NA	NA	NA	NA	NA	NA	NA	NA	NA	NA	NA	NA	NA	NA	NA	NA
1408	9900	1408	2	1	20	NA	2	3	3	2	2	NA	2	2	NA	NA	NA	NA	NA	NA	NA	NA	NA	NA	NA	NA	NA	NA	NA	NA	NA	NA	NA	NA	NA	NA	NA	6.98	77.33	9	46	NA	NA	NA	NA	NA	10.1	55.3	9.6
1409	9900	1409	2	37	446	2	2	3	3	0	2	2	2	2	2	2	2	2	2	2	2	2	2	2	2	2	2	2	2	2	2	68	109	66	30.18	35.2	37835	13.6	29.36	46.3	46	14	308.48	0.035	4.76	0.91	8.1	27.9	9.4
1410	9900	1410	1	49	599	1	2	2	2	3	2	2	2	2	2	2	2	2	2	2	2	2	1	2	1	2	2	2	2	2	2	70	127	97	27.75	3.1	10078	18.26	58.35	31.3	132	22.2	295.94	NA	6	1.61	5.4	29.2	11.6
1411	9900	1411	2	77	935	1	2	3	3	2	2	2	2	2	2	2	2	2	2	2	2	2	1	2	2	2	2	2	2	2	2	68	154	58	32.44	28.5	16531	10.02	49.58	20.2	392	37.6	425.83	0.035	5.84	1.28	8.9	19.5	7.6
1412	9900	1412	1	43	522	2	2	4	3	2	2	2	2	2	2	2	2	2	2	2	2	2	2	2	2	2	2	2	2	2	2	68	131	90	30.08	4	6100	19.69	43.32	45.5	103	11.3	407.38	0.18	5.53	0.98	6.2	27	7.6
1413	9900	1413	2	7	95	NA	2	2	3	2	2	NA	2	2	NA	NA	NA	NA	NA	NA	NA	NA	NA	NA	NA	NA	NA	NA	NA	NA	NA	NA	NA	NA	16.83	NA	NA	NA	NA	NA	NA	NA	NA	NA	NA	NA	NA	NA	NA
1414	9900	1414	2	11	NA	NA	2	2	3	0	2	NA	2	2	NA	NA	NA	NA	NA	NA	NA	NA	NA	NA	NA	NA	NA	NA	NA	NA	NA	NA	NA	NA	NA	NA	NA	NA	NA	NA	NA	NA	NA	NA	NA	NA	NA	NA	NA
1415	9900	1415	1	7	93	NA	2	3	3	1	2	NA	1	2	NA	NA	NA	NA	NA	NA	NA	NA	NA	NA	NA	NA	NA	NA	NA	NA	NA	NA	NA	NA	17.48	5	9547	13.07	77.15	16.9	23	92.4	1405.15	0.355	3.7	1.12	6.9	39	7.6
1416	9900	1416	1	32	388	2	2	3	3	3	2	2	2	2	2	2	2	2	2	2	2	2	1	2	2	2	2	2	2	2	2	78	126	63	34.22	76.5	19006	11.64	63.19	18.4	523	17.7	368.26	NA	6.23	0.81	6.9	29.6	7.9
1417	9900	1417	1	38	467	2	2	3	3	3	2	2	1	2	1	2	2	2	2	2	2	2	2	1	2	2	2	2	2	2	2	78	112	75	28.28	3.6	6984	8.23	56.39	14.6	142	7.5	225.09	0.907	4.65	1.02	6.4	30	5.6
1418	9900	1418	2	16	195	2	2	3	1	1	2	NA	1	2	NA	NA	NA	NA	NA	NA	NA	NA	NA	NA	NA	NA	NA	NA	NA	NA	NA	76	116	44	32.48	4	7691	14.5	56.39	25.7	48	32.8	899.62	0.114	4.29	1.17	6.1	34.8	7.5
1419	9900	1419	1	32	NA	2	2	3	3	3	2	2	2	2	2	2	2	2	2	2	2	2	1	2	2	2	2	2	2	2	2	62	106	61	34.82	29	28907	NA	NA	NA	NA	NA	NA	NA	NA	NA	NA	NA	NA
1420	9900	1420	1	7	84	NA	2	4	3	5	2	NA	1	2	NA	NA	NA	NA	NA	NA	NA	NA	NA	NA	NA	NA	NA	NA	NA	NA	NA	NA	NA	NA	18.85	11.2	8928	8.59	63.19	13.6	31	37.1	445.01	0.035	5.22	1.65	8.8	42.8	9.5
1421	9900	1421	2	3	48	NA	2	2	3	0	2	NA	2	2	NA	NA	NA	NA	NA	NA	NA	NA	NA	NA	NA	NA	NA	NA	NA	NA	NA	NA	NA	NA	15.33	NA	NA	16.29	69.27	23.5	25	53	761.62	0.997	4.34	1.47	4.4	49.7	8.6
1422	9900	1422	2	0	4	NA	NA	1	NA	0	2	NA	NA	NA	NA	NA	NA	NA	NA	NA	NA	NA	NA	NA	NA	NA	NA	NA	NA	NA	NA	NA	NA	NA	NA	NA	NA	NA	NA	NA	NA	NA	NA	NA	NA	NA	NA	NA	NA
1423	9900	1423	2	57	695	2	2	2	3	4	2	2	2	2	2	2	2	2	2	2	2	2	2	2	2	2	2	1	2	2	2	82	140	92	28.08	9	4243	11.81	54.77	21.6	72	49.8	487.82	0.035	6.85	1.34	4.6	27.8	7.9
1424	9900	1424	2	85	NA	2	2	1	3	2	2	2	2	2	2	2	2	2	2	2	2	2	2	2	2	2	2	1	2	2	2	88	149	77	25.01	91.7	9017	23.63	52.45	45.1	221	61.6	374.9	0.035	5.79	1.84	8.6	13.4	7.2
1425	9900	1425	2	0	10	NA	NA	1	NA	3	2	NA	NA	NA	NA	NA	NA	NA	NA	NA	NA	NA	NA	NA	NA	NA	NA	NA	NA	NA	NA	NA	NA	NA	NA	NA	NA	NA	NA	NA	NA	NA	NA	NA	NA	NA	NA	NA	NA
1426	9900	1426	1	9	110	NA	2	1	3	2	2	NA	2	1	NA	NA	NA	NA	NA	NA	NA	NA	NA	NA	NA	NA	NA	NA	NA	NA	NA	78	96	48	16.49	258.5	11757	20.23	59.07	34.2	40	64.6	351.29	0.035	4.5	1.34	5.4	48.9	9.8
1427	9900	1427	2	4	55	NA	2	1	3	3	2	NA	2	2	NA	NA	NA	NA	NA	NA	NA	NA	NA	NA	NA	NA	NA	NA	NA	NA	NA	NA	NA	NA	17.99	NA	NA	NA	NA	NA	NA	NA	NA	NA	NA	NA	NA	NA	NA
1428	9900	1428	1	40	482	1	2	1	3	2	2	2	2	2	2	2	2	2	2	2	2	2	2	2	2	2	2	2	2	2	2	76	120	90	27.8	6.1	12376	23.09	66.59	34.7	97	33.7	453.13	11.45	6.39	0.89	6.9	27.3	7
1429	9900	1429	2	44	536	2	2	1	3	2	2	2	2	2	2	2	2	2	2	2	2	2	2	2	2	2	2	2	2	2	2	108	133	64	NA	NA	NA	NA	NA	NA	NA	NA	NA	NA	NA	NA	NA	NA	NA
1430	9900	1430	1	54	651	2	2	1	3	0	2	2	2	2	2	2	2	2	2	2	2	2	2	2	2	2	2	2	2	2	2	76	159	105	27.51	13.5	11846	20.41	64.26	31.8	190	30.4	254.61	0.035	4.34	1.04	6.4	35.6	6.4
1431	9900	1431	2	59	716	1	2	2	3	3	2	2	2	2	1	2	2	2	2	2	2	1	2	2	2	2	2	2	2	2	2	66	126	78	23.14	12.8	14232	11.28	50.12	22.5	305	33.1	307.01	0.035	6.15	1.93	4.6	34.5	14.5
1432	9900	1432	2	15	190	NA	2	2	3	0	2	NA	2	2	NA	NA	NA	NA	NA	NA	NA	NA	NA	NA	NA	NA	NA	NA	NA	NA	NA	66	123	75	31	5.1	3006	9.85	75.18	13.1	11	26.3	297.41	0.035	3.62	1.26	10.2	23.3	6.1
1433	9900	1433	1	26	312	2	2	2	3	1	2	2	2	2	2	2	2	2	2	2	2	2	2	2	2	2	2	2	2	2	2	66	134	74	31.03	15	30233	13.6	71.06	19.1	294	32.8	377.86	0.07	5.53	1.52	8.8	28.7	8
1434	9900	1434	1	0	1	NA	NA	2	NA	2	2	NA	NA	NA	NA	NA	NA	NA	NA	NA	NA	NA	NA	NA	NA	NA	NA	NA	NA	NA	NA	NA	NA	NA	NA	NA	NA	NA	NA	NA	NA	NA	NA	NA	NA	NA	NA	NA	NA
1435	9900	1435	1	7	90	NA	2	2	3	2	2	NA	2	2	NA	NA	NA	NA	NA	NA	NA	NA	NA	NA	NA	NA	NA	NA	NA	NA	NA	NA	NA	NA	18.52	3.3	5216	6.44	58	11.1	30	30.1	650.18	1.34	3.98	1.42	7.1	18.5	10.5
1436	9900	1436	2	73	884	1	2	4	1	2	2	2	2	2	1	2	2	2	2	2	2	2	1	2	2	2	2	2	2	2	2	78	160	30	36.61	53.5	6188	13.25	63.55	20.8	40	17	495.2	0.083	5.3	1.21	6.4	15.6	10.2
1437	9900	1437	1	0	2	NA	NA	1	NA	2	2	NA	NA	NA	NA	NA	NA	NA	NA	NA	NA	NA	NA	NA	NA	NA	NA	NA	NA	NA	NA	NA	NA	NA	NA	NA	NA	NA	NA	NA	NA	NA	NA	NA	NA	NA	NA	NA	NA
1438	9900	1438	1	43	528	2	2	2	3	3	2	2	1	2	1	2	2	2	2	2	2	2	2	1	2	2	2	2	2	2	2	68	117	85	27.55	2	6984	11.64	77.15	15.1	108	18.1	461.25	0.035	6.65	1.29	4.9	22.9	8.1
1439	9900	1439	2	73	NA	1	2	4	2	3	2	2	2	2	2	2	2	2	2	2	2	2	2	2	2	1	2	2	2	2	2	NA	NA	NA	NA	NA	NA	NA	NA	NA	NA	NA	NA	NA	NA	NA	NA	NA	NA
1440	9900	1440	1	19	235	2	2	3	1	2	1	NA	1	2	NA	NA	NA	NA	NA	NA	NA	NA	NA	NA	NA	NA	NA	NA	NA	NA	NA	64	102	41	25.3	5.3	11492	23.99	65.51	36.6	191	16.5	412.54	1.15	3.47	1.11	7.8	42.7	7
1441	9900	1441	1	40	482	2	2	1	3	2	2	2	2	2	1	2	2	2	2	2	2	2	2	2	2	2	2	2	2	2	2	66	119	56	24.19	2	8133	19.69	63.55	31	133	44.2	450.18	0.035	4.09	1.34	7.1	39.1	7.9
1442	9900	1442	2	68	828	2	1	5	2	3	1	2	2	2	2	2	2	2	2	2	2	1	2	2	2	2	2	2	2	2	2	94	162	0	NA	NA	NA	7.34	18.08	40.6	1238	38.3	1597.77	NA	1.97	0.86	3.2	31	11.8
1443	9900	1443	2	44	532	2	2	1	3	1	2	2	2	2	2	2	2	2	2	2	2	2	2	2	2	2	2	2	2	2	2	76	105	63	19.89	0.6	1591	21.66	51.73	41.9	7	38.7	288.56	0.035	4.71	1.47	6.1	20.2	6.2
1444	9900	1444	1	15	185	NA	2	1	3	2	2	NA	2	2	NA	NA	NA	NA	NA	NA	NA	NA	NA	NA	NA	NA	NA	NA	NA	NA	NA	68	108	54	19.85	8.7	13348	15.04	47.26	31.8	66	19.5	506.27	0.21	5.12	1.56	6.7	30.8	13.1
1445	9900	1445	2	56	676	2	2	3	3	1	2	2	2	2	2	2	2	2	2	2	2	2	2	2	2	2	2	2	2	2	2	80	126	81	18.62	2.7	2033	21.84	96.48	22.6	51	16.3	242.06	224	7.37	1.58	12.2	28	4.8
1446	9900	1446	2	13	161	NA	2	4	1	2	1	NA	2	2	NA	NA	NA	NA	NA	NA	NA	NA	NA	NA	NA	NA	NA	NA	NA	NA	NA	70	113	64	29.15	9.4	13967	10.38	81.98	12.7	47	35.1	676.01	0.119	3.98	1.02	9	44.5	4.4
1447	9900	1447	2	39	468	2	2	2	2	2	2	2	2	2	1	2	2	2	2	2	2	2	2	2	2	2	2	2	2	2	2	70	91	51	20.96	1.6	1238	12.17	67.13	18.1	25	32.8	481.18	0.035	5.07	2.34	4.3	35.9	6.5
1448	9900	1448	2	21	262	1	2	1	3	3	2	2	2	2	2	2	2	2	2	2	2	2	2	2	2	2	2	2	2	2	2	72	117	74	23.51	10.7	17326	NA	NA	NA	NA	NA	NA	NA	NA	NA	6.4	32.8	7.7
1449	9900	1449	2	55	668	2	2	3	3	3	2	2	2	2	2	2	2	2	2	2	2	1	1	2	2	2	2	2	2	2	2	60	127	77	39.56	5.9	7249	11.28	91.11	12.4	3	38.7	177.12	0.035	6.28	1.64	6.9	28.4	7.6
1450	9900	1450	2	2	31	NA	2	4	3	4	2	NA	2	2	NA	NA	NA	NA	NA	NA	NA	NA	NA	NA	NA	NA	NA	NA	NA	NA	NA	NA	NA	NA	17.01	NA	NA	5.91	76.97	7.7	23	NA	NA	NA	NA	NA	13.2	53.9	8.6
1451	9900	1451	2	3	36	NA	2	1	3	3	2	NA	2	2	NA	NA	NA	NA	NA	NA	NA	NA	NA	NA	NA	NA	NA	NA	NA	NA	NA	NA	NA	NA	15.68	NA	NA	7.88	62.47	12.6	18	49.2	387.45	0.035	4.94	0.97	6.1	49.7	10.2
1452	9900	1452	1	0	8	NA	NA	4	NA	3	2	NA	NA	NA	NA	NA	NA	NA	NA	NA	NA	NA	NA	NA	NA	NA	NA	NA	NA	NA	NA	NA	NA	NA	NA	NA	NA	NA	NA	NA	NA	NA	NA	NA	NA	NA	NA	NA	NA
1453	9900	1453	1	50	605	2	2	2	1	3	2	2	2	2	1	2	2	2	2	2	2	2	1	2	2	2	2	2	2	2	2	62	134	90	25.91	5.8	15382	25.24	71.96	35.1	86	30.1	307.75	0.035	7.29	1.47	5.1	25.4	8.6
1454	9900	1454	1	9	117	NA	2	2	3	2	2	NA	2	2	NA	NA	NA	NA	NA	NA	NA	NA	NA	NA	NA	NA	NA	NA	NA	NA	NA	88	111	70	28.11	17.9	21746	7.34	68.02	10.8	30	24.5	310.7	0.35	4.63	1.13	7.9	44.5	6.9
1455	9900	1455	1	33	408	2	2	3	3	1	2	2	2	2	2	2	2	2	2	2	2	2	2	2	2	2	2	2	2	2	2	60	118	86	26.93	8	23514	19.69	48.87	40.3	212	38.7	423.61	0.287	4.34	1.34	5.4	35.9	12.8
1456	9900	1456	2	7	95	NA	2	3	3	1	2	NA	2	2	NA	NA	NA	NA	NA	NA	NA	NA	NA	NA	NA	NA	NA	NA	NA	NA	NA	NA	NA	NA	15.49	4.6	4950	23.09	74.29	31.1	22	69.8	614.75	0.035	4.53	1.61	4.7	42.2	8.1
1457	9900	1457	2	0	5	NA	NA	2	NA	2	2	NA	NA	NA	NA	NA	NA	NA	NA	NA	NA	NA	NA	NA	NA	NA	NA	NA	NA	NA	NA	NA	NA	NA	NA	NA	NA	NA	NA	NA	NA	NA	NA	NA	NA	NA	NA	NA	NA
1458	9900	1458	2	24	297	2	2	3	3	0	2	2	2	2	2	2	2	2	2	2	2	2	1	2	2	2	2	2	2	2	2	80	117	63	40.86	9.3	14851	18.62	68.38	27.2	66	54.1	268.63	0.035	4.6	0.89	8.5	25.6	6
1459	9900	1459	1	4	56	NA	2	2	2	3	2	NA	2	2	NA	NA	NA	NA	NA	NA	NA	NA	NA	NA	NA	NA	NA	NA	NA	NA	NA	NA	NA	NA	16.65	NA	NA	23.99	60.86	39.4	39	20.8	582.28	0.32	3.75	0.87	7.4	45.8	5.6
1460	9900	1460	1	9	119	NA	2	3	1	1	2	NA	2	2	NA	NA	NA	NA	NA	NA	NA	NA	NA	NA	NA	NA	NA	NA	NA	NA	NA	82	92	56	16.67	10.2	7160	13.25	70.88	18.7	21	32.6	548.33	0.08	3.39	1.21	8.4	46.2	7.6
1461	9900	1461	1	33	398	2	2	1	3	0	2	2	2	2	2	2	2	2	2	2	2	2	1	2	2	2	2	2	2	2	2	78	125	83	42.15	123.5	32266	11.64	70.88	16.4	170	27.4	315.86	0.43	4.78	0.85	6.8	35.3	9.6
1462	9900	1462	1	27	329	2	2	1	3	5	2	2	2	2	2	2	2	2	2	2	2	2	2	2	2	2	2	2	2	2	2	74	119	68	28.36	26.9	25371	20.05	69.99	28.6	60	22.4	409.59	193	5.77	1.21	7	18.4	9.1
1463	9900	1463	1	71	862	1	2	4	2	3	1	2	2	2	2	1	1	2	9	2	2	2	1	2	2	1	2	2	2	2	2	68	161	91	34.67	14.3	1061	NA	NA	NA	NA	NA	NA	NA	NA	NA	NA	NA	NA
1464	9900	1464	1	61	738	2	2	4	1	0	2	2	2	2	2	2	2	2	2	2	2	2	2	2	2	2	2	2	2	2	2	72	164	94	22.99	93.8	5923	35.8	63.19	56.7	262	48	316.6	142	6.26	1.68	7.5	38.9	7.8
1465	9900	1465	2	64	770	2	2	5	3	5	1	2	2	2	2	1	2	1	1	2	2	2	2	2	2	2	2	2	2	2	2	54	95	42	23.81	2.1	6542	19.69	68.2	28.9	83	28.5	144.65	183	4.11	1.22	9.3	15.9	8
1466	9900	1466	1	8	106	NA	2	2	3	2	2	NA	2	2	NA	NA	NA	NA	NA	NA	NA	NA	NA	NA	NA	NA	NA	NA	NA	NA	NA	74	102	62	16.58	3.8	6453	11.46	89.14	12.9	19	29.4	601.47	NA	NA	NA	8.9	29.5	7.7
1467	9900	1467	1	29	358	2	2	3	1	1	2	2	1	2	2	2	2	2	2	2	2	2	2	2	2	2	1	2	2	2	2	94	123	69	28.29	4.9	13260	16.11	58.89	27.4	298	22.7	454.61	184	5.33	1.07	8.4	29.1	10.2
1468	9900	1468	2	2	32	NA	2	1	3	1	2	NA	2	2	NA	NA	NA	NA	NA	NA	NA	NA	NA	NA	NA	NA	NA	NA	NA	NA	NA	NA	NA	NA	17.55	NA	NA	19.69	57.82	34.1	32	NA	NA	NA	NA	NA	8.9	53.2	7.1
1469	9900	1469	2	65	787	2	2	3	1	2	2	2	2	2	1	2	2	2	2	2	2	2	2	2	2	2	2	2	2	2	2	70	147	69	30.47	1.2	2475	19.87	60.68	32.7	237	34	302.58	109	5.3	1.52	5.7	34.5	6.1
1470	9900	1470	2	45	540	2	2	3	1	2	2	2	2	2	2	2	2	2	2	2	2	2	2	2	2	2	2	2	2	2	2	80	107	76	23.89	13.5	23603	17.72	65.87	26.9	66	21.3	380.81	0.035	5.48	1.7	7.1	27.8	8.4
1471	9900	1471	2	19	235	2	2	1	3	0	2	NA	2	2	NA	NA	NA	NA	NA	NA	NA	NA	NA	NA	NA	NA	NA	NA	NA	NA	NA	NA	NA	NA	31.47	18.7	23780	12.89	57.28	22.5	50	22.9	304.79	155.08	4.55	1.14	10.2	28.1	5.9
1472	9900	1472	1	47	568	2	2	3	1	5	2	2	2	2	2	2	2	2	2	2	2	2	2	2	2	2	2	1	2	2	2	42	121	70	23.72	7.8	9547	19.15	55.13	34.7	208	16.8	216.23	558.73	4.4	1.67	6.1	36.3	9.8
1473	9900	1473	1	62	746	1	2	4	2	0	2	2	2	2	2	9	1	1	1	2	9	2	2	2	2	1	2	2	2	2	2	90	153	73	NA	522	32266	3.94	42.42	9.3	309	16.1	266.42	318	5.53	0.84	13.1	9.8	10
1474	9900	1474	1	0	7	NA	NA	3	NA	3	1	NA	NA	NA	NA	NA	NA	NA	NA	NA	NA	NA	NA	NA	NA	NA	NA	NA	NA	NA	NA	NA	NA	NA	NA	NA	NA	NA	NA	NA	NA	NA	NA	NA	NA	NA	NA	NA	NA
1475	9900	1475	1	66	794	1	1	4	3	3	2	2	2	2	2	2	2	2	2	2	2	2	1	2	2	2	2	2	2	2	2	60	146	61	32.84	2090	16796	NA	NA	NA	NA	NA	NA	NA	NA	NA	NA	NA	NA
1476	9900	1476	2	14	172	NA	2	1	3	3	2	NA	2	2	NA	NA	NA	NA	NA	NA	NA	NA	NA	NA	NA	NA	NA	NA	NA	NA	NA	72	100	66	22.22	NA	NA	7.16	65.69	10.9	20	35.3	302.58	0.035	4.06	1.56	6	26.3	7.7
1477	9900	1477	1	84	1012	2	2	3	3	1	2	2	2	2	1	2	2	2	2	2	2	2	2	2	2	1	2	2	2	2	2	70	133	76	25.51	19.3	10431	NA	NA	NA	NA	NA	NA	NA	NA	NA	NA	NA	NA
1478	9900	1478	2	85	NA	1	2	3	3	0	2	2	2	2	1	2	2	2	2	2	2	2	1	2	2	2	2	2	2	2	2	NA	NA	NA	NA	NA	NA	NA	NA	NA	NA	NA	NA	NA	NA	NA	NA	NA	NA
1479	9900	1479	1	19	237	2	2	4	1	1	2	NA	2	2	NA	NA	NA	NA	NA	NA	NA	NA	NA	NA	NA	NA	NA	NA	NA	NA	NA	76	111	62	30.16	43.8	19978	20.59	73.39	28	162	17.9	391.88	2.34	5.61	0.71	8.3	39.5	9.8
1480	9900	1480	2	33	406	2	2	2	1	3	2	2	2	2	2	2	2	2	2	2	2	2	2	1	2	1	2	2	2	2	2	98	83	64	18.4	92.6	29084	23.45	57.82	40.6	57	29.4	343.17	146.79	6.85	1.14	8.9	30.9	6.8
1481	9900	1481	1	30	364	2	2	3	3	0	2	2	2	2	2	2	2	2	2	2	2	2	2	2	2	2	2	1	2	2	2	64	110	65	20.15	9.2	28200	32.04	66.41	48.2	77	24.9	301.1	170	6.28	1.22	7.8	34.3	9.2
1482	9900	1482	1	37	451	2	2	1	3	1	2	2	2	2	2	2	2	2	2	2	2	2	2	2	2	2	2	2	2	2	2	54	121	72	26.08	1.3	3448	20.23	83.95	24.1	51	25.8	461.99	0.035	6	1.11	3.9	35.3	8.9
1483	9900	1483	2	7	NA	NA	2	3	3	4	2	NA	2	2	NA	NA	NA	NA	NA	NA	NA	NA	NA	NA	NA	NA	NA	NA	NA	NA	NA	NA	NA	NA	NA	NA	NA	NA	NA	NA	NA	NA	NA	NA	NA	NA	NA	NA	NA
1484	9900	1484	1	4	60	NA	2	1	3	3	2	NA	2	1	NA	NA	NA	NA	NA	NA	NA	NA	NA	NA	NA	NA	NA	NA	NA	NA	NA	NA	NA	NA	17.94	NA	NA	20.94	61.58	34	25	58	445.01	NA	3.67	1.44	5.2	43.8	6.3
1485	9900	1485	1	9	116	NA	2	3	3	0	2	NA	2	2	NA	NA	NA	NA	NA	NA	NA	NA	NA	NA	NA	NA	NA	NA	NA	NA	NA	82	108	42	25.59	4.4	10608	17.54	71.42	24.6	38	31	766.04	0.47	4.94	1.23	9.9	35.7	7.7
1486	9900	1486	2	32	392	2	2	2	3	1	2	2	2	1	2	2	2	2	2	2	2	2	2	2	2	2	2	2	2	2	2	68	93	61	14.83	9.3	9989	NA	NA	NA	NA	NA	NA	NA	NA	NA	NA	NA	NA
1487	9900	1487	2	37	444	1	1	4	3	3	2	2	2	2	2	2	2	2	2	2	2	2	1	2	2	2	2	2	2	2	2	68	112	61	33.09	0.3	2652	12.35	82.88	14.9	107	37.1	377.12	0.035	5.12	1.69	10.3	24.8	5.3
1488	9900	1488	2	83	998	1	2	3	3	2	2	1	2	1	2	2	2	2	1	1	2	2	2	2	2	2	2	2	2	2	2	76	187	100	21.15	217.5	5127	7.7	69.09	11.1	60	49.2	177.12	0.035	8.35	2.34	10	NA	NA
1489	9900	1489	2	83	1000	1	2	4	1	3	2	2	2	2	1	2	2	2	2	2	2	2	2	2	2	2	2	2	2	2	2	54	155	70	25.12	18.4	4155	11.64	57.64	20.2	51	108.7	732.83	0.035	5.51	2.45	6.2	46.1	7.6
1490	9900	1490	2	13	167	NA	2	3	1	3	2	NA	2	2	NA	NA	NA	NA	NA	NA	NA	NA	NA	NA	NA	NA	NA	NA	NA	NA	NA	72	98	64	21.04	NA	NA	11.64	98.45	11.8	18	39.9	537.26	0.081	4.42	1.8	7	30.7	7.3
1491	9900	1491	2	17	215	2	2	2	3	1	2	NA	2	2	NA	NA	NA	NA	NA	NA	NA	NA	NA	NA	NA	NA	NA	NA	NA	NA	NA	72	94	61	18.63	4.9	3006	NA	NA	NA	NA	NA	NA	NA	NA	NA	NA	NA	NA
1492	9900	1492	2	6	79	NA	2	2	3	2	2	NA	2	2	NA	NA	NA	NA	NA	NA	NA	NA	NA	NA	NA	NA	NA	NA	NA	NA	NA	NA	NA	NA	NA	13.6	13614	NA	NA	NA	NA	NA	NA	NA	NA	NA	NA	NA	NA
1493	9900	1493	2	28	340	2	2	2	3	1	2	2	2	2	2	2	2	2	2	2	2	2	2	2	2	2	2	2	2	2	2	84	107	73	39.94	6.2	20951	13.43	51.55	26	25	33.5	385.97	0.08	4.11	1.38	5.5	35.3	7.6
1494	9900	1494	1	2	33	NA	2	1	3	2	2	NA	2	2	NA	NA	NA	NA	NA	NA	NA	NA	NA	NA	NA	NA	NA	NA	NA	NA	NA	NA	NA	NA	16.86	NA	NA	NA	NA	NA	NA	NA	NA	NA	NA	NA	NA	NA	NA
1495	9900	1495	1	41	502	2	2	3	1	0	2	2	1	2	2	2	2	2	2	2	2	2	2	2	2	2	2	2	2	2	2	60	126	86	28.12	5.3	9901	20.05	72.67	27.6	178	20.6	307.75	0.41	4.86	0.95	7.5	40.6	9.7
1496	9900	1496	2	12	145	NA	2	3	1	2	2	NA	1	2	NA	NA	NA	NA	NA	NA	NA	NA	NA	NA	NA	NA	NA	NA	NA	NA	NA	72	95	58	19.63	7.8	12022	16.65	80.37	20.7	37	39.6	771.95	4.05	5.59	1.28	8	51.3	6.1
1497	9900	1497	1	3	44	NA	2	2	3	1	2	NA	2	2	NA	NA	NA	NA	NA	NA	NA	NA	NA	NA	NA	NA	NA	NA	NA	NA	NA	NA	NA	NA	13.5	NA	NA	NA	NA	NA	NA	NA	NA	NA	NA	NA	NA	NA	NA
1498	9900	1498	1	59	710	2	2	1	1	0	2	2	2	2	2	2	2	2	2	2	2	2	2	2	2	2	2	2	2	2	2	62	120	76	24.7	3.1	5392	23.45	65.87	35.6	104	35.6	425.09	0.035	6.13	1.2	6.6	27.1	10.1
1499	9900	1499	1	8	108	NA	2	2	3	0	2	NA	2	2	NA	NA	NA	NA	NA	NA	NA	NA	NA	NA	NA	NA	NA	NA	NA	NA	NA	NA	NA	NA	14.67	6.4	11404	NA	NA	NA	NA	NA	NA	NA	NA	NA	NA	NA	NA
1500	9900	1500	2	29	359	2	2	3	3	2	2	2	2	2	2	2	2	2	2	2	2	2	2	2	2	2	2	2	2	2	1	62	116	60	25.46	26.3	44907	17.18	66.05	26	137	21.3	190.4	39.37	3.34	1.34	6.1	36.4	7
1501	9900	1501	1	50	NA	1	2	3	3	2	2	2	1	2	1	2	2	2	2	2	1	2	1	2	2	2	2	2	2	2	2	NA	NA	NA	NA	NA	NA	NA	NA	NA	NA	NA	NA	NA	NA	NA	NA	NA	NA
1502	9900	1502	2	41	496	2	2	1	3	2	2	2	2	2	2	2	2	2	2	2	2	2	2	2	2	2	2	2	2	2	2	72	96	65	25.31	7	5127	17.01	66.05	25.7	42	24.5	395.57	0.035	4.06	1.08	5.7	33.4	6.8
1503	9900	1503	1	38	461	2	2	3	3	2	2	2	2	2	2	2	2	2	2	2	2	2	1	2	2	2	2	1	2	2	2	44	137	62	28.75	10.1	32354	11.64	66.77	17.4	214	25.4	200	0.45	5.25	1.31	6.8	44.2	8.4
1504	9900	1504	2	8	101	NA	2	3	3	3	2	NA	2	2	NA	NA	NA	NA	NA	NA	NA	NA	NA	NA	NA	NA	NA	NA	NA	NA	NA	90	85	60	15.34	2.2	4066	12.35	59.25	20.8	35	42.1	439.85	0.46	4.24	1.17	6.2	47.6	7.4
1505	9900	1505	1	80	961	1	2	3	3	2	2	2	2	2	1	2	1	1	2	2	2	1	2	2	2	2	2	2	2	2	2	68	172	73	27.56	15.7	8310	16.47	64.98	25.3	87	37.8	294.46	0.035	5.09	0.83	6.3	28.8	8.3
1506	9900	1506	1	85	NA	2	2	1	3	3	2	2	2	2	2	2	2	2	2	2	2	2	2	2	2	2	2	2	2	2	2	66	134	48	22.44	14	21746	11.64	46.18	25.2	185	17.2	294.46	0.09	5.74	1.31	5.6	36.8	5.9
1507	9900	1507	2	77	NA	2	2	2	3	3	2	2	2	2	2	2	2	2	2	2	2	2	2	2	2	1	2	2	2	2	2	NA	NA	NA	NA	NA	NA	NA	NA	NA	NA	NA	NA	NA	NA	NA	NA	NA	NA
1508	9900	1508	2	65	NA	1	2	4	3	5	2	2	2	2	1	2	2	2	2	2	2	2	1	2	2	2	2	2	2	2	2	NA	NA	NA	NA	NA	NA	NA	NA	NA	NA	NA	NA	NA	NA	NA	NA	NA	NA
1509	9900	1509	1	36	436	2	2	2	3	2	2	2	2	2	2	2	2	2	2	2	2	2	2	2	2	2	2	2	2	2	2	64	117	70	23.38	3.7	10431	27.75	57.64	48.1	66	15.9	340.22	0.057	4.47	1.66	5.1	29.6	10.7
1510	9900	1510	2	0	2	NA	NA	3	NA	2	2	NA	NA	NA	NA	NA	NA	NA	NA	NA	NA	NA	NA	NA	NA	NA	NA	NA	NA	NA	NA	NA	NA	NA	NA	NA	NA	NA	NA	NA	NA	NA	NA	NA	NA	NA	NA	NA	NA
1511	9900	1511	1	66	803	1	2	5	2	5	1	2	2	2	1	2	2	2	2	1	2	2	2	2	2	2	2	2	2	2	2	84	104	72	26.37	72.4	25459	5.91	55.31	10.7	630	10.4	627.3	416	5.84	1.44	9.4	21.8	4.7
1512	9900	1512	2	2	32	NA	2	2	3	1	2	NA	2	2	NA	NA	NA	NA	NA	NA	NA	NA	NA	NA	NA	NA	NA	NA	NA	NA	NA	NA	NA	NA	14.77	NA	NA	14.5	78.94	18.4	29	NA	NA	NA	NA	NA	5.1	58.3	7.6
1513	9900	1513	1	17	205	2	2	2	3	1	2	NA	2	2	NA	NA	NA	NA	NA	NA	NA	NA	NA	NA	NA	NA	NA	NA	NA	NA	NA	62	112	61	19.99	6.7	13437	19.69	72.85	27	45	31.9	353.5	0.83	3.96	1.22	3.5	44.2	13.1
1514	9900	1514	1	64	NA	2	2	3	3	1	2	2	1	2	2	2	2	2	2	2	2	2	2	2	2	2	2	2	2	2	2	NA	NA	NA	NA	NA	NA	NA	NA	NA	NA	NA	NA	NA	NA	NA	NA	NA	NA
1515	9900	1515	1	0	9	NA	NA	3	NA	4	2	NA	NA	NA	NA	NA	NA	NA	NA	NA	NA	NA	NA	NA	NA	NA	NA	NA	NA	NA	NA	NA	NA	NA	NA	NA	NA	NA	NA	NA	NA	NA	NA	NA	NA	NA	NA	NA	NA
1516	9900	1516	1	0	1	NA	NA	2	NA	3	1	NA	NA	NA	NA	NA	NA	NA	NA	NA	NA	NA	NA	NA	NA	NA	NA	NA	NA	NA	NA	NA	NA	NA	NA	NA	NA	NA	NA	NA	NA	NA	NA	NA	NA	NA	NA	NA	NA
1517	9900	1517	2	85	NA	1	2	3	3	3	2	2	2	2	2	2	2	2	2	2	2	2	2	2	2	2	2	2	2	2	2	72	126	57	27.9	86.9	26255	18.62	72.67	25.6	74	16.3	401.47	0.035	5.17	1.28	7	31.2	7.8
1518	9900	1518	2	2	24	NA	2	1	3	3	2	NA	2	2	NA	NA	NA	NA	NA	NA	NA	NA	NA	NA	NA	NA	NA	NA	NA	NA	NA	NA	NA	NA	17.07	NA	NA	16.65	71.78	23.2	20	NA	NA	NA	NA	NA	6.9	61.9	5.5
1519	9900	1519	1	11	137	NA	2	4	3	1	2	NA	2	2	NA	NA	NA	NA	NA	NA	NA	NA	NA	NA	NA	NA	NA	NA	NA	NA	NA	96	98	69	17.4	8.8	11757	9.67	68.38	14.1	30	42.8	501.1	0.035	4.99	1.31	5.4	41.4	6.8
1520	9900	1520	2	46	558	2	2	2	3	2	2	2	2	1	2	2	2	2	2	2	2	2	1	2	2	2	2	2	2	2	2	98	140	72	26.86	2	3271	12.53	68.38	18.3	12	12.2	196.31	0.035	6	1.5	7.7	26.3	7.4
1521	9900	1521	1	7	90	NA	2	1	3	2	2	NA	2	2	NA	NA	NA	NA	NA	NA	NA	NA	NA	NA	NA	NA	NA	NA	NA	NA	NA	NA	NA	NA	14.85	3.4	3890	13.96	56.56	24.7	43	30.6	708.48	0.035	4.45	0.94	6.4	53.5	9
1522	9900	1522	1	7	95	NA	2	1	3	3	2	NA	2	2	NA	NA	NA	NA	NA	NA	NA	NA	NA	NA	NA	NA	NA	NA	NA	NA	NA	NA	NA	NA	19.51	6.5	1591	14.14	61.4	23	27	63.2	854.6	0.5	4.55	1.5	10.7	19.8	6.9
1523	9900	1523	1	13	157	NA	2	1	3	1	2	NA	2	2	NA	NA	NA	NA	NA	NA	NA	NA	NA	NA	NA	NA	NA	NA	NA	NA	NA	88	116	49	25.21	8.3	8928	11.46	80.91	14.2	31	44.6	568.26	NA	5.61	1.31	8.6	29.4	11.6
1524	9900	1524	2	26	NA	2	2	1	3	3	2	2	1	2	2	2	2	2	2	2	2	2	2	2	2	2	2	1	2	2	2	NA	NA	NA	NA	NA	NA	NA	NA	NA	NA	NA	NA	NA	NA	NA	NA	NA	NA
1525	9900	1525	2	72	876	1	2	2	3	1	2	2	2	2	2	2	2	2	2	2	2	2	1	2	2	2	2	2	2	2	2	66	125	40	28.05	6.2	14940	10.92	67.48	16.2	68	49.6	167.53	0.14	5.38	2.34	10.9	24.5	6.8
1526	9900	1526	2	23	276	2	2	2	3	4	2	2	2	2	2	2	2	2	2	2	2	2	2	2	2	2	2	2	2	2	2	104	105	61	30.17	6.2	14232	7.52	110.98	6.8	3	22.9	115.87	0.035	6.08	1.47	13.4	19.5	5.6
1527	9900	1527	2	17	208	1	2	3	3	2	2	NA	2	2	NA	NA	NA	NA	NA	NA	NA	NA	NA	NA	NA	NA	NA	NA	NA	NA	NA	68	108	80	23.38	36.1	26520	10.56	68.38	15.4	15	11.1	284.87	0.96	3.36	1.2	5.8	35	5.9
1528	9900	1528	1	67	813	2	1	5	2	5	2	2	2	2	2	2	2	9	2	2	2	2	2	2	1	1	2	2	2	2	1	82	119	63	25.78	802	13525	NA	NA	NA	NA	NA	NA	NA	NA	NA	NA	NA	NA
1529	9900	1529	1	46	554	2	1	3	3	2	2	2	2	2	1	2	2	2	2	2	2	2	1	2	2	2	2	2	2	2	2	84	108	73	29.02	21.8	21128	18.08	70.71	25.6	73	62.7	399.26	212.7	4.14	0.99	7.7	28.3	8.8
1530	9900	1530	2	13	163	NA	2	2	3	2	2	NA	2	2	NA	NA	NA	NA	NA	NA	NA	NA	NA	NA	NA	NA	NA	NA	NA	NA	NA	70	97	58	24.41	35.5	24929	13.78	68.74	20.1	30	55.5	633.94	0.07	3.47	1.34	3.5	29.8	8.4
1531	9900	1531	1	71	NA	2	2	2	3	2	2	2	2	2	2	2	2	2	2	2	2	2	2	2	2	2	2	2	2	2	2	NA	NA	NA	NA	NA	NA	NA	NA	NA	NA	NA	NA	NA	NA	NA	NA	NA	NA
1532	9900	1532	1	85	NA	2	1	5	3	3	1	2	1	2	1	2	2	2	2	1	1	2	2	2	2	2	2	2	2	2	2	76	165	61	23.63	12.4	10962	11.99	50.84	23.6	45	24.7	430.25	0.035	5.3	2.24	8.8	21.6	9.4
1533	9900	1533	1	51	NA	NA	2	1	3	0	2	2	2	2	2	2	2	2	2	2	2	2	2	2	2	2	2	2	2	2	2	NA	NA	NA	NA	NA	NA	NA	NA	NA	NA	NA	NA	NA	NA	NA	NA	NA	NA
1534	9900	1534	1	60	726	1	2	2	3	2	2	2	1	2	1	2	1	2	2	2	2	2	1	2	2	2	2	2	2	2	2	62	159	74	31.01	1.6	3624	9.13	60.68	15	69	58.2	427.3	NA	5.74	0.85	7.6	33.3	7.6
1535	9900	1535	2	16	192	2	2	2	3	1	2	NA	1	2	NA	NA	NA	NA	NA	NA	NA	NA	NA	NA	NA	NA	NA	NA	NA	NA	NA	78	118	68	28.56	69.9	13260	15.39	71.78	21.4	25	56.6	316.6	62.2	3.41	1.44	4.1	28.2	19.2
1536	9900	1536	1	33	405	2	2	2	3	3	2	2	2	2	2	2	2	2	2	2	2	2	2	2	2	2	2	2	2	2	2	78	118	79	30.88	8.2	23868	16.65	47.44	35.1	146	34.4	470.84	0.035	4.76	1.21	8.4	29.5	6.3
1537	9900	1537	2	16	201	2	2	2	3	3	2	NA	2	2	NA	NA	NA	NA	NA	NA	NA	NA	NA	NA	NA	NA	NA	NA	NA	NA	NA	66	110	50	23.7	6	11404	25.96	71.24	36.4	78	42.6	428.78	0.035	3.78	1.33	5.9	33.7	5.8
1538	9900	1538	2	31	374	2	3	3	1	2	2	2	2	2	2	2	2	2	2	2	2	2	1	2	1	2	2	2	2	2	1	78	108	70	26.41	1.1	1414	11.99	56.74	21.1	107	27.4	328.41	0.06	5.3	1.8	6.6	35.7	7
1539	9900	1539	2	2	36	NA	2	1	3	3	2	NA	2	2	NA	NA	NA	NA	NA	NA	NA	NA	NA	NA	NA	NA	NA	NA	NA	NA	NA	NA	NA	NA	13.47	NA	NA	NA	NA	NA	NA	NA	NA	NA	NA	NA	NA	NA	NA
1540	9900	1540	2	2	34	NA	2	2	1	2	2	NA	2	2	NA	NA	NA	NA	NA	NA	NA	NA	NA	NA	NA	NA	NA	NA	NA	NA	NA	NA	NA	NA	15.07	NA	NA	19.33	56.56	34.2	NA	NA	NA	NA	NA	NA	4	58.2	9.3
1541	9900	1541	2	61	736	2	2	4	3	3	1	2	1	2	2	2	2	2	2	2	1	2	2	1	2	2	2	2	2	2	2	86	103	67	24.05	2.1	3359	13.43	51.37	26.1	112	35.8	470.11	1.96	5.97	2	6.4	26.9	9.3
1542	9900	1542	1	15	183	NA	2	1	3	1	2	NA	2	2	NA	NA	NA	NA	NA	NA	NA	NA	NA	NA	NA	NA	NA	NA	NA	NA	NA	78	104	58	23.76	785	30498	11.99	67.48	17.8	45	21.3	615.49	0.79	4.78	0.98	9.4	36.6	8.6
1543	9900	1543	1	39	479	2	2	1	3	2	2	2	2	2	2	2	2	2	2	2	2	2	2	2	2	2	2	2	2	2	2	60	124	70	22.96	5.9	14056	18.44	50.12	36.8	93	48.7	974.9	NA	NA	NA	11.3	35.4	3.2
1544	9900	1544	2	30	361	2	2	3	3	2	2	2	2	2	2	2	2	2	2	2	2	2	2	2	2	2	2	2	2	2	2	84	116	64	22.46	29.4	13790	8.77	67.84	12.9	54	29	365.31	0.035	4.5	1.06	9	28	5.8
1545	9900	1545	2	23	284	2	2	2	3	1	2	2	2	2	2	2	2	2	2	2	2	2	2	2	2	2	2	2	2	2	2	58	97	64	14.42	27.3	20420	11.64	50.48	23	38	26.5	202.95	264	3.65	1.39	7.3	41.3	8.6
1546	9900	1546	2	57	689	2	2	4	3	2	2	2	2	2	2	2	2	2	2	2	2	2	2	2	2	2	2	2	2	2	2	58	145	70	24.9	5.1	3006	16.29	63.9	25.5	459	26.5	199.26	0.334	6.49	1.52	4.4	28.8	6.6
1547	9900	1547	1	57	693	2	2	3	3	2	2	2	2	2	1	2	2	1	9	2	2	2	2	2	2	2	2	2	2	2	2	76	114	77	26.71	2.8	6718	19.15	64.44	29.7	155	23.1	212.54	363	NA	NA	10.9	23.2	6.1
1548	9900	1548	2	85	NA	2	2	3	2	5	1	2	1	1	1	9	2	1	2	1	2	2	2	1	2	1	1	2	2	1	1	112	118	56	NA	NA	NA	NA	NA	NA	NA	NA	NA	NA	NA	NA	NA	NA	NA
1549	9900	1549	2	0	7	NA	NA	1	NA	3	2	NA	NA	NA	NA	NA	NA	NA	NA	NA	NA	NA	NA	NA	NA	NA	NA	NA	NA	NA	NA	NA	NA	NA	NA	NA	NA	NA	NA	NA	NA	NA	NA	NA	NA	NA	NA	NA	NA
1550	9900	1550	2	24	293	2	2	1	3	3	2	2	2	2	2	2	2	2	2	2	2	2	2	2	2	2	2	2	2	2	2	58	107	64	17.43	8.9	14586	18.08	67.48	26.8	57	71.6	343.91	0.035	5.25	1.67	9	22.8	5.7
1551	9900	1551	1	38	460	2	2	3	3	0	2	2	2	2	2	2	2	2	2	2	2	2	2	2	2	2	2	2	2	2	2	72	113	86	23.71	13	19978	16.65	67.66	24.6	182	16.3	403.69	105	6.18	1.42	8.1	23	9.6
1552	9900	1552	2	60	731	1	2	4	1	3	2	2	2	2	1	2	1	1	1	2	2	2	1	2	2	2	2	2	2	2	2	90	118	75	36.26	10.9	14851	18.97	55.31	34.3	506	32.4	236.16	0.098	5.51	1.22	8.2	15.3	5.9
1553	9900	1553	1	18	223	2	2	4	3	1	2	NA	2	2	NA	NA	NA	NA	NA	NA	NA	NA	NA	NA	NA	NA	NA	NA	NA	NA	NA	68	113	65	22.64	6.9	13172	22.91	74.11	30.9	81	22.4	284.13	0.035	4.27	1.15	5.5	36.7	8.6
1554	9900	1554	2	48	583	2	2	3	2	3	2	2	2	2	2	2	2	2	2	2	2	1	2	2	2	2	2	2	2	2	1	62	112	67	23.82	8.8	5304	19.15	46.72	41	18	13.4	426.56	0.035	4.29	1.66	4.4	31.5	9.1
1555	9900	1555	2	50	602	2	2	1	3	1	1	2	2	2	1	2	2	2	2	2	2	1	1	2	2	2	2	2	2	2	2	60	124	72	36.56	3.4	1238	13.07	51.91	25.2	55	26.7	224.35	0.507	7.34	1.51	4.2	31.2	9.9
1556	9900	1556	1	8	100	NA	2	1	3	2	2	NA	2	2	NA	NA	NA	NA	NA	NA	NA	NA	NA	NA	NA	NA	NA	NA	NA	NA	NA	104	106	56	13.75	485	6011	16.29	65.34	24.9	31	59.1	486.34	0.035	4.4	1.58	6.9	27	8
1557	9900	1557	2	16	195	2	2	3	1	2	2	NA	2	2	NA	NA	NA	NA	NA	NA	NA	NA	NA	NA	NA	NA	NA	NA	NA	NA	NA	90	122	56	27.54	19.9	23072	3.76	76.08	4.9	20	19.7	543.91	0.035	3.47	1.12	8.6	12.8	10
1558	9900	1558	1	68	824	1	2	3	3	3	2	2	2	2	2	2	2	2	2	2	2	2	2	2	2	2	2	2	2	2	2	58	132	69	24.91	634	16531	12.89	52.98	24.3	266	77.9	450.18	0.035	5.9	1.2	5.2	33.5	11.2
1559	9900	1559	1	6	81	NA	2	2	3	2	2	NA	2	2	NA	NA	NA	NA	NA	NA	NA	NA	NA	NA	NA	NA	NA	NA	NA	NA	NA	NA	NA	NA	15.65	12.8	7072	9.85	73.75	13.3	16	29	538.74	0.035	3.57	1.1	8.9	40.9	7.8
1560	9900	1560	1	12	153	NA	2	1	3	2	2	NA	2	2	NA	NA	NA	NA	NA	NA	NA	NA	NA	NA	NA	NA	NA	NA	NA	NA	NA	98	92	60	16.44	10.7	8752	24.52	93.08	26.3	23	54.6	540.22	0.035	3.72	1.22	10.4	32.2	8.9
1561	9900	1561	2	80	965	1	2	2	3	1	2	2	2	2	1	2	2	2	2	2	2	1	2	2	2	2	2	1	2	1	2	74	139	66	22.34	7.2	12111	25.78	60.5	42.6	67	66.1	839.84	0.035	5.56	1.95	7.1	17.3	11
1562	9900	1562	1	12	147	NA	2	3	3	0	2	NA	2	2	NA	NA	NA	NA	NA	NA	NA	NA	NA	NA	NA	NA	NA	NA	NA	NA	NA	78	113	53	20.36	4.3	11138	15.93	66.59	23.9	30	31.3	492.25	0.816	4.27	1.44	4.6	39.2	10.6
1563	9900	1563	1	10	121	NA	2	1	3	2	2	NA	2	2	NA	NA	NA	NA	NA	NA	NA	NA	NA	NA	NA	NA	NA	NA	NA	NA	NA	76	NA	NA	16.11	NA	NA	NA	NA	NA	NA	NA	NA	NA	NA	NA	NA	NA	NA
1564	9900	1564	1	0	8	NA	NA	1	NA	4	1	NA	NA	NA	NA	NA	NA	NA	NA	NA	NA	NA	NA	NA	NA	NA	NA	NA	NA	NA	NA	NA	NA	NA	NA	NA	NA	NA	NA	NA	NA	NA	NA	NA	NA	NA	NA	NA	NA
1565	9900	1565	2	23	280	2	2	1	3	3	2	2	2	2	2	2	2	2	2	2	2	2	2	2	2	2	2	2	2	2	2	74	115	52	31.01	6.8	8486	27.03	92.72	29.2	26	23.1	232.47	0.035	6.18	2.13	10	21.1	6.3
1566	9900	1566	2	71	861	2	2	3	3	1	2	2	2	2	2	2	2	2	2	1	2	2	2	2	2	1	2	2	2	2	1	58	189	96	25.39	10.1	3801	15.39	77.51	19.9	45	49.2	639.11	0.035	5.59	1.53	7.9	22.5	7.3
1567	9900	1567	2	16	195	2	2	3	3	2	2	NA	1	2	NA	NA	NA	NA	NA	NA	NA	NA	NA	NA	NA	NA	NA	NA	NA	NA	NA	76	99	70	30.8	4.4	12818	15.57	77.87	20	30	29	276.75	0.035	3.85	1	5.6	42.1	7.4
1568	9900	1568	1	19	233	1	2	1	1	2	2	NA	2	2	NA	NA	NA	NA	NA	NA	NA	NA	NA	NA	NA	NA	NA	NA	NA	NA	NA	80	121	86	23.63	13.5	26432	17.18	63.55	27	61	39.2	354.98	0.414	3.65	0.89	7.4	28.6	9.5
1569	9900	1569	1	13	167	NA	2	3	3	2	2	NA	2	2	NA	NA	NA	NA	NA	NA	NA	NA	NA	NA	NA	NA	NA	NA	NA	NA	NA	72	116	63	22.64	12	16442	18.08	77.51	23.3	27	28.1	318.82	0.035	4.11	1.12	7.6	30.2	7.5
1570	9900	1570	2	19	232	2	2	1	3	0	2	NA	2	2	NA	NA	NA	NA	NA	NA	NA	NA	NA	NA	NA	NA	NA	NA	NA	NA	NA	80	115	62	32.61	7.9	17592	14.86	73.21	20.3	18	25.8	487.82	1.82	4.63	1.28	8.9	14.6	7.8
1571	9900	1571	1	65	791	1	2	2	3	2	2	1	2	2	2	2	1	2	2	2	2	2	2	2	2	2	2	2	2	2	2	62	166	81	27.41	26.1	5039	16.47	61.58	26.7	89	27.4	267.89	0.035	4.45	1.18	6.4	24.9	8
1572	9900	1572	1	8	106	NA	2	1	3	5	2	NA	2	2	NA	NA	NA	NA	NA	NA	NA	NA	NA	NA	NA	NA	NA	NA	NA	NA	NA	74	104	45	19.79	7.4	12111	15.75	63.01	25	33	45.3	460.51	0.93	3.47	1.54	6.4	26.6	8.7
1573	9900	1573	1	45	NA	2	1	1	3	2	2	2	2	2	2	2	2	2	2	2	2	2	1	2	2	2	2	2	2	2	2	NA	NA	NA	NA	NA	NA	NA	NA	NA	NA	NA	NA	NA	NA	NA	NA	NA	NA
1574	9900	1574	2	80	970	1	2	3	1	3	1	2	2	2	1	2	2	2	2	2	2	2	1	2	2	2	2	1	2	1	2	62	181	80	24.21	21.2	8310	14.68	58.18	25.2	27	38.7	244.28	0.035	6.57	1.01	9.6	19.5	6.8
1575	9900	1575	2	0	2	NA	NA	1	NA	2	2	NA	NA	NA	NA	NA	NA	NA	NA	NA	NA	NA	NA	NA	NA	NA	NA	NA	NA	NA	NA	NA	NA	NA	NA	NA	NA	NA	NA	NA	NA	NA	NA	NA	NA	NA	NA	NA	NA
1576	9900	1576	2	19	230	2	2	2	3	0	2	NA	1	2	NA	NA	NA	NA	NA	NA	NA	NA	NA	NA	NA	NA	NA	NA	NA	NA	NA	70	93	68	19.32	10.3	30144	10.74	69.27	15.5	36	23.1	261.25	0.08	3.93	1.84	5.1	37.3	7.4
1577	9900	1577	2	19	NA	2	2	3	3	2	2	NA	2	2	NA	NA	NA	NA	NA	NA	NA	NA	NA	NA	NA	NA	NA	NA	NA	NA	NA	NA	NA	NA	NA	NA	NA	NA	NA	NA	NA	NA	NA	NA	NA	NA	NA	NA	NA
1578	9900	1578	1	70	846	1	1	1	2	3	1	1	2	2	1	1	1	2	1	2	2	2	1	2	2	1	2	2	2	2	2	80	167	108	NA	4380	25106	17.54	58.35	30.1	162	18.3	245.75	0.08	4.06	1.01	5.3	22.3	11.3
1579	9900	1579	1	14	172	NA	2	1	3	1	2	NA	2	2	NA	NA	NA	NA	NA	NA	NA	NA	NA	NA	NA	NA	NA	NA	NA	NA	NA	82	106	72	17.16	24.4	29084	25.24	74.11	34.1	16	27.4	312.17	3.75	3.62	1.11	8.1	42.3	8.4
1580	9900	1580	1	26	320	2	2	1	3	1	2	2	2	2	2	2	2	2	2	2	2	2	2	2	2	2	2	2	2	2	2	76	121	77	26.37	4.6	15205	20.76	85.92	24.2	123	20.2	367.52	11.17	6.13	0.95	8	27.2	6.9
1581	9900	1581	2	34	412	2	2	3	3	2	2	2	2	2	2	2	2	2	2	2	2	2	2	2	2	2	2	2	2	2	2	62	112	78	36.03	6.2	12464	NA	NA	NA	NA	NA	NA	NA	NA	NA	NA	NA	NA
1582	9900	1582	2	19	235	2	2	3	3	1	2	NA	1	2	NA	NA	NA	NA	NA	NA	NA	NA	NA	NA	NA	NA	NA	NA	NA	NA	NA	70	124	72	31.65	11.3	16884	11.1	69.81	15.9	16	31.3	208.12	6.09	3.34	1.31	4.4	43.7	11.2
1583	9900	1583	2	54	660	1	1	4	3	4	2	2	2	2	2	2	2	2	2	2	2	2	2	2	2	2	2	2	2	2	2	90	137	64	25.34	0.5	1591	11.28	76.79	14.7	220	28.3	678.22	0.035	4.6	0.89	8.8	23	8.6
1584	9900	1584	1	19	232	2	2	4	3	0	2	NA	2	2	NA	NA	NA	NA	NA	NA	NA	NA	NA	NA	NA	NA	NA	NA	NA	NA	NA	NA	NA	NA	21.33	12.9	18034	NA	NA	NA	NA	NA	NA	NA	NA	NA	NA	NA	NA
1585	9900	1585	2	24	300	1	2	3	1	5	2	2	2	2	2	2	2	2	2	2	2	2	1	2	2	2	2	2	2	2	2	78	100	66	31.3	52.4	11846	24.52	81.62	8.1	47	42.1	253.13	0.035	5.92	0.95	5.4	43	7.5
1586	9900	1586	2	45	544	2	2	4	3	1	2	2	2	2	2	2	2	2	2	2	2	2	1	2	2	2	2	2	2	2	2	64	103	62	29.08	3.6	1149	6.09	54.77	11.1	30	27	574.16	0.035	4.73	1.83	7.1	25	9
1587	9900	1587	2	19	231	2	2	3	1	0	2	NA	2	2	NA	NA	NA	NA	NA	NA	NA	NA	NA	NA	NA	NA	NA	NA	NA	NA	NA	92	82	42	25.52	2.2	4950	NA	NA	NA	NA	NA	NA	NA	NA	NA	NA	NA	NA
1588	9900	1588	1	35	421	2	2	2	1	0	2	2	2	2	2	2	2	2	2	2	2	2	2	2	2	2	2	2	2	2	2	54	135	77	20.82	3.9	20597	8.41	53.7	15.7	106	14.3	503.32	0.083	4.86	1.36	4.6	38.2	9
1589	9900	1589	2	52	631	1	2	1	3	2	2	2	2	2	2	2	2	2	2	2	2	2	1	2	2	2	2	2	2	2	2	72	111	63	24.8	5.5	9370	8.41	63.9	13.2	116	19.3	205.9	0.035	5.17	1.16	5.5	31.2	5.7
1590	9900	1590	1	54	659	1	1	3	2	5	2	2	1	2	2	2	2	2	2	2	2	2	1	2	2	2	2	2	2	2	2	80	140	76	35.31	14.9	13967	14.68	62.11	23.6	345	38.5	476.75	0.127	5.02	0.94	4.6	37.3	7.9
1591	9900	1591	2	2	26	NA	2	1	1	2	2	NA	2	2	NA	NA	NA	NA	NA	NA	NA	NA	NA	NA	NA	NA	NA	NA	NA	NA	NA	NA	NA	NA	23.84	NA	NA	5.55	79.3	7	19	NA	NA	NA	NA	NA	9	39	8.8
1592	9900	1592	2	63	765	2	2	1	3	2	2	2	2	2	1	2	2	2	2	2	2	1	1	2	2	1	2	2	2	2	2	62	115	66	25.69	3.9	12906	14.14	63.19	22.4	43	24.2	346.12	0.035	6.03	1.25	7.8	33.3	7.5
1593	9900	1593	1	65	789	2	2	4	3	2	2	2	2	2	2	2	2	2	2	2	2	2	2	2	1	2	2	2	2	2	2	60	125	71	29.28	6.8	20155	7.88	43.32	18.2	169	11.1	236.9	0.07	5.53	1.14	7.1	28.2	8.9
1594	9900	1594	1	0	2	NA	NA	1	NA	2	2	NA	NA	NA	NA	NA	NA	NA	NA	NA	NA	NA	NA	NA	NA	NA	NA	NA	NA	NA	NA	NA	NA	NA	NA	NA	NA	NA	NA	NA	NA	NA	NA	NA	NA	NA	NA	NA	NA
1595	9900	1595	2	18	219	2	2	3	3	0	2	NA	2	2	NA	NA	NA	NA	NA	NA	NA	NA	NA	NA	NA	NA	NA	NA	NA	NA	NA	76	123	64	21.27	12.2	9636	4.65	66.95	7	20	32.6	597.04	0.035	4.22	1.47	9.9	25.4	7.5
1596	9900	1596	1	18	228	2	2	3	3	0	2	NA	2	2	NA	NA	NA	NA	NA	NA	NA	NA	NA	NA	NA	NA	NA	NA	NA	NA	NA	54	112	64	22.68	22.8	5304	17.18	84.31	20.4	33	26.5	433.21	0.06	4.89	1.25	7.5	36.6	8.7
1597	9900	1597	2	17	206	2	2	3	3	4	2	NA	2	2	NA	NA	NA	NA	NA	NA	NA	NA	NA	NA	NA	NA	NA	NA	NA	NA	NA	90	100	46	26.4	8.1	12553	6.8	73.03	9.3	7	27.9	248.71	1.48	4.22	1.25	6.3	28.2	11.4
1598	9900	1598	2	85	NA	2	2	1	3	1	2	2	2	2	2	2	2	2	2	2	2	2	2	2	2	2	2	2	2	2	2	56	172	48	21.08	19.4	10166	18.08	63.55	28.5	41	32.2	216.23	0.035	6.03	2.06	7.1	24	6.4
1599	9900	1599	2	18	218	2	2	1	3	2	2	NA	2	2	NA	NA	NA	NA	NA	NA	NA	NA	NA	NA	NA	NA	NA	NA	NA	NA	NA	86	99	77	20.8	13.2	12553	13.07	64.08	20.4	30	24.5	400	0.035	4.68	1.31	6.4	31.8	6.4
1600	9900	1600	1	60	720	2	2	2	2	3	2	2	2	2	1	2	2	2	2	2	2	2	2	2	1	1	2	2	2	2	2	52	115	76	29.51	4	12730	25.6	77.69	32.9	21	31.3	353.5	0.035	5.3	1.25	5.1	32.1	9.6
1601	9900	1601	1	4	50	NA	2	1	1	2	2	NA	1	2	NA	NA	NA	NA	NA	NA	NA	NA	NA	NA	NA	NA	NA	NA	NA	NA	NA	NA	NA	NA	15.59	NA	NA	18.44	69.27	26.6	40	44.6	688.55	0.32	4.6	1.81	5.4	45.5	7.3
1602	9900	1602	2	65	783	1	1	3	3	0	2	2	2	2	1	2	2	2	2	2	2	2	1	2	2	2	2	2	2	2	2	76	113	71	39.76	35.4	34564	NA	NA	NA	NA	NA	NA	NA	NA	NA	NA	NA	NA
1603	9900	1603	2	20	249	2	2	3	3	2	2	2	2	2	2	2	2	2	2	2	2	2	2	2	2	2	2	2	2	2	2	88	90	62	26.44	4	5923	15.57	86.28	18	67	67.7	298.89	0.035	5.2	2.04	14.6	8.1	6.5
1604	9900	1604	1	15	182	NA	2	3	3	5	2	NA	1	2	NA	NA	NA	NA	NA	NA	NA	NA	NA	NA	NA	NA	NA	NA	NA	NA	NA	90	126	58	32.64	19.9	21835	21.66	74.46	29.1	74	38.3	292.99	0.035	5.04	0.93	10.8	29.7	7.1
1605	9900	1605	2	50	601	2	2	3	2	3	2	2	1	2	1	2	2	2	2	2	2	1	1	1	2	2	2	1	2	1	2	62	111	72	29.52	0.2	1856	15.93	76.61	20.8	119	17.7	324.72	231	7.71	1.39	11.6	26.5	5.6
1606	9900	1606	2	48	585	2	2	4	2	2	2	2	2	2	2	2	2	2	2	2	2	2	1	2	2	2	2	2	2	2	2	64	150	95	29.61	4	4862	18.44	74.46	24.8	14	22	256.09	0.035	5.77	1.8	5.7	41.6	6.3
1607	9900	1607	2	0	7	NA	NA	1	NA	3	2	NA	NA	NA	NA	NA	NA	NA	NA	NA	NA	NA	NA	NA	NA	NA	NA	NA	NA	NA	NA	NA	NA	NA	NA	NA	NA	NA	NA	NA	NA	NA	NA	NA	NA	NA	NA	NA	NA
1608	9900	1608	2	72	876	2	1	3	3	3	1	1	2	2	1	2	2	2	2	2	2	2	2	2	2	2	2	2	2	2	2	72	186	79	NA	NA	NA	NA	NA	NA	NA	NA	NA	NA	NA	NA	NA	NA	NA
1609	9900	1609	2	60	731	2	2	1	2	4	1	2	1	2	1	2	2	2	1	2	2	2	1	1	2	2	2	2	2	1	2	54	125	63	32.47	197.5	28023	NA	NA	NA	NA	NA	NA	NA	NA	NA	9.1	24.4	3.8
1610	9900	1610	1	9	120	NA	2	1	3	0	2	NA	2	2	NA	NA	NA	NA	NA	NA	NA	NA	NA	NA	NA	NA	NA	NA	NA	NA	NA	96	96	67	22.78	1	8044	13.96	63.19	22.1	67	80.9	652.39	0.61	5.72	1.36	7.1	45.3	2.8
1611	9900	1611	1	8	105	NA	2	1	3	2	2	NA	2	2	NA	NA	NA	NA	NA	NA	NA	NA	NA	NA	NA	NA	NA	NA	NA	NA	NA	66	95	63	14.88	4.4	7602	9.13	60.32	15.1	83	52.5	567.52	0.053	4.4	1.57	5.1	24	5.3
1612	9900	1612	1	0	6	NA	NA	1	NA	3	2	NA	NA	NA	NA	NA	NA	NA	NA	NA	NA	NA	NA	NA	NA	NA	NA	NA	NA	NA	NA	NA	NA	NA	NA	NA	NA	NA	NA	NA	NA	NA	NA	NA	NA	NA	NA	NA	NA
1613	9900	1613	2	0	4	NA	NA	1	NA	3	2	NA	NA	NA	NA	NA	NA	NA	NA	NA	NA	NA	NA	NA	NA	NA	NA	NA	NA	NA	NA	NA	NA	NA	NA	NA	NA	NA	NA	NA	NA	NA	NA	NA	NA	NA	NA	NA	NA
1614	9900	1614	2	62	747	1	2	3	1	5	1	2	2	2	1	2	2	2	2	2	2	1	1	2	2	1	2	2	2	2	2	62	141	71	35.17	14.3	8398	6.27	75.9	8.3	5	42.4	167.53	0.42	6.85	2.24	6.6	30.2	7.8
1615	9900	1615	2	0	2	NA	NA	2	NA	2	2	NA	NA	NA	NA	NA	NA	NA	NA	NA	NA	NA	NA	NA	NA	NA	NA	NA	NA	NA	NA	NA	NA	NA	NA	NA	NA	NA	NA	NA	NA	NA	NA	NA	NA	NA	NA	NA	NA
1616	9900	1616	2	62	753	2	2	3	3	1	1	2	2	2	2	2	2	2	2	2	2	2	2	2	2	2	2	2	2	2	2	74	169	110	23.94	1.3	1238	10.56	68.56	15.4	74	70.2	815.49	0.035	4.97	2.06	6.9	42.2	8
1617	9900	1617	2	46	557	2	2	4	2	3	2	2	2	2	1	2	2	2	2	2	2	2	1	2	2	2	2	2	2	2	2	76	134	79	34.49	1.9	6365	17.9	59.97	29.9	94	23.6	211.07	0.035	4.03	1.34	8.1	25.2	6.3
1618	9900	1618	1	45	550	2	2	3	1	2	2	2	2	2	2	2	2	2	2	2	2	2	2	2	2	2	2	2	2	2	2	78	108	56	23.84	3	8044	22.38	57.82	38.7	330	16.5	259.04	0.29	5.43	1.48	4.6	46.2	8.9
1619	9900	1619	1	40	483	1	2	3	3	4	2	2	2	2	2	2	2	2	2	2	2	2	1	2	2	2	2	2	2	2	1	104	123	87	45.24	1.4	1856	11.1	86.64	12.8	164	57.3	474.53	0.47	4.06	0.98	8.6	32.1	7.3
1620	9900	1620	2	46	560	2	2	3	1	2	2	2	2	1	1	2	2	2	2	2	2	2	1	2	2	2	2	1	2	2	2	82	120	67	34.34	15.6	15470	7.34	67.3	10.9	3	24.7	290.03	0.035	4.91	1.1	5.5	26.6	8.5
1621	9900	1621	1	5	NA	NA	2	2	3	0	2	NA	2	2	NA	NA	NA	NA	NA	NA	NA	NA	NA	NA	NA	NA	NA	NA	NA	NA	NA	NA	NA	NA	NA	NA	NA	NA	NA	NA	NA	NA	NA	NA	NA	NA	NA	NA	NA
1622	9900	1622	1	40	481	NA	2	3	1	0	2	2	2	2	2	2	2	2	2	2	2	2	2	2	2	2	2	2	2	2	2	68	112	80	22.84	10.4	17503	18.97	69.45	27.3	190	30.6	391.88	63.11	5.3	1.39	8.2	29	6.9
1623	9900	1623	1	81	980	1	1	2	3	3	2	2	2	2	1	2	2	2	2	2	2	2	2	2	2	2	2	2	2	2	2	66	144	66	29.98	7	13437	12.53	73.93	16.9	59	21.7	364.57	0.035	5.22	1.76	7.4	22.9	10.2
1624	9900	1624	2	47	566	1	2	3	1	5	2	2	2	2	2	2	2	2	2	2	2	2	1	2	2	2	2	2	2	2	2	74	141	90	25.71	1.5	15116	45.29	64.44	70.3	481	56.2	460.51	186	5.95	1.7	8.2	34.2	7
1625	9900	1625	2	85	NA	1	2	5	3	4	2	2	2	2	1	2	2	2	2	2	2	2	2	2	2	2	2	2	2	2	1	88	163	70	26.27	23.5	7602	33.47	48.15	69.5	94	52.8	7011	0.035	5.15	1.95	7.5	7.9	10.5
1626	9900	1626	2	14	177	NA	2	2	3	2	2	NA	2	2	NA	NA	NA	NA	NA	NA	NA	NA	NA	NA	NA	NA	NA	NA	NA	NA	NA	72	113	66	25.32	28.9	18652	8.41	84.67	9.9	35	16.8	459.04	0.78	4.27	1.56	6.6	18.3	8.5
1627	9900	1627	1	46	556	2	2	3	1	3	2	2	2	2	2	1	2	2	2	2	2	2	1	2	2	2	2	2	2	2	2	80	106	77	27.63	10.8	16177	9.67	59.97	16.1	245	41.4	386.71	0.12	5.74	0.85	8.4	23.3	7.7
1628	9900	1628	2	78	946	1	2	2	1	5	2	2	2	2	1	1	1	2	1	1	1	2	2	2	2	1	2	2	2	2	1	64	149	60	24.44	0.9	1326	24.7	87.53	28.2	43	62.3	592.61	0.035	6.03	2.61	7.3	29.8	7.4
1629	9900	1629	1	73	879	2	2	2	3	0	2	2	2	2	1	2	2	2	2	2	2	2	2	2	2	2	2	2	2	2	2	56	139	60	25.46	10.5	14409	8.77	65.87	13.3	73	30.1	309.22	0.035	5.22	1.14	4.9	24.6	7.6
1630	9900	1630	2	17	204	2	2	1	3	1	2	NA	2	2	NA	NA	NA	NA	NA	NA	NA	NA	NA	NA	NA	NA	NA	NA	NA	NA	NA	74	116	68	22.79	27.4	17238	28.64	63.19	45.3	23	28.8	285.61	0.12	3.7	1.49	6.1	35.5	8.6
1631	9900	1631	2	85	NA	1	2	1	2	4	2	2	2	2	1	2	2	2	1	2	2	2	2	2	2	2	2	2	2	2	2	NA	NA	NA	NA	NA	NA	NA	NA	NA	NA	NA	NA	NA	NA	NA	NA	NA	NA
1632	9900	1632	2	10	128	NA	2	1	3	2	2	NA	2	2	NA	NA	NA	NA	NA	NA	NA	NA	NA	NA	NA	NA	NA	NA	NA	NA	NA	74	104	56	15.82	6	6984	14.86	65.51	22.7	50	64.3	879.7	0.097	5.51	1.61	7.6	35.2	6.4
1633	9900	1633	1	19	229	2	2	2	3	0	2	NA	2	2	NA	NA	NA	NA	NA	NA	NA	NA	NA	NA	NA	NA	NA	NA	NA	NA	NA	68	113	74	20.21	14.6	23691	16.65	56.56	29.4	73	47.8	496.67	1.33	3.41	1.12	5.4	29.9	6.3
1634	9900	1634	2	75	906	2	2	2	3	3	2	2	2	2	2	2	2	2	2	2	2	2	1	2	2	2	2	2	2	2	2	68	196	104	36.54	1.7	1591	24.52	75.36	32.5	111	26.7	630.99	0.035	5.17	1.17	5.4	33.8	9.5
1635	9900	1635	1	19	238	2	2	3	3	1	2	NA	2	2	NA	NA	NA	NA	NA	NA	NA	NA	NA	NA	NA	NA	NA	NA	NA	NA	NA	68	116	78	42.99	3.3	13702	19.15	58.35	32.8	133	39.6	311.44	0.035	5.2	1.04	7.9	30.2	7.9
1636	9900	1636	1	7	86	NA	2	1	3	0	2	NA	2	2	NA	NA	NA	NA	NA	NA	NA	NA	NA	NA	NA	NA	NA	NA	NA	NA	NA	NA	NA	NA	13.47	14.3	13879	NA	NA	NA	NA	NA	NA	NA	NA	NA	NA	NA	NA
1637	9900	1637	1	1	NA	NA	2	1	3	3	2	NA	2	2	NA	NA	NA	NA	NA	NA	NA	NA	NA	NA	NA	NA	NA	NA	NA	NA	NA	NA	NA	NA	NA	NA	NA	NA	NA	NA	NA	NA	NA	NA	NA	NA	NA	NA	NA
1638	9900	1638	1	62	744	1	2	2	3	0	2	2	2	2	2	2	2	2	2	2	2	2	2	2	2	2	2	2	2	2	2	66	150	90	30.25	50.5	16000	22.02	65.34	33.7	83	25.6	278.23	0.087	4.11	1.05	5.7	31.2	7.3
1639	9900	1639	1	34	413	1	2	3	3	3	2	2	2	2	2	2	2	2	2	2	2	2	1	2	2	2	2	2	2	2	2	86	131	92	36.52	2.6	11138	6.98	57.46	12.1	98	54.6	267.89	0.035	4.63	1.18	8.6	26.3	6.3
1640	9900	1640	2	12	146	NA	2	1	3	0	2	NA	2	2	NA	NA	NA	NA	NA	NA	NA	NA	NA	NA	NA	NA	NA	NA	NA	NA	NA	76	100	70	19.52	32.7	21216	19.15	70.53	27.2	41	26.7	695.93	0.085	4.03	1.56	6.8	34.9	9
1641	9900	1641	2	57	692	2	2	3	3	3	2	2	2	2	1	2	2	2	2	2	2	1	1	2	2	2	2	2	2	2	2	72	120	79	50.67	7.8	8928	10.38	61.58	16.9	230	48.9	357.19	0.129	5.72	1.48	9.3	28.7	4.8
1642	9900	1642	1	0	1	NA	NA	1	NA	1	2	NA	NA	NA	NA	NA	NA	NA	NA	NA	NA	NA	NA	NA	NA	NA	NA	NA	NA	NA	NA	NA	NA	NA	NA	NA	NA	NA	NA	NA	NA	NA	NA	NA	NA	NA	NA	NA	NA
1643	9900	1643	1	4	52	NA	2	2	3	2	2	NA	1	2	NA	NA	NA	NA	NA	NA	NA	NA	NA	NA	NA	NA	NA	NA	NA	NA	NA	NA	NA	NA	15.89	NA	NA	6.44	69.99	9.2	43	44.2	929.14	0.191	7.45	1.08	10.3	45.3	5.1
1644	9900	1644	2	72	867	2	2	3	3	3	1	2	2	2	1	2	2	2	2	2	2	2	1	2	2	1	2	2	2	2	2	74	166	86	27.27	4.4	2829	11.1	68.38	16.2	80	74.7	877.48	0.035	6.28	1.25	4.6	25.4	7.7
1645	9900	1645	1	13	164	NA	2	1	3	1	2	NA	2	2	NA	NA	NA	NA	NA	NA	NA	NA	NA	NA	NA	NA	NA	NA	NA	NA	NA	66	120	51	30.78	3.2	4685	NA	NA	NA	NA	NA	NA	NA	NA	NA	NA	NA	NA
1646	9900	1646	2	14	179	NA	2	1	3	3	2	NA	2	2	NA	NA	NA	NA	NA	NA	NA	NA	NA	NA	NA	NA	NA	NA	NA	NA	NA	88	99	60	33.9	5.6	25990	9.85	72.32	13.6	44	21.7	352.03	1.21	3.9	1.33	5.5	21.8	7.6
1647	9900	1647	2	61	734	2	2	2	3	3	2	2	1	2	2	2	2	2	2	2	2	2	2	2	2	2	2	2	2	2	2	78	162	90	30.48	6.1	7160	9.49	73.57	12.9	142	38.7	501.84	0.035	4.97	0.98	5.7	36.1	6.7
1648	9900	1648	1	13	162	NA	2	3	3	0	2	NA	2	2	NA	NA	NA	NA	NA	NA	NA	NA	NA	NA	NA	NA	NA	NA	NA	NA	NA	72	105	25	16.71	0.5	6276	NA	NA	NA	NA	NA	NA	NA	NA	NA	NA	NA	NA
1649	9900	1649	1	8	107	NA	2	3	1	3	2	NA	1	2	NA	NA	NA	NA	NA	NA	NA	NA	NA	NA	NA	NA	NA	NA	NA	NA	NA	68	96	0	16.62	3	12376	14.5	49.58	29.2	20	38.1	494.46	1.09	4.29	1.66	4.9	53.9	9.9
1650	9900	1650	2	68	826	2	2	3	3	1	2	2	2	2	2	2	2	2	2	2	2	2	2	2	2	2	2	2	2	2	2	62	123	59	26.12	5.2	4420	11.46	74.29	15.4	157	33.7	465.68	37.1	6.8	1.1	9.3	22.1	5.3
1651	9900	1651	2	25	307	1	2	2	1	4	2	2	2	2	2	2	2	2	2	2	2	2	2	2	2	2	2	1	2	2	2	92	88	58	18.47	12.4	17415	25.96	54.24	47.9	118	43.3	453.87	0.035	4.78	1.25	9.1	15.2	6.4
1652	9900	1652	2	57	696	2	2	3	3	2	2	2	2	2	2	2	2	2	2	2	2	2	1	2	2	2	2	2	2	2	2	66	144	81	32.63	8.7	11669	17.18	85.74	20	22	27.2	300.37	0.25	4.71	1.39	5.1	24.5	7
1653	9900	1653	2	10	124	NA	2	2	3	2	2	NA	2	2	NA	NA	NA	NA	NA	NA	NA	NA	NA	NA	NA	NA	NA	NA	NA	NA	NA	82	91	68	16.57	7.2	5834	12.89	58	22.2	5	36.5	648.7	0.035	3.8	1.18	4.7	38.9	5.7
1654	9900	1654	1	12	155	NA	2	3	3	0	2	NA	2	2	NA	NA	NA	NA	NA	NA	NA	NA	NA	NA	NA	NA	NA	NA	NA	NA	NA	80	106	73	17.07	16.8	19006	19.87	79.66	24.9	20	26.7	498.89	0.035	3.67	1.65	6.1	30	11.5
1655	9900	1655	2	1	12	NA	2	3	3	3	2	NA	2	2	NA	NA	NA	NA	NA	NA	NA	NA	NA	NA	NA	NA	NA	NA	NA	NA	NA	NA	NA	NA	NA	NA	NA	11.64	80.73	14.4	47	NA	NA	NA	NA	NA	7	59	8.3
1656	9900	1656	1	13	161	NA	2	2	3	1	2	NA	2	2	NA	NA	NA	NA	NA	NA	NA	NA	NA	NA	NA	NA	NA	NA	NA	NA	NA	90	126	56	27.91	13.5	13879	15.93	57.64	27.6	92	24.5	477.49	0.061	3.03	1.16	7.9	33.8	10.8
1657	9900	1657	1	10	132	NA	2	1	1	3	2	NA	2	2	NA	NA	NA	NA	NA	NA	NA	NA	NA	NA	NA	NA	NA	NA	NA	NA	NA	80	106	50	15.86	8.2	8840	10.38	80.19	12.9	21	36	604.42	0.2	3.49	1.33	6.6	49.7	10.6
1658	9900	1658	2	18	222	1	2	2	3	0	2	NA	2	2	NA	NA	NA	NA	NA	NA	NA	NA	NA	NA	NA	NA	NA	NA	NA	NA	NA	80	103	71	26.3	35.1	9547	16.83	59.07	28.5	44	24.7	659.77	0.035	4.68	1.36	8.3	22.5	6.3
1659	9900	1659	1	51	622	2	2	3	3	0	2	1	2	2	2	2	2	2	2	2	2	2	2	2	2	2	2	2	2	2	2	88	113	79	28.3	12	15912	16.65	57.64	28.9	150	40.3	368.26	212.76	4.91	1.11	10.2	33.3	8.1
1660	9900	1660	2	15	191	NA	2	2	1	4	2	NA	1	2	NA	NA	NA	NA	NA	NA	NA	NA	NA	NA	NA	NA	NA	NA	NA	NA	NA	64	115	71	33.53	9.1	13525	9.85	103.82	14	16	26.3	211.81	0.24	4.97	0.78	9.7	32	5.4
1661	9900	1661	2	32	388	2	2	4	2	2	2	2	2	2	2	2	2	2	2	2	2	2	2	2	2	2	2	2	2	2	2	64	110	58	31	14.2	26432	8.41	68.74	12.2	32	13.1	440.59	203	5.15	0.83	8.6	36.1	6.3
1662	9900	1662	2	39	469	2	2	2	2	4	2	2	1	2	2	2	2	2	2	2	2	2	2	2	2	2	2	2	2	2	2	88	96	63	20.16	13.7	12730	20.23	68.56	29.5	90	69.8	525.46	0.035	5.69	2.06	7.5	28.5	5.1
1663	9900	1663	1	59	710	1	1	2	1	1	2	2	1	2	2	2	2	2	2	2	2	2	1	2	2	2	2	2	2	2	2	64	164	77	33.86	25.5	12641	9.13	54.6	16.7	370	42.6	331.36	0.035	6.72	1.06	6.6	31.8	12.7
1664	9900	1664	1	13	167	NA	2	1	3	1	2	NA	2	2	NA	NA	NA	NA	NA	NA	NA	NA	NA	NA	NA	NA	NA	NA	NA	NA	NA	68	128	66	31.96	10.9	27139	11.99	74.29	16.1	86	43.3	342.43	52.91	4.65	1.09	5.9	42.2	6.3
1665	9900	1665	1	14	172	NA	2	3	3	1	2	NA	2	2	NA	NA	NA	NA	NA	NA	NA	NA	NA	NA	NA	NA	NA	NA	NA	NA	NA	86	113	60	16.57	130.4	21393	14.5	85.56	16.9	16	47.6	523.24	0.36	3.78	1.5	8.2	34.7	6.3
1666	9900	1666	1	40	491	1	2	2	3	1	1	2	2	2	2	2	2	2	2	2	2	2	2	2	2	2	2	2	2	2	2	76	116	69	30.77	7.3	21393	12.89	52.81	24.4	178	15.4	419.18	137	4.65	0.52	6.5	57	11.5
1667	9900	1667	1	19	237	2	2	2	2	1	2	NA	2	2	NA	NA	NA	NA	NA	NA	NA	NA	NA	NA	NA	NA	NA	NA	NA	NA	NA	66	111	69	21.71	5.8	6807	34.55	50.12	68.9	31	20.2	163.1	107	3.57	1.34	3.5	35.1	6.3
1668	9900	1668	1	1	20	NA	2	2	3	4	2	NA	2	2	NA	NA	NA	NA	NA	NA	NA	NA	NA	NA	NA	NA	NA	NA	NA	NA	NA	NA	NA	NA	NA	NA	NA	6.44	76.97	8.4	9	NA	NA	NA	NA	NA	11.3	44.8	12.3
1669	9900	1669	1	18	227	2	2	4	2	1	2	NA	1	2	NA	NA	NA	NA	NA	NA	NA	NA	NA	NA	NA	NA	NA	NA	NA	NA	NA	88	151	101	31.03	10.4	18210	29.71	72.67	40.9	110	16.3	631.73	0.068	6.13	1.02	7.8	34.9	9.3
1670	9900	1670	1	10	123	NA	2	2	3	2	2	NA	2	2	NA	NA	NA	NA	NA	NA	NA	NA	NA	NA	NA	NA	NA	NA	NA	NA	NA	68	100	57	19.15	1.9	9636	9.67	72.5	13.3	44	43.3	355.72	0.898	3.85	1.51	8	33.6	9.9
1671	9900	1671	2	43	525	2	2	5	3	4	1	2	2	1	2	2	2	2	1	2	2	2	1	2	1	2	2	2	1	2	2	60	139	85	32.94	10.9	16089	15.93	77.33	20.6	35	29.9	1412.53	0.035	7.29	0.82	6	43.6	6.7
1672	9900	1672	2	68	826	1	1	3	3	3	2	2	2	2	1	2	2	2	2	2	2	2	1	2	2	1	2	2	2	2	2	78	174	76	32.25	786	5658	16.65	48.69	34.2	184	73.6	268.63	114	6.34	1.42	9.3	40.8	6.3
1673	9900	1673	2	19	237	2	2	3	2	2	9	NA	2	2	NA	NA	NA	NA	NA	NA	NA	NA	NA	NA	NA	NA	NA	NA	NA	NA	NA	86	128	58	29.93	7.3	13879	20.76	63.37	32.8	28	19.7	173.43	53.8	4.55	1.36	5.5	33.4	13.3
1674	9900	1674	1	23	NA	2	2	1	1	1	2	2	2	2	2	2	2	2	2	2	2	2	2	2	2	2	2	1	2	2	2	NA	NA	NA	NA	NA	NA	NA	NA	NA	NA	NA	NA	NA	NA	NA	NA	NA	NA
1675	9900	1675	1	18	226	2	2	1	3	1	2	NA	1	2	NA	NA	NA	NA	NA	NA	NA	NA	NA	NA	NA	NA	NA	NA	NA	NA	NA	80	95	68	20.82	6.8	22896	12.71	59.25	21.5	50	10	521.77	0.21	3.47	1.63	5.1	26.5	10.1
1676	9900	1676	2	19	238	2	2	3	2	5	2	NA	2	2	NA	NA	NA	NA	NA	NA	NA	NA	NA	NA	NA	NA	NA	NA	NA	NA	NA	84	112	50	31.22	5.5	5127	NA	NA	NA	NA	NA	NA	NA	NA	NA	NA	NA	NA
1677	9900	1677	2	24	294	1	2	4	2	3	2	2	2	2	2	2	2	2	2	2	2	1	2	2	2	2	2	2	2	2	2	94	112	35	26.09	4.4	4332	13.6	89.5	15.2	6	12.9	165.31	0.035	NA	NA	8.4	26.2	8.4
1678	9900	1678	1	35	NA	2	2	1	1	3	2	2	2	2	2	2	2	2	2	2	2	2	2	2	2	2	2	2	2	2	2	NA	NA	NA	NA	NA	NA	NA	NA	NA	NA	NA	NA	NA	NA	NA	NA	NA	NA
1679	9900	1679	2	14	169	NA	2	1	3	1	2	NA	2	2	NA	NA	NA	NA	NA	NA	NA	NA	NA	NA	NA	NA	NA	NA	NA	NA	NA	64	113	55	34.95	4.3	15824	7.16	53.7	13.3	39	15.2	264.94	0.37	3.52	1.31	6.7	38.7	8.6
1680	9900	1680	1	16	205	2	2	2	3	1	2	NA	2	2	NA	NA	NA	NA	NA	NA	NA	NA	NA	NA	NA	NA	NA	NA	NA	NA	NA	84	119	85	34.17	7.1	27316	NA	NA	NA	NA	NA	NA	NA	NA	NA	NA	NA	NA
1681	9900	1681	2	19	232	2	2	3	3	5	1	NA	2	2	NA	NA	NA	NA	NA	NA	NA	NA	NA	NA	NA	NA	NA	NA	NA	NA	NA	NA	NA	NA	28.62	NA	NA	NA	NA	NA	NA	NA	NA	NA	NA	NA	NA	NA	NA
1682	9900	1682	2	52	636	2	1	2	3	1	2	2	2	2	2	2	2	2	2	2	2	2	1	2	2	2	2	2	2	2	1	58	123	63	34.45	6.6	7160	8.06	58.35	13.8	139	49.2	642.06	1.31	6.28	1.76	8	22.3	8.4
1683	9900	1683	2	0	3	NA	NA	1	NA	2	2	NA	NA	NA	NA	NA	NA	NA	NA	NA	NA	NA	NA	NA	NA	NA	NA	NA	NA	NA	NA	NA	NA	NA	NA	NA	NA	NA	NA	NA	NA	NA	NA	NA	NA	NA	NA	NA	NA
1684	9900	1684	1	66	799	1	2	3	3	0	2	2	2	2	2	2	2	2	2	2	2	2	2	2	2	2	2	2	2	2	2	48	121	57	24.01	7.4	15382	18.08	56.03	32.3	346	31	299.63	192	6.1	1.31	6	38.2	8.1
1685	9900	1685	2	25	308	1	2	2	3	3	2	2	2	2	2	2	2	2	2	2	2	2	2	2	2	2	2	2	2	2	2	74	122	88	25.38	25.3	24752	14.5	72.67	20	18	48.5	362.36	0.035	5.07	1.5	5.6	44.7	5.9
1686	9900	1686	1	77	931	1	2	4	3	3	2	1	2	2	1	2	2	2	2	2	2	2	1	2	2	2	2	2	2	2	2	50	133	80	32.38	136.5	14498	19.87	47.08	42.2	292	29.9	219.19	0.035	5.43	0.87	8.8	44.2	11
1687	9900	1687	2	17	205	1	2	3	1	5	2	NA	1	2	NA	NA	NA	NA	NA	NA	NA	NA	NA	NA	NA	NA	NA	NA	NA	NA	NA	96	123	52	43.14	30.9	30586	7.34	71.96	10.2	80	25.1	194.09	104.81	4.37	1.56	11.8	28.8	7.9
1688	9900	1688	1	6	79	NA	2	1	3	2	2	NA	2	2	NA	NA	NA	NA	NA	NA	NA	NA	NA	NA	NA	NA	NA	NA	NA	NA	NA	NA	NA	NA	15.41	10	8663	25.78	71.6	36	40	78.6	735.79	0.035	4.42	1.61	4.7	27.1	8.8
1689	9900	1689	2	61	NA	2	2	5	3	3	2	2	2	2	2	2	1	2	2	2	2	2	2	2	2	2	2	2	2	1	1	NA	NA	NA	NA	NA	NA	NA	NA	NA	NA	NA	NA	NA	NA	NA	NA	NA	NA
1690	9900	1690	1	41	494	NA	2	1	3	0	2	2	2	2	2	2	2	2	2	2	2	2	2	2	2	2	2	1	2	2	2	70	120	74	23.68	1.7	4243	20.94	61.22	34.2	391	13.1	443.54	373	5.04	0.86	8.9	35.3	6.1
1691	9900	1691	1	60	724	1	2	5	3	4	2	2	2	2	1	2	1	2	1	2	2	2	2	2	1	2	2	1	1	1	2	72	157	80	33.98	10.2	12818	29.54	55.67	53.1	693	32.6	180.07	3.41	4.5	1.59	7.8	19	9.5
1692	9900	1692	2	23	286	2	2	2	3	3	2	2	2	2	2	2	2	2	2	2	2	2	2	2	2	2	2	2	2	2	2	86	107	58	27.72	7.3	15382	13.78	80.01	17.2	9	30.4	253.87	0.131	4.55	1.72	7.9	20.8	6.9
1693	9900	1693	1	25	311	2	2	2	3	1	2	2	2	2	2	2	2	2	2	2	2	2	2	2	2	2	2	2	2	2	2	90	103	70	24.37	9.2	27934	35.44	61.22	57.9	219	33.1	343.17	0.17	4.16	1.26	6	39.7	10
1694	9900	1694	2	7	NA	NA	2	2	3	1	2	NA	2	2	NA	NA	NA	NA	NA	NA	NA	NA	NA	NA	NA	NA	NA	NA	NA	NA	NA	NA	NA	NA	NA	NA	NA	NA	NA	NA	NA	NA	NA	NA	NA	NA	NA	NA	NA
1695	9900	1695	1	78	941	2	2	4	3	3	1	2	2	2	2	2	2	2	2	2	2	2	2	2	2	1	2	2	2	2	2	64	129	79	25.04	18.8	15382	7.52	58.18	12.9	25	70	220.66	0.035	5.74	1.18	8.5	39.7	10.5
1696	9900	1696	2	51	622	1	2	1	3	2	2	2	2	2	2	2	2	2	2	2	2	2	1	2	2	2	2	2	2	2	2	68	127	76	26.18	1.9	2298	10.2	77.51	13.2	309	22.4	250.18	0.035	5.2	1.7	7.7	37.8	6.8
1697	9900	1697	2	19	237	2	2	3	3	2	2	NA	2	2	NA	NA	NA	NA	NA	NA	NA	NA	NA	NA	NA	NA	NA	NA	NA	NA	NA	104	104	70	21	19.1	8044	25.24	68.92	36.6	103	40.3	463.46	0.064	4.11	1.66	12.3	18.7	3.8
1698	9900	1698	2	4	57	NA	2	1	3	3	2	NA	2	2	NA	NA	NA	NA	NA	NA	NA	NA	NA	NA	NA	NA	NA	NA	NA	NA	NA	NA	NA	NA	14.64	NA	NA	NA	NA	NA	NA	NA	NA	NA	NA	NA	NA	NA	NA
1699	9900	1699	1	10	124	NA	2	2	3	0	2	NA	2	2	NA	NA	NA	NA	NA	NA	NA	NA	NA	NA	NA	NA	NA	NA	NA	NA	NA	64	95	53	17.53	2.6	3624	10.74	52.98	20.3	76	42.1	689.29	5.17	2.95	1.62	4	42.7	6.1
1700	9900	1700	2	58	699	2	2	2	3	2	2	2	2	2	2	2	2	2	2	2	2	2	1	2	2	2	2	2	2	2	2	70	140	78	26.18	11.3	9017	24.88	59.61	41.7	68	56.6	265.68	0.035	5.72	1.62	5.7	24	5
1701	9900	1701	1	82	985	1	2	2	3	3	2	2	2	2	1	2	2	2	2	2	2	2	2	2	2	2	2	2	2	2	2	50	172	72	28.99	103.6	15205	11.64	55.13	21.1	123	32.6	432.47	0.203	5.22	1.23	7.1	31.1	7.6
1702	9900	1702	2	31	379	2	2	4	3	2	2	2	2	2	2	2	2	2	2	2	2	2	2	2	2	2	2	2	2	2	2	90	108	63	33.13	9.3	10431	6.44	62.11	10.4	297	45.8	182.29	0.14	4.99	2.23	8.3	15.3	6.2
1703	9900	1703	2	1	22	NA	2	1	3	2	2	NA	2	2	NA	NA	NA	NA	NA	NA	NA	NA	NA	NA	NA	NA	NA	NA	NA	NA	NA	NA	NA	NA	NA	NA	NA	15.04	67.13	22.4	25	NA	NA	NA	NA	NA	6.6	59.1	8
1704	9900	1704	2	35	423	2	2	2	1	2	2	2	2	2	2	2	2	2	2	2	2	2	2	2	2	2	2	2	2	2	2	76	121	76	20.68	0.9	1149	8.77	53.34	16.4	22	34.9	340.22	0.035	4.73	2.06	4.6	29.4	9.3
1705	9900	1705	1	80	963	2	3	1	3	3	2	2	2	2	1	2	2	2	2	2	2	2	2	2	2	2	2	2	2	2	2	78	173	61	27.94	158.4	18652	17.72	51.55	34.4	129	78.8	210.33	0.17	4.34	0.96	8.1	19.4	9.5
1706	9900	1706	2	27	325	2	2	2	3	4	2	2	2	2	2	2	2	2	2	2	2	2	2	2	2	2	2	2	2	2	2	106	98	55	20.07	9.5	13525	8.95	78.22	11.4	6	33.3	281.92	NA	7.29	1.96	10.6	NA	NA
1707	9900	1707	2	55	NA	2	2	2	3	3	2	2	2	2	1	2	2	2	2	2	2	2	2	2	2	2	2	2	2	2	2	NA	NA	NA	NA	NA	NA	NA	NA	NA	NA	NA	NA	NA	NA	NA	NA	NA	NA
1708	9900	1708	1	7	89	NA	2	3	3	1	2	NA	2	2	NA	NA	NA	NA	NA	NA	NA	NA	NA	NA	NA	NA	NA	NA	NA	NA	NA	NA	NA	NA	14.03	20.5	9636	12.35	62.29	19.8	19	26.3	635.42	0.11	4.11	1.78	7.5	36.7	8.8
1709	9900	1709	2	8	106	NA	2	3	3	2	2	NA	2	2	NA	NA	NA	NA	NA	NA	NA	NA	NA	NA	NA	NA	NA	NA	NA	NA	NA	78	90	57	23.13	7.1	12553	10.74	57.64	18.6	48	58	571.95	0.051	3.1	0.87	8	50.6	8.7
1710	9900	1710	1	13	162	NA	2	3	3	2	2	NA	1	2	NA	NA	NA	NA	NA	NA	NA	NA	NA	NA	NA	NA	NA	NA	NA	NA	NA	90	88	62	19.84	20.9	28376	17.36	65.51	26.5	99	29.9	675.27	0.66	5.04	1.31	6.3	35.8	7.8
1711	9900	1711	1	69	829	1	2	1	3	2	2	2	2	2	1	2	2	2	2	2	2	2	2	2	2	2	2	2	2	2	2	76	137	89	30.79	3.9	11580	18.62	61.58	30.2	168	66.8	360.88	0.035	4.53	1.08	4.5	28.3	12.6
1712	9900	1712	2	45	545	2	2	4	3	2	2	2	2	2	2	2	2	2	2	2	2	1	1	2	2	2	1	2	1	2	2	64	125	64	26.14	4.2	10962	11.81	51.37	23	44	30.8	229.52	133.14	5.72	0.75	9.1	41.1	8.3
1713	9900	1713	1	0	5	NA	NA	1	NA	2	1	NA	NA	NA	NA	NA	NA	NA	NA	NA	NA	NA	NA	NA	NA	NA	NA	NA	NA	NA	NA	NA	NA	NA	NA	NA	NA	NA	NA	NA	NA	NA	NA	NA	NA	NA	NA	NA	NA
1714	9900	1714	2	18	218	2	2	1	3	2	2	NA	2	2	NA	NA	NA	NA	NA	NA	NA	NA	NA	NA	NA	NA	NA	NA	NA	NA	NA	70	98	62	23.31	7.1	11846	12.17	61.76	19.7	35	39.4	414.02	0.05	4.37	1.23	9.6	32.2	5.6
1715	9900	1715	1	55	668	2	3	2	3	0	2	2	2	2	2	2	2	2	2	2	2	2	2	2	2	2	2	1	2	2	2	64	137	92	21.04	19.2	21923	18.8	50.66	37.1	360	15.4	439.11	0.14	5.12	1.48	3.9	40.3	13.4
1716	9900	1716	1	0	6	NA	NA	3	NA	4	2	NA	NA	NA	NA	NA	NA	NA	NA	NA	NA	NA	NA	NA	NA	NA	NA	NA	NA	NA	NA	NA	NA	NA	NA	NA	NA	NA	NA	NA	NA	NA	NA	NA	NA	NA	NA	NA	NA
1717	9900	1717	2	15	184	NA	2	1	1	0	2	NA	2	2	NA	NA	NA	NA	NA	NA	NA	NA	NA	NA	NA	NA	NA	NA	NA	NA	NA	82	103	60	32.47	0.7	1680	25.06	81.09	30.9	88	30.1	763.83	0.035	3.67	1.78	7.5	30.7	7.4
1718	9900	1718	2	0	1	NA	NA	1	NA	0	2	NA	NA	NA	NA	NA	NA	NA	NA	NA	NA	NA	NA	NA	NA	NA	NA	NA	NA	NA	NA	NA	NA	NA	NA	NA	NA	NA	NA	NA	NA	NA	NA	NA	NA	NA	NA	NA	NA
1719	9900	1719	1	0	4	NA	NA	1	NA	2	1	NA	NA	NA	NA	NA	NA	NA	NA	NA	NA	NA	NA	NA	NA	NA	NA	NA	NA	NA	NA	NA	NA	NA	NA	NA	NA	NA	NA	NA	NA	NA	NA	NA	NA	NA	NA	NA	NA
1720	9900	1720	2	36	444	2	2	3	3	0	2	2	2	2	2	2	2	2	2	2	2	2	2	2	2	2	2	2	2	2	2	68	96	52	22.88	3.3	5569	11.81	65.51	18	5	21.3	358.67	0.058	4.29	0.81	10	21	6.1
1721	9900	1721	1	59	710	2	2	1	3	1	2	2	2	2	2	2	2	2	2	2	2	2	1	2	2	2	2	2	2	2	2	64	106	59	29.61	6.8	18918	18.62	54.95	33.9	198	38.7	270.85	2.67	5.43	0.95	4.7	41.1	8.6
1722	9900	1722	2	16	193	2	2	3	1	4	2	NA	2	2	NA	NA	NA	NA	NA	NA	NA	NA	NA	NA	NA	NA	NA	NA	NA	NA	NA	100	110	71	34.35	10.7	7691	22.38	56.21	39.8	80	34.2	319.55	0.035	4.09	1.39	6.6	29.4	7.9
1723	9900	1723	1	68	817	1	2	2	3	2	2	2	2	2	2	2	2	2	2	2	2	2	2	2	2	2	2	2	2	2	2	64	133	86	25.28	2.1	3448	18.44	58	31.8	146	75	306.27	0.035	6.59	1.28	7.1	36.1	9.9
1724	9900	1724	1	12	144	NA	2	2	3	2	2	NA	1	2	NA	NA	NA	NA	NA	NA	NA	NA	NA	NA	NA	NA	NA	NA	NA	NA	NA	80	105	58	20.05	10	11669	22.02	70.17	31.4	22	42.1	382.28	0.035	4.76	1.07	7.1	39.9	11.2
1725	9900	1725	2	14	168	NA	2	3	3	2	2	NA	2	2	NA	NA	NA	NA	NA	NA	NA	NA	NA	NA	NA	NA	NA	NA	NA	NA	NA	86	110	64	46.78	1.6	9812	11.99	67.3	17.8	62	44.4	542.43	0.18	4.65	1.22	5.4	43.7	7.4
1726	9900	1726	1	5	69	NA	2	2	3	1	2	NA	2	2	NA	NA	NA	NA	NA	NA	NA	NA	NA	NA	NA	NA	NA	NA	NA	NA	NA	NA	NA	NA	16.43	NA	NA	19.51	67.84	28.8	21	27.9	275.27	0.035	5.2	1.2	7.2	47.8	8.9
1727	9900	1727	1	71	862	2	2	2	3	4	2	2	2	2	1	2	2	2	2	2	2	2	2	2	2	2	2	2	2	2	2	76	126	82	23.96	3.2	1326	23.63	78.58	30.1	50	65.9	594.09	24.5	6.44	1.6	5.8	27.5	8.6
1728	9900	1728	1	77	925	1	2	3	1	3	1	2	2	2	1	2	2	2	2	2	2	1	1	2	2	1	2	2	2	2	2	58	167	83	28.76	1.4	6807	19.15	72.67	26.4	35	22.4	219.92	0.13	6.18	1	6.1	36.3	10.6
1729	9900	1729	2	64	777	1	1	3	3	3	2	2	1	2	2	2	2	2	2	2	2	2	1	2	2	2	2	1	2	2	2	78	134	57	37.81	50.8	5746	18.8	68.74	27.3	79	31.7	678.96	0.1	6.36	1.41	8.4	38.8	8.1
1730	9900	1730	1	60	723	2	2	5	2	4	2	2	2	2	1	2	2	2	2	2	2	2	2	2	2	2	2	1	2	2	1	42	127	70	25.49	1.1	2122	25.96	69.99	37.1	71	31.5	788.18	0.035	5.48	1.16	6.9	24.4	9.2
1731	9900	1731	2	14	174	NA	2	1	3	2	2	NA	2	2	NA	NA	NA	NA	NA	NA	NA	NA	NA	NA	NA	NA	NA	NA	NA	NA	NA	84	121	67	21.81	14.2	15824	15.39	72.14	21.3	33	42.1	677.48	0.035	4.71	1.04	9.4	24.7	6.2
1732	9900	1732	1	37	453	2	2	3	3	1	2	2	2	2	2	2	2	2	2	2	2	2	2	2	2	2	2	2	2	2	2	56	98	65	27.24	2.8	8221	17.36	59.97	29	107	34.2	198.52	0.035	6.03	0.76	9.1	23	7.1
1733	9900	1733	2	1	22	NA	2	2	3	4	2	NA	1	2	NA	NA	NA	NA	NA	NA	NA	NA	NA	NA	NA	NA	NA	NA	NA	NA	NA	NA	NA	NA	NA	NA	NA	NA	NA	NA	NA	NA	NA	NA	NA	NA	NA	NA	NA
1734	9900	1734	2	0	4	NA	NA	1	NA	3	2	NA	NA	NA	NA	NA	NA	NA	NA	NA	NA	NA	NA	NA	NA	NA	NA	NA	NA	NA	NA	NA	NA	NA	NA	NA	NA	NA	NA	NA	NA	NA	NA	NA	NA	NA	NA	NA	NA
1735	9900	1735	2	0	11	NA	NA	3	NA	4	2	NA	NA	NA	NA	NA	NA	NA	NA	NA	NA	NA	NA	NA	NA	NA	NA	NA	NA	NA	NA	NA	NA	NA	NA	NA	NA	NA	NA	NA	NA	NA	NA	NA	NA	NA	NA	NA	NA
1736	9900	1736	2	48	587	1	2	3	3	2	1	2	2	2	1	2	2	2	2	2	2	1	1	1	2	2	2	2	2	2	2	90	104	82	27.18	1.6	1680	13.6	79.3	17.2	33	5.2	309.22	291.16	5.07	1.2	10.6	28.1	6.3
1737	9900	1737	2	64	772	1	2	3	3	1	2	2	2	2	2	2	2	2	2	2	2	2	2	1	2	2	2	2	2	1	2	86	130	80	29.4	4.5	7602	13.43	64.44	20.8	105	41.4	385.24	0.035	4.42	1	7.6	27.3	8.7
1738	9900	1738	1	18	219	2	2	3	2	1	2	NA	2	2	NA	NA	NA	NA	NA	NA	NA	NA	NA	NA	NA	NA	NA	NA	NA	NA	NA	76	113	63	25.83	14.1	20067	31.33	72.85	43	48	33.3	465.68	0.06	4.29	1.52	6.4	30.6	6.9
1739	9900	1739	2	5	NA	NA	2	2	3	2	2	NA	2	2	NA	NA	NA	NA	NA	NA	NA	NA	NA	NA	NA	NA	NA	NA	NA	NA	NA	NA	NA	NA	NA	NA	NA	NA	NA	NA	NA	NA	NA	NA	NA	NA	NA	NA	NA
1740	9900	1740	1	12	147	NA	2	4	3	1	2	NA	2	2	NA	NA	NA	NA	NA	NA	NA	NA	NA	NA	NA	NA	NA	NA	NA	NA	NA	70	114	50	23.69	37.5	13348	20.76	87.17	23.8	22	58	408.11	0.035	4.42	0.96	7.3	37	6.1
1741	9900	1741	1	53	646	2	2	2	3	1	2	2	2	2	1	2	2	2	2	2	2	2	1	2	2	2	2	2	2	2	2	66	116	76	34.76	21.2	23249	30.07	72.14	41.7	93	39.9	456.08	45.34	5.15	1.17	5.4	31.9	10
1742	9900	1742	2	17	215	2	2	3	3	0	2	NA	2	2	NA	NA	NA	NA	NA	NA	NA	NA	NA	NA	NA	NA	NA	NA	NA	NA	NA	68	118	52	30.04	30.2	11757	18.08	69.63	26	35	37.6	380.81	1.03	3.8	1.2	6.7	41.3	6.9
1743	9900	1743	2	75	908	1	2	2	3	2	2	2	2	2	2	2	2	2	2	2	2	2	2	2	2	1	2	2	2	2	2	56	165	73	23.35	21.2	12111	22.02	73.57	29.9	37	77	463.46	0.035	5.38	2.03	9.6	23.6	5.6
1744	9900	1744	1	2	24	NA	2	2	1	5	1	NA	1	2	NA	NA	NA	NA	NA	NA	NA	NA	NA	NA	NA	NA	NA	NA	NA	NA	NA	NA	NA	NA	18.57	NA	NA	12.71	58.35	21.8	80	NA	NA	NA	NA	NA	11.7	45.4	8.1
1745	9900	1745	2	10	125	NA	2	2	3	3	2	NA	2	2	NA	NA	NA	NA	NA	NA	NA	NA	NA	NA	NA	NA	NA	NA	NA	NA	NA	90	101	65	13.66	21.9	2298	6.62	62.65	10.6	28	59.3	675.27	0.035	4.65	1.65	6.7	21.2	5.7
1746	9900	1746	2	0	2	NA	NA	1	NA	2	2	NA	NA	NA	NA	NA	NA	NA	NA	NA	NA	NA	NA	NA	NA	NA	NA	NA	NA	NA	NA	NA	NA	NA	NA	NA	NA	NA	NA	NA	NA	NA	NA	NA	NA	NA	NA	NA	NA
1747	9900	1747	1	12	153	NA	2	4	3	4	2	NA	1	2	NA	NA	NA	NA	NA	NA	NA	NA	NA	NA	NA	NA	NA	NA	NA	NA	NA	66	115	60	25.57	4.3	5746	18.62	79.12	23.5	23	36.9	303.32	0.11	4.89	1.08	5.1	55.1	7.4
1748	9900	1748	1	20	244	2	2	2	1	2	2	2	2	2	2	2	2	2	2	2	2	2	2	2	2	2	2	2	2	2	2	60	111	81	24.6	56.6	21570	20.41	63.01	32.4	110	21.3	561.62	6.9	4.84	1.45	8.5	20	11
1749	9900	1749	1	17	205	2	2	4	1	0	2	NA	2	2	NA	NA	NA	NA	NA	NA	NA	NA	NA	NA	NA	NA	NA	NA	NA	NA	NA	94	118	0	26.52	10.4	31294	NA	NA	NA	NA	NA	NA	NA	NA	NA	NA	NA	NA
1750	9900	1750	2	81	978	1	2	1	3	3	2	2	2	2	1	2	2	2	2	2	2	2	2	2	2	2	2	2	2	2	2	82	118	64	28.02	4.1	3536	19.15	64.08	29.9	196	39.9	473.06	0.035	5.9	1.84	8.8	42.2	7.4
1751	9900	1751	1	44	533	2	2	1	3	1	2	2	2	2	2	2	2	2	2	2	2	2	2	2	2	2	2	2	2	2	2	76	117	63	24.93	6.6	20420	10.2	54.77	18.6	106	22.7	434.68	126.47	4.4	1.31	7	33.5	7.3
1752	9900	1752	2	34	418	2	2	3	3	0	2	2	2	2	2	2	2	2	2	2	2	2	2	2	2	2	2	2	2	2	2	64	116	72	31.63	8.3	7779	6.27	85.03	7.4	19	32.4	166.79	0.34	5.22	1.56	6	39.7	7.2
1753	9900	1753	2	13	159	NA	2	4	3	1	2	NA	2	2	NA	NA	NA	NA	NA	NA	NA	NA	NA	NA	NA	NA	NA	NA	NA	NA	NA	72	101	75	16.57	5.1	10166	28.64	76.43	37.5	35	54.4	403.69	0.035	4.53	1.36	5.1	40.9	7.7
1754	9900	1754	1	82	992	2	2	2	3	2	2	2	2	2	2	2	2	2	2	2	2	2	2	2	2	2	2	2	2	2	2	56	139	80	26.63	3.4	6984	11.1	59.07	18.8	108	90.6	548.33	0.035	6.03	1.85	7.4	20.3	10.2
1755	9900	1755	1	24	NA	2	2	4	3	0	2	2	1	2	2	2	2	2	2	2	2	2	2	2	2	2	2	2	2	2	1	NA	NA	NA	NA	NA	NA	NA	NA	NA	NA	NA	NA	NA	NA	NA	NA	NA	NA
1756	9900	1756	2	15	186	NA	2	2	3	0	2	NA	2	2	NA	NA	NA	NA	NA	NA	NA	NA	NA	NA	NA	NA	NA	NA	NA	NA	NA	64	112	48	17.67	26.9	20420	28.28	76.43	37	38	32.4	454.61	0.479	4.86	1.21	6.3	24.7	7.8
1757	9900	1757	2	0	6	NA	NA	3	NA	4	1	NA	NA	NA	NA	NA	NA	NA	NA	NA	NA	NA	NA	NA	NA	NA	NA	NA	NA	NA	NA	NA	NA	NA	NA	NA	NA	NA	NA	NA	NA	NA	NA	NA	NA	NA	NA	NA	NA
1758	9900	1758	1	2	28	NA	2	4	3	4	1	NA	2	1	NA	NA	NA	NA	NA	NA	NA	NA	NA	NA	NA	NA	NA	NA	NA	NA	NA	NA	NA	NA	NA	NA	NA	NA	NA	NA	NA	NA	NA	NA	NA	NA	NA	NA	NA
1759	9900	1759	1	48	587	2	2	2	3	5	2	2	2	2	2	2	2	2	2	2	2	2	2	2	2	2	2	2	2	2	1	90	121	80	29.41	NA	NA	5.37	65.69	8.2	150	24.7	197.78	0.035	4.71	1.14	4.2	44.6	9.6
1760	9900	1760	2	47	564	2	2	3	3	0	2	2	2	2	2	2	2	2	2	2	2	2	1	2	2	2	2	2	2	2	2	74	140	86	46.25	10.4	14940	10.02	58.89	17	167	31	661.99	0.035	6.13	1.25	6.4	40.5	8.1
1761	9900	1761	1	35	431	2	2	2	3	0	2	2	2	2	2	2	2	2	2	2	2	2	1	2	2	2	2	2	2	2	2	NA	NA	NA	36	13.6	17061	NA	NA	NA	NA	NA	NA	NA	NA	NA	NA	NA	NA
1762	9900	1762	1	18	226	2	2	3	3	2	2	NA	1	2	NA	NA	NA	NA	NA	NA	NA	NA	NA	NA	NA	NA	NA	NA	NA	NA	NA	NA	NA	NA	35.21	19.1	24045	17.9	64.44	27.8	113	17.2	498.15	92.2	4.27	1.18	6.6	20.1	8.3
1763	9900	1763	2	22	NA	2	2	2	3	3	2	2	2	2	2	2	2	2	2	2	2	2	2	2	2	2	1	2	2	2	2	NA	NA	NA	NA	NA	NA	NA	NA	NA	NA	NA	NA	NA	NA	NA	NA	NA	NA
1764	9900	1764	1	33	403	2	2	2	3	0	2	2	2	2	2	2	2	2	2	2	2	2	2	2	2	2	2	2	2	2	2	80	117	72	34.17	25.8	21835	11.64	56.39	20.6	123	18.8	270.85	119	4.01	0.93	11.1	25.3	10.4
1765	9900	1765	1	52	635	2	2	3	1	0	2	2	2	2	1	2	2	2	2	2	2	2	2	2	2	2	2	1	2	2	2	56	113	76	20.88	14.3	25990	19.51	46.36	42.1	125	21.3	239.11	196	4.76	0.8	4.7	45.2	5.3
1766	9900	1766	1	25	311	2	2	3	3	1	2	2	2	2	2	2	2	2	2	2	2	2	1	1	2	2	2	2	2	2	1	64	125	77	32.85	4.3	6807	24.17	87.89	27.5	165	41.2	298.89	265.13	4.45	0.76	8.9	30.5	8.2
1767	9900	1767	1	19	232	2	2	2	3	3	2	NA	1	2	NA	NA	NA	NA	NA	NA	NA	NA	NA	NA	NA	NA	NA	NA	NA	NA	NA	60	131	69	21.1	2	5746	6.44	78.76	8.2	21	17.4	400.73	414.33	4.71	1.09	8.4	31.2	9.6
1768	9900	1768	1	34	411	2	2	1	3	0	2	2	2	2	2	2	2	2	2	2	2	2	2	2	2	2	2	2	2	2	2	80	106	82	19.02	13.1	23780	30.25	63.37	47.7	47	21.7	366.79	344.7	4.63	1.05	7.5	34.7	9.5
1769	9900	1769	2	11	134	NA	2	1	3	2	2	NA	2	2	NA	NA	NA	NA	NA	NA	NA	NA	NA	NA	NA	NA	NA	NA	NA	NA	NA	86	100	60	24.7	9.2	4332	10.02	70.17	14.3	33	37.1	422.14	0.035	3.39	0.9	10.6	41.8	9.6
1770	9900	1770	2	16	192	2	2	3	2	3	2	NA	2	2	NA	NA	NA	NA	NA	NA	NA	NA	NA	NA	NA	NA	NA	NA	NA	NA	NA	80	119	75	19.89	35.2	22807	27.92	70.71	39.5	56	29.4	490.03	87.62	4.97	1	8	32.8	7.6
1771	9900	1771	2	12	154	NA	2	2	1	3	2	NA	2	2	NA	NA	NA	NA	NA	NA	NA	NA	NA	NA	NA	NA	NA	NA	NA	NA	NA	60	118	55	25.51	13.2	14851	10.02	61.58	16.3	23	36.9	277.49	0.064	4.09	1.45	7	36.4	8.2
1772	9900	1772	2	14	176	NA	2	1	3	1	2	NA	2	2	NA	NA	NA	NA	NA	NA	NA	NA	NA	NA	NA	NA	NA	NA	NA	NA	NA	62	100	67	29.63	282	24929	14.68	86.46	17	21	24.9	253.87	0.035	4.06	1.41	5.7	33.3	8.1
1773	9900	1773	1	15	191	NA	2	1	3	4	2	NA	1	2	NA	NA	NA	NA	NA	NA	NA	NA	NA	NA	NA	NA	NA	NA	NA	NA	NA	60	102	47	21.3	21.7	22630	8.06	71.6	11.3	21	36	397.04	0.16	3.98	1.28	6.8	30.5	6.7
1774	9900	1774	2	70	844	1	2	3	1	3	2	2	2	2	1	2	2	2	2	2	9	2	2	2	2	2	2	2	2	2	2	58	137	85	31.44	11.2	17326	19.51	62.83	31.1	88	42.4	388.19	0.09	7.21	1.54	5.9	34.8	9.3
1775	9900	1775	1	0	9	NA	NA	3	NA	2	2	NA	NA	NA	NA	NA	NA	NA	NA	NA	NA	NA	NA	NA	NA	NA	NA	NA	NA	NA	NA	NA	NA	NA	NA	NA	NA	NA	NA	NA	NA	NA	NA	NA	NA	NA	NA	NA	NA
1776	9900	1776	2	28	NA	2	2	3	3	2	2	2	2	2	2	2	2	2	2	2	2	2	2	2	2	1	2	2	2	2	2	NA	NA	NA	NA	NA	NA	NA	NA	NA	NA	NA	NA	NA	NA	NA	NA	NA	NA
1777	9900	1777	1	85	NA	2	2	3	3	3	1	2	2	2	2	9	9	1	2	1	2	2	2	2	2	2	2	2	2	2	2	68	213	45	26.1	240.5	10078	21.84	59.25	36.9	51	93.5	599.26	0.08	4.73	0.85	10.5	14.6	6.8
1778	9900	1778	2	49	596	2	2	4	3	3	2	2	2	2	1	2	2	2	2	2	2	1	1	2	2	2	2	2	2	2	2	82	130	83	37.96	80.7	8752	5.73	77.69	7.4	5	24.2	98.15	0.035	5.46	1.49	8.5	27.8	8.6
1779	9900	1779	1	52	625	2	2	1	3	2	2	2	2	2	2	2	2	2	2	2	2	2	2	2	2	2	2	2	2	2	2	72	112	70	30.19	8.2	12022	12.89	48.33	26.7	101	21.7	538.74	0.035	4.97	1.18	7.5	25	10.9
1780	9900	1780	2	19	237	2	2	4	3	3	2	NA	2	2	NA	NA	NA	NA	NA	NA	NA	NA	NA	NA	NA	NA	NA	NA	NA	NA	NA	66	109	75	22.6	14	21039	7.16	75.18	9.5	7	24.7	225.83	1.55	5.77	1.67	4.6	26	11.3
1781	9900	1781	2	40	491	1	2	3	2	2	2	2	2	2	2	2	2	2	2	2	2	2	1	2	2	2	2	2	2	2	2	98	NA	NA	41.53	63.5	36598	NA	NA	NA	NA	NA	NA	NA	NA	NA	NA	NA	NA
1782	9900	1782	2	62	749	2	2	4	3	5	1	2	2	2	1	1	2	2	2	1	2	2	2	2	2	2	2	2	2	2	2	78	150	69	26.51	14.2	8663	13.07	71.6	18.3	35	17.4	693.72	0.062	4.63	1.25	6.7	23.3	10.6
1783	9900	1783	2	22	268	2	2	1	3	3	2	2	2	2	2	2	2	2	2	2	2	2	2	2	2	2	2	2	2	2	2	104	111	57	33.74	4.6	3182	6.62	94.87	7	3	22.2	203.69	0.149	5.12	1.45	9.1	19.8	7.1
1784	9900	1784	2	28	338	2	2	2	3	3	2	2	2	2	2	2	2	2	2	2	2	2	2	2	2	2	2	2	2	2	2	88	115	47	27.99	2.2	2829	NA	NA	NA	NA	NA	NA	NA	NA	NA	NA	NA	NA
1785	9900	1785	1	40	485	2	2	2	3	0	2	2	2	2	2	2	2	2	2	2	2	2	2	2	2	2	2	2	2	2	2	56	124	82	28.97	11.5	8840	12.89	69.99	18.4	210	26.5	405.9	122.53	3.88	0.86	10.3	27.5	7.7
1786	9900	1786	1	26	315	2	2	1	3	2	2	2	2	2	2	2	2	2	2	2	2	2	1	2	2	2	2	2	2	2	2	64	NA	NA	43.68	9.6	17592	10.2	51.19	19.9	266	16.3	360.88	0.57	5.48	0.95	4.3	38.1	8.6
1787	9900	1787	2	18	224	2	2	3	3	2	2	NA	2	2	NA	NA	NA	NA	NA	NA	NA	NA	NA	NA	NA	NA	NA	NA	NA	NA	NA	82	122	78	34.99	41.3	17680	NA	NA	NA	NA	NA	NA	NA	NA	NA	9.7	20.5	6.4
1788	9900	1788	1	23	281	2	2	1	3	0	2	2	2	2	2	2	2	2	2	2	2	2	2	2	2	2	2	2	2	2	2	68	105	73	23.06	10.9	12641	16.47	71.42	23.1	128	16.1	535.05	0.25	3.88	1.22	5.9	20	5.7
1789	9900	1789	1	19	233	2	2	1	3	0	2	NA	2	2	NA	NA	NA	NA	NA	NA	NA	NA	NA	NA	NA	NA	NA	NA	NA	NA	NA	78	141	0	26.36	5.3	14232	8.95	81.27	11	91	8.6	169	0.243	5.12	1.19	8	28.6	8.1
1790	9900	1790	1	43	NA	2	2	4	3	0	2	2	2	2	2	2	2	2	2	2	2	2	2	2	2	2	2	2	2	2	2	NA	NA	NA	NA	NA	NA	NA	NA	NA	NA	NA	NA	NA	NA	NA	NA	NA	NA
1791	9900	1791	1	49	590	1	2	2	1	4	2	2	2	2	2	2	2	2	2	2	2	2	2	2	2	1	2	2	2	2	2	84	147	93	24.81	12.3	18034	13.25	73.21	18.1	80	43.5	677.48	0.09	5.56	0.98	5	30.7	10.6
1792	9900	1792	1	50	605	1	2	4	2	3	2	2	2	2	1	2	2	2	2	2	2	2	1	2	2	2	2	2	2	2	2	78	131	82	46.75	94.7	9459	16.83	53.88	31.2	477	34.9	262.73	0.07	7.21	1	9.9	26.9	7
1793	9900	1793	2	63	759	1	2	3	3	2	2	2	2	2	2	2	2	2	2	2	2	2	2	2	2	2	2	2	2	2	2	NA	NA	NA	26.41	6.4	4597	12.89	76.25	16.9	283	30.4	519.55	0.808	4.73	NA	5.8	42.4	9.6
1794	9900	1794	1	30	363	2	2	2	3	1	2	2	2	2	2	2	2	2	2	2	2	2	2	2	2	2	2	2	2	2	2	68	100	63	25.17	0.9	3359	20.41	62.47	32.7	89	34.2	372.69	0.035	6.54	1.07	5.2	42.2	7.8
1795	9900	1795	1	2	28	NA	2	1	3	3	2	NA	2	2	NA	NA	NA	NA	NA	NA	NA	NA	NA	NA	NA	NA	NA	NA	NA	NA	NA	NA	NA	NA	NA	NA	NA	17.54	67.3	26.1	31	NA	NA	NA	NA	NA	8.1	62.8	8.6
1796	9900	1796	1	47	NA	NA	2	4	2	0	2	2	2	2	2	2	2	2	2	2	2	2	2	2	2	2	2	2	2	2	2	NA	NA	NA	NA	NA	NA	NA	NA	NA	NA	NA	NA	NA	NA	NA	NA	NA	NA
1797	9900	1797	1	13	165	NA	2	2	3	3	2	NA	2	2	NA	NA	NA	NA	NA	NA	NA	NA	NA	NA	NA	NA	NA	NA	NA	NA	NA	76	104	71	17.89	22.6	29437	18.44	59.43	31	22	20.2	290.03	0.41	4.58	1.34	6.4	36.1	10.1
1798	9900	1798	1	51	619	2	2	2	3	2	2	2	1	2	2	2	2	2	2	2	2	2	1	2	2	2	2	2	2	2	2	68	114	77	28.52	3.2	9459	17.18	61.4	28	127	21.1	273.8	0.095	6.78	1.58	6.9	31.2	7.3
1799	9900	1799	2	66	802	2	2	2	3	2	2	1	2	2	2	2	2	2	2	2	2	2	2	2	2	2	2	2	2	1	2	78	155	79	26.18	2	2210	18.08	59.97	30.1	82	56.2	272.32	0.035	5.35	0.86	5	30.4	7.5
1800	9900	1800	2	29	356	2	2	3	3	1	2	2	2	2	2	2	2	2	2	2	2	2	2	2	2	2	2	2	2	2	2	66	113	67	23.98	1.3	2652	14.86	57.82	25.7	28	33.5	264.94	0.035	3.52	0.96	5.5	31.5	8
1801	9900	1801	1	17	213	2	2	3	3	0	2	NA	2	2	NA	NA	NA	NA	NA	NA	NA	NA	NA	NA	NA	NA	NA	NA	NA	NA	NA	78	106	73	20.62	8.8	13967	18.62	58.35	31.9	48	16.1	343.91	0.035	3.72	1.02	8	22.3	9
1802	9900	1802	1	31	380	2	2	3	3	0	2	2	2	2	2	2	2	2	2	2	2	2	2	2	2	2	2	2	2	2	2	64	126	78	29.14	5.6	10608	31.68	66.41	47.7	377	21.1	529.15	0.035	5.46	1.02	6.4	34.7	10.6
1803	9900	1803	1	18	223	2	2	2	1	3	2	NA	2	2	NA	NA	NA	NA	NA	NA	NA	NA	NA	NA	NA	NA	NA	NA	NA	NA	NA	66	121	59	25.15	52.2	26962	40.28	58.89	68.4	90	69.3	156.46	0.035	5.09	1.44	5.7	28.6	9.3
1804	9900	1804	1	2	30	NA	2	1	3	2	2	NA	2	2	NA	NA	NA	NA	NA	NA	NA	NA	NA	NA	NA	NA	NA	NA	NA	NA	NA	NA	NA	NA	17.01	NA	NA	13.25	66.05	20.1	37	NA	NA	NA	NA	NA	7.5	54.8	8.8
1805	9900	1805	2	71	861	1	2	1	3	1	2	2	2	2	2	2	2	2	2	2	2	2	2	1	2	2	2	2	2	2	2	70	146	46	22.16	2	3978	10.74	50.66	21.2	54	77	252.4	331	5.4	1.11	9.1	40.4	6.4
1806	9900	1806	2	61	NA	2	2	4	3	4	2	2	2	2	2	2	2	2	2	2	2	2	2	2	2	2	2	2	2	2	1	NA	NA	NA	NA	NA	NA	NA	NA	NA	NA	NA	NA	NA	NA	NA	NA	NA	NA
1807	9900	1807	2	72	871	1	2	1	3	2	1	2	2	2	1	2	2	2	2	2	2	2	1	1	2	2	2	2	2	2	2	80	122	70	41.55	NA	NA	15.75	57.46	27.4	98	22.2	362.36	0.33	4.71	1.42	8.8	21.5	8.5
1808	9900	1808	2	25	307	1	2	2	2	4	2	2	2	2	2	2	2	2	2	2	2	2	2	2	2	2	2	2	2	2	2	92	100	44	31.82	5.6	13967	8.59	63.55	13.5	10	23.6	245.02	0.13	6.23	1.8	12	15	5.5
1809	9900	1809	1	51	614	1	2	2	3	2	2	2	2	2	2	2	2	2	2	2	2	2	1	2	2	2	2	2	2	2	2	64	121	76	28.43	5.6	13790	18.8	69.45	27.1	460	43.5	439.85	0.035	5.46	1.12	4.6	30.5	7.9
1810	9900	1810	1	1	18	NA	2	3	3	5	2	NA	2	2	NA	NA	NA	NA	NA	NA	NA	NA	NA	NA	NA	NA	NA	NA	NA	NA	NA	NA	NA	NA	NA	NA	NA	5.37	57.64	9	NA	NA	NA	NA	NA	NA	6.6	43.4	10.4
1811	9900	1811	1	13	159	NA	2	2	3	1	2	NA	1	2	NA	NA	NA	NA	NA	NA	NA	NA	NA	NA	NA	NA	NA	NA	NA	NA	NA	76	113	65	28.96	24.2	11138	8.77	74.64	11.8	128	22	267.89	0.84	4.37	1.06	6.8	31	7.7
1812	9900	1812	1	7	96	NA	2	2	3	2	2	NA	1	2	NA	NA	NA	NA	NA	NA	NA	NA	NA	NA	NA	NA	NA	NA	NA	NA	NA	NA	NA	NA	13.5	7.4	9017	19.33	67.13	28.8	42	50.3	411.8	0.16	3.88	1.48	8.7	44.7	7.3
1813	9900	1813	2	19	232	2	2	3	3	3	2	NA	2	2	NA	NA	NA	NA	NA	NA	NA	NA	NA	NA	NA	NA	NA	NA	NA	NA	NA	58	117	69	22.11	2.7	6630	21.12	72.67	29.1	53	16.8	307.01	2.41	5.59	1.8	6.9	29.5	7.5
1814	9900	1814	1	37	455	2	2	3	3	2	2	2	2	2	2	2	2	2	2	2	2	2	2	2	2	2	2	2	2	2	2	66	122	88	21.5	10.8	13967	14.32	60.32	23.7	186	44.8	246.49	0.035	4.63	0.89	8.1	36.3	9.4
1815	9900	1815	2	42	512	1	2	4	1	4	2	2	1	2	2	2	2	2	2	2	2	2	1	1	2	2	2	2	2	2	2	58	168	84	57.08	20.4	7426	11.99	82.7	14.5	6	15.4	257.56	0.035	3.57	1.02	7.3	25.3	7.4
1816	9900	1816	2	15	184	NA	2	2	3	1	2	NA	2	2	NA	NA	NA	NA	NA	NA	NA	NA	NA	NA	NA	NA	NA	NA	NA	NA	NA	88	101	63	18.58	9.6	17503	15.04	73.21	20.5	21	35.8	572.69	0.035	4.29	1.91	8.2	22.9	5.1
1817	9900	1817	2	72	874	2	2	4	3	2	2	2	2	2	2	2	2	2	2	2	2	2	1	1	2	2	2	1	2	2	1	78	162	54	29.8	34.8	10343	13.96	63.19	22.1	87	22	307.75	0.21	7.01	0.93	7.5	23.1	6.8
1818	9900	1818	2	17	207	2	2	5	3	5	2	NA	1	2	NA	NA	NA	NA	NA	NA	NA	NA	NA	NA	NA	NA	NA	NA	NA	NA	NA	86	100	64	24.53	3.4	3094	23.81	60.5	39.3	24	22	366.79	0.035	5.25	1.34	9.9	29.8	7.6
1819	9900	1819	2	14	NA	NA	2	1	3	2	2	NA	2	2	NA	NA	NA	NA	NA	NA	NA	NA	NA	NA	NA	NA	NA	NA	NA	NA	NA	NA	NA	NA	NA	NA	NA	NA	NA	NA	NA	NA	NA	NA	NA	NA	NA	NA	NA
1820	9900	1820	2	7	85	NA	2	2	1	3	1	NA	1	2	NA	NA	NA	NA	NA	NA	NA	NA	NA	NA	NA	NA	NA	NA	NA	NA	NA	NA	NA	NA	15.41	3.9	7072	15.04	69.45	21.6	35	60.7	730.62	0.035	3.72	1.45	9.6	53.3	5.9
1821	9900	1821	2	40	481	2	2	4	3	2	2	2	2	2	2	2	2	2	2	2	2	2	2	2	2	2	2	2	2	2	2	84	102	74	17.04	1.7	5569	16.65	79.3	21	34	14.5	228.04	0.035	4.45	1.39	5.2	35.3	6.2
1822	9900	1822	1	78	939	2	2	4	3	4	2	2	2	2	1	2	2	2	2	2	2	2	2	1	2	2	2	2	1	2	1	88	125	75	24.3	31.7	14940	29.36	67.84	43.3	143	38.1	335.79	152.9	5.12	1.22	9.7	30.3	8.4
1823	9900	1823	2	9	114	NA	2	2	3	1	2	NA	2	2	NA	NA	NA	NA	NA	NA	NA	NA	NA	NA	NA	NA	NA	NA	NA	NA	NA	112	96	62	19.29	11.1	14409	NA	NA	NA	NA	NA	NA	NA	NA	NA	9.6	28.8	5.1
1824	9900	1824	1	68	827	2	2	3	3	2	2	2	2	2	2	2	2	2	2	2	2	2	1	1	2	2	2	2	2	2	2	64	149	79	29.65	8	14409	23.27	67.13	34.7	106	20.4	488.56	0.052	5.92	0.98	5.9	24.1	7.3
1825	9900	1825	1	75	907	1	2	3	1	3	1	2	2	2	1	2	2	2	2	2	2	2	1	2	2	2	2	2	2	2	2	68	129	55	27.86	31.4	16531	11.64	58.89	19.8	156	109.4	434.68	2.03	4.55	0.66	10	30	9.1
1826	9900	1826	2	4	58	NA	2	2	3	3	1	NA	2	2	NA	NA	NA	NA	NA	NA	NA	NA	NA	NA	NA	NA	NA	NA	NA	NA	NA	NA	NA	NA	16.54	NA	NA	2.86	65.34	4.4	45	42.1	335.79	0.29	3.18	1.04	4.7	20.7	11.1
1827	9900	1827	2	18	228	2	2	4	2	1	2	NA	2	2	NA	NA	NA	NA	NA	NA	NA	NA	NA	NA	NA	NA	NA	NA	NA	NA	NA	86	131	78	29.77	7.2	16619	11.1	77.33	14.4	18	29.7	346.86	0.035	4.34	1.39	10.8	25.6	6.3
1828	9900	1828	2	18	226	1	2	3	3	2	2	NA	2	2	NA	NA	NA	NA	NA	NA	NA	NA	NA	NA	NA	NA	NA	NA	NA	NA	NA	66	125	69	24.74	20.5	28465	8.23	80.19	10.3	48	35.8	233.21	0.035	5.95	1.18	8.6	29.5	9.3
1829	9900	1829	1	17	213	2	2	2	3	2	2	NA	2	2	NA	NA	NA	NA	NA	NA	NA	NA	NA	NA	NA	NA	NA	NA	NA	NA	NA	NA	NA	NA	40.97	10.7	43316	10.2	58.71	17.4	188	8.8	395.57	0.035	4.4	1.01	10.2	28	9
1830	9900	1830	1	84	1015	2	2	3	3	5	2	2	2	2	1	1	1	2	2	2	2	2	2	2	2	1	2	2	2	2	2	64	135	34	24.71	8.9	14409	9.31	43.32	21.5	62	30.8	191.88	0.035	4.42	0.96	5.6	24.5	9.5
1831	9900	1831	2	15	188	NA	2	1	3	2	2	NA	2	2	NA	NA	NA	NA	NA	NA	NA	NA	NA	NA	NA	NA	NA	NA	NA	NA	NA	64	112	82	23.99	2.7	3536	23.63	68.02	34.7	22	90.6	1231.72	0.058	2.95	1.15	4.8	36.7	11.4
1832	9900	1832	1	0	7	NA	NA	4	NA	4	2	NA	NA	NA	NA	NA	NA	NA	NA	NA	NA	NA	NA	NA	NA	NA	NA	NA	NA	NA	NA	NA	NA	NA	NA	NA	NA	NA	NA	NA	NA	NA	NA	NA	NA	NA	NA	NA	NA
1833	9900	1833	1	13	157	NA	2	3	3	0	2	NA	2	2	NA	NA	NA	NA	NA	NA	NA	NA	NA	NA	NA	NA	NA	NA	NA	NA	NA	84	109	48	27.16	6	11580	28.28	81.98	34.5	26	50.5	225.83	0.035	4.45	1.07	6.5	36.2	5.9
1834	9900	1834	1	9	NA	NA	2	1	3	0	2	NA	2	2	NA	NA	NA	NA	NA	NA	NA	NA	NA	NA	NA	NA	NA	NA	NA	NA	NA	NA	NA	NA	NA	NA	NA	NA	NA	NA	NA	NA	NA	NA	NA	NA	NA	NA	NA
1835	9900	1835	1	29	360	2	2	1	3	0	2	2	2	2	2	2	2	2	2	2	2	2	2	2	2	2	2	2	2	2	2	98	116	73	27.32	9.6	28465	NA	NA	NA	NA	NA	NA	NA	NA	NA	NA	NA	NA
1836	9900	1836	1	13	159	NA	2	1	3	2	2	NA	2	2	NA	NA	NA	NA	NA	NA	NA	NA	NA	NA	NA	NA	NA	NA	NA	NA	NA	64	107	64	21.08	8.1	14321	5.91	79.12	7.5	95	37.4	267.89	0.035	4.81	1.39	8.4	24.5	10.2
1837	9900	1837	2	47	571	2	2	1	3	1	2	2	2	2	2	2	2	2	2	2	2	2	2	2	2	2	2	2	2	2	2	68	109	65	19.12	7.7	12288	18.08	70.53	25.6	23	37.8	290.03	0.035	3.65	1.48	4.4	24.2	9.8
1838	9900	1838	1	10	NA	NA	2	1	3	1	2	NA	2	2	NA	NA	NA	NA	NA	NA	NA	NA	NA	NA	NA	NA	NA	NA	NA	NA	NA	NA	NA	NA	NA	NA	NA	NA	NA	NA	NA	NA	NA	NA	NA	NA	NA	NA	NA
1839	9900	1839	1	70	844	2	2	3	3	1	2	2	2	2	2	2	2	2	2	2	2	2	2	2	2	2	2	2	2	2	2	74	128	76	24.7	6.6	7868	14.86	81.62	18.2	147	30.8	412.54	0.035	5.92	1.02	4.9	27.8	8.9
1840	9900	1840	2	2	32	NA	2	1	3	3	2	NA	2	2	NA	NA	NA	NA	NA	NA	NA	NA	NA	NA	NA	NA	NA	NA	NA	NA	NA	NA	NA	NA	15.33	NA	NA	15.57	63.55	24.5	35	NA	NA	NA	NA	NA	9	48.1	7.8
1841	9900	1841	2	29	349	2	2	3	1	2	2	2	1	2	2	2	2	2	2	2	2	2	2	2	2	2	2	2	2	2	2	74	103	57	26.68	4.1	15028	16.65	65.51	25.4	16	30.1	174.91	0.075	5.64	1.62	10.1	24.6	6.6
1842	9900	1842	1	9	114	NA	2	1	3	4	2	NA	2	2	NA	NA	NA	NA	NA	NA	NA	NA	NA	NA	NA	NA	NA	NA	NA	NA	NA	66	109	72	24.31	3.6	8133	11.99	75.36	15.9	35	19.9	511.43	0.98	3.62	1.36	6.3	41.4	8.2
1843	9900	1843	2	9	120	NA	2	2	1	0	2	NA	2	2	NA	NA	NA	NA	NA	NA	NA	NA	NA	NA	NA	NA	NA	NA	NA	NA	NA	94	107	54	15.67	8.9	11315	12.71	66.41	19.1	34	37.4	817.7	0.035	4.24	1.31	15	23.4	5.7
1844	9900	1844	1	8	101	NA	2	2	1	3	2	NA	2	2	NA	NA	NA	NA	NA	NA	NA	NA	NA	NA	NA	NA	NA	NA	NA	NA	NA	72	102	50	23.62	11.4	7249	8.95	71.06	12.6	43	30.4	475.27	0.035	4.71	0.76	6.8	55	5.6
1845	9900	1845	2	15	190	NA	2	1	3	0	2	NA	2	2	NA	NA	NA	NA	NA	NA	NA	NA	NA	NA	NA	NA	NA	NA	NA	NA	NA	100	124	38	27.61	59	33680	4.48	84.31	5.3	6	44.4	542.43	0.53	3.88	1.26	13.1	30	5.6
1846	9900	1846	1	62	745	1	2	1	3	0	2	2	2	2	2	2	2	2	2	2	2	2	2	2	2	1	2	2	2	2	2	60	124	72	28.11	8.5	15735	15.04	61.76	24.3	246	32.2	335.79	0.035	5.2	1.5	5.3	29.5	9.3
1847	9900	1847	1	14	177	NA	2	3	3	3	2	NA	2	2	NA	NA	NA	NA	NA	NA	NA	NA	NA	NA	NA	NA	NA	NA	NA	NA	NA	76	106	69	28.44	8.7	14321	8.77	73.93	11.9	48	30.1	490.03	35.3	3.52	1.18	5.9	32.7	5.8
1848	9900	1848	2	27	325	2	2	4	3	0	2	2	2	2	2	2	2	2	2	2	2	2	2	2	2	2	2	2	2	2	1	88	97	66	23.06	4.7	6984	16.11	75.36	21.4	41	44.2	308.48	202	5.07	1.59	6.6	29.5	12.2
1849	9900	1849	1	27	335	2	2	1	3	1	2	2	2	2	2	2	2	2	2	2	2	2	2	2	2	2	2	2	2	2	2	70	122	67	28.28	49	19802	12.89	67.3	19.1	87	30.1	609.59	NA	4.09	0.76	7.6	32.6	13.3
1850	9900	1850	2	44	536	2	2	2	3	1	2	2	2	2	1	2	2	2	2	2	2	2	2	2	2	2	2	2	2	2	2	86	133	102	27.75	33.4	28465	3.58	59.97	6.6	3	7.9	185.24	0.035	5.04	1.06	4.4	47.2	8
1851	9900	1851	1	66	802	1	2	3	3	3	2	2	2	2	2	2	2	2	2	2	2	2	2	2	2	2	2	2	2	2	2	72	128	66	24.44	14.3	11757	32.76	63.9	51.3	65	22.7	318.08	0.035	6.57	0.85	8.8	25.3	7.1
1852	9900	1852	1	14	172	NA	2	2	3	2	2	NA	2	2	NA	NA	NA	NA	NA	NA	NA	NA	NA	NA	NA	NA	NA	NA	NA	NA	NA	64	96	68	17.18	2.3	13614	12.17	77.51	15.7	41	22.9	266.42	0.16	5.66	2.4	6.1	54.8	9.3
1853	9900	1853	2	45	543	1	2	3	3	0	2	2	2	2	2	2	2	2	2	2	2	2	2	2	1	2	2	2	2	2	2	58	127	85	31.56	18.8	4508	14.14	50.12	28.2	682	38.7	402.95	0.083	5.74	1.9	7.6	42.1	6.1
1854	9900	1854	1	28	347	2	2	3	3	0	2	2	2	2	2	2	2	2	2	2	2	2	2	2	2	2	2	2	2	2	2	62	118	68	27.21	5.4	19625	32.04	65.69	48.8	219	12.7	282.65	283	4.65	0.76	7.4	28.4	8.4
1855	9900	1855	1	69	832	1	2	4	3	5	2	1	2	2	1	2	2	2	2	2	2	2	2	2	2	2	2	2	2	2	1	78	148	68	25.52	69	3713	5.73	38.84	14.7	521	113	625.09	11.91	4.94	1.39	4.9	20.3	17.2
1856	9900	1856	2	18	220	2	2	2	2	3	2	NA	2	2	NA	NA	NA	NA	NA	NA	NA	NA	NA	NA	NA	NA	NA	NA	NA	NA	NA	82	95	62	21.13	19.2	26874	8.59	73.57	11.7	6	24.9	465.68	19.4	3.08	1.29	11.8	26.7	6.6
1857	9900	1857	1	7	87	NA	2	3	3	1	2	NA	2	2	NA	NA	NA	NA	NA	NA	NA	NA	NA	NA	NA	NA	NA	NA	NA	NA	NA	NA	NA	NA	14.9	8.7	9636	15.39	59.79	25.7	35	34	403.69	3.37	4.01	1.39	6.1	36	6.4
1858	9900	1858	1	45	544	2	2	2	3	0	2	2	2	2	2	2	2	2	2	2	2	2	2	2	2	2	2	2	2	2	2	64	148	73	23.61	4.3	14232	19.15	56.39	34	30	13.4	675.27	0.035	7.11	1.96	4.1	35.8	13.3
1859	9900	1859	2	21	264	2	2	1	3	4	1	2	2	2	2	2	2	2	2	2	2	2	2	2	2	2	2	2	2	2	2	82	102	64	19.72	4.2	3713	10.2	63.9	16	33	53.2	578.59	0.035	7.01	1.02	10.4	24.7	4.2
1860	9900	1860	1	16	202	2	2	1	1	2	2	NA	2	2	NA	NA	NA	NA	NA	NA	NA	NA	NA	NA	NA	NA	NA	NA	NA	NA	NA	78	115	63	20.09	56.6	38896	26.31	62.83	41.9	42	69.8	387.45	1.92	4.6	1.5	7.8	16.9	6.9
1861	9900	1861	2	67	814	2	1	4	2	5	2	2	2	2	1	2	2	2	2	2	2	2	1	2	2	2	2	1	2	2	2	98	128	55	34.8	63.1	12906	12.89	63.9	20.2	92	41.9	832.46	0.035	5.97	0.93	10.6	29.7	7.5
1862	9900	1862	2	0	5	NA	NA	2	NA	3	2	NA	NA	NA	NA	NA	NA	NA	NA	NA	NA	NA	NA	NA	NA	NA	NA	NA	NA	NA	NA	NA	NA	NA	NA	NA	NA	NA	NA	NA	NA	NA	NA	NA	NA	NA	NA	NA	NA
1863	9900	1863	2	8	108	NA	2	2	3	0	2	NA	2	2	NA	NA	NA	NA	NA	NA	NA	NA	NA	NA	NA	NA	NA	NA	NA	NA	NA	84	102	44	16.64	94.6	8398	12.53	67.3	18.6	46	51.2	713.65	5.31	3.39	1.51	4.1	41.1	11
1864	9900	1864	2	17	207	2	2	1	3	1	2	NA	1	2	NA	NA	NA	NA	NA	NA	NA	NA	NA	NA	NA	NA	NA	NA	NA	NA	NA	82	110	46	30.08	5.2	15293	11.64	65.51	17.8	91	20.8	358.67	0.79	3.96	1.17	5.6	41.4	8.2
1865	9900	1865	2	66	803	2	2	3	3	3	2	2	2	1	1	2	2	2	2	2	2	1	2	2	2	2	2	2	2	2	2	58	121	73	23.83	3.7	7868	2.51	72.5	3.5	8	75.2	609.59	0.035	5.82	2.29	5.7	26.3	9.3
1866	9900	1866	2	51	624	2	2	2	3	3	2	2	2	2	2	2	2	2	2	2	2	1	2	2	2	2	2	2	2	2	2	76	138	73	27.11	1.6	1503	15.04	73.57	20.4	23	28.1	296.68	140.58	5.51	1.76	8	35.3	12.3
1867	9900	1867	2	71	NA	1	2	4	3	4	2	2	2	2	1	1	2	1	2	2	2	2	1	1	2	2	2	1	2	2	1	NA	NA	NA	NA	NA	NA	NA	NA	NA	NA	NA	NA	NA	NA	NA	NA	NA	NA
1868	9900	1868	2	41	504	2	2	1	3	2	2	2	2	2	2	2	2	2	2	2	2	2	2	2	2	2	2	2	2	2	2	70	114	82	23.44	1.4	3624	11.1	62.65	17.7	21	20.4	411.8	0.8	5.92	1.91	7	23.1	10.1
1869	9900	1869	2	39	479	2	1	3	3	2	2	2	2	2	2	2	2	2	2	2	2	2	1	2	2	2	2	2	2	2	2	98	118	92	27.53	1.6	1238	19.15	75	25.5	78	14	333.58	1.28	8.15	1.11	8	45.1	6.9
1870	9900	1870	2	0	2	NA	NA	1	NA	1	2	NA	NA	NA	NA	NA	NA	NA	NA	NA	NA	NA	NA	NA	NA	NA	NA	NA	NA	NA	NA	NA	NA	NA	NA	NA	NA	NA	NA	NA	NA	NA	NA	NA	NA	NA	NA	NA	NA
1871	9900	1871	1	65	784	1	2	4	3	3	1	2	2	2	2	2	2	2	1	2	2	2	1	2	2	2	2	2	2	2	2	60	179	90	26.15	53.2	8044	NA	NA	NA	NA	NA	NA	NA	NA	NA	NA	NA	NA
1872	9900	1872	1	8	106	NA	2	1	3	0	2	NA	2	2	NA	NA	NA	NA	NA	NA	NA	NA	NA	NA	NA	NA	NA	NA	NA	NA	NA	60	93	35	15.42	7.7	12111	4.3	70.88	6.1	29	55.7	619.92	1.49	4.22	1.73	9.6	32.5	8.1
1873	9900	1873	2	55	666	2	1	4	2	1	2	2	2	2	1	2	2	2	2	2	2	2	2	2	2	2	2	2	2	2	1	82	139	70	23.46	9.6	2564	14.86	62.11	23.9	163	51.2	397.04	0.035	5.59	1.22	7.5	42.1	5.6
1874	9900	1874	1	16	204	2	2	3	3	0	2	NA	2	2	NA	NA	NA	NA	NA	NA	NA	NA	NA	NA	NA	NA	NA	NA	NA	NA	NA	80	137	42	51.07	6.4	15205	24.7	66.41	37.2	93	18.3	360.14	0.11	6	0.89	7.3	22.8	10.2
1875	9900	1875	1	49	591	2	2	3	3	0	2	2	2	2	2	2	1	2	2	2	2	2	2	2	2	2	2	2	2	2	2	66	147	92	26.93	5.2	9459	17.54	58.18	30.2	132	24.9	521.03	0.035	6.03	1.52	6.9	31.2	8.1
1876	9900	1876	2	41	502	2	2	1	3	1	2	2	2	2	2	2	2	2	2	2	2	2	2	2	2	2	2	2	2	2	2	64	107	77	21.04	27.9	6276	21.84	66.95	32.6	14	100.3	366.79	0.035	3.8	1.98	5.3	33.6	6
1877	9900	1877	1	31	376	2	2	3	3	2	2	2	2	2	2	2	2	2	2	2	2	2	2	2	2	2	2	2	2	2	2	58	113	79	21.1	7.1	3890	26.31	52.09	50.5	182	47.3	525.46	0.09	4.81	1.37	4.2	44.3	5.7
1878	9900	1878	2	1	15	NA	2	1	3	3	2	NA	2	2	NA	NA	NA	NA	NA	NA	NA	NA	NA	NA	NA	NA	NA	NA	NA	NA	NA	NA	NA	NA	NA	NA	NA	3.22	75.36	4.3	24	NA	NA	NA	NA	NA	9.6	44.8	10.2
1879	9900	1879	2	10	NA	NA	2	2	3	2	2	NA	2	2	NA	NA	NA	NA	NA	NA	NA	NA	NA	NA	NA	NA	NA	NA	NA	NA	NA	NA	NA	NA	NA	NA	NA	NA	NA	NA	NA	NA	NA	NA	NA	NA	NA	NA	NA
1880	9900	1880	1	0	10	NA	NA	4	NA	4	2	NA	NA	NA	NA	NA	NA	NA	NA	NA	NA	NA	NA	NA	NA	NA	NA	NA	NA	NA	NA	NA	NA	NA	NA	NA	NA	NA	NA	NA	NA	NA	NA	NA	NA	NA	NA	NA	NA
1881	9900	1881	1	8	105	NA	2	3	3	1	2	NA	2	2	NA	NA	NA	NA	NA	NA	NA	NA	NA	NA	NA	NA	NA	NA	NA	NA	NA	68	98	58	14.77	4.7	1591	6.8	73.03	9.3	15	36.2	518.08	0.107	3.31	1.21	4.9	48.6	7.7
1882	9900	1882	1	34	411	2	2	2	3	0	2	2	1	2	2	2	2	2	2	2	2	2	2	2	2	2	2	1	2	2	2	70	118	80	19.72	3.7	12376	28.64	64.44	44.4	127	22.7	272.32	385.94	5.28	1.34	5.3	29.8	9.6
1883	9900	1883	1	16	NA	2	2	4	1	0	2	NA	2	2	NA	NA	NA	NA	NA	NA	NA	NA	NA	NA	NA	NA	NA	NA	NA	NA	NA	68	90	48	20.38	29.7	18564	20.41	61.93	32.9	59	36.5	285.61	0.08	3.72	1.2	5.3	34	6
1884	9900	1884	2	38	459	2	2	2	3	0	2	2	2	2	2	2	2	2	2	2	2	2	1	2	2	2	2	2	2	2	2	76	121	71	32.38	4.6	4862	15.22	72.32	21	78	28.5	345.38	0.035	4.99	1.31	9.1	29.3	6.5
1885	9900	1885	1	80	965	2	2	2	1	5	1	2	2	2	2	2	2	2	2	2	2	2	2	2	2	1	2	2	2	2	2	68	162	60	21.65	79.8	5127	8.23	51.73	15.9	306	34.7	371.21	0.035	5.59	1.52	11.3	27.8	8.5
1886	9900	1886	1	0	1	NA	NA	2	NA	1	2	NA	NA	NA	NA	NA	NA	NA	NA	NA	NA	NA	NA	NA	NA	NA	NA	NA	NA	NA	NA	NA	NA	NA	NA	NA	NA	NA	NA	NA	NA	NA	NA	NA	NA	NA	NA	NA	NA
1887	9900	1887	1	32	389	2	2	2	1	0	2	2	2	2	2	2	2	2	2	2	2	2	2	2	2	2	2	2	2	2	2	74	121	87	27.86	13.5	22365	15.04	67.3	22.3	163	31.3	386.71	65.23	4.34	0.67	6.6	42.5	8.5
1888	9900	1888	1	19	231	2	2	2	3	2	2	NA	2	2	NA	NA	NA	NA	NA	NA	NA	NA	NA	NA	NA	NA	NA	NA	NA	NA	NA	82	112	54	23.08	15.3	19802	44.93	81.27	55.3	20	10	328.41	31.6	4.4	1.34	4.5	33.1	7.6
1889	9900	1889	1	15	190	NA	2	2	3	2	2	NA	2	2	NA	NA	NA	NA	NA	NA	NA	NA	NA	NA	NA	NA	NA	NA	NA	NA	NA	72	106	58	22.48	4.5	9017	31.15	51.02	61.1	88	41.2	548.33	13.6	5.09	1.28	8	27.5	11.5
1890	9900	1890	1	9	114	NA	2	1	3	0	2	NA	2	2	NA	NA	NA	NA	NA	NA	NA	NA	NA	NA	NA	NA	NA	NA	NA	NA	NA	104	110	73	28.89	1.1	5392	10.38	57.64	18	32	35.1	514.39	0.135	4.53	1.62	9.6	29.2	5.1
1891	9900	1891	1	51	620	1	2	3	3	0	2	2	2	2	2	2	2	2	2	2	2	2	2	2	2	1	2	2	2	2	2	64	123	74	29.04	18.7	22630	16.29	59.25	27.5	250	28.8	270.85	130	6.13	0.89	8.6	50	7.1
1892	9900	1892	2	75	906	2	2	2	3	2	2	2	2	2	1	2	2	2	2	2	2	2	2	2	2	1	2	2	2	2	2	76	166	62	28.85	28.8	7868	18.08	62.29	29	128	51.2	832.46	0.035	5.48	2.17	5	24.4	7.1
1893	9900	1893	1	10	130	NA	2	3	3	2	2	NA	2	2	NA	NA	NA	NA	NA	NA	NA	NA	NA	NA	NA	NA	NA	NA	NA	NA	NA	88	124	75	30.73	10.5	9017	8.06	71.06	11.3	89	29.2	660.51	0.211	4.37	1.07	7.4	37.5	10.8
1894	9900	1894	2	2	24	NA	2	1	3	3	2	NA	2	2	NA	NA	NA	NA	NA	NA	NA	NA	NA	NA	NA	NA	NA	NA	NA	NA	NA	NA	NA	NA	13.79	NA	NA	17.54	62.29	28.2	NA	NA	NA	NA	NA	NA	5.5	51.3	9.5
1895	9900	1895	1	17	215	2	2	2	1	0	2	NA	2	1	NA	NA	NA	NA	NA	NA	NA	NA	NA	NA	NA	NA	NA	NA	NA	NA	NA	80	108	49	21.37	12.3	16884	19.87	82.52	24.1	47	14.9	225.09	134.12	4.16	1.64	4.9	40.2	11.2
1896	9900	1896	2	4	57	NA	2	1	3	0	2	NA	2	2	NA	NA	NA	NA	NA	NA	NA	NA	NA	NA	NA	NA	NA	NA	NA	NA	NA	NA	NA	NA	16.93	NA	NA	15.75	64.8	24.3	38	75.9	803.68	0.035	3.83	0.85	11.4	31.3	6.8
1897	9900	1897	1	70	851	1	2	3	3	3	2	2	2	2	2	2	2	1	2	2	2	2	1	2	2	2	2	2	2	2	2	80	132	66	31.62	6.2	10431	10.92	68.2	16	132	39.4	266.42	0.05	6.78	1.09	6.3	32	6.3
1898	9900	1898	1	81	983	2	2	2	3	4	1	2	2	2	2	2	1	2	2	2	2	2	2	2	2	2	2	2	2	2	2	68	168	55	22.25	13.8	4774	17.54	66.05	26.6	62	64.3	526.93	0.035	4.06	1.11	5.2	35.3	9.6
1899	9900	1899	1	75	900	2	2	1	3	2	2	2	2	2	2	2	2	2	2	2	2	2	1	2	2	2	2	2	2	2	2	70	163	79	34.94	8.6	5834	10.02	68.2	14.7	31	24.9	368.26	0.035	4.73	0.98	9.3	19.2	10.2
1900	9900	1900	2	9	119	NA	2	1	3	1	2	NA	2	2	NA	NA	NA	NA	NA	NA	NA	NA	NA	NA	NA	NA	NA	NA	NA	NA	NA	102	90	57	19.09	31.3	10962	20.59	71.96	28.6	65	23.3	192.62	0.035	3.9	1.06	8	37.1	6.9
1901	9900	1901	1	73	887	2	2	4	3	4	2	2	2	2	1	2	2	2	2	2	2	2	2	2	2	2	2	2	2	2	2	62	146	80	34.09	315.5	10785	9.67	60.5	16	160	30.6	461.25	0.59	5.82	1.08	5.7	32.8	10.2
1902	9900	1902	1	28	344	1	2	3	3	3	2	2	2	2	2	2	2	2	2	2	2	2	1	1	2	2	2	2	2	2	2	70	173	121	40.67	3320	6276	10.74	51.19	21	137	25.1	143.17	0.1	6.88	0.83	7.1	30.7	7.1
1903	9900	1903	1	85	NA	2	2	4	3	1	2	2	2	2	1	2	2	2	2	2	2	2	2	2	2	2	2	1	2	2	2	58	174	79	25.66	1482	10962	18.97	47.26	40.2	172	42.1	157.19	0.069	5.84	1.76	5.9	20.1	8.4
1904	9900	1904	1	75	NA	2	2	3	3	2	2	2	2	2	2	2	1	2	2	2	2	2	2	2	2	2	2	2	2	2	2	NA	NA	NA	NA	NA	NA	NA	NA	NA	NA	NA	NA	NA	NA	NA	NA	NA	NA
1905	9900	1905	1	72	866	1	2	1	3	3	1	2	2	2	1	2	2	2	1	1	2	2	2	2	1	2	2	1	2	2	2	40	133	73	20.08	32.1	13967	20.76	69.27	30	23	76.1	416.23	0.035	4.4	1.38	12	20.3	10.9
1906	9900	1906	2	60	731	1	2	3	3	1	2	2	2	2	2	2	2	2	2	2	2	1	1	2	2	1	2	2	2	2	2	72	141	84	25.55	110.5	6100	5.37	76.61	7	40	60.9	391.88	0.1	5.66	1.59	15.4	26.3	6.4
1907	9900	1907	1	18	NA	2	2	1	1	0	2	NA	2	2	NA	NA	NA	NA	NA	NA	NA	NA	NA	NA	NA	NA	NA	NA	NA	NA	NA	NA	NA	NA	NA	NA	NA	NA	NA	NA	NA	NA	NA	NA	NA	NA	NA	NA	NA
1908	9900	1908	2	49	NA	2	2	1	3	1	2	2	2	2	2	2	2	2	2	2	2	2	2	2	2	2	2	2	2	2	2	NA	NA	NA	NA	NA	NA	NA	NA	NA	NA	NA	NA	NA	NA	NA	NA	NA	NA
1909	9900	1909	1	24	300	2	2	3	3	0	2	2	2	2	2	2	2	2	2	2	2	2	1	2	2	2	2	2	2	2	2	88	118	69	31.6	4.4	9724	15.93	60.68	26.3	129	16.8	400	0.15	6.15	0.91	7.5	43.9	12
1910	9900	1910	2	82	NA	1	3	4	2	5	2	2	2	2	1	1	2	2	2	1	2	2	1	2	2	2	2	2	2	2	2	NA	NA	NA	NA	NA	NA	NA	NA	NA	NA	NA	NA	NA	NA	NA	NA	NA	NA
1911	9900	1911	2	2	29	NA	2	2	1	3	2	NA	2	2	NA	NA	NA	NA	NA	NA	NA	NA	NA	NA	NA	NA	NA	NA	NA	NA	NA	NA	NA	NA	16.54	NA	NA	NA	NA	NA	NA	NA	NA	NA	NA	NA	NA	NA	NA
1912	9900	1912	2	57	690	1	2	5	3	4	2	2	1	2	1	2	2	2	2	2	2	2	2	1	2	2	2	2	2	2	2	84	151	84	24.84	8.1	3801	10.2	90.75	11.2	16	18.1	287.82	0.24	4.91	2.13	8.6	19.1	8.8
1913	9900	1913	1	60	721	2	2	1	3	0	2	2	2	2	2	2	2	2	2	2	1	2	2	2	2	2	2	2	2	2	2	66	136	80	20.88	10.5	8752	19.69	82.7	23.8	61	19.5	345.38	681.31	4.71	1.11	7.5	23.6	10.1
1914	9900	1914	2	34	413	1	2	1	3	2	2	2	2	2	2	2	2	2	2	2	2	2	1	2	2	2	2	2	2	2	2	70	120	85	39.31	3.8	6276	12.17	54.42	22.4	49	18.1	218.45	0.12	4.5	1.29	4.4	41.1	4.7
1915	9900	1915	2	13	164	NA	2	2	3	1	2	NA	2	2	NA	NA	NA	NA	NA	NA	NA	NA	NA	NA	NA	NA	NA	NA	NA	NA	NA	84	107	59	22.82	4.7	5392	6.44	63.9	10.1	3	53.9	582.28	0.053	4.53	1.56	8.5	25	8.6
1916	9900	1916	2	65	787	2	2	1	3	1	2	2	2	2	1	2	2	2	2	2	2	1	2	2	2	1	2	2	2	2	2	86	138	82	30.55	11.1	21304	8.77	61.93	14.2	61	22.2	182.29	0.035	5.95	1.21	6.1	38.5	9.6
1917	9900	1917	1	41	501	1	2	2	3	1	2	1	2	2	1	2	2	2	2	2	2	2	2	2	2	2	9	2	2	2	1	72	119	52	27.05	13.9	28111	22.02	73.39	30	68	21.1	190.4	0.16	7.45	1.28	8.6	18.5	6.9
1918	9900	1918	2	54	652	1	2	5	3	5	2	2	2	2	1	2	2	2	2	1	2	1	2	2	2	2	2	2	1	2	2	66	106	68	26.48	3.5	5392	35.62	66.23	53.8	413	24.7	223.61	180	6.34	1.15	6.4	41.2	10
1919	9900	1919	2	79	955	2	2	3	3	0	2	2	2	2	1	2	2	2	2	2	2	2	2	2	2	2	2	2	2	2	2	90	NA	NA	24.83	22.9	15824	7.16	55.67	12.9	279	16.5	169.74	2.74	5.35	2.02	8.2	14.3	5.1
1920	9900	1920	1	68	823	2	2	3	3	2	2	2	2	2	1	2	1	1	2	2	2	2	2	2	2	2	2	2	2	2	2	64	119	71	24.87	5.3	3890	15.22	52.63	28.9	383	26.3	414.76	147.3	4.6	1	6.4	19.4	13.1
1921	9900	1921	1	66	798	2	2	1	3	1	2	2	2	2	2	2	2	2	2	2	2	2	2	2	2	2	2	2	2	2	2	70	155	92	25.29	7	14763	17.72	51.91	34.1	156	15.4	196.31	0.077	5.97	1.53	6.4	22.5	7.1
1922	9900	1922	2	13	162	NA	2	2	1	2	2	NA	1	2	NA	NA	NA	NA	NA	NA	NA	NA	NA	NA	NA	NA	NA	NA	NA	NA	NA	86	106	57	21.11	85	6984	NA	NA	NA	NA	NA	NA	NA	NA	NA	NA	NA	NA
1923	9900	1923	2	7	NA	NA	2	3	1	1	2	NA	2	2	NA	NA	NA	NA	NA	NA	NA	NA	NA	NA	NA	NA	NA	NA	NA	NA	NA	NA	NA	NA	NA	NA	NA	NA	NA	NA	NA	NA	NA	NA	NA	NA	NA	NA	NA
1924	9900	1924	2	15	185	NA	2	2	3	3	2	NA	2	2	NA	NA	NA	NA	NA	NA	NA	NA	NA	NA	NA	NA	NA	NA	NA	NA	NA	96	106	57	20.42	237.5	19271	17.36	59.43	29.2	31	30.6	225.09	0.79	4.78	1.31	6.1	29.8	8.6
1925	9900	1925	2	14	181	NA	2	4	3	0	2	NA	2	2	NA	NA	NA	NA	NA	NA	NA	NA	NA	NA	NA	NA	NA	NA	NA	NA	NA	84	120	73	22.21	4.5	3448	20.76	60.32	34.4	56	41.7	521.03	0.035	3.47	1.47	9.9	15.3	6.2
1926	9900	1926	2	10	120	NA	2	1	3	2	2	NA	2	2	NA	NA	NA	NA	NA	NA	NA	NA	NA	NA	NA	NA	NA	NA	NA	NA	NA	84	103	66	19.85	6.9	9017	18.26	55.13	33.1	29	69.3	588.92	0.035	4.71	0.89	7.1	34.4	8.1
1927	9900	1927	1	12	152	NA	2	3	3	1	2	NA	2	2	NA	NA	NA	NA	NA	NA	NA	NA	NA	NA	NA	NA	NA	NA	NA	NA	NA	98	116	68	25.76	5.1	9636	12.53	59.61	21	22	18.3	220.66	0.21	5.64	1.76	9.8	24.5	6.5
1928	9900	1928	1	2	27	NA	2	2	3	2	2	NA	2	2	NA	NA	NA	NA	NA	NA	NA	NA	NA	NA	NA	NA	NA	NA	NA	NA	NA	NA	NA	NA	16.78	NA	NA	15.22	81.62	18.6	14	NA	NA	NA	NA	NA	11.6	58.3	7.2
1929	9900	1929	2	54	655	2	1	4	3	5	2	2	2	2	2	2	2	2	2	2	2	2	2	2	1	2	2	2	2	2	2	80	102	61	23.35	4.9	12111	14.68	69.81	21	37	27.6	426.56	0.035	4.97	1.14	5.6	31.7	8.1
1930	9900	1930	1	1	19	NA	2	1	1	3	2	NA	2	2	NA	NA	NA	NA	NA	NA	NA	NA	NA	NA	NA	NA	NA	NA	NA	NA	NA	NA	NA	NA	NA	NA	NA	NA	NA	NA	NA	NA	NA	NA	NA	NA	NA	NA	NA
1931	9900	1931	2	65	786	1	3	4	2	3	2	2	2	2	2	2	2	1	2	2	2	2	2	2	2	2	2	2	2	2	2	94	132	76	23.92	17.6	16177	6.98	67.66	10.3	376	36	528.41	2.02	8.46	1	9.6	19.5	6.9
1932	9900	1932	1	4	53	NA	2	2	3	0	2	NA	2	2	NA	NA	NA	NA	NA	NA	NA	NA	NA	NA	NA	NA	NA	NA	NA	NA	NA	NA	NA	NA	15.2	NA	NA	NA	NA	NA	NA	NA	NA	NA	NA	NA	NA	NA	NA
1933	9900	1933	1	58	698	1	2	4	2	0	2	2	2	2	2	2	2	2	2	2	2	2	1	2	1	2	2	2	2	2	2	80	155	58	29.07	3.8	1768	15.93	58.53	27.2	128	31.9	277.49	321.77	6.05	0.82	9.6	28.8	11.3
1934	9900	1934	2	17	207	2	2	2	3	4	2	NA	2	2	NA	NA	NA	NA	NA	NA	NA	NA	NA	NA	NA	NA	NA	NA	NA	NA	NA	80	130	74	25.05	5.5	7249	20.59	101.67	20.2	3	32.2	216.97	0.035	7.14	2.09	9.1	12.6	7.4
1935	9900	1935	2	15	186	NA	2	4	3	2	2	NA	2	2	NA	NA	NA	NA	NA	NA	NA	NA	NA	NA	NA	NA	NA	NA	NA	NA	NA	48	110	71	18.4	11.5	26608	16.47	71.24	23.1	43	22	549.07	36.5	4.81	1.62	5.1	49.7	5.4
1936	9900	1936	2	32	396	2	2	2	3	1	2	2	2	2	2	2	2	2	2	2	2	2	2	2	2	2	2	2	2	2	2	76	108	80	NA	14.5	30763	10.92	73.39	15.9	14	25.8	477.49	181	3.9	0.96	6.6	36.7	5.3
1937	9900	1937	1	8	97	NA	2	2	3	1	2	NA	2	2	NA	NA	NA	NA	NA	NA	NA	NA	NA	NA	NA	NA	NA	NA	NA	NA	NA	66	98	60	16.38	8.2	6542	17.01	68.2	24.9	33	29	497.41	0.326	5.15	1.85	6.4	43	8.1
1938	9900	1938	1	29	354	2	2	2	1	1	2	2	2	2	2	2	2	2	2	2	2	2	2	2	2	2	2	2	2	2	2	58	132	72	32.18	3	7956	12.89	60.68	21.2	311	28.1	376.38	54.14	4.58	1.31	4.6	33.5	5.3
1939	9900	1939	2	48	585	1	1	3	3	3	2	2	2	2	2	2	2	2	2	2	2	2	1	1	2	2	2	2	2	2	2	78	134	73	39.07	3	3359	14.32	65.87	21.7	200	16.5	315.13	0.09	5.3	1.31	7.2	33.1	12.7
1940	9900	1940	2	12	146	NA	2	3	3	0	2	NA	1	2	NA	NA	NA	NA	NA	NA	NA	NA	NA	NA	NA	NA	NA	NA	NA	NA	NA	NA	NA	NA	35.01	5.4	7337	10.56	67.3	15.7	38	29	681.91	0.17	4.99	1.72	9.4	36.2	7.4
1941	9900	1941	1	26	314	2	2	2	3	1	1	2	2	2	2	2	2	2	2	2	2	2	2	2	2	2	2	2	2	2	2	62	105	64	19.48	5.7	11050	27.57	59.61	46.2	126	34.7	377.12	234.35	3.88	1.64	5.1	28.3	11.9
1942	9900	1942	2	45	544	2	2	1	3	0	2	2	2	2	2	2	2	2	2	2	2	2	2	2	2	2	2	2	2	2	2	76	144	89	29.65	16.6	17768	12.17	80.01	15.2	52	28.1	504.79	0.99	4.97	1.78	3.8	34.9	9.4
1943	9900	1943	2	5	65	NA	2	2	3	0	2	NA	2	2	NA	NA	NA	NA	NA	NA	NA	NA	NA	NA	NA	NA	NA	NA	NA	NA	NA	NA	NA	NA	16.07	NA	NA	4.12	86.1	4.8	62	32.4	261.25	0.035	4.4	1.75	5.7	13.9	10
1944	9900	1944	2	73	NA	2	2	1	3	2	2	2	2	2	1	2	2	2	2	2	2	2	1	2	2	2	2	2	2	2	2	NA	NA	NA	NA	NA	NA	NA	NA	NA	NA	NA	NA	NA	NA	NA	NA	NA	NA
1945	9900	1945	2	82	985	2	2	1	3	2	2	2	2	2	1	2	2	2	2	2	2	2	2	2	2	2	1	2	1	2	2	78	125	73	21.47	14.9	13172	25.06	66.41	37.7	148	103.7	427.3	0.035	6.98	2.2	6.8	27.1	7.9
1946	9900	1946	2	17	214	2	2	2	1	2	2	NA	2	2	NA	NA	NA	NA	NA	NA	NA	NA	NA	NA	NA	NA	NA	NA	NA	NA	NA	70	106	62	28.57	5.2	9724	11.46	58.71	19.5	13	32.6	442.8	391.93	3.15	1.2	5.9	28.4	6.3
1947	9900	1947	1	39	469	2	2	4	3	2	2	2	2	2	2	2	2	2	2	2	2	2	2	2	2	2	2	2	2	2	2	68	110	74	30.16	1.9	5746	18.44	63.55	29	103	43.9	1177.11	20.4	5.48	0.68	8.4	29.7	9.9
1948	9900	1948	2	63	758	2	2	4	3	2	1	2	2	2	1	2	2	2	2	2	2	2	2	2	2	2	2	2	2	2	2	82	120	69	29.31	7.3	1061	11.81	71.96	16.4	242	32.2	267.16	0.035	8.15	1.5	5.7	20.2	6.7
1949	9900	1949	1	45	551	2	2	5	3	2	2	9	2	2	2	2	2	2	2	2	2	2	2	2	2	2	1	2	1	2	2	60	106	80	29.47	9.6	15912	18.62	65.51	28.4	74	25.6	434.68	0.035	6.36	0.91	8.1	29.4	7.1
1950	9900	1950	2	48	578	1	2	3	1	5	2	2	1	2	1	2	2	2	2	2	2	2	1	2	2	2	2	2	2	2	2	62	124	42	53.77	NA	NA	8.23	58.35	14.1	66	15.6	464.2	260.8	4.37	0.65	11.6	23.2	5.2
1951	9900	1951	1	20	244	2	2	1	3	2	2	2	2	2	2	2	2	2	2	2	2	2	2	2	2	2	2	2	2	2	2	52	112	70	24.09	15.6	21393	21.12	60.32	35	66	6.1	239.11	0.17	4.22	1.2	8.2	25.2	10.5
1952	9900	1952	1	70	851	2	2	3	3	2	2	2	2	2	2	2	2	2	2	2	2	2	2	2	2	2	2	2	2	2	2	62	127	78	23.44	0.5	9724	20.05	62.47	32.1	50	54.4	823.61	0.035	5.95	0.87	6.5	43.5	7.4
1953	9900	1953	1	10	131	NA	2	2	3	1	2	NA	2	2	NA	NA	NA	NA	NA	NA	NA	NA	NA	NA	NA	NA	NA	NA	NA	NA	NA	76	113	76	22.69	9.6	11138	10.2	46.36	22	31	44.8	476.01	0.22	4.14	1.04	4.7	31.9	11.8
1954	9900	1954	1	13	161	NA	2	2	3	0	2	NA	2	2	NA	NA	NA	NA	NA	NA	NA	NA	NA	NA	NA	NA	NA	NA	NA	NA	NA	68	98	57	25.32	9.1	19360	10.02	69.45	14.4	23	30.4	494.46	0.055	3.39	1.5	4.7	43.4	10.9
1955	9900	1955	2	8	98	NA	2	1	3	1	2	NA	2	2	NA	NA	NA	NA	NA	NA	NA	NA	NA	NA	NA	NA	NA	NA	NA	NA	NA	106	88	61	15.47	NA	NA	NA	NA	NA	NA	NA	NA	NA	NA	NA	NA	NA	NA
1956	9900	1956	2	79	955	1	1	5	2	5	1	2	2	2	1	2	2	2	2	2	2	2	2	2	2	2	2	2	2	2	1	90	128	74	24.49	193.5	7426	9.13	57.64	15.8	110	23.1	374.9	0.62	4.34	0.85	6.1	36.4	6.6
1957	9900	1957	1	79	959	1	2	2	3	2	2	2	2	2	2	2	2	2	2	2	2	2	1	2	2	1	2	2	2	2	2	NA	NA	NA	33.72	NA	NA	NA	NA	NA	NA	NA	NA	NA	NA	NA	NA	NA	NA
1958	9900	1958	2	20	243	2	2	1	3	0	2	2	2	2	2	2	2	2	2	2	2	2	2	2	2	2	2	2	2	2	2	74	120	59	26.57	6.8	9812	16.65	74.46	22.4	32	9.5	242.06	0.035	4.76	1.45	6.9	36	5.7
1959	9900	1959	1	16	192	2	2	1	3	2	2	NA	2	2	NA	NA	NA	NA	NA	NA	NA	NA	NA	NA	NA	NA	NA	NA	NA	NA	NA	74	105	69	17	2.8	8840	19.15	63.01	30.4	49	24.2	477.49	1.09	4.03	1.57	5.8	35.4	8.1
1960	9900	1960	2	43	524	2	2	5	2	3	2	2	2	2	1	2	2	2	2	2	2	2	1	2	2	2	2	2	2	1	2	68	121	70	32.9	9.1	4332	22.02	49.23	44.7	230	25.1	356.45	201.27	5.64	0.91	9.2	16.4	5.1
1961	9900	1961	2	12	151	NA	2	3	1	1	2	NA	2	2	NA	NA	NA	NA	NA	NA	NA	NA	NA	NA	NA	NA	NA	NA	NA	NA	NA	74	113	58	21.48	9.8	11050	8.59	56.74	15.1	33	27.6	570.47	0.069	2.72	1.18	8.5	26.2	8.6
1962	9900	1962	1	0	4	NA	NA	5	NA	5	1	NA	NA	NA	NA	NA	NA	NA	NA	NA	NA	NA	NA	NA	NA	NA	NA	NA	NA	NA	NA	NA	NA	NA	NA	NA	NA	NA	NA	NA	NA	NA	NA	NA	NA	NA	NA	NA	NA
1963	9900	1963	1	62	750	1	2	3	3	0	2	2	2	2	2	2	2	2	2	2	2	2	2	2	2	2	2	2	2	2	2	98	153	89	26.21	15.3	32089	24.88	60.86	40.9	81	10	152.77	270.02	5.25	2.61	6.6	22.9	12.1
1964	9900	1964	2	32	385	2	2	1	3	1	2	2	2	2	2	2	2	2	2	2	2	2	2	2	2	2	2	2	2	2	2	62	128	83	29.06	14.7	20155	15.39	79.3	19.4	18	43.9	221.4	0.035	4.63	1.42	6	22.5	4.6
1965	9900	1965	1	7	89	NA	2	3	2	3	2	NA	2	2	NA	NA	NA	NA	NA	NA	NA	NA	NA	NA	NA	NA	NA	NA	NA	NA	NA	NA	NA	NA	17.81	2.5	4155	14.86	64.08	23.2	18	31.9	518.81	1.23	3.75	1.2	6.2	54.3	6.3
1966	9900	1966	1	23	280	2	2	1	3	0	2	2	2	2	2	2	2	2	2	2	2	2	2	2	2	2	2	2	2	2	2	94	123	80	30.7	2.8	11934	11.81	74.82	15.8	42	21.3	173.43	0.77	5.79	0.89	6.3	21.9	6.5
1967	9900	1967	2	51	618	2	2	1	3	2	2	2	2	2	2	2	2	2	2	2	2	2	2	2	2	2	2	2	2	2	2	48	118	70	32.02	3.2	6542	20.05	61.58	32.6	70	48.5	449.44	0.035	5.43	1.76	8	24.2	6.2
1968	9900	1968	1	10	122	NA	2	3	3	2	2	NA	2	2	NA	NA	NA	NA	NA	NA	NA	NA	NA	NA	NA	NA	NA	NA	NA	NA	NA	NA	NA	NA	15.91	12.2	19094	NA	NA	NA	NA	NA	NA	NA	NA	NA	6.2	46.4	10.1
1969	9900	1969	1	38	NA	2	2	2	2	1	2	2	2	2	2	2	2	2	2	2	2	2	2	2	2	2	2	2	2	2	2	NA	NA	NA	NA	NA	NA	NA	NA	NA	NA	NA	NA	NA	NA	NA	NA	NA	NA
1970	9900	1970	2	5	64	NA	2	1	3	1	2	NA	2	2	NA	NA	NA	NA	NA	NA	NA	NA	NA	NA	NA	NA	NA	NA	NA	NA	NA	NA	NA	NA	19.93	NA	NA	5.73	69.63	8.2	50	31.5	697.41	0.17	3.93	1.14	5.7	42.8	9.9
1971	9900	1971	2	0	2	NA	NA	1	NA	2	2	NA	NA	NA	NA	NA	NA	NA	NA	NA	NA	NA	NA	NA	NA	NA	NA	NA	NA	NA	NA	NA	NA	NA	NA	NA	NA	NA	NA	NA	NA	NA	NA	NA	NA	NA	NA	NA	NA
1972	9900	1972	1	16	198	2	2	2	1	3	2	NA	2	2	NA	NA	NA	NA	NA	NA	NA	NA	NA	NA	NA	NA	NA	NA	NA	NA	NA	54	118	50	22.51	6.6	19094	17.72	49.4	35.9	128	10.2	436.16	394	3.34	0.76	6.1	48.4	11.3
1973	9900	1973	2	24	299	2	2	2	3	1	2	2	2	2	2	2	2	2	2	2	2	2	2	2	2	2	2	2	2	2	2	60	111	76	27.93	4.4	8310	9.49	65.69	14.4	18	24	409.59	0.213	4.76	1.31	6.6	24.4	4.8
1974	9900	1974	2	22	274	2	2	2	3	2	2	2	2	2	2	2	2	2	2	2	2	2	2	2	2	2	2	2	2	2	2	80	104	56	22.57	15.5	17150	26.85	63.55	42.3	62	14.7	366.05	0.035	4.86	2.06	6.3	31.9	7.4
1975	9900	1975	2	16	197	2	2	4	1	3	2	NA	2	2	NA	NA	NA	NA	NA	NA	NA	NA	NA	NA	NA	NA	NA	NA	NA	NA	NA	142	102	74	17.66	5.8	11669	27.75	78.94	35.1	22	36.9	384.5	0.035	4.22	1.34	13.1	9.6	3.5
1976	9900	1976	2	14	176	NA	2	2	3	2	2	NA	2	2	NA	NA	NA	NA	NA	NA	NA	NA	NA	NA	NA	NA	NA	NA	NA	NA	NA	68	107	74	32.75	4.2	16708	NA	NA	NA	NA	NA	NA	NA	NA	NA	NA	NA	NA
1977	9900	1977	2	0	9	NA	NA	1	NA	3	1	NA	NA	NA	NA	NA	NA	NA	NA	NA	NA	NA	NA	NA	NA	NA	NA	NA	NA	NA	NA	NA	NA	NA	NA	NA	NA	NA	NA	NA	NA	NA	NA	NA	NA	NA	NA	NA	NA
1978	9900	1978	1	67	805	2	2	3	3	0	2	2	2	2	2	2	2	2	2	2	2	2	2	2	2	2	2	2	2	2	2	62	163	92	26.73	9.8	12553	13.25	62.83	21.1	89	26.5	264.94	119	6.28	1.56	7.9	23.6	6.1
1979	9900	1979	2	2	35	NA	2	3	1	2	2	NA	2	2	NA	NA	NA	NA	NA	NA	NA	NA	NA	NA	NA	NA	NA	NA	NA	NA	NA	NA	NA	NA	19.71	NA	NA	8.23	55.85	14.7	20	NA	NA	NA	NA	NA	8.1	45.2	9.6
1980	9900	1980	2	47	566	1	1	4	3	4	1	2	2	2	1	2	2	2	2	2	2	2	1	2	1	2	2	2	2	1	1	86	134	75	32.42	1.7	2387	13.43	77.33	17.4	509	28.1	427.3	53.4	9.83	1.49	6.4	NA	NA
1981	9900	1981	2	21	261	2	2	3	1	2	1	2	2	1	2	2	2	2	2	2	2	2	2	2	2	2	2	1	2	2	2	82	118	67	21.77	12.5	12022	23.09	76.25	30.3	26	14.3	232.47	0.035	3.34	1.57	7.2	21.5	5.6
1982	9900	1982	2	21	260	2	2	3	1	2	2	2	2	2	2	2	2	2	2	2	2	2	2	2	2	2	2	2	2	2	2	80	119	64	23.77	30	13172	NA	NA	NA	NA	NA	NA	NA	NA	NA	NA	NA	NA
1983	9900	1983	1	18	NA	2	2	2	1	1	2	NA	2	2	NA	NA	NA	NA	NA	NA	NA	NA	NA	NA	NA	NA	NA	NA	NA	NA	NA	NA	NA	NA	NA	NA	NA	NA	NA	NA	NA	NA	NA	NA	NA	NA	NA	NA	NA
1984	9900	1984	1	14	174	NA	2	2	3	1	2	NA	2	2	NA	NA	NA	NA	NA	NA	NA	NA	NA	NA	NA	NA	NA	NA	NA	NA	NA	82	114	76	20.1	10.8	14763	22.38	67.3	33.2	15	34	224.35	5.72	4.24	1.31	6.4	38.4	8.6
1985	9900	1985	2	19	236	2	2	2	3	1	2	NA	2	2	NA	NA	NA	NA	NA	NA	NA	NA	NA	NA	NA	NA	NA	NA	NA	NA	NA	86	102	64	23.02	14.1	29614	13.96	77.33	18.1	18	39	247.97	1.33	3.98	1.28	10.5	21.3	5.5
1986	9900	1986	2	6	NA	NA	2	1	3	1	2	NA	2	2	NA	NA	NA	NA	NA	NA	NA	NA	NA	NA	NA	NA	NA	NA	NA	NA	NA	NA	NA	NA	NA	NA	NA	NA	NA	NA	NA	NA	NA	NA	NA	NA	NA	NA	NA
1987	9900	1987	2	66	799	2	2	1	3	2	2	2	2	2	1	2	2	2	2	2	2	2	1	2	2	2	2	2	2	2	2	70	138	78	27.15	15.2	12995	8.06	64.26	12.5	227	45.5	601.47	0.035	5.84	2.16	5.5	39.8	8
1988	9900	1988	2	49	593	1	2	4	3	4	2	1	2	2	2	2	2	2	2	2	2	2	2	2	2	2	2	2	2	2	2	68	142	89	28.01	6.3	12288	7.7	71.42	10.8	10	47.8	713.65	26.87	6.21	1.06	7.2	21.9	7.1
1989	9900	1989	1	17	205	2	2	1	1	1	2	NA	2	2	NA	NA	NA	NA	NA	NA	NA	NA	NA	NA	NA	NA	NA	NA	NA	NA	NA	74	114	67	23.65	22.9	42962	19.69	66.95	29.4	26	26.3	392.62	117	3.28	1.2	11	16.8	7.4
1990	9900	1990	1	68	826	1	1	2	3	2	2	2	2	2	1	2	2	2	2	2	2	2	2	2	2	1	2	2	2	2	2	68	113	68	27.38	16.2	16973	18.97	61.76	30.7	503	35.6	463.46	7.21	4.06	0.87	4.4	31.7	9
1991	9900	1991	1	60	730	2	2	3	3	2	2	2	2	2	2	2	2	2	2	2	2	2	2	2	2	2	2	2	2	2	2	70	120	75	24.07	4.9	10520	NA	NA	NA	NA	NA	NA	NA	NA	NA	NA	NA	NA
1992	9900	1992	2	64	776	1	2	5	2	3	1	1	1	2	1	2	1	2	1	2	2	2	1	2	2	2	2	1	2	2	2	98	139	63	23.4	16.1	15470	14.14	59.07	23.9	166	8.6	442.06	308	5.53	1.33	6.7	44	8.2
1993	9900	1993	1	3	44	NA	2	3	3	2	2	NA	1	2	NA	NA	NA	NA	NA	NA	NA	NA	NA	NA	NA	NA	NA	NA	NA	NA	NA	NA	NA	NA	15.06	NA	NA	22.38	75.72	29.6	28	53.7	1218.44	5.11	4.06	1.7	5.7	52.1	13.6
1994	9900	1994	1	1	19	NA	2	2	3	2	2	NA	2	2	NA	NA	NA	NA	NA	NA	NA	NA	NA	NA	NA	NA	NA	NA	NA	NA	NA	NA	NA	NA	NA	NA	NA	11.46	65.87	17.4	26	NA	NA	NA	NA	NA	7.4	58.9	8.2
1995	9900	1995	1	55	672	1	2	2	3	5	2	2	2	2	2	2	2	2	2	2	2	2	1	1	2	2	2	2	2	2	2	68	165	82	33.28	20.8	12199	12.35	69.99	17.6	107	66.6	173.43	0.21	6.72	0.76	8.2	23.7	8.6
1996	9900	1996	2	36	433	2	2	3	3	2	2	2	2	2	2	2	2	2	2	2	2	2	2	2	2	2	2	2	2	2	2	62	102	48	26.69	9.3	12464	22.55	63.01	35.8	20	66.1	336.53	0.16	4.53	1.15	7.7	23.2	8.5
1997	9900	1997	1	1	17	NA	2	3	1	3	1	NA	2	2	NA	NA	NA	NA	NA	NA	NA	NA	NA	NA	NA	NA	NA	NA	NA	NA	NA	NA	NA	NA	NA	NA	NA	17.54	81.62	21.5	6	NA	NA	NA	NA	NA	11.4	48.5	8.5
1998	9900	1998	2	24	296	2	2	3	3	2	2	2	2	2	2	2	2	2	2	2	2	2	2	2	2	2	2	2	2	2	2	86	115	69	19.45	2.5	1503	17.18	56.74	30.3	86	9.3	608.11	0.158	4.71	2.03	9.1	19.1	6.8
1999	9900	1999	1	68	818	2	1	4	1	5	1	1	1	2	1	2	2	2	2	2	2	2	2	1	2	2	2	2	2	2	2	118	130	72	28.03	12.9	16708	15.93	64.98	24.5	262	39.2	343.91	210.19	4.78	0.67	10.4	22.2	6.6
[truncated: 19,005 more rows]
[truncated: 42 more columns]
