# Supplementary material for: LinAge2: providing actionable insights and benchmarking with epigenetic clocks
Source: NPJ Aging. 2025 Apr 23;11(1):29. doi: 10.1038/s41514-025-00221-4 (PMC12019333; doi:10.1038/s41514-025-00221-4)
Supplement: Supplementary file 1 — Supplementary information [file 41514_2025_221_MOESM1_ESM.zip › linAge2_code/uMatDat99_F_pre.csv]

V1	V2	V3	V4	V5	V6	V7	V8	V9	V10	V11	V12	V13	V14	V15	V16	V17	V18	V19	V20	V21	V22	V23	V24	V25	V26	V27	V28	V29	V30	V31	V32	V33	V34	V35	V36	V37	V38	V39	V40	V41	V42	V43	V44	V45	V46	V47	V48	V49	V50
0.00142721753811536	0.00393978041464647	-0.00904282265623138	0.00614709785465446	-0.0227626956650615	-0.0406840529676986	-0.031738752143477	-0.0307876284633363	-0.0202460052093672	0.00544085924826112	0.00530435727807973	-0.0335021092318798	-0.00435086976767274	0.0557372831956756	-0.00856633438324657	0.0069225129684884	-0.0112486428812318	-0.00899796448589473	-0.0100920350196154	0.0218094427323194	-0.00699789783474616	-0.00473388354092987	0.0362817188799171	0.0346523423001243	-0.0148268133087189	0.00417843482783019	0.00129850325088255	-0.0206770758641994	0.0067329004049967	-0.0438921021903584	-0.0452227513816457	0.0176209432404401	-0.0226653526265001	0.0491612668184813	-0.0356051271817478	-0.0170007549654198	-0.0185343204934353	0.0262728555944594	-0.0155618620846006	0.0159446570244828	-0.0280183326570428	-0.0245231267135328	0.0307688680697332	-0.0190495747152979	-0.0276566200707707	-0.0235397752285089	-0.0782077398224534	0.0330829252106754	0.0133869932344682	0.0379954697593352
0.00837030175583016	0.00975065085472974	-0.0394743317026512	0.0132920752952301	-0.0136492765658856	0.0160749755851027	0.0172249794360216	0.0115125715513466	-0.0509499611256108	-0.0322007232383411	-0.00185808095878634	-0.00797396794553227	0.0156787827630369	0.0449066219943821	0.00176997553677399	-0.00400323409093552	0.0150764192813008	-0.0184160174431307	0.0171999775563299	0.0210728440455886	0.0387175554096908	0.000154428835686541	0.0456211079632783	0.0546807284739127	0.00409169916987079	0.000241758280500395	0.0121823259095546	0.00197342667471608	-0.0158459596091564	-0.00871061665653099	-0.0129574099994811	0.0306536126984435	0.00758551076720262	-0.0256219082818692	-0.0410307092990179	-0.026853004435905	0.0799904140938069	-7.80495833322717e-06	0.0710313323851159	0.0109742270915512	0.00316053611001033	-0.0237817639079121	-0.0287297465448092	-0.0550018650622912	0.0021093385391163	0.0134643875109853	0.00589984258692142	-0.0408932634017465	-0.0243021779095235	-0.0441732334261665
0.0205681546336356	0.0130680372524191	-0.00916213268981321	0.0369845471352356	-0.00953649322223203	5.56655941811227e-05	0.00445489574359444	0.0574557023238069	-0.050753206572146	0.00845044560672769	-0.00814427665872099	0.03872785455025	-0.0192777976610858	-0.0303314018741172	-0.0281205327085138	-0.0435382693462255	0.0488244217325202	0.0126738470017735	-0.0507442330900811	-0.0432957804754686	-0.0173374786350031	0.0252128820862857	-0.0172941579748762	-0.0222529793364188	0.000468761645594606	-0.00928569166326325	0.0227777059317138	-0.014690771561155	-0.00533951396749191	0.0176824546909244	-0.00412875780627538	-0.0135226443066866	0.000108113578094063	0.0251477766990334	-0.0395674332443875	-0.0246047571087559	0.0163938525300037	0.0419349200868661	-0.0104463108127141	-0.042984396674341	-0.0168461577630003	-0.0138149240593136	0.00906875668402206	0.0032824012001749	-0.0142811386612953	-0.0189942139794899	0.0209086849064929	0.0109839249041142	-0.0114922412716403	-0.0331151434235158
0.0798756688841833	-0.0507735126332644	0.0179674984667843	-0.018449242803928	-0.00602022751688339	-0.00874888941011095	-0.00312888604659996	0.00892493918475763	0.020279622525503	-0.0223153609830002	0.0265651120662118	0.0323086383671338	0.0115497156167241	0.0537700480752275	0.0311197343867523	-0.0878404615322148	-0.0218121410095941	-0.0280368087572141	0.00132920705183358	0.0225495531851256	0.00288938790432363	-0.0103045752768313	-0.0216834370333404	0.0189165096295217	0.017443243216296	0.0774331184379847	-0.0123203935375015	-0.0921368293137739	-0.0111889292591874	-0.00327469577599536	0.00478475532312304	-0.0273155124321439	0.0308427881086181	-0.00545303844146808	0.0212714636572118	-0.0148332116166765	-0.00913174469760166	0.0196815829216919	-0.00933954383542548	-0.0100841820664127	0.00959052101769555	0.0138196148668656	-0.0261853243623881	0.011234905846189	-0.0216252280936752	0.105845256919758	0.0233188261299044	0.0234364535685137	-0.0512431880270658	-0.0218488735186668
0.0334243316781302	-0.000108452856318139	-0.0721890909976473	-0.0151240290921364	0.0388824919455838	-0.0622340243073764	-0.0316979540877123	-0.0370658634767766	-0.00115356344215938	-0.037995154225809	-0.0247291207341326	-0.0366763216682198	0.00647150980910426	-0.0171235565655084	-0.026272386051815	-0.0365415737777201	0.0298194660300847	0.0672159496040149	0.0342719481059724	0.0379700528680729	0.0060637155890124	0.0294756376123953	0.0319498002110062	0.012158848770893	0.0196037099864858	-0.00517503898144423	0.0474689804110142	0.0281948748317965	-0.0102946555665752	0.0148077806343003	0.0244110992985925	-0.0301304234953572	0.0362412712412147	-0.00659592392879311	-0.00267754568445065	0.00244868313900487	-0.0660188160127236	0.0550071167351228	-0.0246265945933785	0.0245309815286505	-0.00420114752951389	0.0399663577664892	-0.026421979502754	0.0042026419108332	0.0510686768962423	-0.0166804448945987	-0.0247041552104274	0.0399100073142182	0.0233964990253454	0.0430458504274432
0.0236398570024887	-0.00464784453111726	0.0607971481125037	-0.0241699680464962	-0.00951559405400477	0.00670281186386538	0.0677232041292944	0.0114544255218582	-0.0187183908576986	0.0486904159664823	0.0384939519041537	0.00159236603668957	-0.0190352141943886	-0.00404435027056172	0.0469382404712203	0.00575112241198344	0.00737973072183211	-0.0339805924450768	0.00359934092063401	0.052526566916365	-0.0205725212256658	0.0585532556543561	0.0783365935684248	0.0391120341803675	-0.00978037791119947	-0.0267426261336849	0.00867415921693614	-0.0333921301685775	-0.0117114379274426	0.0166576535712496	-0.00591960940022058	0.0333417089130323	0.0457424916086758	0.0391515344146609	0.0800296650870807	0.00245140698743599	-0.046931040803588	0.0589022689649722	-0.061399718596302	-0.00884291122176007	-0.0164168978536679	0.0315505475804479	0.045726378197116	0.027390358407276	0.0200908978538137	0.0581612579252546	-0.00492316677598097	0.00379603549375622	-0.0138034084640428	-0.027301505164596
0.0381758967513243	-0.0407433631705313	0.0029389431204965	0.0139755532712099	-0.0358282516423868	0.00149954077264531	-0.0408611814551816	-0.0353704987661393	-0.0138428085496252	-0.00736220917341827	-0.0654842298591762	-0.0381411000446041	0.00671345209970205	0.0686181960439834	-0.0178774312844433	-0.0298303464521049	-0.0166791886507878	-0.0300950699840218	0.0256732130514488	-0.0481853758710819	0.0373361679565802	0.00564764577832178	0.0183167345829359	-0.0479163517649863	-0.00926842969616437	0.0179970273812144	9.36579021043114e-05	-0.0315854578897572	-0.0668777538249271	-0.0867159344807073	-0.0920855618391217	0.0395432649495696	0.0051678766890731	-0.0296106829378506	0.0830883492990097	0.00852593678009705	-0.0348105229321931	-0.0692370132333634	0.0159320171942746	-0.0179920429148049	0.00559000061768014	-0.0178849052106227	0.0301173923411275	-0.0209579480271599	-1.53212666135551e-05	0.0190211288180937	-0.0265389279096064	0.0252145267397728	0.0151589864841721	-0.0052284616898005
0.000382594412886303	0.0132369760450723	-0.0141732310775377	-0.0125860222802355	0.011647908794947	-0.0149180005871394	0.0180216191394684	-0.00941967603883687	-0.0365143285330526	-0.0293165477825628	0.0157114707053329	0.00505272526435041	-0.0542786793077937	-0.000699188865718227	-0.0266542555566449	-0.0315794746224237	0.00922836825341812	-0.0388168112872983	-0.0061281470770612	0.043900206357571	0.0204435120812586	-0.00417629426115504	-0.0463111604230867	-0.0050846969291254	0.0158578773293911	-0.0167798258375183	-0.00626233868700767	0.0193090576207417	0.0308381117007633	0.0190569068258698	0.00247897949224459	-0.0230867227155166	0.0275774998488959	0.0053417160010323	-0.0338238534225473	0.00685805321284183	0.0557919348640759	-0.00019986362283576	0.0070814667893896	0.00229116515549739	0.0329429230835831	0.0239057764582346	0.0220401264262488	-0.0123374101472819	0.0184145744249895	-0.0171666550302065	-0.0230201364691252	-0.0115540793006366	0.0296141511787036	0.000568698231839254
0.0151261043009465	0.0143208658046987	0.00882112842411214	0.0415301830225205	0.011733618361926	-0.0232702359457303	-0.0287178385573443	0.00595972918109389	-0.0278163194866585	-0.0217859460238483	-0.00539732629171842	-0.0163546620546116	0.0232107914058056	-0.000687514095949974	-0.0395364424598442	0.00550607235869745	0.0490714363896405	-0.0370243112906756	-0.000344445914198661	-0.0150741767850172	-0.00897497420862522	0.00799185364546092	0.0277225882293933	0.00319354325546029	-0.01421548517703	0.0047231271826892	0.0162914672258879	-0.0312483386525968	0.00511901179340011	-0.0486420286752159	0.0251908929246228	-0.0245141492508794	0.00684612830755701	0.0235923707330114	0.0262059096439255	0.00368294447765113	0.0398514825735669	-0.0189022018032047	0.0260564495355324	0.0110482276861363	0.0483268509060945	-0.000830998145443807	0.0356527807467104	-0.0322122934975424	-0.00636135772589833	-0.0139757822276865	0.00569489838459918	0.0356775574831584	0.0402940780603061	0.010773345201812
0.0394054294841711	-0.0213011129419443	0.0295016553614784	0.000344251332579806	-0.0897976807887741	-0.0693702163806173	0.0495202051435667	0.0310126649319253	-0.00653959134039734	-0.000377585379546106	-0.052367820246792	-0.097833187861877	-0.0483726357171331	0.0368535107234224	0.0459361286911129	0.00733942950678024	0.0592379476465673	-0.0362967010068868	-0.0267178673990861	-0.023023758392038	-0.0470326083309576	0.0146287590776657	-0.00389256032231518	0.0327029310994266	0.00256114013494124	0.0142115207489778	-0.0142467413151427	-0.0444833366858905	-0.0473514379617961	-0.00558094103162811	0.0189331569149721	-0.00463300143270448	-0.0202243769148082	-0.00763725677371361	-0.0161350691482888	-0.012283742785185	-0.00310459212117215	0.0271585833770279	0.0262323820117269	-0.0685503208931986	-0.0522184616822972	-0.0233483107968104	0.00473614631555376	0.0151176692600073	-0.0255278566650739	0.0361489509154712	-0.0186357143161027	-0.0531324344084491	0.0415872748005405	0.00759574835957437
0.0409878383640153	0.0174119812440037	-0.00242514765355952	-0.000319031303780867	-0.00169280266758438	-0.0181617525630338	0.0333898374327744	0.0150862004672621	0.0144542978995398	-0.0529946471019788	-0.00465856501575213	0.0288385803107442	0.0219426349194117	-0.0469683313217622	0.0409797722564415	0.0523689937282859	-0.0691594342887573	0.00279666468750006	0.00751620092715708	0.00446736134331168	-0.054049307652716	-0.0102606789176094	-0.00930553723294429	0.00788879209173709	-0.0951148755638819	0.0073565693849687	0.0522558399670221	-0.0165599031867344	0.0375245486131441	0.0234537466409628	0.004101690350195	-0.020544688074115	0.0271744142610623	0.0574935448891474	-0.0592887315075435	-0.00969962963498728	0.0628884415453809	-0.0350637004901049	0.00236061525825678	0.00282935325394367	0.0388791940655193	0.0336051866916406	-0.0286719759519521	-0.0637293298225836	-0.00204612832384904	-0.0464169833885816	-0.000681473099137288	-0.0209689844338985	-0.000551153766805468	-0.0170343607478668
0.0465888336264657	0.00861629906779448	-0.027401128527031	0.00818570841141717	-0.0444698614991158	0.0256493953065585	0.0193321689216039	0.0700402957468426	-0.0219151905331724	0.0539115235613289	-0.0740483146440146	0.0473255701328173	0.0244467060892841	-0.0929128236462162	0.00648082715614571	-0.0973433868618752	0.0179572750780835	0.0726200405492213	0.0380053492348345	0.0371200339319077	-0.0473272629592629	0.00156852320078673	0.0023736083143503	0.0341330271657209	0.0153444406819278	-0.0251375860250442	0.051175539041616	-0.0025921692204609	-0.0253212977795588	0.00251167861635336	-0.0427495856078775	-0.0179655253253623	0.0445553626057677	-0.0446125486057236	-0.0262472819995129	-0.0393008070499051	0.05543742261535	-0.00260983256888782	0.0361772544589548	-0.00550294889690221	0.0488989228548569	0.0052480485055951	-0.0101114097059157	-0.0059946879084642	-0.0134100805189444	-0.00260568763492598	0.0546209180633178	0.0542315420199716	-0.0265123257201827	0.0415339372584762
-0.0106882732629727	-0.00156082029945676	0.00239486097523696	-0.00264068729153161	0.0211397001687395	0.000318146207394859	0.00501945263415333	0.0559104219747201	-0.0252289913027781	-0.0248533711320304	0.00595450590909931	-0.036561338529971	0.00981433290509306	-0.0206083061786026	0.00861333256191361	0.0240135850524502	-0.0337897701383844	-0.0100403718599131	0.0113364885763772	-0.0194462756557917	0.0262347670717732	-0.0150457191633846	0.0547071548677509	0.0450519941770579	-0.0388965064472651	0.00214755445607516	-0.0134676197208175	-0.00686197450733555	-0.024086507157981	-0.0399615747913676	0.0248333183891354	0.0686877495557685	-0.0444139309338809	-0.0433101059080028	0.00232002762577444	0.012702269062348	-0.00926052018237301	0.0103260465558853	0.0259848368653389	-0.0167805600103273	0.0320382315985625	0.0625226813069123	-0.0760817151686181	-0.0245346671118729	0.00976333468057101	0.0249686855520014	0.0325978400708342	0.0335581952774988	0.0521783443088236	-0.00754421398821283
0.0480757516686673	-0.0256871575969784	-0.0788597155544614	-0.0401135565462807	0.0685544611289458	-0.0285090335642941	-0.0225543287087072	0.0174657359579363	0.0100230661145188	-0.0226773687969139	-0.00629813058277548	-0.0250138045313158	-0.0605852394518129	-0.000902728268731499	0.0394746147103006	0.079918807141131	-0.014621423806694	-0.0241321102288653	0.02163616633712	0.0108941062590477	-0.000454378854549129	0.039943768807495	-0.0406423243443226	0.0222083595570812	-0.0637219061388058	-0.0379087763082041	0.114732206496938	-0.0597391916981529	-0.0485024162827653	0.0320726187268172	-0.0192981995604393	0.0499632416206831	0.0209495590889516	0.0238561947668994	-0.0393723885697185	0.0543109047394548	0.0553029781354347	-0.0337064457949346	-0.0488117972815998	0.0377385195763693	-0.0112491090509539	0.00786575019426943	0.00417161513046419	-0.0208474117151645	0.0501328867611739	-0.0120818974789823	-0.0205940809652428	-0.00696629947382161	0.0388395877463433	0.0397894283086437
0.0417009899765888	0.00516607781436985	-0.0356256791813742	0.0134433645213731	0.00681915945566942	0.0492023683089163	-0.0219212658511161	-0.0256930542251703	0.00277151534671174	-0.0336667649972032	-0.073697278292041	-0.0138185483070396	-0.00740111137805511	0.0217910757356356	0.0300653547992948	0.0302023477051235	0.0101505031103697	0.00937548176573262	0.0341180693647445	0.00397227983758474	-0.0304043926674577	0.0259471980643128	-0.0215200578533868	0.0329806371978426	-0.046774226458254	-0.0128171303921054	-0.0143374582454569	-0.0428353927861386	-0.0221704890199463	0.0186398383814007	-0.0350235674650024	0.0120505571567964	0.016689056125149	-0.0149308035345072	-0.0614369330470378	-0.0189247701051568	0.0195180732403456	-0.0161978034689386	-0.0111911818682168	0.0197462802790345	-0.0181732271209879	-0.0185941423550362	-0.00985730355232759	0.0144309317490703	0.00996790417709654	-0.0158767078333825	0.0359844894455206	0.00610742922747855	0.0159249181162245	0.00807272185949638
0.0357305269180977	-0.0178540556888986	0.0349950110418536	0.00368579294453367	0.0356526500916464	0.0356932296808833	0.00417023115929731	0.0690274752361224	-0.0536950251315792	0.0311631442316293	0.0132680910117257	-0.032769136266501	-0.000411841061792071	-0.0477186156236822	-0.0345838172219378	-0.0517833549270531	0.0353879156636405	0.00568569718315148	0.0455730740685063	-0.032536640000356	0.0167153223075525	-0.0147345651701282	-0.0639277384181756	-0.00407448163559183	-0.0230013592472534	-0.017332250899638	0.048099835876439	-0.054463657449058	0.0437624269685096	0.0623622328384723	-0.00478328774107502	0.0244156219046415	-0.0231300881894256	0.0118851273392955	0.0190261664861058	-0.0683068829911607	0.0680079056560732	0.018459882199543	0.00843874795665492	0.0244673272501295	0.0448491060901471	-0.0412830284853933	0.0441824554253832	0.0156276968369776	-0.000811444756327472	0.0314435705586565	-0.0620090203814103	-0.0225140565681545	0.0214201353191402	-0.0197322189506659
0.0241311856493092	0.0186031114750435	-0.0216473953614585	0.0445833702212933	-0.121227446758575	-0.0482316176151211	-0.0138964391503192	0.103635361737207	0.0982330472637929	0.0549657553928019	-0.0467300987337161	-0.0112624810046327	-0.00161066605303409	0.0163650301833005	0.0155104184171744	0.0474996086461158	-0.0119081563550783	0.00260347304451139	-0.00476594738677043	0.0276330879528661	0.00462346208277721	0.0210265081403956	0.106053869720485	-0.01646064125561	0.0310239125187348	-9.18894681631228e-05	0.0536544039730815	0.0665122531414492	0.0325081827136834	0.040139463329209	0.046023656777019	0.019008718589417	-0.0599314914881687	-0.0309639488541162	-0.0507909702869919	-0.0321510187747205	0.000637104284944055	-0.0955086440125667	0.0429879104527089	0.0257593198605096	-0.0379362308722019	-0.00203454858771039	0.0323357382179492	-0.00565893777653378	0.0328985365959329	0.0141702247119627	-0.00311639707420864	-0.0176010870948462	0.015154796538643	0.00073886158119313
0.0192318954637471	0.0250367196984632	-0.0344822652685715	0.00080022342833192	-0.0231053899663888	-0.00367308545812751	-0.0446288838408463	0.0244567367056413	0.0246157972796365	-0.00749732859127909	0.00706515649008725	-0.0225078909866721	0.00852596581079433	0.0610794727321812	0.0478917194018735	-0.0323885970086524	-0.00339121078534422	0.0316301136227138	0.0238387291486458	-0.00844800706143025	-0.011749018030452	-0.00994223655824978	0.0492989500371705	-0.0125918175243216	0.0196704209971934	0.0777179167786587	0.0185150904789674	0.0464182977559676	0.0245748823457073	0.010371204485539	0.0263071703022485	0.0435939894784211	0.0465225397742744	-0.054923442170386	-0.00115515158404196	-0.0520618796506579	-0.0469625346293045	-0.0729761314443042	-0.0737383675740824	0.00107706218875204	-0.034406025971789	0.0193276333534349	-0.0320182003000041	-0.0196076041575083	0.00774101089794055	0.0485727543758108	-0.0365317945056522	0.0625542178056626	0.00868067015414391	0.0134102500760608
0.0218523747713551	0.0302388524103448	0.0300995525898117	0.00184814991500421	-0.0265517241204019	-0.0413723283501701	0.012678725256694	-0.0272776426556976	0.0188643696188847	0.00328828580387898	0.00440849554295585	-0.0236805823362398	-0.0118258821944276	0.00263277572329337	-0.0297499660872962	-0.0439238225639176	0.0380711781497843	-0.034261714671638	-0.00769549641734516	0.0324890414623207	0.00498625869301116	0.0194508859313726	0.0272451673095318	0.00508683711408207	-0.0107885151692199	0.0341479411790633	-0.0102088009167387	-0.0124968475049986	0.00231685828941243	-0.0366865788010521	0.0214997531114819	-0.0228405655277157	-0.0224288664865994	0.000239254536381591	0.00280993902216645	-0.023671867615863	0.015713472363568	0.0364076062384286	0.012987851556851	-0.00383717299280261	0.0119645373017539	-0.0167673256967985	0.017395016171603	-0.00786663778035271	0.0119577388455885	-0.0314276299590887	-0.0211678585589891	0.0108391949645176	0.0330358884290995	-0.00725419041691277
0.00635450678463013	0.0511790854331061	-0.00691339758796046	-0.0284569694847644	0.00521416152094669	-0.0283537811991247	-0.00114511972387561	0.0364917480019128	0.0276689259236301	-0.00166477765244609	-0.0166658215423332	-0.0220773218379979	-0.00546198081585168	-0.00295102972787598	0.00853294462788504	0.0372446378807985	0.00778641620940779	-0.0142634174951603	-0.0414720250618206	0.0158963905319682	-0.0206421253982049	-0.0467227466320633	0.0405723282635283	0.0408176268228458	0.0140344221593206	-0.0176424388023667	0.00903682472000911	-0.0206417286519885	0.019871267670467	0.0367244491095559	-0.0549248621914628	-0.0339309989012553	-0.00250594177524582	0.0165105290846262	0.0222984322675329	-0.0052002258566772	-0.0244777632779333	0.0169862079407994	-0.00304491393539053	0.0231265270827714	-0.0137757364831128	0.00905466780727402	-0.000455420632203437	-0.0454454419931604	0.00498294905610096	0.00782219399786498	0.0528877371139595	0.0348997456568161	-0.0302326810837044	-0.0344460404656855
0.0162777793594077	0.0303682744382954	-0.00651870635632829	-0.0342249693515226	-0.0364166984515097	0.0173707762713091	-0.0123442484509093	-0.0210602613879108	0.0430388197968754	0.0515855811689884	-0.0288977990116133	-0.0312796479157263	-0.0313803554256332	0.0388692509576107	0.023591940861967	0.0628799293204125	-0.0293299590808951	0.01473812869809	-0.0236340093026667	-0.00852861204917733	-0.021328093821291	-0.00945361849727582	0.00423286607895141	0.0123194399921592	0.00463941222338176	0.021710356288789	0.0426330081528326	-0.0122038610801886	-0.0187596125894579	0.0278545341411957	-0.0177581026642367	-0.0032645313804875	-0.0265915366113751	-0.0145531643433179	0.0319688518756862	0.0154538611902456	-0.0879097148582253	0.0066462965867248	0.104058615795852	0.0673240639902495	0.0362464399057814	-0.037109041986498	0.00845387555679143	0.0175899642198613	-0.00905494245673211	-0.0108069657311799	0.0218691229701375	0.0346522267287972	0.0110927207819818	-0.0137822056746796
0.0125231523081098	0.00615172934071989	-0.0494756173326984	-0.0151045890394841	0.014011469709253	0.0411963574616961	0.0574432745308492	0.0151956209944278	-0.00487097801687768	-0.00540854573736519	0.000783643696772661	-0.0244872598806015	-0.0366002501612909	-0.0189042278927836	-0.00124267047371174	0.00105120852350668	0.0144376415807842	-0.0444728024830272	-0.00938231048787822	0.0180029377165042	0.0158336204129051	-0.0205624152669846	0.0360110679853262	0.045082238578625	0.00644809639599495	-0.0400996188032353	0.016789528677991	0.0609598160280465	0.0384568214377451	-0.039196056486645	-0.0157021563357802	0.0174381824808297	0.0081182304630427	0.0196647159165341	-0.00955743943831684	-0.00431354565161666	-0.00175571725934483	0.0226759953008827	0.0611661386932357	-0.0488294739377346	-0.0111294572812709	0.0670324580194321	-0.00946303410985719	-0.0133382892845571	0.0195514173777604	-0.00553169936295001	0.0288875834002497	-0.00793399375963325	-0.0691665773671013	0.032250040446842
0.0180284466165607	0.0202027730881198	-0.00503148580232495	-0.0158307243687854	0.0212701798777768	0.0131520417486535	0.00359069585522447	-0.0202733058575865	-0.0124868101249969	-0.00530519136113022	-0.0107688412834062	0.00966101251829549	-0.00519155049685918	0.0507738820048574	-0.0190836658440877	0.0225065097520622	-0.0476962698243201	-0.00802951990055835	-0.0148439674474355	0.0043152137262431	-0.0115144937380184	-0.0196035307228213	0.00113755847951182	-0.0176196939888486	0.0178284282968033	0.0124076684988447	0.00757952014449	-0.0712122715675786	0.0142043885607728	0.0290506410674128	0.0381317239164313	0.00968277094918071	-0.00715656524567622	0.0205877388017377	0.0167341737936968	0.0384667452544011	-0.00496458471950429	-0.0129644487315056	0.00482163719827117	0.0102556899202012	0.00984265342012643	0.0253412918771728	0.00392934698908232	-0.0209710414244626	-0.050170936607046	-0.0484882003679636	-0.04071313942136	0.0100570159463368	-0.0187479678774856	-0.00904005962925229
0.0180148755951609	0.0180204870244182	0.0165952007618377	-0.004134676995485	0.0227803486201443	-0.00348234412019536	0.00948897080673844	-0.021663961124489	-0.00313995023072996	0.00853316248805261	0.0213291903104023	-0.00251811963949035	-0.00494841801637521	0.0103622397091006	0.0250263283407236	0.00171105458939207	0.0134441346358572	0.00353927807955721	0.0453898579284426	-0.0457131858904481	-0.00036238471062308	0.00845428872610751	0.0013709911446852	0.0159452608941539	0.0170698616113082	-0.0887790397083537	-0.0301449584933693	-0.0360187648355335	-0.0102737868938786	-0.040504643346246	-0.00541625748633585	-0.00996055338653814	0.0162874191715218	0.0247485908827266	0.0247432451349769	-0.0314899893879083	0.0313572214312228	-0.040719481676731	0.0357226150487208	-0.0411598275488735	0.0127377444974075	0.0466238895748098	0.00639869622609693	0.0116777966198041	0.00513152937185031	-0.0248403513771874	0.0165088610438529	0.014307952343221	0.0179358525759994	-0.00907981616215097
0.0138424610086458	0.00463506894718097	-0.0288713108469267	0.0189816950889487	-0.00863062729943939	0.0398490435958979	0.0113370095349931	0.00617949735647589	0.0106008289275717	-0.0107981097555067	0.00661788426998558	-0.0138662709428663	0.000426550247911089	0.0203993767776323	0.0253676653187182	-0.0113772524071948	-0.0233136764786563	-0.0467648686867682	0.0484592117176596	-0.0205758783843124	0.0124391603226185	0.0471136064695379	0.0144311905730351	0.0237482620082224	0.000449154458307073	0.0322212198455072	0.00268821717878515	0.048145139227899	-0.0233994301215345	-0.059541422333298	0.0386084588057342	0.0389940500340542	0.0202869592202807	0.0110382535535333	0.0586359654414764	0.0240609128499412	-0.00306047731677778	0.0392386021166935	-0.0246151425859869	-0.029266263450261	0.0358704661485843	0.0191252923155829	-0.0193767466391438	-0.000712025085165312	-0.00350867758906889	0.0298407781301083	0.0229636996235438	0.0143493068210385	-0.0584878791674107	-0.0191252870847919
0.0252242854957888	0.051321105150901	-0.000188801794711313	-0.0258650560488663	-0.0335136480466377	-0.0367835716894578	-0.0285292705294076	0.022593598038471	0.0284519625737452	0.0195948885997219	0.037748720454916	0.0150325278456273	-0.0383211361812202	0.00487798815594357	-0.00949731532750206	0.0441056306029851	-0.0166339449094849	-0.0181547777900877	-0.0302888469943667	-0.00103150110760961	-0.0535426304430111	-0.0259463201347238	0.0109644238917817	0.0281012223410957	0.038389216853154	0.02701554060568	-0.0166880794812927	0.0275239112849549	-0.00744832006577148	-0.00631617626246601	0.00265599254584579	-0.01691816550386	0.0143539751466242	-0.00410261642994402	0.00933131230351454	-0.0261157710518603	0.0223645824293194	0.0282451937997864	0.0120942879651484	0.0314589315320772	-0.0248598942755917	-0.0125861086401376	-0.0616008138434565	-0.00201068859998094	-0.0152798018430208	-0.0352445058800469	0.00424994070725471	0.0470257375128401	-0.0194011349870887	0.024228883708516
0.0139014044175664	0.0395294659217424	0.00347284303695814	0.0127476443476526	0.000784928210996838	0.00154558175837038	0.00811824612926848	0.0113443360429434	0.0273517128179623	-0.0634216881444666	-0.0379653995917988	0.0102802289841155	0.0155636866737408	0.00585943279540602	-0.00100124561254418	0.00851014413124822	0.0689008068659007	0.0300873539801696	-0.0252849562699702	0.0816993272940488	-0.0545521983954715	-0.0224908567954881	0.037152657122358	-0.0198342571582271	-0.0237087965756602	0.0723513280225862	-0.0210550945869627	0.0362403590281133	0.0207094623258944	0.0542412555460385	-0.0729872957379949	-0.0919653724553017	0.00228676206167916	0.00622409455659564	-0.0133093922531065	-0.0172107583253259	0.0261380282019865	0.00832724664724859	0.0309922116175174	-0.0171525845883453	0.0349508501302841	0.117515500301434	0.0441249370775451	0.00260046473881446	0.0212868137124245	0.0148707086811218	-0.0125932023507857	0.0701336537544281	-0.0185993677072636	-0.048672200997613
0.0298029471185017	0.00193987139182012	-0.0469972845839845	0.0401529748274559	0.0289224205918013	0.0122717808937859	-0.0136843647337514	0.0485703264559565	0.0108314040503556	-0.01481609917887	-0.0122644487725494	-0.0530951967770166	0.000833505452034684	-0.0240226189612605	0.0757567700310238	-0.014220739798486	-0.0698553312712752	-0.0210379827138293	0.0534295971008582	0.0059215708714963	-0.02261122755513	-0.0503642920097554	-0.00539988451778151	-0.0507345611731692	-0.0779465965885355	-0.0500208031566341	0.0561622898557937	-0.0464018127778831	-0.0379898410328208	-0.0247779614305323	0.0160620317685876	-0.0243539547091433	-0.0405773189475089	-0.015730863157811	0.036675094624695	0.0343963334004022	0.0020470927327777	-0.0290212381348993	0.000790800679773181	0.0212744452251936	0.0113013425761515	0.0250536733139833	0.00204542327685967	-0.0195920640634311	-0.0005431758198472	0.0168586240809057	0.0163307704508357	0.00639074064468256	-0.0593885035798465	0.00570629644031525
0.0120890447318511	0.0579009405059907	-0.00940467269815349	0.0195190349081495	-0.0249440605310645	-0.0625200807617269	-0.0563818729421889	0.0438687227652454	0.0219410327595942	-0.0360784939262441	0.00510041834153037	-0.00789667548440435	0.0418984387920437	-0.0370368181195213	-0.0324881762856681	0.0256384286113134	0.0447298944585393	-0.00103572465859208	0.00898504202325857	-0.00642650142852874	-0.0363805507717274	0.0733665432062967	-0.00227795860907056	-0.00123996083809048	0.0547356827273965	-0.00184809237324311	0.0214661124712495	-0.0178982883215358	-0.0645986571166698	-0.0153163513630651	-0.0439917731777076	0.00753274461550138	0.00372005257116248	-0.0360863924702273	-0.00774584497008209	0.00902730349170635	-0.0123047607304524	-0.00997350278892777	0.00698179486518326	-0.00580104445325137	0.088582379787035	0.0309812576658571	0.047493838116027	0.0650461628366315	-0.0463313937533118	0.00639001689298646	0.0164590476267256	0.0367939983830915	-0.00124774128143471	0.0928284346988182
0.0155895026130891	0.0476339330453412	0.0194238480952432	0.0368510505710367	0.0435570184108325	-0.0212404488712028	0.0318090502113901	0.0324600106074392	0.0376062875114867	-0.0187246593321543	-0.0207651675036926	-0.0217611544089345	0.0429460487639248	-0.0390103441060562	0.0142334307536758	0.026387682301117	0.0417915569790538	-0.0242099625341813	0.0484643037981379	-0.0323375374032109	-0.0142353489376469	0.00940307626990338	0.0297302311119173	0.00097447635292008	0.046771970880765	-0.0614278219186292	0.00181059404116634	-0.00660442431171125	-0.00938861744142146	-0.0455655126434387	0.0202428640427839	-0.00731359471540413	-0.0203745514432979	0.000785387392067434	0.0423070603370204	0.00089466418136445	0.0401409560555249	-0.0111375833446315	0.00420637413648431	0.0422411709700313	0.0108218903033777	-0.000833059967307525	0.0465644740437808	-0.0196609160855221	-0.0430331764988359	0.00341880360604288	0.0276433549324642	0.0142131177301598	0.0390372330968878	-0.0146333658407607
0.00893137335416012	0.035652935691914	0.0131257906506166	-0.00610082367843317	0.0269069842425343	-0.0319729985910769	0.0466271430067808	-0.0250790025161736	-0.0101957710779182	0.0179377111785565	0.0126893101652078	0.00105364492124238	0.0264244242235287	0.0105534356481568	-0.0196993906041712	0.0401558448159024	0.0162410643692728	0.00445097547433688	0.0154890904390262	0.0203631935080888	-0.0281037117318866	-0.0025329352921222	-0.00666026833059544	-0.0156449553778592	-0.0436532252229097	-0.02099559223068	0.0213148528835302	-0.0236578372924909	-0.000675326465026145	0.0216942433106816	-0.0272869567060968	0.0107358288889845	0.0312618109321002	0.00736840215213294	-0.0133727411128902	-0.00604756378391639	0.0105574124476763	-0.00504530267772771	0.0641425978438074	-0.0459793499419004	-0.0388098711805583	0.0244816619323848	0.0560476085934187	0.00765384275266286	0.0197160104724259	-0.0106059566390796	0.017805898043671	0.0294231224873608	-0.012386505857302	-0.00365597739154125
0.0176260292680524	0.0241356753005537	-0.0142610589631888	0.0533557531514266	-0.0414448590683563	-0.0518108029019775	-0.0276337624866174	-0.0147094233545467	0.00577321257427636	-0.00857917378914987	-0.0257275740161401	0.00717181576198215	-0.00220427837692294	0.0307343922005263	-0.00871609520937958	0.0254051835459189	-0.00323779278917245	0.0296065708068777	0.014606176513219	-0.0380504332338987	0.0151263216552402	-0.0239777459075389	0.0319359301587577	0.0471363723855213	-0.0109980967560338	0.0488059229841955	0.0117665073617881	0.00109543959620738	0.0133883829589462	-0.0502359794593043	0.0237188933398913	-0.0413504411792544	0.0164501746072914	0.0134892702951707	0.0492329782158667	0.0146043265478953	-0.0204610121959503	-0.0207060634643706	-0.0299367541895213	0.0161463135993256	0.00116253817223424	-0.0208298763813698	0.0328631389027238	0.00379322522393531	-0.0314085260539665	0.0443490631814704	-0.0190092624977299	0.0247894384060254	-0.0433795268437265	0.0314710845950851
0.0252377035508384	0.00734880236753262	-0.00631355662832087	0.0249628669177239	-0.00406961491743193	0.021453786967711	-0.0124004265674471	-0.0290427464508034	-0.0631840192332929	0.0365613783972773	0.0678119927202328	0.0178428963597884	0.0149232516470898	0.0181832346512726	-0.0251733605601338	-0.0447799476849199	0.0339551135719833	-0.00943067903657044	0.0325999579655042	0.0189262412408164	0.00147388122159765	0.00238546321865866	0.0232499267315111	0.0101174999507666	-0.0284527641511847	0.00862961797460566	0.075648158841435	-0.00361858874906105	0.00383171327372342	-0.008171850189129	-0.00730420712515144	-0.00581181710734099	-0.0391167942843305	-0.0447118696100689	0.0068272961305909	0.0203306010128272	0.0115538481613348	0.0257984781150176	-0.0189101908623294	-0.0380942112779314	0.0276113994775634	0.0264774930163902	-0.0122822857241393	-0.0346603553259945	0.00691481255442992	-0.00640479865494003	0.0350119055172352	-0.0141101541944708	0.0274677670702843	-0.0115400210850351
-0.00309251562704617	0.0317104848447821	0.00991264894023584	-0.000589205859051507	0.0404526806322053	-0.00152316658484379	0.0120498266423783	-0.0137167888007261	-0.00564681382897738	0.0460712088235364	-0.00717588994593824	0.0110521216185795	0.0146092986500229	0.0137974997220959	0.0162694677227948	-0.0171752830494322	-0.0513201482088704	0.0220229660903898	0.0203473591905709	0.00893535518404171	0.051921716107891	0.00456012597218223	0.0483257233937481	0.0264065442004425	-0.0229928336336213	-0.0240820729894189	-0.0354597063200998	0.0280905443174351	-0.025118626309458	-0.00877220227342214	-0.00709313533594761	0.0718129186728809	0.00541306494404	-0.0085247525732362	0.024421079824161	0.0330777090472625	0.00160086185998598	0.0212831556763412	0.020704163583115	-0.0499996905720784	0.0411836437788787	0.0149465144572178	-0.0181559945623347	0.0235405567222222	-0.00337612662234973	0.0467276871246597	-0.0109843273804765	-0.000904374788464537	0.00895843823663918	-0.0284272907159929
0.040239517919536	0.0852504036222631	0.0189247371260797	-0.00130247521994365	0.00344214411538844	-0.0388015082142403	0.0065081732239227	-0.0365918271235701	0.0329156765925786	0.0179028255947624	-0.00956695407237658	-0.0191919606911627	0.0279584882020328	-0.0516659224878308	0.00675823628180062	0.0426939824906613	-0.0548460481556151	-0.0174012174404741	-0.0261198247542838	-0.00864334255227907	0.0452610142991784	0.00243558755693258	0.0391941729002755	-0.037429626698733	0.0422542933063887	0.0478099271063434	0.0277635193945288	0.0276186611081642	-0.00735259885527086	0.00649282909632114	-0.0847626710615213	-0.0150715709840651	0.00162454733496203	0.00481827103869855	-0.00533856953967629	0.0224189186046544	-0.0279554416530323	-0.00771405681151849	0.0175303163756205	0.00923172941788643	0.0361066354388749	0.00343709230726813	0.0101830739744964	0.0660189421911513	0.0395086370942226	-0.0351690646464523	0.0118890139390034	0.00248973083527252	-0.0756300144363808	-0.050198127203395
0.0284263478574164	0.00203704759171774	-0.0442683492710593	-0.0283548291049589	0.0181172396114389	-0.0248482469628234	0.0178040257106474	-0.0315463760332737	-0.00135688373672707	-0.0167699168789563	0.0460742714403883	0.0120568445087627	-0.00552204093937294	0.00978658569082733	-0.00859134912163182	0.0515871556300962	-0.0500025999757579	0.0551357260043534	0.0401579429270203	-0.0266213658188912	-0.0139412676987965	0.0441635721244212	-0.0336843240084005	-0.0240759683058884	-0.0190727998676954	-0.0405473411196948	-0.0469511429626966	-0.0332826971306787	0.00411547788983186	-0.0047758373903938	0.0695794258219918	0.0638856346239981	-0.011697252011505	0.00806659276431468	-0.0734786277920617	0.0214670654531203	0.025845479041923	0.00232176219340049	-0.0677976377242255	-0.017171067567984	0.0171796215501253	0.00358641626749374	-0.0196008846720423	0.0149126494863375	-0.0226376035052602	-0.0429919463789817	-0.00746580091194879	0.00207592700015792	0.00276048481679543	-0.0082161804494851
0.0184864084177242	-0.0186698159115538	0.0170092554179598	0.0408038344545155	-0.00488623596368686	0.0171682143233688	0.0121044009836142	0.0193571498265126	0.0391604627712572	-0.0100511557224618	0.0045234398010812	-0.0211932249117949	0.00394876928822655	0.000129337664568313	0.031425957799471	0.00432851215882016	0.0304155975661067	-0.00289599295138852	0.0418097046163671	-0.0172822002654297	0.00784218879722167	0.0249105583999631	0.0656301155940879	-0.00387560316754159	0.0346240544908172	0.039928656328223	0.0137739611481254	-0.0121841551606446	-0.0174249986831008	0.0579769812904291	0.0189270495462387	0.0330181479792668	0.0464153089002322	0.0189787219699731	0.00553282953941413	0.0163319654593491	-0.0499063731247084	-0.0379896746786716	0.0323262800568879	0.0238504161388989	-0.00329779662009903	0.0165109929743326	0.0371961469358815	0.00840749477078052	0.0214313340348236	-0.00548919799527402	-0.010086287878585	0.0348606822671578	-0.0109417006444684	-0.00888244247759615
0.0201031012532326	0.0334678784247855	0.0203692935005305	0.0047208856973579	-0.014278028141951	0.0122655977376874	-0.0281842968878158	-0.0348944244219422	-0.0074087561354505	0.0214519478662695	0.0392243954766901	0.0334118829779455	-0.0225290695073162	0.00532009707023933	0.00565191521649668	0.00207781058149241	0.0216986677079049	0.0115477622914926	0.0230406918670744	-0.0214007308160246	0.00164783143480084	-0.0249289904354766	0.0271508639464894	-0.0451644225533683	0.00735137134398065	-0.0148663852597209	0.00952458204144029	-0.00815642683290114	0.045140937341121	-0.00589265418551316	-0.0152992885518993	0.000868973367705443	0.0131118051013303	-0.0278535267334114	0.0233324796779724	-0.00161243996181449	-0.0116162851037264	-0.0343938975813012	0.0245651389217425	-0.0262430766436594	-0.00550709495492463	0.0248614339859656	0.00547040389605564	0.0145455752513376	0.0104549400112518	-0.021270423710371	-0.0232616794275041	-0.00508988116384168	0.0173570834478056	0.00982987026872704
0.0222418297583154	0.00758075363600008	-0.00935769129724602	0.0310779489835748	-0.0240690026413016	-0.011855936864224	-0.043664409452017	0.00837902659281095	-0.00408462437293328	-0.0583130317969023	-0.021780880831762	0.00246132016084045	0.0277525146296596	0.0465201647488476	-0.00626519972087987	0.0419608291142689	-0.0458722199974529	0.00125522401460205	0.0865214300314596	0.0122139678795332	-0.0204328986749112	0.0446778520523275	0.0059989152938562	0.00558249985807169	0.0113462254364609	-0.0650814918252986	0.00872612314367084	0.0165723790618445	0.0128337716120951	0.0132457441631466	0.0332904498730217	-0.0197871398706518	0.0379077588001473	-0.0576533906139875	0.0275786217774849	0.0147360468742812	0.0268525307094356	0.0482010452026765	0.0223951477071523	-0.0578273803088593	0.00273563244306872	0.0683546099870942	-0.045367993734621	0.0442450593092364	-0.141767008976502	-0.0467994435687988	0.0524152354234714	-0.00100114842410908	-0.00707300507888395	0.0455252497817424
0.00682534170400492	0.00509140931336858	-0.00503298689563183	0.0284302049026339	0.00669045114244003	0.0132743304618764	0.0200116432856633	-0.0234595556736757	-0.0404418699299662	-0.00525855620273444	-0.030961113980956	0.0048670374646478	-0.0143988814709877	0.0412170506603737	-0.0534759812767494	0.0214548312907987	-0.0243975098469748	0.0201160981395164	-0.0253936981571395	0.00626629655115872	0.00476531912813223	0.0196110632550719	-0.00577917254082172	-0.0386409230384153	0.00500476486072741	-0.0320378080020358	-0.0388747189781529	-0.0461404788782892	0.0223294081616369	-0.00376384912878929	0.0133101640342394	0.0054083995181267	-0.0491091124645552	-0.00528954756330602	-0.0165284464530835	-0.0317082147484009	0.00972137050149076	0.0158523638539949	0.0266299947845265	-0.0166439168234486	0.00951565637660045	0.00509810065207012	0.0407249224230861	-0.016079416087199	0.0310429098864088	0.0151352328996653	-0.0268416421407962	0.000253388127595039	0.0210563066326855	-0.00451323509491886
0.0603886538226558	0.000527098018160777	0.130526657057379	-0.0349163000704117	-0.0013453327300244	0.096885241153465	-0.0447783670904855	0.0097888451311332	-0.0153633180283464	-0.0108962629379169	-0.062484069577434	0.0929352544566687	-0.0646521451850104	-0.064159264414025	0.0394837515445041	-0.0624828129278428	-0.059364571902945	0.023296604926828	-0.000587268084293247	0.018014599637421	-0.00952552246241041	0.0277218963455455	-0.0254135027450857	0.0387627134096703	-0.00472076544479013	0.0290197219572905	-0.00791712559982448	-0.0281815107698373	-0.0110754480366393	0.0329380155389432	0.0210777379792119	-0.0145290868255859	-0.00862903150431809	-0.0622463959643453	0.0168630936624684	-0.0659456856177167	-0.00575796483116099	0.0130776378541721	0.0369830873213484	0.025751875409429	-0.015681279084461	0.0176016986544206	0.00108988301450593	0.0259404282411593	0.01235409048621	0.015408842300462	-0.0116355892979203	0.0709979356088895	0.044818600735351	0.0519412990917225
0.0234604713594115	0.0430662787606224	0.00502642070225404	0.0616328513701428	-0.012043474757816	-0.0140508475661086	0.0267855630478257	0.000619577803000402	-0.0946793560791817	0.0629331914571941	0.0266803328078385	0.00401398755805266	0.0893164528288279	0.0494155051494528	0.0463087559545081	0.0339346401390996	0.0474835861143233	0.0126224480914998	0.018330296845717	0.0199582999534066	0.0265531519217728	0.0575376878686294	0.0197779315350737	0.0221757832602438	0.00830264372822949	-0.000960244036083793	-0.0117822188777475	-0.0185276462771341	-0.0397792547402471	0.0230612378892287	-0.00608750663660358	-0.0132653695613566	0.0103380001415852	-0.0130702363246834	-0.00371239795541229	0.0116918133735005	0.0380849871426835	0.0756999466806531	-0.0288323126491096	0.0153115984354135	0.00826371990699463	-0.038914539605026	0.0015010423866423	0.0542555251522857	0.0151861751252924	-0.0317934583894067	-0.0528362216743001	-0.0455852931458158	-0.00301475313218401	-0.0086658563359411
0.038156277683157	-0.0284204153924482	-0.0597196323161853	0.0443119001280319	0.0454099852421388	0.00389965476990158	0.0127854859212867	0.0441422423464111	-0.0033243721259835	-0.0153985172192981	0.0153756566102258	0.0150929145875064	0.0734460989012024	-0.0162241056208159	0.0577851096115155	-0.0392977676326855	-0.0237655317621862	-0.0416622446010475	0.0223897460204943	-0.0402310672693332	0.020799001881876	-0.020935502676406	-0.0147981970021258	-0.0122684456417508	0.0271022872850571	0.060623165993673	-0.0230596679835063	-0.0128738614099395	-0.00578309191545474	-0.0388689670399485	-0.0180187215764673	0.0216877844459817	-0.00436303925154213	0.0166202714043866	0.0151695995022375	-0.0342232905414472	0.030409773486329	0.0127509869916011	0.0351263530191513	-0.0484788595549511	0.0125734790982648	-0.0581069076428832	0.0367663526337399	-0.0457407439863017	0.136744267831248	0.0194395575781141	-0.0675289359491072	0.0137867216989305	-0.0429758258889805	-0.0151892555274194
0.0193798877022316	0.0355584972870304	-0.0112115894451324	0.0282943790326336	-0.0173620252625422	0.00993925169095333	0.049865824096962	-0.0136611055429421	-0.0210104229733107	-0.0158672678016801	0.0249254392104638	0.0255832614330058	0.0319096483746414	0.0271121736043087	-0.0130412945398668	-0.0010394926482777	0.00198872236623467	-0.00361095651142077	0.00728829572923892	-0.00112047237891487	-0.00826654189233869	0.0481016170462144	0.0484926899644591	0.0610105012947668	0.00773521310342193	-0.00679795112175842	0.0208113045950788	0.04325218538599	-0.00542503685070447	-0.000860366322543295	0.0131061620600566	-0.00544849258195082	-0.0117415090907473	0.0198975974305751	0.0113045286838882	0.0160640672418737	-0.0140796326164885	0.0234542937552256	0.0411478307203782	-0.00324242931344219	-0.050360620868571	-0.0157561758501469	-0.0823575294337679	-0.025955309219355	-0.0157809846948398	-0.0123333830482334	-0.0270520741500994	-0.0316378238321877	0.00757467644951851	-0.0138936724353851
0.0342185178667662	-0.0426948869482206	-0.0484374765742686	0.0110568493463106	0.0597417399228754	-0.0505642523749888	0.0468416434288267	0.0118351816944527	-0.0220052954451544	0.000691416189703977	0.00496340333174701	0.0137106222620657	-0.0105643400315883	-0.0159911892035669	-0.0467620959181078	-0.0283539637457575	-0.0145794208917479	-0.0317817757316875	-0.00370721081550837	0.000659552478714032	0.0231542157720484	0.0329838314796595	0.0227665842098516	-0.00186353606560032	0.00726778404525117	-0.00859050450217871	-0.00282711804854634	0.0183446305752883	0.0345931803689863	0.0229217373287838	-0.0177724859983912	-0.0377359716478532	-0.00192420920313573	-0.0198356654985815	0.023591142527618	0.0136679983046163	-0.00292624412065593	-0.0215829838423461	0.0201024915905849	-0.00525704093418127	-0.0246505577731271	-0.0484976983996776	0.0255767438052736	0.0573366549504069	0.0157514904006906	-0.0368015070811098	-0.00284862742340688	0.0252850865657963	0.0128025888155407	-0.0102522215467647
0.0317950686029534	-0.04601275473094	0.0343883703697635	0.0737642656402314	-0.0253925991978079	0.0427552588165621	0.0819606115529868	0.0420471377035279	0.0327526790605695	-0.0188285417371092	0.0563516655075702	0.0132205794503332	0.000113932080663266	-0.0174077922036553	-0.0278138347565408	-0.00213008093424537	0.0392621986254407	-0.0478403749670933	-0.0216608498824684	-0.0294037663959347	0.0800085993569557	-0.0119126491282295	0.0332934936194958	-0.00476047962362899	-0.00386726564964382	-0.0363353602137516	-0.0136753875968633	0.00681548689681685	0.0692532650128395	-0.00657297778292109	-0.0271329387077552	-0.0166306645137669	-0.0329434279044949	-0.0019476668159508	0.0130544091506384	0.00743245761552089	-0.00562060689082341	0.033207949347179	-0.0378828521575324	0.0348547523430242	0.00848841955755105	-0.0431837907057769	0.00370091502674885	-0.00953681282532146	-0.0221922993721532	-0.0359363667275919	-0.0291309529776157	-0.0362095878173782	-0.0588940470095854	0.263682436184192
0.0111797782592789	0.0299481165572962	-0.0205238783430662	0.0441612422332039	-0.0181633523107625	-0.0256731304451137	0.0322191691310275	-0.00227009634357357	0.00923896774143433	0.014091143985172	0.00319185989856796	0.0550675067931854	-0.0246910853373617	0.0443694678800429	-0.0391543328916818	0.0276630980324265	0.0612619976676998	-0.035114774405481	-0.00212098542596971	0.0400218708563981	-0.0515797900115358	-0.0017932237705225	-0.0438228721712631	0.00869388499608856	-0.00526707286940269	-0.0155652502616391	-0.0323668355899632	0.0587154986227984	0.0264309412961931	-0.00726078060708266	0.00858383251092137	-0.0320033506766593	0.0128898223564239	0.000628883855513652	0.0348702690659115	-0.0192840670125324	-0.0567443054163769	-0.0169709997345493	-0.00123230275629548	-0.0362249771694137	-0.00217858001064734	-0.0269117451604043	0.0295906915874085	0.00214344566495046	-0.0449382053834873	0.0723259502641978	-0.036449535264722	-0.0417341828793998	0.0184640358826525	0.0456467041063016
0.0185769374028809	0.0155690260626829	-0.000188537259765535	-0.013168982234443	-0.0203324599566553	-0.00603030453353321	0.0112747365102513	-0.0029285115198418	0.0439921598252426	0.0258173476624154	-0.0132775021305285	0.00967513732004544	-0.0202469487386212	0.019506548117951	-0.0166273363102078	-0.00512991730116442	0.0370741364782111	-0.00175909134935093	0.0193342845005541	0.0148117714007801	-0.0213949350958928	0.00166062093349604	-0.0123484532009939	-0.0109645100317743	-0.00639047891902741	-0.0494194557015329	-0.00806644337973291	0.0583045746988621	0.042681197656039	0.0181312453857502	-0.013315663080129	-0.0551011261871836	0.0137317083502928	-0.0309883595168274	0.00197811862196724	-0.0410407688487289	0.0142814686918854	0.0171444803099028	0.0271186137880044	-0.00739854098104661	-0.000266577974376387	0.000306532108824971	0.00605650851370733	0.00124478944217461	0.0319673639374871	-0.0248006621249069	-0.0298012709944197	0.0497436919042234	0.0104473459525661	-0.0198381801267562
0.000270086202954539	-0.0278352384544826	0.0583391394192439	0.0596829355669374	-0.0343665971049636	-0.0333008894419021	0.0443636136687374	0.0181061798356227	0.0443790576912503	-0.0127743008712896	-0.0341530055192338	-0.00469876438488825	-0.0244412211921989	0.0188599614341595	-0.0592068103845871	0.0106743638991557	0.021010035954739	-0.0713223439227128	-0.0421499382942942	0.00738497292254124	0.0509378776987107	-0.0354124071132116	-0.0339798761535584	0.00804121223572714	-0.0254370561684486	-0.0522207241069505	0.0223666794296425	-0.0125277650313391	-0.00308017535761088	0.0290629363240951	-0.0185326211337109	-0.00810039604126246	-0.0703614181261412	-0.0170735930226301	-0.00170176433431944	0.00916358939937346	0.0259822201759604	-0.00138972864841754	-0.0307802953403745	-0.0597703165745528	-0.00891176768623111	0.0568567021870083	0.0386795576941183	-0.00842227960429882	0.00184232484146408	0.00548118086866412	0.0467093110295998	0.0161262922991425	0.0155444844172535	-0.00679754575133673
0.0167826053227714	-0.00949770335688384	0.0351554274423848	-0.0150478308049917	-0.0085107072006825	-0.0288491593224205	0.0547323555065467	0.0372256317667838	-0.0210667401548231	0.0163722105260903	-0.0308807041624532	-0.0237219881487812	-0.00740438236375023	-0.011466872240198	-0.0637422868472953	0.0223887745400694	-0.0218323072368465	-0.0123923321499815	-0.00348768165783489	0.00311294226164069	0.0326071689570798	0.040608007972779	-0.025189265670533	-0.00988709115463697	-0.00102440090572489	-0.0330684263540987	-0.0428930163365903	0.0406057326489143	-0.0316443781313586	-0.0115156395104314	0.0163038368764756	0.0289005759401302	0.0470837840878938	0.0127254795839483	-0.0272047154386706	0.006123539539204	0.000488727671947099	0.02209831078635	0.0384535879653468	0.0189886263639561	-0.0460104404446266	0.0102926797832907	0.0178552632024161	0.0796552266268415	0.0135213973588298	0.0587480339368051	0.0431514499507937	0.01046451215224	0.0139914484479145	-0.0205280937240629
0.000983207358223954	0.0323012756354923	0.0117719457667235	0.00471390398653041	0.0501554140205391	-0.00830595244472394	0.0422016039325852	0.0616535382679551	0.00497676117543108	-0.0322809882135704	0.0254474889890996	-0.0217924212304464	-0.00307026749156451	-0.0134840591260506	-0.0186946730808803	0.0102021292780669	0.0189756240242226	-0.0520431553706082	-0.0279068730558148	-0.000992348634298682	0.0114462691807518	0.0227753083867953	0.011474974903473	0.000961518465984528	0.0213839824921152	0.0235577687998966	0.00530494955497837	-0.00455900416991852	-0.0669795012466348	0.000145906274980893	0.00836584911478801	0.027605072483882	-0.00714522229259633	0.0288358919036412	0.0173748547857091	0.00917619166034118	0.0428495031073742	0.0240894535645177	-0.0387134162212395	0.0394997661767192	0.00839912916709029	-0.0420399771689292	0.0181233436595541	0.0186205194517728	0.00228489934342697	-0.00599937859297641	0.0141292049523081	-0.0135973565936362	-0.0408518231449195	-0.0235098940424578
0.0466976662064769	0.00297302402726773	-0.0353620115422128	0.0225079715714902	0.0426275106008984	-0.00883291882127258	-0.00616173813415466	0.00119792341794035	0.000651950483793313	-0.0382923439887014	0.00758207841536713	0.00556375997538599	-0.0261960446655253	-0.0747918355408956	0.0125458240622402	0.0428177106705431	0.0582005244295091	0.0185959449823465	0.0213161245064805	-0.0130395607002088	-0.0282941133137056	-0.0133086696391705	0.0154727350851412	-0.0286095954672836	0.00653905613122253	-0.0327015221557812	0.0613788041068812	0.0722725128499827	-0.0053830324222971	0.0115531065272953	0.032987744099912	-0.0730631552184354	-0.0334203928938976	0.0369591727560758	-0.0247745004756132	0.0211871811608035	0.0148674986733002	0.00607501520007307	-0.0314401123034284	-0.0444562051865029	-0.0555458835281698	-0.0286106665786966	-0.0177986610235284	-0.0187211113368454	-0.000488216196636758	-0.0476980205107436	-0.00318091339183672	0.000506934846665851	0.0376411485620008	-0.0150829805334446
0.047642441682607	0.0397981746161504	0.00969354039494706	-0.00402369491585213	-0.0505382954205573	-0.0490886397249659	-0.0423763813531175	-0.036009799088233	-0.0350135968853491	0.0339238297895055	0.0564532342890323	0.00964872684792436	0.0198593008379939	0.0140937595656958	0.047981062792139	-0.0417672029151643	0.0406811672660119	0.0574686785699126	-0.0365364457140519	0.00950989795768103	0.0348381690377427	0.00189492826591584	0.0058934394414355	0.0685717424895653	0.0351572491913612	0.0210583286066968	-0.0193147916711522	0.059773082376428	-0.0657133968163357	-0.0698415840753733	-0.0236914958107367	-0.00694706862353987	0.00968347297907313	-0.0296604665061638	0.00642630632357327	0.0260846773749973	0.0536513101420981	0.0373162328700346	0.0650371854909659	-0.0270343567655768	0.0349769566606622	0.0195894825164665	-0.0290832938373047	-0.00406835049314245	-0.0142833526875067	-0.0410673390208866	0.00488984047112489	-0.0912129144810323	-0.0603283451110807	0.0780464073930661
0.0152838481388243	0.0667380310800389	-0.0120267801924939	-0.0202964235206467	0.00355663895693897	-0.0220052788324123	0.0168219760356128	-0.0178778146588697	0.0125620583770993	-0.0373705844737289	0.0314831104421023	0.00163370070094348	-0.0236523922651655	-0.0369220759179372	0.0681084544491623	0.000293560425972711	0.0456693641625672	0.0169964308365465	0.00798234488849748	-0.0114984825140098	0.0336451939424218	0.0346128295399085	-0.00899733363919992	0.061823707764532	-0.0099962123368635	0.00839297595433664	-0.00154927932904752	-0.038007122026546	-0.0107943266369588	0.00858040952507631	-0.0323383755072194	0.0165610453491259	0.0225059387479783	0.023526413933969	0.0210872464407514	-0.0199153249651515	-0.0211040140769786	-0.00732451738661911	-0.0275443064857657	0.00676037914180336	-0.00907494001847131	-0.0121094632233845	0.00965661624165359	-0.0290461655227536	-0.0161195613354671	0.0110849567774619	-0.013648364757377	-0.000839955788426337	-0.0126363202114535	-0.0210165919737686
0.0205094267878505	0.0235349935185764	-0.0376197239693058	0.00831020910655579	-0.0455616820956579	-0.0163257007870734	0.0107005703980935	-0.0332806673223384	-0.0296551440010138	-0.0070113636732533	0.0271962810370022	0.0188130508548484	-0.0745250674245303	-0.0413910420835403	-0.000105176705281456	-0.0345665386090261	-0.0729493378658563	-0.0395491816345043	-0.0193451670519808	-0.0187442765523934	0.0660789174448808	-0.00612157314167593	0.00661864051035181	0.0127273028592763	-0.0345811436782762	0.0458536689628842	0.0268821412063529	-0.0393063852975406	-0.0228558820225097	-0.0314571123546519	0.0829355351957864	-0.0791491036131938	-0.0333091523109376	0.00100660656390411	0.0357088385489157	0.038149825747889	0.0104282263272708	0.00848443369832877	0.0275590512794366	0.00322013547925529	-0.020171941792183	-0.0163735202628795	-0.0124357466519811	0.0881705570272157	0.00961464593182222	-0.0381397394761374	-0.0535994512948945	0.0377140128156606	-0.00300328342934889	-0.0172499463411509
0.0337167761054693	0.0211350297874959	-0.0597130286746828	0.0247899678784344	-0.0708706457674212	0.0162557993440972	0.0222702513085906	0.0443685332701657	0.004446135835858	0.0446567993064709	-0.0444877919049571	-0.0196854378803924	-0.0160406539935752	0.0420210080037824	0.0418676654143786	-0.0176064802564774	0.0158716357201436	0.0149800684325487	0.0263206993282897	-0.0209924496819117	-0.0250553587842164	0.0061884097494365	-0.0572936693279878	-0.0136097359669099	0.0418326268100389	-0.0342274865925633	-0.00871482727214308	0.00686122998911358	-0.0215046809177386	0.0607642839256772	0.00213877862625206	0.000871146610560095	-0.0136235081116455	0.00747564103917426	0.034782404657019	0.0062976613879091	0.0605631535382621	0.0156222034083586	-0.0670374965557944	0.0242839128687166	0.00434666271324699	-0.000332614631096475	-0.0099191880807433	-0.0620843296928375	-0.0676890736448287	-0.0481265628679054	-0.0148880064871181	-0.00732822940496644	0.0232289128390149	-0.0060962734987025
0.0309991831511203	-0.0213149822388671	-0.0357220934896268	0.0430824991488899	0.0359987995409794	0.0379291465219587	0.0469686368525095	-0.00703703287040777	-0.0515201963095178	0.00124947055415132	0.0303553124912411	0.00775257585848715	-0.0354778593013235	0.0186168591231176	0.0103600499438505	-0.0231674673031296	-0.00333452408508308	-0.0323778861023887	0.00442699540257123	0.0340803033343573	-0.0831088005572836	0.00655618131750936	0.0545286183603466	-0.0537989935065462	0.00723119039275677	-0.0589470551011319	-0.0506456440670882	-0.00605118449905911	0.0178298828680161	0.0842896502589439	0.0351640636753549	0.0309067335879447	-0.0248833512182168	-0.0106785784833184	-0.0152898784858502	-0.0127001484595228	-0.0304410283971882	-0.036120653626413	-0.0112902227378853	0.0118927308323266	-0.021497641940508	0.00407675093826969	0.0151045482778534	0.0503616970738326	-0.0225330663028798	-0.0206374749423047	-0.0124012522144916	0.0106095868273277	-0.0563224079404525	-0.0380590106929328
0.0282311385438173	-0.00502114255363962	0.0276998655024313	0.0333877561060688	0.0224505396235315	0.0213299851683351	0.023144484841521	0.00864662010273819	-0.0424844096704007	0.053142723815148	-0.0226731593031861	-0.0107863921555473	-0.0179893683514958	-0.0362925411783473	-0.0688055341968832	0.00603371948171917	-0.0124362511371928	0.0178848382326315	0.0315155770491037	0.0493584462503065	-0.0287291695162437	0.0531374195168624	0.0165264302915349	-0.0205727961645181	-0.0309406680022223	-0.00230487668997148	-0.0134845289337901	0.0322369106347595	-0.0275037853735973	0.0224840400876642	0.0102563392874995	0.0136008071972636	0.0112920005584489	0.0135228203188726	-0.00121655635267491	0.0137532899290541	-0.00944279315038632	-0.0572243901066759	0.0351739268023994	0.0216574852036947	-0.0294883941918929	-0.00431819176768624	0.013948853726264	-0.00237991767283645	-0.0348598144356758	-0.0415707776660421	-0.0455064952752669	-0.0517166363035862	0.0178002684553256	-0.0190829702258656
0.0355813215272298	0.0117579427183382	0.00241882523014306	0.0222114651036843	0.0186326297631504	-0.00417023592936071	-0.00835102447500603	-0.0147206276427863	0.0212125313968023	-0.0170965291260221	0.00268054479256281	0.015055792909669	0.00486212527120464	0.0604098961197959	-0.0145506368164741	0.0138494034226124	-0.000906362557476685	-0.0264027871287893	0.0138855397326221	-0.0124498359408045	-0.00134650069186783	0.00704493525353485	-0.00692925662046696	0.0111707585184097	-0.00466373803659004	0.042606257468699	-0.0351992389584293	-0.0342274671131068	-0.00684910417555714	0.0321514932029417	0.0272798381004957	0.0335566352951763	0.0532893870883612	0.0658935028223216	0.0437414932136752	0.0485301955100388	-0.0352090441097641	0.0138706648204474	-0.024578807111029	0.0462003346382685	-0.00351526081413676	0.00612676203718356	0.00380369968854575	-0.0252478046177618	-0.0146010512295914	-0.0255034032521196	0.052041184517929	0.0200880863715807	-0.00835529894021104	-0.00177953728136513
0.00842460131747813	0.00580389231630637	0.0013127514090396	-0.0184907481918961	0.00423394629250915	-0.00687758021602229	0.0222488407093163	-0.0422127496824248	-0.0176890173854135	0.0191122814061724	0.0351094436449104	-0.0286105901848229	0.0182204285004411	-0.0373089457877822	0.0491305791240591	0.00331728710598082	0.022267648410943	0.0195746328813771	0.0411964760682621	0.0165310611226296	0.0179651430300916	0.024042790385546	0.0322391727112896	0.0488191537003611	0.00225620333173123	0.0129116035839072	-0.0521759383129594	-0.064450404364008	0.000776406090024065	0.0314920918096196	-0.0135062056096586	0.000546606474888614	0.0237348515321072	-0.0217154289308602	-0.0169609669039992	0.0106013787122676	-0.0342692079730058	-0.0233910424517649	0.00421899302752908	0.0559515522223905	0.0225428661818834	0.0148484985330025	-0.0308562446509836	0.0568077957814331	0.0198717439174721	-0.0177911842504563	-0.0139047915647104	0.0400400496415626	-0.0121993893102662	-0.0210407169408613
0.00495606295933838	0.0234257246349987	0.00328712437790158	-0.0129311152438979	0.0205946915568823	0.000242928670827233	0.0109090419349645	0.0182187393112245	-0.0376713858750933	0.00533460901911669	-0.0338363183043119	-0.0102675723529912	-0.0313253335959482	-0.0103481857508294	-0.00317775676340805	0.0164719753118381	-0.00593550244566724	0.035187216483665	-0.0298806239726734	-0.0247248951820185	-0.0250876989468855	-0.00782795660515356	0.0137176767806315	-0.0155313313666763	-0.00400770861711702	-0.00337644496029312	-0.00217112893267424	-0.00955482324333907	0.00664106983453834	-0.0648628751855851	0.00697326439956107	0.0140504641152282	0.00375312105298387	0.0284785958243267	0.000438099227532525	-0.0266522984862499	-0.00262421558027889	0.0410180799107584	0.0105445652682384	0.0127832656693567	0.00130713780795906	0.0185368522352337	-0.00320829431390982	0.034022463278254	-0.00403839884981152	0.00960152459593027	0.0732476258011043	0.0017337694088747	0.02965059448261	-0.0377866713601265
0.0177043106034317	0.0182636322213772	-0.0511918065452587	0.0113677882225414	-0.00529634066307004	-0.00716112733833432	-0.0379539203103497	0.00969856605186913	-0.00457633290592264	0.011808648918785	0.00863220117805835	-0.010171360802379	0.00775625468735757	0.0436211938142236	0.0446539633651535	0.0244425138408134	0.00981213149625008	-0.0644276161457316	-0.0339478477025056	-0.00899544114412548	-0.0406043745438144	0.0461274590985981	-0.0192160740606622	-0.0201061231632441	0.00237791681294738	0.0377171040468315	0.00293687849948769	0.0219196562793736	-0.0200141700989589	-0.0402543783044913	-0.0670499089206173	0.0271300874484744	-0.0394525195583892	0.0253252486142713	0.0171465288973725	0.0533949736358998	0.0252680520220213	-0.0100990499289839	-0.00272615663806232	0.0496567362100938	-0.0158967772676147	-0.0295250465114679	-0.0455968808977227	0.035047342162402	0.0360631406170411	0.0177015048514311	-0.0252103030156017	-0.0105505064759741	-0.0264600249455774	-0.00344092653277341
0.0280421081522976	-0.00566008070974785	0.0391554728912137	-0.0122841502781189	0.00957105255011504	0.0179227310232254	0.0369157626972911	-0.00193451955452974	0.0288168235164679	0.00121455537368045	0.0375017231320885	0.00976743681081372	0.0177528763303961	-0.0106005625915859	-0.00702822288013216	-0.000517584953173745	-0.0141185616022124	-0.0107476190827419	0.0174618154533959	-0.0661643081497695	-0.013185007971176	-0.0018579128348824	0.0121546413744465	-0.020929740889162	0.000467828204547563	-0.0135120847191001	0.00596348681802434	-0.0056688016057937	0.0279515038828037	0.0387759856307184	0.0175936375559139	0.0287585679394682	0.022251452800881	0.0209136317686968	-0.0165038713380462	-0.0276230851929668	-0.00364298444575749	-0.00937035347507683	-0.00608138568448171	-0.0261992538253223	0.015559951576053	0.0473644055473585	-0.00785786300681119	-0.00118625995615593	-0.073879235466927	-0.0179698247091361	0.0066633596342912	0.0259096951908687	0.00271714229591203	-0.00250362163088268
0.0227723988855586	0.0320538017784694	-0.0275135896579844	-0.0152410813873081	0.0065078598155161	0.00628186642261199	0.0485603655839857	-0.0154896823602022	0.0292052362300588	0.00873476661754049	-0.0143495917966262	-0.0138973974822282	-0.019213104965436	0.0133255974706149	-0.0355048146642253	0.0501298124710419	0.0284774671753967	0.0246796635061253	-0.0139702402745482	0.0349016213521655	0.0113201068530951	-0.0379383950075368	0.0142658433204802	-0.012544540080637	-0.0321547101800723	-0.0105225482724479	-0.013275658720637	-0.0187410451493625	-0.054650564727586	-0.0224824421311964	0.056546093809555	0.00485657818950222	-0.015403417168425	-0.00174370752203861	0.0217535962869705	-0.00900149280447806	0.043504255692702	-0.034849640311774	-0.0480618106311633	0.00876553480235204	0.00554008689741289	0.00530885883377638	-0.0324148399006404	-0.022955461687188	0.0288992121844762	-0.00749297789758912	0.0464830283157811	0.0422765316904142	0.015172202393536	-0.0237084678617043
-0.00022010123672857	-0.00702371656896286	0.00807867042964671	-0.00196902588010869	0.0193370007304927	-0.00817349424435586	0.0372646952278231	0.0184764703544793	0.0195666262727639	0.0135721815042523	-0.0194350544725561	-0.0158185263407195	-0.0117338127404516	-0.0129550313252852	-0.00531946963030341	-0.00606082411612562	-0.00306742879086446	0.0279501975955327	0.00444039972883866	-0.00968973709041617	0.0221438450467051	-0.00357046797200909	0.00781176331946077	-0.0180717717762854	-0.00716306914544369	0.0187205584177283	0.0227548505121546	0.0525460785011585	-0.0152664243856075	-0.0544398961154904	-0.0313391134515782	0.00333301919456851	-0.0262284121484549	-0.00765855659286511	-0.0232523996188972	-0.0141276619933655	-0.0300485912274987	0.00758923588631372	-0.0842970150748271	-0.0077424077559261	-0.00122944311887193	0.0137553764327151	-0.00896988390650446	0.0173724341971354	0.0110697211261016	0.00777679899111962	0.0295661294124099	0.0159562490062764	-0.00984826706734459	-0.0396923105112467
0.0187306203998235	0.0416552106959112	0.0237977306581648	0.0234231609104294	-0.0135646790707333	0.0038681419531212	-0.00131287750268837	-0.000166827791471797	0.0635253723829361	-0.0469268522645161	0.0784027962367644	0.0555616404222658	-0.0055423347402349	0.0134566615965863	0.0269138905688313	0.0471414200556317	-0.00780537556425535	0.0178331294615518	0.00542718869165617	-0.0517666404973698	-0.0246820559604821	-0.0314381625801062	0.0112030384056596	-0.0105356023495558	0.0026039004791057	-0.0384601919525562	-0.00929956633311055	0.0422362359824872	-0.0222070528324598	0.0284697182048011	-0.00857689687586224	-0.019251988569034	-0.0270142308333397	0.0355930154253639	-0.000525303515126935	0.00417476333509027	-0.000397892296785121	0.0282946044286087	0.0649233469204605	0.0157243505096258	-0.000604193448917307	0.00638760742218132	0.00277756623999109	0.0381310305483108	0.0168928853148817	0.0232713161740945	-0.0460577184232157	0.0226160867150628	0.0156934676681692	-0.0158755807326026
0.0395031434004377	0.0363522852967009	0.0127784300148181	-0.00912041541424289	-0.0306216556973816	-0.0227079197598015	0.0398050885425975	0.00826666611000848	0.0342458609264559	-0.0720100691014877	0.0190482132855636	-0.0321996437826467	0.0165265690888946	0.0261057167828295	0.00928343168876906	-0.0398969611979704	0.00512547502091307	0.0299876895030333	-0.0736532841932724	-0.0494447813575918	-0.000844555446333556	-0.0305719270170709	0.0555099953941261	-0.00115116654189702	-0.0519102701526916	-0.0295704591144229	-0.00260556529331059	0.0366851027316921	0.0251602263968979	0.0285360871344345	-0.0190938563712351	-0.0244473547924891	0.0501093906959465	-0.0329410944099161	-0.00419076400427859	0.0419457605479523	0.0102538638155185	0.010381526998361	-0.00666762478395939	0.0479771338051032	0.00107650444370777	-0.0342543450008158	-0.0207227001923115	0.0506182360795685	0.0182529324950862	-0.0196908894916567	0.0443381634656871	0.00743463041474161	0.0255803814243028	-0.00533822869359746
0.0466016208078517	-0.00193544084600958	-0.0180126286723231	0.0349084487490572	0.0499281368705202	-0.00289499921286312	0.0151217574695258	-0.0485655324501115	0.0407148099115785	0.0282712972293559	0.0156997160677419	0.0408815410422154	0.00805646541210367	0.0306677026660802	0.0119073208188031	-0.0537627912785819	-0.0252090845103663	-0.0095670880066482	0.00228332804577383	0.0170187399155434	0.0121185794637841	0.0145178354372928	-0.0193326236320099	-0.0158473257145818	-0.0216503168409655	0.0237906764102853	-0.000165695956639004	-0.0265332097763721	0.0155709681899952	-0.00150746770829351	-0.0259793739778412	0.00155512448935983	-0.0116223538360436	-0.0057270056502897	-0.0411997006429524	-0.00252051022260209	-0.0166644638119066	0.0401046646048136	-0.00981410339594999	-0.0184795742332382	-0.0134719929790039	-0.0350873794261037	0.00070946606782867	-0.000567023493101774	0.012312615424764	0.0252830985381248	0.00293220828802216	0.0345922114649285	-0.0251311561401405	0.0119075516737215
0.0304115156390693	0.00352093184065953	0.00512694811037423	0.0188672249917542	-0.0109768610737742	0.0359801954135802	-0.0726384182683329	-0.0218111601863806	-0.00316247905061478	-0.0160674624006431	-0.00431642623255793	-0.0302822660073466	-0.0381191931454655	0.0132677539583129	-0.0313674482579329	-0.0321431862782447	0.00392744285513046	-0.0561872608791568	0.0133570040010987	0.0399148873897133	-0.01866153644616	0.066580293610448	-0.0330126690572639	0.0179357706940048	0.0078775718295438	-0.0283577050702055	0.00999890859547942	-0.0192893248445201	-0.0422286006861727	-0.0471782853634473	-0.0147649217306185	0.0420997064036321	0.09120298699301	-0.00808367196915464	0.00414131294802658	-0.0146643745360588	0.00989336411301349	-0.01302825736793	-0.0220661694193335	0.000572368232361102	0.0266794815220771	0.0406828573695728	0.0441344339520419	0.0508821811431821	0.020395319127543	-0.0138766320739773	-0.0101880484387467	0.0245819819806705	-0.00258134694227898	-0.00782008375627586
0.0190944984760956	0.0127962892100103	0.00268137877886998	0.0427001201405929	-0.0271560039755209	0.00965522501482458	-0.0232065470065495	-0.0289610977633701	0.00728447671090057	-0.0171377316572162	-0.00186873169717992	-0.039593786843471	-0.0116415440080633	0.0143701635145092	0.0165711507111496	0.00137616829525247	0.00961946895202066	-0.0348723696764365	0.011544848424849	-0.0367411792048308	-0.0497482781864885	-0.0251551426734932	0.037698152454724	-0.0563216175116209	-0.0808734326465276	0.00728525883364514	0.0449616732825927	0.0294184016795805	-0.0357526047602284	0.0105149103735316	-0.0263930780610077	0.0192808690131828	0.00470063663252226	-0.0158594264173437	-0.039693807854042	0.0368101390664577	0.00481201489405989	-0.0488798568992742	0.0222333823083723	-0.0356723135615687	0.0634623487295188	-0.059222490050856	-0.00140854722168152	0.00808064340983219	-0.00192315632731064	-0.0154770617350519	-0.00269763957112606	0.0414309328874597	-0.00707857621262619	-0.00648817389569284
0.0258976618978075	-0.0288477630589577	-0.0399581274281721	0.00336993169396847	-0.0393230449670137	0.0265610147359219	-0.0282597291272754	-0.0113556014543842	-0.0196274116208996	-0.0306496407566871	-0.0439133041147346	0.042231621325602	0.0457627339794443	0.0133805637350134	-0.0331782793582755	-0.00225216284299949	-0.0341153708764529	-0.0150657021911351	-0.0134285291675749	0.0103250861955318	-0.00661837445760029	-0.00843066314353015	0.0234147752308479	0.0356539342491654	-0.00981875322482269	-0.0361387172382973	0.0108956387143591	0.0146387512614934	-0.00807999546316656	0.0368069840687618	0.0253845606995999	-0.00640315688822718	-0.0365818213493316	-0.00712871718808617	-0.00474820243764513	0.0199275855420184	0.0232830311716812	0.0259362346635436	0.0179563147978414	-0.015679425829226	0.0141523879849945	-0.0138831829699801	0.0589885795760429	-0.00404191233986619	0.0120941351683986	-0.0171164022651316	-0.0125505118132236	0.0357724659313332	0.0265425571065615	-0.0460458712439393
0.0387259860901011	0.0305920695306693	-0.0459003035307044	-0.0113286854883154	-0.00534809969188902	0.040992204584216	-0.0209020590644547	-0.0476764189034559	0.00203284319943151	0.0548927494152036	0.0257093148032052	-0.0101550737513266	-0.0611562281705157	-0.0139242654122459	0.00127870405211934	0.0101903152410089	0.0838076780945062	0.0182427532796289	-0.00822989255465345	-0.00764326032940957	-0.0289832467326997	-0.0345783885525398	0.0318237510507097	0.0260289104737826	0.00424459208314086	0.0368007643082043	0.0056383184211375	-0.00230926682086345	-0.019777441483447	-0.0202246261577377	0.03695619308899	-0.0593274970041288	-0.0154746149984967	-0.0217294744372914	-0.0215484917849266	0.0203046210334243	-0.0235000713838172	0.0215536189046854	-0.0305672070021102	0.00714737753787541	-0.051173099130831	0.00313057323721231	0.00189970496262736	0.0110072222450256	0.0381166373770036	-0.014403806757298	-0.0106264590495508	-0.0260192487154964	-0.023282645066221	-0.00583548018978228
0.00656643258845336	0.0216611662417822	-0.0220582007030779	0.00489639153325276	0.0069013786941628	0.00614203069552453	-0.0201825034538759	0.000656852656740654	0.00540958225255196	0.00223722844541849	-0.0347218685075264	0.0113663061837681	0.0269703501994948	0.0461322765299265	0.0466583931447254	0.0005884552247262	-0.0135296382232758	-0.0601487772052377	0.0304709371004068	-0.0522653310499845	-0.0254589181874976	-0.0222346552254667	-0.0132126247786178	0.0487785906376822	0.00906132852492765	0.0113671643162395	-0.0266980150566613	0.0221784441137493	0.0299808649803343	-0.0134437525149358	0.0579759467219925	-0.0321665308204166	-0.0105862884957028	-0.0384914898654946	-0.00375650260096683	-0.0473022716819229	0.0170187345504171	-0.0372183786685006	-0.0444235127318446	-0.027079302308046	0.0392428513290637	-0.0181495947298406	0.0513518918486369	0.0266320316384477	0.0280405741381417	0.0691669076663644	0.0493277092195696	0.00166342554070859	0.0130492395517589	-0.0162080047617229
0.0451159705355293	-0.00755797776625557	0.0168580163282283	0.0185922790292184	0.0101366245951788	0.000692480606801084	0.0582840924535119	0.00602642059034565	-0.00107275552520041	-0.0369965652070362	0.00211553449682996	0.0175441194715898	0.00280964052207333	0.00408270723537782	-0.0134218835215128	-0.014760252525062	-0.0654395694198475	0.0336006788699408	-0.0192356798580013	-0.000606709741378485	-0.0397297711471432	-0.0440337196834006	0.00305920139414917	-0.00328902857326244	-0.010960358507741	-0.0706133850172654	-0.0464674118414214	-0.00403663211983593	-0.01567859689161	0.0127227337499272	0.00689789934356915	0.0269521516578886	0.0497490949010689	0.0766632592372348	0.00787351063939453	0.0133794406413107	-0.00352354005419941	0.00431349547783159	-0.0147209749252062	-0.00448183045538692	-0.0234513674478295	0.0268563574514793	0.0209262007978901	-0.00167880020043304	0.0430574012600887	-0.017858851053833	0.0506583275467724	-0.00115736865338327	0.0336698019521177	0.0243308367122184
0.0437151944704862	0.0277544267190389	-0.0144903768204379	0.00281694455165208	-0.0687385427416255	0.00281689082623674	-0.0189264484921801	0.0308463266185608	0.0438370043394581	-0.0305843675569972	0.00584872873023964	0.0309931716235182	0.0880234694655199	-0.0392799430520778	0.0347363156739335	0.00290773306544755	0.00723768724976671	0.0257999029599147	0.0115446679796038	0.0155843723507871	0.0149308106023256	-0.00603178148089051	-0.0589146593744484	0.0143902900923687	0.0175429100129855	0.0364094905341184	-0.0441662362679034	0.0193890511391266	-0.00348812623150244	-0.0195162352250221	0.0194531837573204	-0.0194993235921256	-0.0652780420525688	0.00596841356264182	0.020013026007107	-0.024754333619153	0.00105954136412988	-0.00700797367806034	-0.022066303984693	-0.0113885794923473	0.00645475455561455	-0.00430139317953773	0.0277691021265291	0.0203962287556318	-0.0383619396141618	-0.0285620802039858	0.0803566998257957	0.0508065305302014	0.0426954625445669	0.0183715540644709
0.0627220025049303	-0.0479673910689887	0.0145502146705471	-0.0402095205361872	0.0635676812908451	-0.0304435370490123	-0.00987271578752496	0.00284721820709287	0.000772070895598826	0.00322960941299105	-0.0588505344336771	-0.0172211024318281	-0.00671528038753394	0.0327916047764937	-0.0124439550791088	-0.0467755683373038	0.0297236231634641	0.00793112706930723	-0.00800259639806304	0.0224512839646919	-0.00338669077887788	0.0185991115970403	0.0180665274332768	-0.043939145994067	-0.0229528069707488	0.0379306687342588	0.0120657569565674	0.034140329572094	0.0330143238145211	-0.0481154546643651	-0.0118949796130283	0.00425024550218781	0.031633861696799	0.0214254362849524	0.0366956493702662	0.0154983178299157	0.0310623997190586	0.0389520650382104	-0.0283651741602073	-0.0379594656417609	-0.0252559571373652	0.0141852990191362	0.0399668377737118	0.119156668237457	-0.172785621700329	-0.0380541108129635	0.0651017736364994	-0.00959404645523058	0.0113006901377704	-0.012209070282908
0.0363163782955312	0.0219749507243433	-0.000459556495462089	-0.0884134448675028	-0.0651713014503563	-0.00648372291534376	0.013426856737536	0.0529063068741462	0.00130192994632341	-0.0374792499784515	-0.042724674186709	-0.0272765358074447	0.0547146539824753	-0.0172849954648055	-0.0684909104956025	0.0180891986974788	0.0300560600390269	0.0456172623125388	0.0499597114872029	0.0436455252359765	0.0799704012044155	0.0930240345854886	0.0233886366280029	-0.00664664406368018	-0.00992646065518222	0.0127536589343476	0.00984463754692528	0.0162413122153517	-0.0192302486315476	0.0427924175674209	0.00949446194961178	-0.014283660124712	0.0227196404442373	0.0359651425325932	0.0234361876734766	0.08260664092842	0.0680352408786051	0.0665214903436566	0.0181997126123095	-0.0377226739657851	0.0498743323020236	-0.029641049614458	0.00217664405996098	0.0378689850692544	-0.0490414065693941	0.0308001749942356	-0.0322171832975232	0.00173698289074254	-0.0182083487462605	-0.0203338718153365
0.017063999776393	0.0510060001265995	-0.0284831759426467	-0.0260198046199616	-0.0346030347469737	-0.00970228217223697	0.0017419310144058	-0.0216464602593179	-0.0496240656638952	-0.0155246333092692	-0.0584040621909914	0.0166153449439084	-0.0288569002064945	-0.0132252343011663	0.00549164041781006	-0.0472315118859522	-0.0176417517059813	-0.00222328589700278	-0.00844058149235387	0.040207258502839	-0.0309719281905005	0.00682296588567017	0.0144574333708299	-0.0563803249620524	-0.0194220371052455	-0.0624014826131667	-0.0266211671777449	0.0232132610311539	0.0107189906314887	-0.0311030432494531	-0.00163212623633563	-0.0443962694636357	-0.074393402439113	-0.00184349485590455	-0.00622250969389486	0.00590028105440312	-0.0217619384559695	-0.000602235266368606	0.0115457086934583	-0.00023366191263052	0.0112441886419979	-0.00699123046376803	0.0310416989605745	-0.0049853210554236	0.0144474868345983	-0.0422488451460882	-0.0355183228749284	-0.0278298211087664	0.011845613722851	0.0197957664841517
0.0343911659867168	0.00506981925743442	-0.0344262055542956	-0.0603136070300214	-0.0448408541316388	0.0112047815805934	0.00990180697221007	0.000179071030085336	0.0246126976505215	0.0324338602435818	0.0117655396382755	-0.0249611253209235	0.00955167439055039	-0.0157573131560004	-0.0382927393970062	-0.0423360802956544	0.00124740683662358	-0.00270977920026282	0.017215850394395	0.046008064077904	-0.0239181571387925	0.0412389841023618	-0.00216182924771684	-0.00281039442570157	-0.0411936676715416	-0.036797281018685	-0.0217813128703469	-0.0220713447275119	-0.0175611390292037	0.0182537199258841	0.00616611407277451	-0.00309295186419844	-0.0296243822166576	-0.00368574356731169	0.0268382502956146	0.000294527153798064	-0.0326356748748554	-0.0342673159209125	-0.0217262587114975	-0.0232851398091691	-0.01125443553409	-0.0155038545102006	-0.0239616161669813	-0.0185111534447409	0.0160583493274343	-0.0104833016767666	-0.0516506270389533	-0.00272691678117847	-0.0427348198292328	-0.00756179816460015
0.0199567686385593	0.0376549725195396	-0.00788757321993637	-0.0533599132890465	0.0133872441985544	-0.023922119046159	-0.000882403241651435	-0.0454526100529801	0.000598770045532101	0.0011784331045345	-0.0174461883438693	-0.0199768241625374	0.00884864115603736	0.031808551064048	-0.0169747654686119	0.00521759605236416	-0.053247977399871	0.0155964660910314	-0.0248007995592638	0.0213363984969365	0.0568164302093157	0.0569118471371727	-0.0145421815047861	-0.0164247366147531	0.00268678671078327	-0.0282597101557279	0.0160244813534017	-0.0123868481237277	0.0459823226600673	0.00143024225941305	-0.00733865936265843	-0.0104138269745476	-0.00899669768772642	0.0131308977153827	0.049830125637438	-0.0143364393629041	0.00285294743723287	0.0281286500332409	-0.0147582142035604	0.017703404236953	-0.0464713339881513	0.0168993079816861	0.020363050667689	-0.0596894726156375	-0.0371293177648018	-0.00968581568556266	-0.0120363993087435	-0.00737931562647833	-0.0453532231506899	0.000973390190953734
0.0426663812824427	-0.0182602290121885	0.0660808669006793	-0.0535755134322021	-0.0156304740487069	0.0535347099847914	0.0299020296741073	0.0498987856292456	0.00218882653663683	-0.0640491724602063	-0.00839573017728583	0.00600160487789149	0.0523505408645258	0.0335616529990006	0.021368038935311	0.0926865877967984	0.0063203461405459	0.0286930407447707	0.00635273025708675	-0.0432453591029346	0.0184978189564395	0.0204681284499764	0.0244017775697183	-0.0383250140802191	0.0709832043242571	0.117003277619953	-0.0743750208553706	-0.0176460147828028	-0.0593948752682609	0.0234332198794999	0.00258422216102251	0.019540324600553	-0.00694482616619162	-0.055652038676139	0.0437470902554937	-0.0531625581881249	0.0511893926113329	-0.0312575188150294	-0.0209309312327189	0.0153000061999733	0.015421092315903	0.00719735639001049	0.0579800662178521	0.00438865561664703	-0.000302757323816393	0.0145735255694866	-0.0381936655767563	-0.0366822397395289	0.0790750331789983	0.0747003089739699
0.0346294579797852	-0.0556959882467136	-0.0477679204666874	0.0538516964451656	0.0150804468933657	-0.0333192816544564	0.0312304270237303	-0.0241362116525092	-0.00380166041741353	-0.00844827643615678	-0.00807732676955504	0.0236821131362446	-0.0297126945161144	0.0108684365609886	0.0304075213303662	0.00962049152720787	-0.0285426135761921	-0.0304165994432338	0.0269088562843865	-0.0106363738179229	-0.034119419078188	0.0267879404458393	-0.00387903811096506	0.0241902142127569	0.0409813633187717	0.0187609985649196	-0.0331799205959299	-0.0487980209110874	0.038277367756118	-0.000976169908173198	0.0182711259810019	-0.0212114510922734	-0.0081752901330831	-0.0155763541051515	0.00149171834321401	0.0668286007606958	-0.00996253102574369	0.00653830258389731	0.0114493877191883	0.0324750386156043	-0.0330628133307135	-0.0404276724347213	-0.0252332983066868	0.0198419455746799	-0.0137454805826687	-0.0274376525305431	0.00413407875242573	0.0204608150513805	0.0165059956476475	-0.0229824088066094
0.0389918044954988	0.00842859794213925	0.0163516386733686	0.045643407874585	-0.0257226444617417	-0.0317975324737193	-0.0500267555049368	-0.0213892362842729	-0.0550572146669013	-0.03132863967492	-0.00974340960930634	-0.0323158326228845	0.0389672141587174	0.00481916390785669	-0.00217301897316408	-0.074649964821495	0.0209937306732873	-0.0338986581103681	0.00110135796891523	0.0676409293155031	-0.0313709892199389	-0.0615064913296639	-0.0135319573545467	-0.0110816226256941	0.0212800540246042	0.00264873568202487	-0.000301031421048292	-0.0331052546940258	-0.012542135593918	-0.0465407962550115	0.00871555980002907	-0.0437086746798994	-0.013764541342644	-0.00105844643449327	0.0475085493477263	0.00701019834309345	0.0817042884396363	0.00335054579711791	0.00489073783849876	0.0466296167193443	0.0328113035237744	-0.0132200633975855	0.0152094394480977	-0.0626580072308892	0.0324607023979449	-0.0150504670235679	0.0280581651285163	0.0204974463839216	0.000709019804287885	-0.0130224539015605
0.0143812545829349	0.0291132765064847	0.00139169931306155	-0.0149071240497221	-0.0158226587862412	-0.0127666422302836	0.0449254155711309	-0.0220310149590328	0.042656499391064	-0.0286257571207466	0.04876246540523	0.054474900416519	0.0259865998538575	0.00292405633467109	0.029174667122038	-0.00883979179761185	0.0183891110633488	-0.0132607042780288	-0.0025333078910332	-0.0375025935964536	-0.00552374349821183	0.0187391901669333	-0.0300675544707529	0.0183053390709962	-0.0302551976226665	0.00692705866032344	0.0044729962066041	-0.0267937324055398	-0.0267015102767891	-0.0199974013291292	0.0167961314269551	-0.00482894569742733	0.00451396665842767	0.0334763621876313	-0.0179135885747594	0.0230363577438332	0.014004211666141	0.0122897502347425	-0.00386531765948927	-0.000741580319821197	0.032351719670707	0.0226938133183038	-0.017011342193155	0.0267057894733333	0.0316068201208177	-0.0161068087526501	0.0506534519908621	0.00634094265547205	0.0146067613969934	0.00307503298541506
0.0242484480121998	0.00754036328951605	-0.00817261800453545	0.0662824216780692	0.0245469868177476	0.0277988580552431	-0.0327572135562071	0.014954227081994	0.00775714932973267	0.0213819277799604	0.0225972034073694	-0.00299398046842499	-0.0174228336578395	-0.00292843352501432	-0.0166474938682252	0.0523307837132365	-0.0137357378812899	0.0372624747700103	0.0219747281635357	-0.0148261640222354	-0.00832639213375095	-0.0326538505249686	-0.0159620262554687	-0.00798949926400362	0.0473133326977228	-0.0172212181826179	0.00219727952819594	-0.00933169919328538	0.00434242992586021	0.0174367259056798	-0.0340962381620455	-0.00325450131540247	-0.0072567288552013	-0.00327220184232219	-0.0159963319217146	-0.0220157147253569	-0.0154275981342598	0.0483145663378579	0.0133994579005758	-0.000839106678082275	-0.0303132549185273	-0.0370735724175528	0.0225213056312769	0.0294180963529657	-0.0616096363750061	0.131327320194858	0.00717465664474547	-0.00161868155793096	0.0435691794416848	0.00407348108504468
0.0331825124816377	0.0295358782750735	-0.0415492679453686	-0.0309676558854871	-0.054152225600937	-0.00764947913269872	0.0311598327492322	0.00682602957062249	-0.0271947774047202	0.0262037704952658	-0.0209315638815248	0.0570930751851451	-0.00701429046742478	-0.0357014618761578	-0.0253357923158977	0.0532959596568222	-0.0210372404845664	0.0252165917067252	-0.0187696349852716	-0.00152608029430669	0.000425813515407784	-0.00610532050060832	-0.00635054572631346	-0.012505948736983	-0.00666162851328417	0.0141548782135385	-0.00933963914744606	0.0125716372274523	-0.0494546772079163	-0.0332202161897993	-0.00363081793503326	-0.0167089044265599	-0.00992957558342428	0.0285926547540881	-0.0199037335203615	-0.0249871468784117	0.0216388777054756	-0.0357751902753872	-0.0366412897668998	0.020842187653905	-0.0261051851324073	0.0258958680683563	-0.0401280907886565	-0.0131827951525838	0.00213112262332156	-0.0283170576239689	0.0160306758980007	-0.0453672796505998	-0.00106849993578937	-0.0125957218117608
0.0520188904622516	-0.0341909379542944	-0.020888377083803	-0.0237093066847164	0.0732173789981877	-0.0489296967265892	-0.0219310823365184	0.0213558054346505	-0.0125397771573185	-0.0482504829604879	-6.28331425816044e-05	-0.0235528302305132	-0.0251238862201501	-0.00250548294325082	0.027064423662082	0.0117041770648268	0.0488846055262118	-0.00309005335494624	-0.057416406377789	0.0309282862398359	0.0161498913185369	0.00428701152138255	-0.00238099497362539	-0.0192289823489633	0.0592558236678819	-0.00392989662024912	0.0192758978018691	-0.0315327985473149	-0.039297193211499	-0.0528538724197426	-0.00841149107646086	0.0247569876571312	-0.0619651031796565	0.0518990882477086	0.0450307957445536	-0.00689334039333472	0.0373156164935426	0.0448193223796271	0.00720656812294241	-0.00735858770424624	-0.00709592900443025	-0.0289754426165113	0.0389823457091337	-0.0465993467475896	-0.00121678393677721	0.0399273434560829	-0.0327203328241511	-0.0164003472284449	0.00579997185206433	-0.0214086303019844
0.0362956499834123	0.000813703659014228	0.0112945438171612	0.0056953790860377	-0.0314456745164369	-0.0357878137901226	0.00438049490331504	0.0184838019311495	-0.0164110981615483	0.00138434928951991	-0.00368321313495137	0.00392004067856219	-0.00337937065045015	0.0488437034469346	-0.0169629901675471	0.0830744594741401	-0.054399457605966	-0.0469664370569699	0.0272410296422536	0.0529858973904579	0.0152314205958856	-0.00915628426963177	-0.0419795683214665	-0.0438076544219704	-0.0290411681564555	-0.0668760372748951	0.0557250541637602	-0.0268473668666287	-0.0119559828344512	-0.00859861897806197	0.0293379080587557	0.0026203504517847	0.0274887263693761	0.0219100977921573	-0.0342022957108797	-0.0470773874495796	0.0263753386029321	0.0149867249256376	0.00308880904365523	0.0270223392675807	-0.00496860116030476	-0.0347923127958938	-0.029944608447131	0.0516347370609343	-0.0293678020020901	-0.00586408811290235	-0.00877064782751451	-0.0159675676432181	-0.0412152897461882	-0.0182198165415892
0.0580407442841653	0.00674176856734517	0.0375243432523413	-0.00143725312032429	-0.0446776874834452	0.0137026218653237	-0.0135905397028369	0.0110634572866141	0.0104578854060027	-0.046162730354491	-0.00708150875716746	-0.0356677600546952	-0.00831003598813942	-0.00649955055388227	0.0490738920480777	0.00942013147375272	-0.0565612100654595	-0.0146692562319157	0.0277073453052513	-0.00439536122816978	0.0061146772040369	0.0316882214640256	0.000745192425097069	-0.0412503018667862	-0.0850302443945895	-0.00294459913182367	0.0545253950803163	-0.015799557799443	-0.0150816623313121	0.018537147432432	-0.00578952910211013	-0.00631636390423041	-0.00308298001596388	-0.00466771605391132	-0.0462685624046707	0.014949322157051	-0.0363607663566465	-0.0557500274363652	-0.0145570359120166	-0.053386132558987	0.0298608710999583	-0.0273466182082337	-0.0268798498462165	-0.00675109106549924	0.0583217887110398	0.0289088078390973	-0.0267197628770176	-0.00412810584983558	0.0107685821861447	-0.00179112579561052
0.0846580638923268	-0.0387288445878404	0.03795389223402	-0.00733274420590721	0.0571941601512607	-0.0402537510467005	0.00620417290191257	0.070169619171174	0.0208003519786504	-0.052420544604664	-0.00553157305476328	0.0253450476689794	0.0355416009449918	0.00322053857191673	0.0298954646182184	-0.0248735145418079	-0.000836342472143233	-0.0303649097213132	0.0179577750111092	0.0437501416062076	0.00540622498357175	-0.0364149624057272	-0.0121140746081497	-0.00449132281381005	-0.0359565940882684	0.00825562484792818	0.00772408018325817	-0.0400445883133041	-0.0123766150121207	0.0173887113366065	-0.0240357957990144	-0.0474304106670047	-0.0587148956849365	-0.0159572165606333	0.0595096720991786	-0.0605354725360935	0.000752862677527648	-0.0108700365497981	-0.00903431155319821	0.0232437172893055	0.0150129870312251	0.0395345737019438	-0.000512762626618309	-0.0117494335381047	0.0362991717320969	-0.0472565854092825	-0.0281471777667042	-0.0242273764759419	0.0219079974148785	2.5847497450771e-05
0.0221939611325197	0.0620744139015726	-0.0434487953948675	-0.0012292312020668	-0.0493860922639357	-0.00902323576265175	-0.0199782650019264	0.0154033691435453	-0.0153640248994883	-0.006293950570009	-0.024629863235257	-0.0160932564143911	0.0292836778026966	-0.0544904133119988	0.0019092894408746	-0.015898543189402	-0.0350449614458186	-0.0617021108204111	0.0486381716091695	-0.0216072515413591	-0.0634344609722659	0.0144487760776553	-0.0193620511736112	0.0383171478026055	-0.00625850869690598	0.0109425794243749	-0.0857869663556456	-0.036981094654832	-0.00903012693665488	-0.0219112729575161	-0.0801519851528808	0.0100186400742697	-0.0276987740924836	0.0372138063707845	0.0167544144633612	0.055392440164992	-0.0114669961038898	-0.039483348429877	0.0362883335673013	0.0217495199256815	-0.0380124241395551	0.0150231408103749	0.000177788714918847	-0.0804461199995964	0.0191622680973188	0.0288224480991312	0.0608392515786367	0.0105562677198191	-0.0225651087199635	0.0240133110006339
0.060099014134016	-0.0393292087339535	-0.00544522258329208	0.0172624192688033	0.0521046408337259	-0.0298600307777135	-0.0177562365390795	-0.00796344588287232	0.0160780934805801	0.0409322706643731	0.0022796501832302	0.0290751612549475	0.0259389309007077	-0.0128428620103641	0.00360122925541602	-0.025787024770646	-0.0220408678237435	-0.0406900805125573	-0.0348881608624688	-0.00622460595799046	-0.0134130245709813	-0.0390467143002637	0.0326714269141997	-0.0265971755801777	-0.0435893905272711	-0.00160164083056562	0.0216949344175442	-0.00994087556396342	-0.0196271532429419	-0.0118509402490255	-0.00423752652691284	0.00349830930832898	-0.0275084366824359	0.0087359640230262	-0.00754817918109415	0.0246434941676148	0.00285698795045304	0.00613928665031375	0.0513862014882529	0.0155925086818384	0.0154460280173414	-0.0267649023600642	-0.0133550979487187	0.0427830175176101	0.00456071392908991	-0.0205023158976888	-0.0254943970467531	0.0303962066107922	-0.01100031043178	-0.00890482899723157
0.0333270152215841	-0.0201799249941229	0.0279482116398225	0.0126546748023492	-0.0208427186503016	-0.0525949277938381	0.00278874151111626	0.0156487706742087	-0.0391964418198091	-0.0394887388683156	0.0493064732886264	-0.0335208605497358	0.0192501011130728	0.00726649925495088	0.00511199688967591	-0.00991340650860439	0.0187801069685443	0.0137533217496763	-0.0607885144581195	-0.0232394545117254	0.0113686516810853	-0.0618594261481167	-0.0241932252292164	0.0453492967775953	0.00964266248558686	-0.0078653505592959	-0.00017839346547211	-0.00332161680074634	-0.00908592841118507	0.0102800297887297	0.0232660362973938	-0.00339920655398507	-0.0430219155159568	0.00521934375848842	-0.00158824723040623	-0.0184653811044707	-0.0203668990011008	-0.0230312674070273	0.0311390843007638	-0.0523444363057875	-0.0057117362467109	0.0512933215733971	0.0752379652132899	0.00215308931950586	-0.0324773272282481	0.0267170683258646	-0.00247931267226182	0.0246409561678307	-0.0223819043480845	-0.014838260457408
0.0291548769066392	0.0208665013424582	-0.00637729740518255	-0.0440977034802715	-0.00773808186973758	-0.0197737477471271	0.0022339689662832	-0.0231606726191971	-0.0240493051454076	0.000248017624636365	-0.00536250521791338	0.00170261826712484	-0.0206428626577275	-0.00894378779695732	-0.075796157924224	-0.0364551004616403	-0.0104947703026129	0.0343579600047019	-0.00950318316605305	0.0178454710699284	0.0796978320747712	-0.0126559549577237	0.0160628712182859	-0.00372239214525729	-0.00246102124188268	-0.0287872164691012	-0.0119789273594688	-0.0402938968943703	-0.0108665533459914	0.0270043238432331	0.0146999187409392	-0.0214280356571013	0.00486602803933346	0.00275829407919369	0.0109264480428323	0.078063758679819	-0.0102388354611867	-0.0515159809346098	0.0518174025799375	-0.0217554295938223	-0.0446251351808758	0.0294557662697404	0.00605224544395474	0.00620040949170896	0.00948401694367952	-0.0251962160271611	-0.0369918663437331	0.0347009521458765	0.000163733788457649	-0.00768527909344336
0.00363619385235633	0.0252934452809213	-0.0580242233493494	-0.0248076781734083	-0.0264617908446507	0.0417496479454086	-0.000679771868366974	0.0291773112912429	-0.0540508429626777	0.0299011239907139	0.00411192076187493	-0.00258538905490557	-0.0032834264152473	0.00830063428754192	-0.0104122035818067	0.0469771072620126	0.0257514079341557	-0.031839849339332	0.0152034102983904	-0.0203894181322912	0.0342915288263852	-0.00414394826556974	0.0241715767359376	0.0285983465467497	-0.0557920996460782	-0.0300288060886597	-0.0373858557122851	-0.0454362869122651	0.0505158878749973	0.0183778121138884	0.0179121409765363	0.026661153564008	0.000608059269177724	-0.0135826451379453	-0.0183906244469647	-0.00132394187231889	-0.069894921479466	-0.0330120209132852	-0.0244970452165377	-0.00691308622036785	-0.0431867774306826	-0.0312300478697933	-0.0405124505318483	0.0149723310828441	-0.0166810543623742	-0.00493062080442941	-0.00763172707822156	-0.0142026029801093	0.000127169057648544	-0.027577141070802
0.010626746798446	-0.000141651188531507	0.00677602509929806	0.000323652984890733	0.00792847098595118	0.000630301630593722	0.0287428699488409	-0.00838552128303677	0.00695124394368695	0.00444864428609276	-0.0177452522850748	0.0144664891662407	-0.00668134788334886	0.0132814165951206	-0.0190180785023868	-0.0313545562752297	0.00313489856396855	0.0101480893996797	-0.0640047418835898	-0.00174663079298799	-0.0183099835446476	0.00155222063653639	0.0340213538536133	-0.0283834766738513	-0.000846192144794309	-0.0197974213176382	-0.0100314128498485	-0.0245934512747693	0.0142786762175185	0.0248294498240677	0.0263726724044103	0.0508904580392386	-0.0571139982432549	-0.0434304722705755	0.0272455632296027	0.0454946365414025	0.00289175375552111	-0.0450642517235325	0.0126680918472899	-0.00362061728993894	-0.0416030510578374	0.0762179409983689	0.00835412593082338	-0.00529257936633772	-0.0201995151136423	-0.00794563874210133	-0.00350360646322581	-0.00112467221523737	0.0155977499527991	-0.0107639417431519
0.0182064800065868	-0.0495824067020808	-0.0257225429135914	0.0800418861621525	-0.100100392164968	0.0679099314628365	0.030145282288392	-0.0533538289845534	-0.0286305950279152	-0.00409629414623245	-0.0439915260440598	0.0340875065464359	-0.0123643569582213	-0.00726401564194306	0.00644344651997151	-0.0268006862834166	-0.0656819812862286	-0.0789206991964531	0.0126697396074716	-0.0179415313929555	0.0420649444547705	-0.0289174802399509	-0.0137051431233242	0.110579007310101	-0.033141683731018	0.0106080495437273	0.000184057908767101	-0.0366531849840315	-0.0699061873861223	0.0296279226101522	-0.026645715427061	0.00550615508730716	0.033253636009289	-0.00868462333815756	0.0264971610633681	-0.073880144021825	0.0370426128646823	0.0949103076445979	-0.0407929302906081	-0.0452979319964958	-0.0726042087883169	0.0131502148903059	0.0206514597690583	-0.0396264699522877	-0.00597328296443448	0.0568882758623679	-0.0303810111746159	0.158252775786662	0.00158816823010333	0.0150990063935508
0.00951026309254385	0.0551170379994475	-0.0132946038848786	-0.00842001175154575	0.00059761782482551	0.0194760852428441	-0.0146064039258031	-0.00490390859248805	0.0137311858397232	0.0323866546513236	0.0119788689465185	-0.0175346737812825	-0.0309158400634781	0.0113252317298825	-0.0413046088520491	0.0487024635217358	-0.012916378628945	0.00654299976739686	-0.0559468773279509	-0.0316567396503991	-0.0113604838912638	0.0280120468511974	-0.0423698198099112	-0.0108251345477466	0.0412456482124241	0.0326975442796535	0.0396901648750902	0.0286506443701829	-0.00814432830102422	-0.0216522708423498	-0.0146150685074969	-0.0409237347727997	0.0188054943095489	-0.0543537966098621	0.0083238606823883	0.0293356036817591	-0.0233268855154669	0.0209884644480156	0.010635481695484	0.000455011980125957	0.010074147168263	0.0326636530973676	0.0171887257972465	-0.00923001947288872	0.000460519546276351	0.0594587971504401	0.0362940622536063	0.034376491914755	-0.0167037932897283	0.00231471228435734
0.0127145983637219	0.0414961155952984	-0.0414871191097338	-0.000731450674510101	-0.0314313284352547	-0.00475758554069668	-0.0126551621257042	0.0925130367206518	0.0293068859322363	0.00646483838860047	0.0105619584906465	-0.0245102694969511	0.00646886932765035	-0.00746990096303721	-0.0366006903289686	-0.0497181780645312	0.0131948663022272	0.0185141860111646	0.0279843818822822	-0.00545845877869789	-0.00163220600893822	-0.0571260395615173	-0.0607436495590956	0.0362760230749849	-0.064598770546201	0.00688257673429642	0.0179268305085736	-0.0608193869648446	-0.00830706501219548	0.0458231190681528	0.0136328052476688	-0.0118317060767082	0.0150802032830737	0.00845446720351934	0.0144730862810292	0.0247908739815812	0.0262956468395877	-0.0341356037577321	-0.0130674096328691	-0.0354711029733096	0.053331434236922	0.0158310570601123	-0.00604537159346681	0.0454961063535683	0.000289096212960644	0.0251576917235673	0.0148834649566528	-0.00879546950235165	-0.0127979126164075	-0.0205933927343843
0.0161872812173259	0.0119875323129414	-0.0390989790706001	0.0224308946939446	-0.0253434109823061	0.0286026906682973	0.0284639031955346	0.0451826442320528	-0.0529852463958467	-0.0793879946940982	0.0266932029149613	0.0747469625184461	0.00320213495843214	0.0311285235541481	0.0350549499783884	-0.0785117658074021	-0.0434357517792569	0.0258068575786216	0.0280538106590715	0.0317387385962622	0.0715996081612829	0.0532546477869044	0.0471123371080925	0.039120241716628	0.0109224594711343	0.00507770350050478	-0.00105540967648329	0.0594983117171964	-0.0248305206416183	0.0116688782015356	-0.0213967653691061	0.0285007701848285	-0.0329655162060153	0.0305044728220561	-0.0545365933964853	-0.039325079434734	0.0104118759049269	-0.0138768543478651	0.0151456090859421	0.0330442895013712	-0.0298518272697714	-0.0554139575199219	0.0618622431092203	-0.00465156524496556	0.0333865961691365	0.0381069898680753	0.0326877218213885	0.0866505706646386	-0.00121025469936355	-0.0214138973582191
0.00718095006146665	-0.0183192091238195	0.0145215952589176	0.0399024414084456	-0.0455560342698993	-0.0365188265922228	-0.0190394453234472	-0.00286510467620805	-0.0253373049859714	-0.0105031764452182	-0.0273861313880688	-0.0140548543575643	-0.0315204507548683	0.0131620317142095	-0.0356178857331763	0.0112289625528347	0.0149070742149449	0.00158395584697427	-0.0129715052475853	-0.00898050012648661	-0.0145355054524117	-0.0041493703700056	-0.00492327480840012	0.027597717615785	-0.0302126158174601	0.0306241555714817	0.04790872240647	-0.0137425409233081	0.0452053514240302	0.0172506955292737	-0.0126244740193789	0.0571137086625374	0.0205574967691058	-0.0333353488874468	-0.0136850557832108	0.0641624577184377	-0.0206929887212726	0.104307347468798	-0.0167314717587658	-0.0166347755547498	0.0903556293442652	0.040432390451099	-0.0368354385508976	-0.0105752987343008	0.000686909368725018	-0.0137954165627876	0.00638994952877572	-0.00289824056005084	0.0249740190414934	0.0305194714646543
0.0241752221561438	-0.0132270542301716	-0.0149037089589475	0.00198228622058679	-0.0123601737241527	0.00140953942508516	0.00635668363034088	0.020795658358421	-0.0187967690207091	-0.000348924478961972	-0.0434377237617744	0.0297803434094634	0.0128089665532988	-0.0308603204222924	-0.0420218021140778	-0.000536805929155447	0.00589879020010293	-0.0341805618191431	-0.0561147853794601	-0.0369583548236063	-0.0152738321621407	-0.0320053712037979	0.0190491061487018	-0.0273034400484669	0.0160062987553884	0.00836130086992247	0.0359111536382506	-0.0477817149275247	0.0174588803043213	0.0368364833544401	-0.0110003912449834	0.0300376701355599	-0.00131758803486054	0.0341646724549396	-0.00658897603915128	-0.0109160617926192	0.0150384408166569	0.0213057083678754	0.00431387433459612	4.11070485210413e-05	0.00800636015477539	-0.00579900975897304	0.00911292608731649	0.00112235704270582	-0.0388124440460043	-0.0206264983647574	-0.0240147968438402	0.00482231479904352	0.00369976542749899	-0.0163350375997089
0.0269619717128267	0.018191342939666	-0.01296736529532	0.00192915327450393	0.0114884324367086	-0.0156862985584711	0.0154354831460681	-0.0376926194914762	-0.0403723765260743	-0.0247575565279603	-0.00508587452010983	0.0158934582643253	-0.0317421000281886	-0.0116024482089702	0.00649344759810057	-0.0129210522887253	0.00760872601851024	-0.0347611841822928	-0.0125604566972168	0.00816130156227738	-0.0230574381065231	0.000292250662017077	-0.0198744618002238	-0.0220683782757805	-0.0285855528983857	-0.038577854085251	-0.00553772760399819	-0.00849385543376266	0.0051683022840978	0.0111158127187209	0.0247459543562583	0.000386253217084004	0.0385128380300968	0.000602337433313657	0.0469742442909129	-0.00626224629561299	-0.0258047318253235	0.0248766848079439	0.0238251751837455	0.0429021247450253	0.0222172097193855	-0.0148184164418245	0.00828069886366091	0.0196565438607535	-0.0134958495377978	-0.0462597422261543	-0.0157843293187194	0.0111115015468632	0.0165467978915915	-0.0189026717958901
0.018836179169037	0.013933153282457	-0.0606910588767772	-0.00931086039049138	-0.0316467811896842	0.0154808338011984	-0.013710229584661	0.0506541804880933	0.00976578251736059	0.0197883936890034	0.032175738814478	0.00112362885727837	-0.0154442924010706	0.0346355070741413	0.00480381564556009	-0.0410596948306487	0.0067838842085008	0.0218839263380881	-0.0493424316951241	-0.0319886016579872	-0.0318295563481922	-0.0242539352364897	-0.0482091831834604	-0.0129724832289322	0.0200188243423528	-0.0435909589337727	0.0254126507615059	0.00610046720985936	-0.028959205129703	0.00396561346982253	0.0472309414362336	0.00360954851002413	-0.0130336555398452	0.00878202749942678	0.0189388867328861	0.01614496125132	0.00538434991117441	0.00311419846960114	0.018408463461374	0.0128062565662674	-0.00377175910618902	-0.00326454546359545	-0.0170216314782992	-0.0122752051727383	-0.0496627662532042	-0.0243327108260951	-0.0196399863943144	0.0439775246512904	0.0212507033736358	-0.00371819672332516
0.024263061679485	0.00714222839578095	0.00158812788637208	0.0519199102596424	-0.0281884205726732	0.013746526842189	0.00715029399955695	0.0486086680626087	-0.0414565579859591	0.0357786429944965	0.0353246390014495	-0.00618600105968643	0.00577415912763221	0.009972599635484	0.00664596007973812	0.00128364756127253	0.00880451521105621	0.0130459888423127	-0.0379857271948235	-0.0279486798809034	0.0469699999436236	0.0160673497081573	0.00713552340249424	-0.0122974242848373	0.0102879528536895	0.0229532782553284	0.0277239666400126	0.00320448366583283	0.0139642557180082	-0.026371392478008	-0.0216546989297848	0.0362778748036216	0.0597976417121723	-0.0493754361605584	0.0353241566908487	-0.043999761151874	-0.0196062642823438	0.0541064142705718	-0.036035166826919	-0.100597688371344	0.038124582516795	0.0132058379094335	-0.0122168025563046	-0.0351507031876467	0.0184522291598692	-0.00429970081404346	-0.00658797186741332	-0.0435407728277998	0.0126422941993732	-0.0306673596850103
0.01123482302306	0.000270514962984044	-0.0119235002673628	0.00158348965880782	-0.0146862053124164	-0.00694177846915007	0.0132891071186209	-0.0562419025814073	-0.0143043478012671	0.0204531267632719	0.0376343112312868	-0.00378544974953928	0.0479668808509288	-0.0151094057780488	-0.0102742498008406	0.0288909268080065	-0.0126374113664295	-0.00751535138996252	-0.0123555905241093	0.0189765618942782	0.00764352106156946	0.0175680007555196	0.0219722784463912	0.0232061270859335	-0.0186090529959675	0.020653034053001	-0.0230813975599292	-0.0130718808547734	0.0293814184288798	-0.0371113130867422	-0.0176555225065623	0.00286793178603302	-0.0155434521285378	0.0470817301526713	-0.0296664965954459	-0.0186554318189131	-0.00897616465574055	-0.0208880919472225	-0.0357337594463066	-0.0100653978393374	-0.0140380117184902	-0.0174883107036563	-0.0106582000287944	-0.0714648039591638	-0.0546605031826784	-0.0170508359410181	-0.0242521938988069	0.000994422293256162	0.0233818325037344	-0.0274607273717574
0.0302637900204602	0.00504110852709217	-0.021011770176323	-0.0230394324601009	-0.00203563474808932	0.0406310167250874	0.0667297107342024	0.00246211798526803	-0.0278314776622126	-0.0577966680275324	-0.0142647814244514	0.0140094407629633	-0.00675748251031274	-0.018389090664775	-0.0328250499473243	-0.0120220674821931	0.0183482893677844	-0.0150212554479141	-0.0114915920729065	0.00399739156033777	0.0353558112759621	-0.0234285451839412	0.0126122886180472	0.0420687237991493	-0.00324518168446418	-0.0348664595927824	0.0347371389751122	0.0480805170014665	-0.0136379906325248	-0.00648287472332844	-0.0277134905102319	-0.00396966794129643	0.0109874958367818	-0.0294624091994024	0.0267346690397588	-0.0295793935398964	-0.0249401601757091	0.0188652127843823	0.052813818349585	-0.0372940249746801	0.00842560657776345	0.0405622860818813	-0.00112396768401618	0.0280771797923786	-0.0134665630037749	-0.0200662708277604	-0.0269642154169405	0.0312914489638664	-0.0194879723608411	0.0521779369637466
0.0250663377885507	0.0392217710213886	-0.00955964488736967	0.0301901605739388	-0.0299991422339964	0.026981418252389	0.012562196745813	-0.00551996076558571	0.0217315450666774	-0.0188532184882619	0.0439573118479687	0.0207994401530927	0.00745094090046319	0.0308676956024524	0.00836409754368546	-0.0205631799987735	-0.0152908628085799	0.0473490026592738	0.018913339270709	-0.0637721465426821	0.0450991340703924	0.00478794468040042	0.00223908706506787	0.0450264595815519	0.00820399744353698	-0.0237298971605701	0.0447569368077192	-0.0129475145357057	-0.041919021283645	-0.0204396403765965	0.00657857640798345	-0.00158664222340483	0.0171962189659598	-0.0252823267826029	0.00668062487788136	0.0281006274713948	-0.0842630388876087	-0.00302036372048576	0.0811859808568877	0.00767727265310649	0.0334095568626133	0.0056413321022	-0.0356482141041146	-0.0125315935602477	0.0072444028416401	0.0346226065092964	0.00106064907799632	-0.049193025261395	0.0213484316135195	0.020380394751321
0.0217766833429964	0.044363425981367	-0.0321521324990056	-0.0425824177268859	-0.0487581685834079	-0.015986012908183	-0.0020922715355021	0.0741347097225273	0.0560328595334535	-0.0392748859646991	-0.0353596900057985	0.0274913029999545	0.0266543862761531	-0.039626036034331	0.0172521948360876	-0.00729976942965946	0.0297430119209727	-0.0213221175166316	0.0404956923660658	0.0373302537167732	0.0314126503194075	0.0252718250176901	0.0326380941715649	0.0139633173237086	-0.029502194401348	-0.0233843814406515	-0.0487366132504813	-0.0183964541614571	-0.0194520027786771	0.0455909510379454	0.0382928871267123	-0.00158923638870547	-0.030918083811732	0.0163849131584544	-0.0180843894899498	0.0543513094459239	-0.0402868744911236	-0.0127089790364396	0.0403997728674549	0.00974039209709056	0.00840138131231036	0.0423538341817638	-0.0329657362817234	0.0301615169894506	0.0558259609784784	-0.0302750780630229	0.0114555364572594	0.0371312559301858	0.012122183265152	0.0174306617686039
0.0365756718803896	0.0521508362653679	-0.015464185890143	0.0264012723714342	-0.0713985678587174	0.00259078934449988	-0.0154812592989251	-0.00171484158056217	0.0388332722978942	-0.0358446397235609	-0.0101459419882844	0.0131258355002884	0.0753984624745433	0.0241099056998078	0.00393343481834407	-0.0441435989415259	0.0204185723741202	-0.0139252416550137	0.0090784947077955	0.0592403066904828	-0.029961306631702	-0.00588218386687316	0.0571834373532056	0.0158031592483623	0.054354753307443	-0.000592282767822093	-0.0330186315807974	0.0534678662871608	0.0423719563604614	0.012282413884816	0.0154187093737267	0.0365223834801451	0.0292979891173161	0.0228717875180333	0.0282808862080427	0.0313795750766696	-0.0657975627629852	-0.0486550061210472	0.0355810359192473	-0.0704534932191499	0.00179993499179518	0.0055250304806527	0.0198785383277516	-0.0539607387784171	0.116192772483068	0.029954376905464	-0.0366189913892487	-0.0121331893479779	-0.00315836976886948	-0.00896152398945303
0.0600300119036758	-0.0473898557581891	-0.0605610259241375	0.0312783748851512	0.0086691868565207	0.064582659384683	0.0108620772172703	-0.00436527250318724	0.00499686731704812	0.00604960639532684	0.0554956514581949	0.00539544646550796	0.0301137380440472	-0.0154690832073124	0.0199207365629052	0.0143632854199319	-0.056800922355417	0.0480347412549449	-0.0201603079621206	-0.0373346191251583	-0.00355619819062809	-0.0154303178473525	-0.0205449761164539	-0.0175067631175697	0.0429989298277058	-0.0298932890827849	-0.0258081495856133	0.0041370092917063	-0.00609750788298403	0.073813907214033	0.0134318850354456	-0.0509087945932209	0.0265192249027035	0.0562760126468629	0.00777599473724256	0.0117156599297689	0.000721182230158202	0.0013882643335393	-0.0522829096803448	0.00566379062902031	-0.0156573436319627	-0.0439142415281191	-0.0679122539913358	-0.0699630278262496	-0.0148103799646143	-0.0441147602888174	0.00401211685352942	0.013223273588947	0.0627348333183952	0.0759053168523729
0.0390274962786778	0.022457841307092	-0.0586417087576656	0.0338990359622319	-0.0896122045609448	0.0100191969559791	-0.0674660620775965	0.0792337792656223	0.0439384787619887	0.0162276672925586	-0.0328512605713254	0.00703049889494241	0.0293527647409846	0.00261655563904114	-0.0373208369159591	-0.035558542387926	0.018595028662215	0.037745642710131	-0.0242122287489189	0.00835187433171143	-0.00268401314052416	0.0447932273609032	-0.0326981419349012	-0.036121638097166	0.00921330639939557	-0.0103500940107045	-0.00424770764347568	0.00516263698892976	-0.0286132281167566	0.0209441208113614	-0.0696919165127723	0.0334279331659126	-0.0121890253799186	0.0369136684361125	0.0475437792938219	-0.0360490056305314	0.060369342848867	-0.0239251207977431	-0.0235626827087475	-0.0100191886432161	0.0238898929991819	-0.0158292221135539	-0.0234545229271984	0.0150527127504111	0.00594058104170059	0.00352841142045012	0.0330677705299284	-0.0075798185325486	0.0277955559566214	-0.000430242149748903
0.00764629240151651	-0.0404965244313866	0.0336168437397175	0.0607440867573471	0.00476750842834911	-0.00195920990694495	0.0375647062425591	0.0363870465916915	0.0114720997380911	0.00927172629863889	-0.0276655205204088	0.00261367512675601	0.000937022044739967	-0.0518131342672031	0.00671612460734084	0.00697960231598992	-0.0159238595450348	-0.0314894990920959	0.0242422644945306	0.000251847001650616	0.0063970231988548	0.021085293136006	0.0215202901801605	-0.00473775915594868	-0.0109808736741645	-0.0195541464376437	-0.00120322849098593	0.0464383860307805	0.0100688424887641	-0.0326381405351756	-0.0104930421607621	0.00592809429621245	0.0633147551441537	-0.00743790043525044	-0.0559385603211114	-0.00755080078825729	0.0291337871199517	0.0120865192173065	-0.0173881778443741	0.0101938137657025	-0.0307390891219604	0.00110048648791632	0.0412896681609966	0.0292607764736344	-0.029922771519291	-0.0120588119390311	-0.00811845768640389	0.0282888240701936	-0.0307055632728158	0.01389442461299
0.0344447854663517	0.0505515991039458	0.0180152518633133	0.0377669571827675	0.0159542872229075	0.0577975536866028	-0.124377984461419	0.0618959734093398	-0.0382885359518989	0.0578071413362017	0.00972981362371071	0.00234944321042398	-0.0565786004471084	-0.0255838407074476	-0.040936765662857	0.0454906487980208	0.00745583649148351	-0.140805606046206	0.00199255766297715	0.044049277629539	0.0303174703427252	0.0383017329804381	0.00161650894246679	0.0322694627043003	-0.0198077993326821	-0.000340670293863775	-0.0350729348014835	0.0460400473010475	0.0581969257168542	-0.0357161279412724	0.0274373145597373	-0.053562647402639	-0.00118248803902071	0.0403653780577254	0.0557686766532949	0.0319736344935232	-0.0332544125499501	-0.064438441146976	-0.00382731384704616	0.0066511860133024	-0.0304759501558761	0.00424690029564051	0.0331040512262111	0.00706534636048724	-0.0207865007086383	0.00294175953314349	0.0644586783269355	-0.0379652061851092	-0.0220799010021344	0.0189623512394521
0.00514196791859675	0.0245546021057845	-0.0239734203904045	-0.0180401877320182	-0.0135855466431809	0.0322609951789393	0.0198140177508285	0.0345654466546549	0.0118969666181549	0.0168583940249029	-0.0421494637771884	-0.00216948480525995	-0.0329907497641816	-0.00634946392340596	-0.0156267056073097	-0.00904477237399567	-0.00177750543696172	0.00999759003623472	-0.0344390061675787	-0.0259325498753059	-0.00927997680285405	-0.00678222669603898	-0.000749483108450686	0.0101630203088325	-0.0253947717515679	-0.00844144286718033	-0.033067513389379	0.0124304418626864	-0.0351065832884338	-0.0409008316201835	-0.00723520013638273	-0.00581372855478745	0.034572784821424	-0.0268243695133642	-0.0220095484995518	0.0146187663282294	-0.0239528638362828	0.022671580594404	0.0670080965832352	0.011566983110746	-0.0430517045646568	0.00573663405758095	0.034997872034322	0.0336161138312143	0.011328303016343	-0.0198857433702652	-0.0436972483266768	0.03802425427315	0.000714190204117203	0.0175194813656161
0.0126968023917666	0.0215037243975535	-0.0104520403344241	-0.0165665071870863	0.00373569378827256	-8.97534129020327e-05	0.00231520706673887	-0.010534479186752	-0.0412494211628924	-0.00950090668451469	0.0211759316930965	0.00270683397680748	-0.00305677297374391	-0.0429887989079799	0.0185939815115482	0.0347759311084177	-0.0222265972707493	-0.0228812503220735	-0.00772543668706355	-0.033097774449093	0.0272032281748671	-0.0231863623927783	0.0158012592807727	0.00749914483816308	-0.0114591655725774	-0.0548869437177198	-0.000844303737009343	-0.00977675170306564	0.0554921299123753	-0.0157859121095706	-0.00271885493035825	0.00227282191249158	0.0341641906662018	0.00215525685857643	0.00824236265623124	-0.0281693999824322	-0.0307838769018795	-0.0137605392001326	0.0157146719273669	-0.0479086752632274	0.0297459869017237	-0.00916205072575942	-0.0245388132291647	-0.0337575320323171	-0.0128005792756235	-0.0210824131604803	-0.0230625284010408	0.00501415300689965	0.0142207452663805	-0.0318548352557151
0.00801391629312501	0.0253101682182713	0.00618242044560343	-0.0184643489604617	0.00073698812783053	0.0107129092156571	-0.0135566915352465	0.0196912779109162	-0.0453350767489836	-0.0143765237259725	0.00944305300645162	-0.00377774072306257	-0.00312278215297347	0.0351046414111529	0.0128916685818406	0.00130926743621246	0.0115308265960212	0.0061503815062885	0.00223280673328879	-0.011017580257189	-0.0638788790696721	0.0620862328048202	0.0107373032896116	-0.0061622320881535	0.04990913144894	-0.0305755411671155	0.0142605007431822	-0.00142673551023059	0.0055337917440116	0.00617915936172399	-0.0291930199334019	-0.0223078891324981	0.00843810008274241	-0.027481367827107	0.0253785760338608	-0.0185334455643716	-0.0195531306267439	-0.00398937822923591	0.0150318498325923	0.0075517751858027	-0.0613422447343839	0.0182949622050296	0.0366245728789627	-0.0368617483476301	0.0300221265112919	0.0128883643781545	-0.0292406503532568	0.0120657062627216	-0.023178673190399	0.0289049539395267
0.027206769933207	-0.032639815917961	-0.0591888654822204	-0.033129065909641	0.0689905004493993	-0.00827681989314881	-0.0254574733479787	0.0419000803062783	0.0220505821491412	0.0278424642432311	-0.00315204963203532	0.0169050203358526	-0.00520558495337048	-0.0142791451975668	0.0310805266729188	0.0606060719051795	-0.0136063112631684	-0.0230045621613068	-0.0567866514061613	0.0136964836151413	0.0234129901653439	0.0126959387623037	0.0536974925085157	-0.00645719154563578	-0.0254591764543614	0.0266218087655386	-0.0319178827544675	0.0442941138493401	0.051853156275913	-0.0269182885571758	0.0184943327759178	0.0275274058794017	-0.0251921702088084	0.00309382268340802	0.0372382677633896	-0.0260009869165085	-0.0452800964098444	0.0268199847322228	0.0226099141038137	-0.0493945121041373	-0.0663062897112176	0.002735544521765	-0.00410982964155241	-0.0259911505502955	0.0193261683175428	0.0107487328146559	0.00651318120763593	0.0380677894730936	0.0327820054491	0.00461470519456497
0.0223663939307808	0.0175166725878939	-0.0251110883947805	0.0297986735900676	-0.00468097645106468	0.0113328477341387	0.0228562624870433	0.0522702127098315	-0.0204413700938171	0.00456103158297378	-0.000142014922837215	-0.00574454952082351	0.000634134122308663	0.0347444350243739	-0.0316444565032339	-0.0101244405416324	0.00566821534305505	0.00848220041504774	0.0189783422735277	0.0403891281426182	-0.0421593775348923	-0.0370559805882829	-0.0552060109892406	0.00587492922999098	-0.0147366722868098	-0.0319279902199243	0.0317731022110548	-0.0176542622859323	0.0498738257650198	0.0169428762827394	0.0179030216210559	0.012246135050558	-0.0441003916336968	-0.00259950980901713	-0.0203347041732432	-0.0408766511811505	-0.0921107392137423	-0.0121371142393344	0.0206855477193034	0.0457652159415392	0.0209311577004139	-0.0087219532040019	0.0460855754061024	-0.0183894975320772	0.0286324639951185	0.00976586733215129	0.0226542327322955	0.0157008706216892	-0.0100306442270154	-0.00539500289888052
0.00342440017127463	0.0186246144329956	-0.00198747634800861	-4.46251183970329e-05	-0.00370379757468292	0.0153817019312396	0.0136439866713319	0.008171186591281	0.0231067442218644	0.00317593684322716	1.49399990768994e-05	0.00844784106209142	0.0127495463881837	0.0106495508642015	-0.0185255782176703	-0.0438423886402235	0.001814696072765	-0.0150734627991379	-0.000613079138119043	0.0117619508815101	-0.00468555358043115	0.0151532135227938	0.0211801966546837	0.011453759335303	-0.00346066651575684	0.0272447460376814	0.0164622060927905	0.0040157828265082	0.0189978817756821	0.0099723080931926	-0.0419268044436696	-0.0160752760055106	-0.0119289179623884	-0.0146761528467702	0.0144104216470089	-0.0113112306220917	-0.0343410103234531	-0.00168155593118325	-0.0540192909852978	0.0358332207745228	0.0324751894259426	-0.0185785689996355	0.0222460285299075	-0.0119257288153615	0.0150139044222214	0.0305099907837857	0.0385736693802934	0.00897253451809332	-0.0367082045755059	-0.0204652904704934
0.0166619588970722	-0.0314921992278142	-0.012091436494725	0.0313998099040102	0.0221728473414069	-0.0247970549013456	-0.00871594540959394	-0.00640657616263826	-0.0129187166389729	0.0105140072577386	-0.0129472398711805	-0.0185977483660379	-0.0404966988760793	0.0207426801754099	-0.0354152823411869	-0.0216152971455754	-0.0233153767682415	-0.0555470068514782	-0.0216649092251127	0.0177191730271175	-0.0103884541001614	0.0171604092604312	-0.00155751380479539	-0.022892965957616	0.0518388672757544	-0.00275009045943452	0.0115995987335486	-0.0319921276961183	-0.0152834920617466	-0.0467624646601329	-0.0396343808217492	-0.0119204417344644	-0.016991157403139	-0.0457515913744425	0.028204104829853	0.0255048219033815	-0.0111419990996516	0.0216361996231199	-0.0284221370683259	-0.00174072661132339	-0.00819043403350526	-0.0158309370983114	-0.0194687858747046	0.0197646086919155	0.00296257772597263	-0.0190185090300773	-0.00810441477009283	-0.0129966857298966	0.0255662013079332	0.00328628992840065
0.0260278011835103	0.0237268697940473	-0.0152490115981472	0.000590947880088362	-0.0172974754470387	0.00308222035537381	0.00545611496165462	-0.00019698447973336	0.0670133749385088	0.0193978462423802	-0.0113756972645244	-0.0398662106597677	-0.012148746125396	0.0400620737512963	0.0302563568018393	-0.0163328541015555	-0.0461251419132451	-0.0154809762262587	0.0218550428938868	-0.0105287353050798	-0.0156642715813648	-0.0294495841717669	-0.020525284608457	-0.0133168370673222	-0.0835168866654712	-0.0415066899973405	-0.0242922906896376	-0.00977199276131156	0.0108674253310498	-0.00791275713710378	-0.0314001921330474	-0.000510907602490192	0.0289009167693124	-0.0012068252246107	0.0253758315181717	-0.0136662926526495	0.0374186816477523	0.00386773278133962	0.0221193675082692	-0.011716524941968	0.0163133605831008	0.0224221940688906	-0.00015325858320651	-0.0183457181372057	0.0285463522652341	-0.0194713518630475	-0.027289940460916	0.0415277063497161	0.0265951249290119	-0.0224470945797118
0.0170363189656853	0.0288171662673726	-0.0180181986881007	-0.00298374627181668	0.00412013127952955	0.0157425942294137	0.0337731463792499	-0.0106701515939596	0.0305202507006683	0.0413697828099341	0.0347002430215518	-0.0106773970335203	0.0162982569346829	-0.0131175171302451	0.000784186524684692	-0.000709614807948452	-0.0409127871799024	0.00617757288466074	-0.0124146746872315	-0.0119746780641471	-0.0542357122737944	-0.0265734002106126	-0.0257009266266485	-0.0262010002846557	0.00984945860394265	-0.0180540576714667	0.00565468543147415	0.00386792962230778	-0.0205176417331689	-0.00402139984906745	0.0359348390489546	0.0523980041345687	-0.00689998650013985	-0.0134005576267148	-0.0346713370522674	-0.017118874539631	-0.0134279442637502	0.00430242597073228	-0.0313341775708543	-0.0424236253525841	-0.0103985719218899	-0.00402804462119614	-0.0367390519666647	0.0340934490426765	-0.0386589721475621	0.0161222886214318	0.0224433671313776	-0.0230898271804519	0.00917663805889924	0.00367891667880655
-0.00281318483129374	0.0502267897823937	0.000380871832647044	-0.0181071887473516	0.0414715944247414	-0.00545383145718376	0.0315660356687848	0.042143369222291	0.000125131943977402	0.0331879939032748	-0.00022835114469359	-0.03114872261426	0.0106155525570134	-0.0585685399188351	-0.0197686465042922	0.015799242570081	-0.0293329171446487	-0.0425150209168271	0.00343724918871243	-0.0126040986368752	0.0654298804875099	0.0139930576384767	-0.00374091913532223	-0.00429007105078532	-0.0447212668025067	-0.0101115927726681	-0.0917121030363947	-0.00711491488091864	0.0718509586761424	-0.0168433978917164	0.000387359948489207	0.00213314445036878	0.040078438227859	-0.015489597182975	0.00989894765246971	0.00532008548127988	-0.0248744545078772	0.0352704068899263	-0.0573927919498759	-0.00735870597649544	-0.0381394181250568	0.021021304388767	0.0079856139619685	0.00609609710495262	0.00754743259748505	0.0261203210265235	0.00295730400857048	0.000218515062940375	0.0124921878432233	-0.013940474372532
-6.09430010644125e-05	0.0142599085672855	-0.0178733588504137	-0.0037047329420603	0.0037990957057017	0.0108007032751041	0.023822636154272	-0.00637822459728936	-0.00876907028476058	0.0100039940000517	0.0213895351649659	-0.00826604157967517	-0.00875327113583329	-0.0198614101057268	0.0586600022038872	0.0285345411816688	0.0101294343924695	-0.0515330029541351	0.0222327475727466	0.0113238107619003	0.0568393937315396	-0.000707285463025144	0.0128089905015426	0.0405199420925764	0.00224202196020033	-0.0104310638968569	-0.05765735382907	-0.0940682705752242	-0.0102996141022337	0.0546923015052997	0.0432280091223496	-0.0502062185484637	-0.00117245373350654	0.0353683092971733	-0.027573023075802	0.0131630027022718	-0.0242340333581092	0.000201212723715439	0.000743657368603844	-0.053700828543244	-0.0228577553270325	-0.00186354052642868	0.00813860386139257	-0.0336008937424789	0.0148091995806882	0.0502151391180246	0.00608128070775894	0.037061264505699	0.000685438832122607	-0.00980263037387818
0.0634509049374024	-0.0614482894532729	0.00544082496145552	-0.0437234514679906	0.00482315952256985	0.0154940602537032	0.0109898881204816	0.035340817253086	-0.0209498919397308	-0.0317774029949254	-0.0101008284211046	0.0500355412053492	-0.0194536969805223	-0.0252182963973155	-0.0150727282046277	0.00662420784398991	0.0175988537794978	0.0146067211644299	0.00411836449617185	-0.00527734294173918	-0.00911793250617982	-0.0177392593118024	-0.0145266913496696	-0.0253279201354253	-0.00933704574038698	-0.0276774207259333	-0.00244365269077803	-0.0123669765331651	0.0335702625199232	0.0421051011212699	0.0427720089549979	0.00948935891735593	-0.0194920625974735	0.0077306253483184	0.00824565032654155	-0.0114024502209773	0.0667885052841424	-0.010128785797822	-0.0382527642471631	0.0252728528039688	-0.0108460794146509	0.00784315247899378	-0.0303335234722961	0.0168108731309603	-0.00337234109542394	-0.0406332784937844	-0.00915409990536649	0.000323815065107816	-6.74663396635685e-08	0.00638727048571994
0.0266181230109973	0.0181665461298375	0.000534757342482211	0.0490019336260905	0.0125471261000286	0.0586903301836148	0.00640279893067615	0.0386504462318144	-0.0458931657391688	0.0235482974137608	0.0161402685623574	-0.00147933197659798	0.0494224987113029	0.0199336605830979	-0.00095973107514001	0.0182936754044369	-0.0224947658056299	-0.00838208789591107	-0.0643593906790012	0.13048306724064	0.00166101616176037	-0.0363640437017299	-0.0418650728489515	-0.0334438988560611	0.0289546348365162	0.00671174220220059	-0.0445920264443071	-0.0707910115031468	-0.0180982973091418	-0.00653883534848597	-0.0266871915466444	-0.0164861060466482	0.0799260746385866	-0.0529480152334954	-0.0451568239861576	0.0656228623842936	-0.0502338445540623	0.0404517853944143	-0.0112768558651644	-0.0359975420785148	-0.0140089094104814	0.0338708273427571	0.0417422683862323	-0.0366537992629302	-0.0167877713069634	0.0471048139285399	0.0486113747028432	-0.030826073788098	0.00214872787862557	0.00575982069890689
0.0316875817334564	-0.00152920703789985	-0.0234467374669796	0.0412817179433143	-0.0420047029883248	0.0288694871348044	0.0943011050475569	-0.0215272006130199	-0.0364142453272161	-0.0225703464009276	0.0105046749283662	-0.0261111848210522	0.0625126269593113	-0.0727984603069463	-0.0089994493470852	0.05936791211705	0.0281080530653423	0.0138283438290317	0.00648045746905287	0.0557156137476105	0.030084402004198	-0.0256766752674392	0.0194169947336165	0.0112426565597585	0.0120497271963125	0.00536908194976172	-0.0348471715930383	0.123693311391779	0.00524328765704525	-0.000335453924279325	-0.0683497692412547	0.00247629038171192	0.00847938984556078	-0.0799381448721008	-0.023229899813728	-0.0419731941623704	0.0254274749579242	-0.0144885246781516	0.00103989210916028	0.0228668541349634	0.0119581491514155	0.0904387569831934	0.0149455648079237	0.00555768239210908	-0.0109659487021099	-0.0416403519921516	-0.0552682827152947	-0.0538269515457712	0.0516439893345415	0.0930392101156832
0.0602140337057887	-0.0349848809884404	0.0655262789982158	-0.0301136496516831	-0.0382086607574339	0.0187580315500197	-0.0237242836816201	0.000729392617727804	0.0143221515854613	-0.00640415000055887	0.0288804609384176	0.0071670658855109	-0.0177733577418703	0.019433872915845	0.00706887141755988	-0.0240249156567737	-0.0323246478656878	-0.0202299534690073	0.0397960935776438	0.00584711357102612	-0.0347270970498443	-0.0156828929182862	-0.00656203855479961	-0.0530484537743897	-0.0262077023261176	0.0100821294448233	-0.0101019180523233	-0.0566148578366549	0.0768320707419964	-0.0322552306141415	0.0609654474128408	0.0257467722769973	0.0353912643346163	-0.00570772843257127	0.0125221437449085	0.00354481592004734	-0.00179808344090281	0.0360913674812015	-0.0140678464440306	0.0101314625566494	0.0372268711730719	-0.00635631491119005	-0.0256155070969887	-0.0321541770628361	-0.0529977417516948	0.0260799455337184	-0.000160401073462125	-0.0433538505604579	0.0133195492159829	-0.0159527741103448
0.0333171157713324	0.0190768317350164	-0.0201659466264509	-0.0123405463616461	-0.00568749237445234	0.0437255735927076	-0.029253252836956	-0.00712804700402162	0.00359351427198981	0.0761999122321393	-0.0429756539620748	-0.0148905851658389	-0.0573701161052605	0.0371148582671675	-0.0154240810003903	0.0409979570642728	-0.0316104187396229	0.007342160998859	-0.0375623775027321	-0.0286680693859443	0.00364844829353456	0.00992879493737868	0.0103695657943636	0.0170018329856756	-0.00180850614090147	0.0106217722742125	0.00324573340173072	-0.00458112120022898	0.00709596677796221	0.00984742652476827	-0.0250865418801324	-0.0123629689405425	-0.0640574976628956	0.0366122412753657	0.00578943926607827	-0.0333972340205727	-0.0040689490566885	-0.0233226569064789	-0.0239337825994244	-0.0218892801628332	0.0223399108408159	0.000121157495386601	-0.00121334788129227	0.0549714474893454	-0.0425036460300321	-0.0445715100704635	0.0215256678454649	-0.0118473141599739	-0.0349393835825022	-0.0214474367663679
0.0546591650719919	-0.0102298680941752	0.045719279903167	-0.0542470178784325	-0.0415837372178919	0.0466990685422429	0.00256404880205332	-0.0183165063228461	-0.0108442180518222	-0.0640902372670663	-0.0423559601117853	-0.0319299238313189	-0.0360232949633851	0.0140339268480514	0.0677875821696404	0.0219441027580927	0.0146539457433978	0.00787522570928673	0.0157573636811183	0.0198893225231634	-0.0185739703570558	0.0553438874532822	-0.00398915851052462	-0.0233622635942918	0.0143571088222916	0.0226755465534304	-0.0495056169752659	0.0268896986856575	0.0311780470851782	0.0776720796180136	0.00272260713744238	0.0159610487030013	-0.0259629771623523	-0.000631579840018564	-0.00766073053151721	0.00821535599898504	0.0299608472495889	0.00188795649523476	0.0281506570662123	0.0327618061726077	0.00589969258143894	-0.00847427167314549	0.0609918475114905	0.0158919420521226	0.0124581749533026	0.0496388022878882	-0.00566147302551118	0.0251244979917721	-0.0129831792133957	0.00205547950920146
0.0055735380681643	0.0130974868581518	0.0119581364999855	0.00776305757605668	0.0141595208024847	-0.0208027272244852	0.0102010504150821	0.0269229721180072	-0.0189380393685751	-0.0638391590146064	0.0275984719216342	0.00147877500337226	0.0223844492548238	0.0109900707200646	0.0182353290761599	-0.0523683409613767	-0.000214002519401882	0.00490449433714652	-0.032764768347016	-0.0184075855631586	-0.0280103455202175	-0.0238771839703563	-0.0176073271911131	0.0270309814737559	0.0172498564889005	-0.00769996034166264	0.00996746139453672	0.023779726672517	0.0810604523078211	0.0283680543391403	0.00134892990483848	-0.059924536353414	-0.0232541529640295	-0.0192724349201371	0.0268450677016199	0.0632588895917195	-0.0133727139705708	-0.0328479306645896	-0.0526334700097471	0.0114377791835193	0.0389186768659419	-0.0132952832935288	-0.060045892047696	0.0072390673668175	-0.0149789992957435	-0.0241837496384598	0.0265971422649552	0.0445375148751835	0.0441111658414189	0.00402718785093023
0.0396209308859147	-0.00847782081855405	0.0414412059256087	0.0147581282584976	-0.0477076476439228	-0.00651615898489497	-0.0656407041562395	-0.100462747402287	-0.0172572409282943	0.00058164882766374	0.0695856308202847	0.0611627759947338	0.0411078823944308	0.0277047761877607	0.00640024557111971	0.0414207595828974	-0.0024752016326685	-0.00927435472220187	9.88385728119952e-05	0.0109155317302459	-0.00264011550317487	0.0107485203667368	-0.00230956039908176	0.000802801052996787	0.0394100530039778	0.0396228815251711	0.0253347712154386	0.00233510390007846	0.00491414178628857	-0.0328495928487459	0.00205653935016368	-0.0157040626212594	0.0120595843291475	-0.0285466448576134	-0.0468157643592285	0.00016443175880229	-0.0354248189099248	-0.00345699665529012	-0.0279241576026276	-0.0229155644227618	-0.0410093477026605	-0.000230751418773867	-0.0281918612980382	0.0450938529281279	0.0108619031747321	-0.00915207598906405	-0.0109428940270063	0.0265556748909185	-0.0198648269042488	-0.0208330872482089
0.0507162077336308	0.0160071829145423	0.021707986346466	-0.0344094065873784	0.0125937360942189	-0.0343922049106075	-0.0154711219415483	0.0363652460111653	0.0392256228805681	0.0586948022056297	-0.00104899249021371	-0.0375592845584487	0.0618237796997408	-0.0213958635494999	-0.00948286752398226	-0.0114360754180305	-0.0551832001255556	-0.00392943028618322	-0.0305542797681308	0.00757059664202608	0.0146159010401497	-0.0268775146785716	-0.0220192562829861	-0.0200777503174702	0.0308257063475333	-0.062006047901431	0.00587324812720058	0.0077050859934016	-0.0208740054479163	0.0106200123180662	-0.0447986365472104	-0.0461705239844095	0.0293198797003188	-0.0316014575371428	0.0717028360993127	0.033150603023848	-0.0141481670122993	0.0367493016235038	-0.00510716090109199	0.0487152420751454	0.00885873429776784	0.00752528166275463	-0.0193354391574143	0.015583827771394	-0.0542474770208001	0.0439865290012635	0.0510149873768203	-0.00933889411357715	0.0250085666039577	-0.0211548817637655
0.0510301750118728	-0.00331890523500337	0.00512461162416734	-0.0142586509816316	0.0151167381272542	0.00278231768004512	-0.0241404067598016	0.00532554684272279	0.0254357827006649	0.00891474372570408	-0.00559948668129808	-0.00176298407473488	0.0421809488618067	-0.0408614541288026	-0.0176487762572826	0.0290993856371301	-0.0318876669598421	-0.0190618086268754	0.0219138679124012	-0.0329235978877103	-0.0570266261954812	0.030434248467533	-0.00663875774201793	0.0260435094351849	0.00850250214380617	-0.0190360082465374	0.00637997384785825	-0.0109143394501591	0.0249668568742649	-0.0828756479737565	-0.0449765425852869	-0.0446068536639205	-0.00645692826667466	0.00238828998513093	0.029498703881392	-0.00216240331469955	-0.00857670010619093	0.0257939989763539	-0.00374063158880114	0.0406106291411294	-0.0508835596214479	0.0419147321135572	-0.0711118584433407	0.0410742744964904	0.0213331901316098	0.00941118998887286	-0.0313585530321549	0.0297631979722817	0.0053382774379133	-0.00365831887291957
0.045315276633175	0.000142043451320553	0.0148214814918911	-0.019143790383085	0.0116696185735306	0.012076933718672	-0.00321375215777511	-0.0384738421134041	0.0174616807381994	0.0119401208764532	-0.0274228155698144	0.00536715345834359	0.0554172811852529	-0.0850140808724788	0.0180278274361822	0.00549059750713655	0.0105334592557751	0.0156869105476502	0.0338806320367983	-0.0402006938362541	-0.0190923518598492	-0.0541204841223636	0.0226243442925308	-0.038078197445434	-0.0238861790536919	0.0231276273760877	0.0155893267932077	0.0627555165692578	-0.022417102120694	0.0186279196611411	0.00894344095510812	0.0352431489596788	-0.0049939333947926	-0.030315642622505	0.00446037888795734	-0.00261555615737123	0.0163648371483392	-0.0279997446220621	-0.0331245278937103	0.0183775512357287	0.0211584111046789	-0.013251381277702	0.0314195259147613	0.00711324800179516	-0.0441673857973555	-0.00174495130576928	0.0105101474269534	0.0175878330666145	0.0224164713946199	0.0325709265275572
0.0207528197768229	0.0214660951527487	0.0143061576451462	0.0184838904219656	-0.00812967953033997	-0.0178768120104813	-0.0351642317315939	-0.00696551814670388	-0.0313497143739213	-0.0389184578428234	0.0145004496772614	-0.0305276857104644	-0.00993351876520478	0.0152668283508003	-0.0637502215972372	0.049442918522576	0.0260168122320825	0.0360461404199419	-0.0176803210572662	-0.0204042030998477	0.0137163267169847	0.00974865876270571	0.00480923614388039	0.00483839620246773	-0.00735976003107148	0.038382560048561	0.0101935080916508	-0.0502161665657257	-0.0326667965874009	0.00404555906350992	0.00294946622729754	0.0269495090059912	-0.0561222476038506	-0.00779769199559148	0.00842810412776284	-0.0314674233873812	-0.0105650409353001	0.0173159837043655	0.0376033691900637	0.0217864601126601	-0.0161568731206269	0.00352909241477838	0.00179751939341585	0.0115902071617888	0.0371236596220096	0.00103057579130542	-0.0112194722997825	0.0227290296641233	-0.0650829705536572	-0.00446948323929325
0.0499155347091594	0.0033539569402047	0.0344546855579973	-0.0557987808380156	-0.0455783655120938	0.007862432189031	0.0099194699325732	0.0378157644019297	0.0433500053447266	-0.0179175142558879	-0.0285489873573445	-0.0219154427487245	0.0492124995184852	0.000547285071733832	0.0105764406837422	0.0740500624058281	-0.0307177469090488	0.0416903943106714	0.0286455742449323	-0.0135852726905777	-0.0395713376238893	0.0120044052915258	0.00485085226118683	-0.0120194286361877	-0.0658436580094365	-0.0336705741430626	0.0119396809757036	-0.0332897726868522	-0.0126601879714022	0.0493421785905059	-0.0114782081830279	-0.0304665234775936	0.031940837836911	0.0146709407995286	-0.0111081237467519	0.0500343686877703	-0.00263339411613364	-0.00410948130612736	-0.0141026272902028	0.0317956901102059	0.03062115458843	-0.0204270147648806	-0.0605762514886278	0.0019633989784985	-0.0694369100383685	0.0476071721579824	-0.0163036237906899	0.00314323380478496	0.0265915192762558	-0.0285108477950676
-0.0076657673722906	0.0521362699004136	-0.0154684885273289	-0.0161597760131066	0.0458707199798915	-0.0119583486520308	0.0667993408560318	0.00568954429765488	-0.001745326163192	0.00589960116255649	-0.00328322685794253	-0.0389771291929339	-0.0239404379422772	-0.0306687660250253	0.0480674449371486	0.0310128309739676	-0.0438490960741286	-0.0144405175362704	-0.00898319590854292	0.0111169602092734	0.0224330481805809	-0.00557741033898738	0.00605184777071197	0.023936539687105	0.0393572749073731	0.0201090056644292	-0.0133643996853847	-0.025770004093185	0.0207386762130746	-0.0141876207350538	-0.0135588728415852	-0.00522032282884275	0.0411836734888702	-0.0152679580566293	0.00217709340078458	0.0366164802743832	0.0286659841198643	-0.0104935215089904	-0.0201148068748813	0.0659671003083372	0.0372647477983293	-0.00205785489758101	-0.032752384558846	0.0618083614061114	-0.00307763469168984	0.0818215816889022	-0.0274663295171123	-0.0166206232164081	0.0188568445288567	-0.0238398089085886
0.004957640195448	0.00820132826652599	-0.0283360458259586	-0.00715253298134783	0.00526514283731272	0.0324333347496362	0.0660660871302998	-0.0144532766430678	-0.0280147539947735	-0.0331234122540297	0.0270388839935424	0.0388503194084242	0.0124414238393424	-0.00720599295457959	-0.0197456727294139	-0.043194453644305	-0.0182606860904519	-0.0284159139101931	0.0638749652980369	0.054783960038373	0.0541193285745343	-0.0146543034651828	0.0145373255724554	0.032436666227627	-0.018506891850837	-0.000962280555984259	-0.0263458140823724	0.0104917048418177	0.0228135067376063	0.0207338067871816	-0.0015468529860458	-0.0495746966144383	0.017955041825543	-0.0291515106626027	0.0339909604167534	0.0110747296328337	-0.0185891038930236	0.0799318780565876	0.0379041230913093	-0.0284575490760313	-0.0191743881114143	0.013772336872067	0.0337578502457641	-0.0110162736905628	-0.0167870156863458	0.00443154944521674	0.0101247182164159	0.0281071865677684	-0.0792760261899756	0.0254043275733887
0.0158033601074135	0.0130567779835113	0.027622694029725	0.0372157744886284	-0.00222370111147526	0.000493514266630586	0.0487780001422892	-0.0221098637880618	0.0170296503581088	0.0436181167222643	-0.0219976644154006	-0.0051517812856392	0.000345370188239407	0.0202944335818247	-0.0529966500472037	0.00271284421419785	-0.0271415964520717	-0.0255502114734033	-0.00286513177905633	-0.0085593765658867	0.00469165018436103	0.0192916212082857	-0.00263271395289378	-0.0116055368822853	0.0321944183178864	-0.0415746416339339	-0.00681468254274079	-0.00561666233913131	0.0966374722154893	0.00369793945514119	0.00345649150172734	-0.0233782109674894	0.00534963498655921	0.0214288118253402	-0.00543897897144041	-0.00157019188066649	-0.0157801156315621	-0.0014334694322073	-0.020312867715529	-0.0421260958799602	0.0102308915970155	-0.0123393622530695	-0.0249668415817903	0.0277879295976393	0.0314445799722821	-0.00550532426751341	0.0451120193170736	-0.00943839946633417	-0.0145894946000213	-0.0114413603811918
0.0241539855251038	0.0503200256194639	0.00408191686939011	0.042410647881291	0.0528091603668619	0.0356688815795072	0.0525317061755108	0.0608859882040974	-0.0137582376495038	0.00449883890471751	-0.0279389479028368	-0.0326291114656677	0.0641913575941812	-0.0183628382283361	0.00267286013374624	-0.00270732297771088	-0.0475691878699143	0.00254466709961485	0.0330533525799102	0.0106063211468858	0.0104355831587237	-0.0322704535107378	-0.0277489580325084	-0.00710226003061675	-0.00594528635977552	-0.0227537483072519	-0.038957276034332	0.00156261405835979	-0.0107349154392584	-0.00746051661776358	-0.0339726823877358	0.0167272079392082	-0.0420589402084305	0.0123573535943618	0.0115120667774138	-0.0181644315665483	-0.019935557631581	0.0637287374759091	-0.0218654786201126	-0.0587630150898793	-0.0328992882225509	-0.0145787757703523	-0.0178012844029068	-0.00113815126595456	-0.012109346215435	0.0142381566184921	0.00648211789144793	-0.00889153644851333	-0.0188741979961786	0.05718908781525
0.00666847709037259	0.0309532796692597	-0.0299984620569938	-0.00570453538450852	0.027923407711043	-0.00832309499496258	0.0113592473150813	0.0214971157591678	0.00374825690262014	0.0359325833776913	0.0231803840657169	0.041979010464039	0.00332429220916352	-0.000240323975436471	-0.000921199608632593	-0.00364182754441364	0.0106510422199685	0.000589639442673083	0.0416954525005987	-0.00405818131145728	-0.0389159624364353	0.0182135248875302	0.00130875038423247	0.0547773226735929	-0.0269958944846101	-0.00304197980183433	0.0428912338204748	-0.018968660172127	-0.0112037702110697	0.00673781437466389	0.00182961538064143	0.0329661784231144	-0.0203771758377409	0.00599021615809571	0.00843761227478575	0.0133092715192513	0.032826119769896	0.02616859165876	-0.00400194932379872	-0.0443826839717059	-0.0200787559731718	0.013030885124952	-0.0127459971807071	-0.00555754730886029	-0.0428689810851053	0.0455177759074751	0.00283227045694935	-0.0337295624295629	-0.0144557615527139	0.00854787106503785
0.00245912984966816	0.0129786169586703	0.000284164415965409	0.00427191195913356	0.0333228906499288	-0.0255975624135242	0.0274107945216456	0.0205664952647182	-0.0278616602750347	-0.0130523978710187	-0.0218322314193059	0.0061083592643183	-0.0026872052268549	-0.0011696909067862	0.00898674584570997	-0.0178206673523852	0.0202489681879469	0.00717362467434597	0.0328117496544957	0.0120367979806753	-0.0280253007301963	-0.0111657695756275	0.00963982672212916	0.0120817559598179	0.00237207540021594	0.0155582957256925	-0.00129077853272227	-0.0356162729010478	0.0260594160576038	0.0309749424878036	-0.0295989292118517	-0.0108433930060951	0.016613230521429	0.0229120432675621	0.00293571685401786	0.00422196822909851	-0.00523593328208314	0.0160626288811651	0.0109982709964637	-0.0120167103118037	-0.0704815548504032	0.0194455704500619	-0.0151184708095097	0.0238812314860285	-0.0113190071984036	-0.0154997331681992	0.0320419062332428	0.019262174721749	0.0230236735159412	-0.00352108412503299
0.0058093883471321	0.00958728509567353	0.00372469662129122	0.0230447692240094	0.00284711024656293	0.0106604969742769	0.0188522854987738	0.0267910696694252	0.0107911755635889	0.00937927244819961	0.0169909084198394	0.0345221299957571	0.00746178060246372	-0.00134198794367816	-0.030135328602601	0.0207287613967595	-0.0153467757805702	0.00893751549218777	0.0376951700993138	0.00619267657536955	0.0425125556343312	0.0350255174341138	-0.0211412512602809	0.00727986289563172	-0.0307522296844248	0.0368634383913898	-0.00359053257513451	0.0299698546894108	-0.0180559340465392	-0.0127389921949383	0.0116929797311461	-0.00141757880481203	0.0679447407475083	0.00310225150829011	-0.0261537593649386	0.0519377672662428	-0.0157288845198655	-0.0300740493261245	-0.0682676338493588	0.0172254154014242	-0.0021766452149472	-0.0370300786989892	0.00747128194646477	0.00539028226009418	0.0225038738513388	0.0278793091505174	-0.026712316548768	0.022568832963237	0.0136939071089354	0.0026473071596114
0.0157670410197128	0.013218669661334	0.0111851671089027	0.0219626721192111	0.000662280027402174	0.061881002640551	-0.000589587020187841	-0.0169107257599685	0.00948979703875461	-0.0391633061717783	-0.0165967728438671	-0.0271064697658334	0.0170562299408361	-0.0778569567822105	0.0502602257279291	0.0274691919339731	-0.014589718544538	-0.0297997324881636	0.0400912904749555	-0.0390766160403396	-0.0237630525298824	0.0137610463118217	-0.0290656538218738	-0.0558777165737174	0.0052676093893538	-0.0494743552283788	0.00109870194757326	0.00497540667497914	0.000715805788346101	0.0198011684400526	0.0137576168952248	0.0283114090472064	0.0124928858347802	-0.050455583297555	0.0199298447652109	-0.010728039186612	-0.0111956824205855	0.0114774622427657	0.0288687746302156	0.0478607631693714	0.0111166640138633	0.039490524580483	0.00889432331243273	-0.0042334399764548	-0.0173397488325031	0.0101582385810297	-0.0109741600231431	0.0339989223616691	-0.035641687932185	0.0227994203472233
0.00769309651892185	0.0287700144338814	-0.00224862592649833	0.0235061972594759	0.0330230481863467	-0.00216950730746327	0.0643496516259444	0.00605988956019408	-0.0243811348238049	0.0125905590440127	-0.0100754934190793	-0.0141870521172143	0.0296160801141398	0.0246034007101155	-0.0239861819712484	0.0188470291199985	0.0347566858554719	0.0266922558099119	-0.0132224324496288	0.0413982403994792	-0.0455148333262672	-0.0773101099779956	-0.00592666682349735	0.026330807295737	0.0176594862134078	0.0535541051946484	0.00611562116386226	-0.00898682394394401	-0.0364079122627663	0.0177184562344165	0.00354713170781067	-0.0364171986918741	0.0155667590115941	0.0176188642519228	-0.0220676817756667	-0.00786645229810045	0.0254991040760055	-0.00409440115608662	-0.0223970882519997	0.0300660194571451	0.0219070456400518	0.0115385238327814	0.034553854404136	-0.0248707486905091	-0.0242565149689628	0.0107063484701586	-0.00451967753013911	0.00130544298266526	0.00374294294968361	-0.025749716169987
0.0162446692597379	0.0187551268210991	-0.0108789924552836	-0.0126848545366774	0.0249767021988785	-0.017883642207097	0.0129246216814318	0.0162652199535143	0.016939170861409	0.041294668601662	0.0318256980337752	-0.0136511399085149	-0.000615666402312947	0.0513656150954548	-0.0109817995055927	-0.01231843726427	-0.0403034341414033	0.0296288980564645	-0.00455902048696686	0.0190093823712226	-0.0277673221030606	0.0191021933973959	0.0213109285102067	-0.04247208862951	-0.0666734106819323	0.022952519209692	-0.027173647482378	-0.0236504190016134	0.0484964329405436	0.00792453235751475	0.0676997639837432	0.0610641224596365	-0.0195374649837405	0.0115726623178857	-0.0323113061369058	0.0128261618331691	0.0338114324364066	0.0446411545163709	0.00349705291339014	-0.013526238932559	-0.0354589165381069	0.0155870245788066	0.0690254106983478	-0.00383160672256559	-0.0151950328386162	0.00450258361640406	0.0366610680794404	-0.00578144010558941	0.0580928733724213	-0.0036093314275725
0.0347344582494603	-0.0187366119550144	-0.0532345402110982	-0.0142168365285403	0.0401713768661139	0.0297834197923251	0.00492907603632642	0.0529077451315262	0.0441947837802183	0.0550777013106609	-0.0126899114082594	-0.00622168970247573	-0.0244244971272634	-0.0474790041998865	-0.0657334947760567	0.0112428455759724	0.0454970310843979	0.0166665190588224	-0.0156127602131537	0.0135337942330466	-0.00704121536700904	-0.0280839522541182	-0.00302343836233267	0.0119748853936916	0.00180429150345954	0.00576607031914762	0.000478871924881462	-0.0126137281425345	-0.0552382506608969	0.0507986430741023	0.0325734459297508	0.00136767239838133	-0.0221845420977795	0.0162358081693012	-0.0315631579148016	-0.00347775676399348	-0.00747065496690446	-0.00916251316492987	0.0530761217235222	-0.0139092592965265	-0.0134713485764805	0.041454453656651	0.008571620585085	-0.0206041950352666	0.00315943995570675	-0.0278482011254608	-0.0163112678115325	-0.00104782475118637	0.00214998949279089	0.0159011454542767
0.0122139452542478	0.032890402205336	-0.00182139405057073	-0.0107678659761352	0.028580600259177	-0.0411131431983359	0.0207510759533121	-0.00418588203734294	-0.0331925981898554	-0.0047257149556269	0.0185533623098899	-0.0560426741483626	0.00990143769853864	-0.0225637934477405	0.0357902226255388	0.0342907470268094	-0.00948004689333976	0.0276558729611499	0.0269350085479197	7.99151906441392e-05	-0.0359647490068502	0.0364580863961307	0.0259559116415974	0.0121076517773128	-0.0163397641385722	0.0277822790855141	-0.067073308355198	0.0132050438739842	0.0212014830169172	0.0200856502737518	-0.0282220565031128	-0.0292228594796491	0.0232761303670447	0.00920841667558717	-0.00982079450378741	0.00722512644678925	0.00584343660293398	0.0199355957116877	-0.0150072251421082	0.0105118656298745	-0.0563930822194369	0.0182699015864972	-0.0775485184154462	0.0495907213609308	0.0221336809332297	-0.0234397323301957	0.0292008034810651	0.0221794885108493	-0.00841116837595803	-0.0116040499813881
0.0126307891888503	0.0256238429667339	0.0157034930323757	-0.00037559766716437	0.0145091825053589	-0.024055115032212	-0.01633263011201	-0.0208248013901263	-0.004906792864673	-0.000763288048138569	-0.0156259226823301	0.0291200460964992	-0.000306790255030829	0.00485199325002957	-0.000249113798089536	-0.00556792574847048	5.87464110517282e-05	0.0477438970790222	0.0484290313920103	0.0191797759395502	-0.00739967936516931	-0.0288855338917554	0.00500898414577409	-0.0187358285579938	-0.013318170665939	0.0436987654556125	-0.0352083077562737	-0.0693601529291644	0.0375302614586519	0.0506297212989249	0.0544246415912396	0.0164775240028244	-0.0252409090303799	0.00232767018582042	0.00170313180734275	0.030759402861968	-0.016598075948348	-0.0372946661313248	-0.00898168956223762	-0.0223174307567338	0.0630518778099832	0.0235827693057772	-0.0561790621467771	-0.0262277181274282	0.00385346600956297	-0.00341679925476542	0.014352996282645	0.00605382664563581	-0.0427090750609106	-0.000274349270915171
0.0178757887355965	0.0368408866230234	0.0365453458869053	0.00465260301197997	0.0251133833577885	0.050731285809739	0.0027825543640248	0.00419348461809161	0.0245168688094342	-0.0246844430943188	0.00486513821252602	0.0224184194836812	0.016567173071689	0.00119376686155102	-0.0353931345220854	0.0393334010470354	0.0587934726317781	-0.0207458369947015	-0.107518900520197	0.0589497538955566	0.00925997088530854	-0.0584865430305938	0.0498846053061844	0.0115286121777154	-0.0274843766354132	0.00345335453088194	-0.0130186439851082	0.000667648465246253	-0.0128382957825225	0.0103288245767828	-0.0349794843688458	-0.00760098075133291	0.00977122791098805	-0.0074826065163161	-0.0293853384185626	-0.00415522185473968	-0.0460311944808859	-0.0674407041992559	-0.0326152885739967	-0.0422030668485943	0.00786074823511247	0.141475486674551	0.0457918737776322	-0.0316622828796817	-0.00971030769449305	0.00391018373742194	0.0176039990008729	0.0171153673384325	0.0129072078796023	-0.0209084536780753
0.0169710735743379	-0.0126123517250024	0.00251573808232739	0.000259877458467351	0.000368965513761046	-0.0136679625374825	0.0469335612985677	-0.0521338432877071	0.0200563926416137	-0.0136590046804058	0.0672670635857477	0.0184631403214206	-0.0427194821237345	0.0178488912927742	0.0175967414667541	-0.00615147727714159	0.0370474161762216	0.0058939036942731	-0.0340238525404342	-0.0368029433880025	0.0450853648464068	-0.00843005915938057	0.0139443101224043	0.0228689351669745	-0.0524496841425417	0.0172797289545023	-0.00863960236447067	-0.0311354022770931	0.0236418695448362	-0.0480961475742524	-0.0239914933146868	-0.000670563494915046	-0.0169582991684758	-0.0328973832132878	-0.0493935508116015	-0.0263686290987561	0.0418341300451053	0.0487401351094394	0.0244798034189913	0.0097414463045841	0.0184999611719791	-0.0693443569432494	0.0279369479217151	0.00359393299688251	0.0403992432275428	-0.015192318230902	-0.0179178665318293	0.014732237464461	0.0243225993307544	-0.011682350525728
0.0284801897878178	0.0319807982662799	0.0291589097673226	-0.0271337828129609	0.007367151268408	0.0190784625727043	0.063582919755895	-0.0436360236524677	-0.00677879108119158	-0.0150686318043598	0.056457069836701	0.0176010045082612	0.0326703806734199	-0.0287893632928676	0.00136582456313708	-0.0120345379665694	-0.00909313803488599	-0.00562724315915857	0.0038879977621092	-0.00566176612043624	-0.000734877471095405	0.00791869400373253	0.0262150537369349	-0.0749200792325483	-0.0414162083730794	0.00347660362941241	-0.0495639878427265	0.0376819744870501	-0.00313501143775222	-0.013615980900682	0.0273076312307444	0.0257555292866865	-0.0154918797824628	-0.0240871004149302	0.0150604538648	0.0291194251690969	-0.00477691094141466	0.0113702842036263	-0.0416557701583815	0.0578002151384007	-0.0201711329109695	-0.0354464749580223	-0.0509352369453084	0.0331742243143138	-0.0124604238396806	-0.0177048034568513	0.0335861138262399	0.0225007910909979	0.0150853426452969	0.0464665184027159
0.00952346377984918	0.00246786432799694	-0.000258028626522671	0.015597165866535	-0.00674365459482622	-0.0118572653730509	0.0368043644635608	0.0314950630559651	0.0416023446938742	-0.00646318476910849	-0.00526843460232997	-0.0301850769297709	0.0494005107312783	0.0152672121746799	0.056742862314438	0.0339675382470488	-0.00526480873312178	0.0325299981322492	0.0119238258562091	-0.0388099219834516	-0.0335176136564646	0.0165878361955429	-0.0241237848568759	0.0330679255379524	0.02784895260974	0.0590229554212126	-0.0375407382721095	-0.0188651748652485	0.0240811635148133	0.0241448727477167	0.0480982425709919	-0.047349686635638	0.00782640994813303	-0.0206272328121376	-0.0555349954451363	0.0210664938441725	0.00138909204128174	0.0155234305669375	0.00476370728635319	-0.00835070642481266	0.0247438032049941	0.0511775410612812	-0.00196688560138542	-0.0219622957995743	0.0174922833755111	0.00242072221706136	-0.0307085068256451	0.048627110774469	-0.00325002539226947	-0.0240890623425893
0.00730209754053985	-0.0101758172182333	-0.00113148085835646	0.0269129015095972	0.0240424553724353	-0.0394126229342173	0.034845675100882	-0.0205331475564187	0.00271003205823586	0.027677368898445	-0.0218112688202155	-0.0445663310962981	0.0135933088437398	0.0215769038348052	-0.0104788926816737	-0.0184534480390887	-0.0574663689760715	0.00256172300358358	0.00524796287960105	-0.00212076466967902	-0.0368721896450211	0.0322097836201738	0.0504914656082504	-0.0407273623782637	-0.0252687550615745	0.00319204721309118	-0.0295143766905982	0.00439212202994946	-0.0113352205890734	0.0128109514919022	0.0425627711067547	0.0354689566460136	0.0303873454857625	0.00160774458350601	0.00370467038084521	-0.00386484216192375	0.00789536001041884	0.0200494200007656	0.00944831991320873	-0.0366699416405679	-0.00743519238688434	0.0027221175724508	0.0561227732330705	0.0252520124042722	0.00107112731862165	0.00824912426583116	0.0572246896261274	0.000736151968282512	0.0346500254765049	0.000861160049109832
0.0080690042474986	0.0166562170209803	-0.0117753530546327	0.0233738493650556	0.00591871160153848	0.00373618210778959	0.0231768898354502	-0.0356557578114522	-0.0310858437432426	0.0157075153184064	-0.0339265007302382	-0.0174995215728284	0.0433975698328366	-0.0177321101568928	-0.0121858216094047	0.0145836818679064	0.0263726926360091	0.0165063045592911	0.0144797542771312	0.0115732207466457	-0.0252669533366758	0.00837025099120921	0.0243510042234985	0.0079120721128304	-0.010328140228425	-0.031212727230569	-0.0209949415961569	0.00505893232213821	0.0067348445153901	-0.0391676372950393	0.00359979507472049	-0.0596189584723247	0.0120253788312286	-0.0373285327461255	-0.0672771526973725	0.00834820828964757	0.0468017129538395	0.0347319572707232	-0.0579288318901165	0.0893723077218797	0.0377197613458257	0.00420667226947093	0.0657889189177988	-0.0200991465834129	0.00377369529198818	0.0191639205602925	0.00150743739689419	0.0154134658436104	0.0171294493598489	-0.0200496972560201
0.015326444662115	0.0290391648648076	-0.0110347081486175	-3.47947878929902e-05	-0.0227793604339821	-0.00224310987144112	-0.00300421001567641	-0.0415438364428883	0.0298809088495834	-0.00197058384817844	0.0609115817729654	0.0535303692493178	0.0250515975135865	0.0596550735036732	-0.0164325584588365	-0.02925809835648	0.0104693729833845	-0.00589250507546559	-0.0278510778025292	-0.0408575582113271	-0.0281913451652126	0.0135913473636706	-0.00300091360480665	0.0353190214912035	0.0650046672848013	0.0191277071009893	-0.0157418968095163	0.00378810713949138	-0.0076800700949084	0.0243385480257702	-0.0231361547720199	-0.00155617391552457	0.0176184524167541	-0.00222984266012653	-0.00367637448830464	-0.0102761042793214	-0.0340288396181544	0.0023458561918526	0.0189973453134069	0.000154256858603096	0.0203370915102965	0.0289062464709533	0.033708420136867	0.0800484114749562	-0.0663801679227135	0.0124985522484063	-0.0408753717513283	0.00117249574130313	0.0461527812535867	0.00663887645940595
0.0204728003677398	0.00813324627641051	-0.0350406384507293	0.0263804184195512	0.0123974845042037	0.0361379623028856	0.0175245489342174	0.0377571028042543	-0.00992361020007852	0.0281461975046855	0.044285328999174	-0.0301361079578263	-0.0194035818028605	-0.00680608667681436	0.0012488859798135	-0.0124911533107382	0.00175989734625929	0.0276141683724833	0.000847562110041308	0.0253042517514403	0.0142753161447949	-0.0244152375632721	-0.0199579907263054	-0.0128969024710411	0.0370205256298875	-0.0279670159902573	0.00816330147708325	-0.0416898801793434	-0.0223462480190625	0.0191326347838616	-0.0345376091655644	0.0059706641078898	-0.0129788898412163	0.0108620624176655	-0.053504077457751	-0.0182288046593191	-0.0245417969345843	-0.0410732638990382	0.0138045777250497	-0.0354202323134743	0.0174577512818398	0.00925634066275859	-0.00235219467009786	-0.013824500420382	0.0336242213461159	0.0417835267682454	-0.0229457660709685	0.0148575117028896	0.0011328359816518	-0.000452903065350654
0.00471315129596045	-0.000701713957169503	0.0237336248731099	0.0152608862624698	0.00482283207197797	-0.0507495567856206	0.0504164574354549	0.0130893331318748	0.0073102675809532	0.0128361074910952	-0.00930786096173366	-0.0189211599674311	0.0149670181103225	-0.0348094643621567	-0.0353419820219778	0.0173043766762129	-0.0111267044535199	-0.0172895865531367	-0.0206225822040854	-0.0220499220121283	0.00656449549805109	0.0279755121347626	-0.0304517326958171	5.46158406456377e-06	0.0101299372919156	0.0234385504102371	0.0485862594719197	0.0145689943815434	-0.00505271565613129	0.0216109672873889	0.00898398995138751	-0.0205785444703783	0.0137540823373576	-0.0729474649228446	-0.00274808295626156	0.024309041777222	-0.0149307454819326	-0.0412308077868476	0.0269920971988731	-0.0206620832003512	0.00103862351758867	-0.00716360297884538	-0.0857317750703444	0.0179617625787326	0.034014834098037	0.00137589731993132	0.00618135347346846	-0.000797500161568429	0.00399905713630267	-0.0275289383392656
0.0210792866878314	0.0562976420601763	-0.0475468679627456	0.0138869360685453	0.00215760103800079	0.0194110726199122	-0.0386485292101432	0.0515840959971243	-0.0416495540045812	0.0410091994756824	0.0440979266122675	0.00545843125779282	-0.0657335909466339	-0.0504142218084106	0.00886366172092917	0.0350825749172825	0.0376220806286899	-0.0833820361159166	0.00956166719976539	-0.0256090110601593	0.0610217795189294	-0.0649179258802332	0.0898839394513873	0.0772375297657209	-0.0237326398574545	-0.0531672966604821	-0.00698116658507484	-0.0114134643638786	-0.0228448933070815	-0.0488506169697519	-0.0110298347568563	0.0328508536027633	-0.0128989932854968	-0.00598194106899836	0.0750426836614556	-0.0332468940791171	0.0215893126807685	-0.0464885066927799	0.0125588444406176	-0.001282866840417	-0.0405462886392214	-0.0201818898782073	0.0258073891907711	0.0161731894883786	-0.0416035768711288	0.0305330750662558	-0.0122870002535723	-0.0329372531869317	0.00925399677230416	-0.00143633411676089
0.0270075669605079	0.0612338769701116	-0.00487523051095594	0.00916852740425244	0.0211224865522951	0.0362736227702418	0.0101228440700914	0.025282521324003	0.0410339318383112	-0.0220726819466974	0.0296636515291528	0.0176304733443269	-0.0359855102146228	0.0331580784521592	0.00687395772879752	0.0286923484444337	0.037486392413004	-0.0208955943720088	0.0440425041913408	-0.0138491417365736	-0.0475625265898143	0.00159787488357983	-0.0184042235802846	0.0157829796045697	0.00424782809241381	-0.0529521268304176	-0.047213560331866	0.0248177553071359	-0.00193428482539236	0.0158055084555379	0.00528345742081967	-0.0786340414866801	-0.00255345149734328	0.0121917437663195	-0.00468340573043066	0.0357739741553265	0.0137891516828332	0.00831206585786091	0.0319835491899667	-0.0329761349092327	-0.00957711144486448	-0.0801108858826615	-0.00711130395979435	0.0362908391018793	-0.00309886366805122	0.0242905079368023	0.0174640498539658	-0.0234901020480301	-0.0360626641908783	0.00118298765371642
0.029241893126706	0.0557621074359685	-0.0248655607566429	-0.00999890238821816	-0.0415328834675923	-0.000172578405363962	-0.0115860066593715	-0.0353636185336011	0.00626283311162507	0.0250856559880689	0.0623561492332926	0.0728253661820077	-0.0411945612530418	-0.00517546786444422	0.00731913069997159	0.0154402729684989	0.00183323227633786	0.0258821986976115	-0.0322056641999113	0.0013558153733059	0.00231604828072982	0.0499829713700473	-0.00844424396320254	0.0153802372740862	-0.024266133460799	0.00460467959201706	-0.0355571458557236	0.0241471460059081	0.00390820041105993	0.013520974666262	-0.0327220465546065	-0.0355787895628618	-0.0103970190896343	0.0332513949143425	-0.00545846753488132	-0.00712044980697065	0.028957968374438	-0.0206830076049572	0.00413308257003425	0.001292285955595	0.0321372864388477	-0.0234779451436291	-0.0116428843375366	-0.0473321695312317	-0.0322647077906847	0.0148225731472755	0.0322148176928319	-0.0362997196262382	-0.0321409640566872	0.011628142363591
0.0329502131003171	-0.0104886466446462	-0.0349396938010554	0.0169978478466064	-0.0199693359398526	0.00571112437170889	0.000294157538775255	-0.0019398592557984	0.0284346841255103	0.0293179233217722	-0.0263031984575959	0.00497370451523316	-0.0219670915793776	-0.0439307779510969	-0.00515471158800281	-0.0218191553487029	0.00728141656794295	0.000580821301659572	0.0229437828380276	-0.00239280336317043	-0.0311865098943969	0.0108623396801926	0.0411109362078231	-0.0241601002165521	0.0417051863190982	0.00158768160699003	0.00917614056872967	0.00715851909792136	0.0349926618438139	0.00981813389952439	0.0452383450296784	0.0195263855230907	0.00253340363191757	0.054074655659849	-0.0307716820202041	2.88623508644119e-06	-0.0619082825430561	0.034897822384839	0.00359364864448472	0.0269513582932282	-0.0518282607146911	0.0204558543480006	-0.00723635018368381	-0.0629254621934077	-0.0340611833468061	-0.020546651092512	-0.000418013260625808	0.0302246664667105	-0.0476782552483451	-0.0179267901059393
0.0247246795745739	0.0262709164150464	0.0132613846209984	0.018571158305958	0.000638764629709176	-0.0243600784551652	-0.000174061957166191	-0.0141512362614198	0.0485951021833081	-0.00195638624135127	0.013805855001723	0.0211404865990742	-0.0310794322435814	0.0344641658940695	0.0129157016465643	-0.0348297124179884	0.0363305391218112	0.048969406443894	0.0237046489158111	-0.0686919783319477	0.0345603500148333	0.00153028711181573	0.0416485619155078	0.0348634690371541	-0.00930744125732306	-0.00725791935614323	0.0305157531549233	-0.0693217925363138	0.00496891012329399	-0.0146030959868377	0.0182396761043657	-0.0114522913415068	0.0220427235932957	-0.0651428246795838	0.0221270699729195	-0.00135432612289597	0.0120242963672722	-0.0422188526191956	0.00716399752439624	-0.00593382934685748	-0.0276213695108743	0.0500306332592046	-0.000125072173507977	-0.0302901483987206	-0.0174101481934577	-0.0185872314068472	-0.0507576824240547	-0.0282049996478567	0.0385811251106467	-0.0282203812569443
0.0141627630306107	0.0252039338966652	-0.0204093934384949	0.00632358557688015	-0.054365314370646	-0.0448430003314341	-0.00927687183779159	0.00971560107340922	0.0040163722799002	0.0371637485941945	-0.00674672830555479	0.0816502286364737	-0.0206503566001099	-0.023294991091734	0.0119481026572265	-0.0415188763574465	-0.0130193254223244	0.0123398542629794	-0.0113109126896297	-0.070764024212831	-0.0371415319211472	0.0224238076917295	-0.0168899015334229	-0.0429208229807163	-0.0403555293326429	0.0149649057815741	0.00410132022721865	0.03171845449535	-0.0402038897185233	0.0131500947003191	0.0226072541838887	0.0326046330322191	0.0144994814083497	-0.016080058398496	-0.00487409324815668	0.0338889017464934	0.0237954507086204	0.022752005782177	-0.00192307811390816	-0.015416506605264	-0.0170595955598171	-0.011430373633357	0.0163967966597339	-0.0129501633221844	0.0131442356749429	-0.0100319619059919	0.0441236242666099	-0.0896313629983389	-0.0219285499355118	0.0247479660200394
0.0131718059373572	0.0198263870177112	0.008990577068024	-0.00192007609034789	0.0100281997970205	0.0115562907471428	0.00277509193588489	0.0106849071427425	0.0392705064006075	-0.00127380750782709	-0.0263846505219833	0.00924843038999992	0.0253095644005545	-0.0161663408707935	-0.0342813313039557	-0.0567501325321652	-0.0503736821157096	-0.0446252799677035	0.0314132649072663	-0.0168397646310858	0.0270838875474551	-0.0569093992043994	0.0217718777653945	0.0286133414048229	-0.0353788086629516	0.0235927230720813	0.0158010780381329	-0.019605998832196	-0.00219135354134562	0.0189539229982547	0.0161951525114454	-0.0266671917950819	-0.0410314116402126	-0.00286538777058796	0.00512507551508413	0.0205799000403773	0.0543639090414262	0.0350284524663682	0.0496376411022593	0.0274653043920197	0.0311095608562508	-0.00997494594563606	0.00642046593014684	-0.015452215929274	0.000802337373964473	-0.0139756679183614	0.0082168409782678	0.0327084477911379	-0.0215993862695535	0.0338463232503562
0.0082052943073637	0.0101711868819279	0.0273726138040843	0.00829824849609879	0.0251576106710733	0.00756523106008325	-0.000633853270987055	0.0312242172710115	0.0118114471616041	0.0193908294127559	0.0411945749201403	0.0235752971245294	-0.0320536934423199	-0.000921042469709309	-0.00597914929753145	0.00182771414541656	-0.00176083455474863	0.0143591148595861	0.00873357253021997	-0.0402439865210042	-0.018927505279558	0.0168845047498822	0.00742156769267443	-0.0164038784318315	-0.0299503924973494	-0.0583600446201096	-0.039507743533213	0.00362300177355755	0.0265547956560451	0.0256141445708687	-0.0185653785574603	-0.0274044402605058	-0.00282506913976454	-0.0120260862748866	0.0289371801563115	0.0142153014289324	0.00521604087393465	0.0251383758333893	0.024259740052953	0.0316142802628559	0.0147484310189114	0.0188408045580393	-0.00334711347475628	-0.0470487014182543	0.00722394631747045	-0.00242321505055819	0.0107079042106062	0.021533064805402	0.0628752232636235	-0.0194728083501626
0.0330210868770018	0.0103732704158899	-0.0309776319475003	0.0300468589778212	-0.0445272714126634	-0.0589573197852874	-0.0701811059734511	0.0858737584568529	0.0219469908262904	0.00515723061172661	0.0295647990882784	0.0106927849532169	0.0140798809685453	0.00889960689079742	0.00443381291804769	-0.0711574771008854	0.0354188606352342	0.0190592118674522	0.00758405744738285	-0.0234865449188181	0.0109582235234605	-0.00912221964756907	0.0516879465661329	-0.0433046945067311	-0.0317740782007337	-0.0544378135011273	0.0237408374945246	-0.0334914917387428	0.0399981422145569	0.0181464267204073	0.0529539444640765	-0.0600244829745617	-0.0246179995820718	-0.0783738833384544	0.0473734478034211	0.0362473792843543	-0.0166834156159123	0.0191124289916364	-0.0288942680458921	0.0387546162753069	-0.0212308466394678	0.00110580130760606	-0.0206149075234545	0.0107009202199892	-0.0432078581961937	-0.0332128395176577	-0.00404438274664022	-0.0263987659113181	0.0115744836825597	0.0268551932453953
0.058917615981445	-0.0055421035625663	0.0177458874853623	-0.0802052611906351	0.000591632879663794	0.000796236767102776	0.0105352188096263	-0.0129476404661291	-0.0348541320959855	0.0162558659563656	0.0236393737000198	0.028359181912245	0.0143339839773971	0.00609650808938042	-0.0045147955382014	-0.00105027942163195	0.0221259413760688	-0.0833147936674006	0.0302600903214775	-0.0330060640353388	-0.0152857755001547	-0.0189329199235107	-0.00661750493726185	0.0228195484092514	0.0220911348783513	0.0339344968710495	0.041325128463294	-0.0282986165137783	0.0164589193670289	0.0231996369179382	0.0524289071995181	0.0385195849928245	0.0140244847117491	-0.0317871816985756	0.01387675896893	-0.00882174400024972	0.00929052436318511	0.0315122303651406	-0.00887671829205416	0.0226969363044876	0.0356096068958937	0.0116051301556244	-0.0384796211105014	-0.00542129183883173	0.0225148519895893	-0.0246931799445365	-0.0166807751902812	-0.0534939433955424	-0.0324471633842772	-0.0553591331722426
0.00670577533832508	0.0201448952060523	-0.0275817307583242	0.00519338485745881	-0.0303954706113062	-0.00893224007333441	0.00812385600298777	-0.019078142966501	-0.00926618669787753	-0.0379826447690534	0.00362194655369799	-0.0013535656159022	-0.018512411307607	0.0257638622563831	-0.0331857568709747	-0.0485818719847503	-0.0469481869804331	-0.00620165452932226	0.0162183363787587	0.00566635487318408	0.00958927921145777	0.0356592109199131	-0.00371434789804917	-0.027608120713408	0.00204417561835727	0.00217916533990767	-0.0127680415560899	-0.0331105883442269	-0.0373458821057079	0.0528006450695527	0.0273441315714743	-0.00106263393371856	-0.0136425091379738	0.0123479783788343	-0.0351909522254242	-0.0610810504681573	0.0180895721657601	0.0278372395279973	0.0332769324687515	-0.0651913854417818	-0.02568708009474	-0.0418390795773639	0.00815222086701776	-0.0328559847371826	-0.0198805591215159	0.0185753881723194	-0.0429346992222834	-0.00718644473552675	-0.00575928881838338	-0.0190485743688541
0.0107439085469708	0.0500999447933637	0.000579351065422476	-0.0476215501256588	0.0155175020021202	0.0208849522867281	0.0177976776586383	0.0180902007119117	0.0101679224676668	0.0373876067312118	0.0188526320133658	-0.0204485212179558	-0.0514716554343799	-0.000462498499223181	-0.0154854108179412	-0.00518920148237067	-0.0120216290509649	-0.0332901666407921	-0.0397010791077605	0.009032017765046	0.014084125712478	0.036523798804389	-0.00525034234194832	0.00913262458865163	-0.00766341323042081	-0.00094993733117047	0.00219042675063422	-0.0198752537492841	0.00868681013070994	-0.0449608114142705	0.00960842811709379	0.0176668156770258	-0.00346626104643415	0.00650082568159109	-0.0324023350442653	0.0373449872202792	0.0233735944111764	-0.00513120683868138	0.00930283780329691	0.00547210993005831	-0.0206455140767166	0.0242397717714958	-0.00907109317548067	0.0140623423336961	0.00931389039082448	-0.0218759041789653	-0.016735606902232	-0.0145047630013694	0.0326970760653063	-0.0231444888746804
0.0796068245607483	-0.0343599694667699	0.00250751155469609	-0.0263365530601719	0.0159100647070684	-0.0189983774710125	-0.0592948098670384	-0.0397238787756847	-0.0123743740445716	-0.0379871871812221	-0.0523354626280671	-0.0101666495480327	0.0336342634477517	-0.0168250683771253	-0.0132215094085767	-0.0175936986988595	0.00556392915913048	-0.0363078143593333	-0.0122089800238961	3.36238624164517e-06	0.00272014137343316	0.0392434817718953	-0.00246305139233672	0.0273424618922123	-0.0260454550857461	-0.0200782770190284	-0.0772686771846732	0.0287007791611309	0.0260469326558934	-0.0130042197562471	-0.00428213024963559	-0.0451147054496057	0.044763473022387	0.0469801814349256	0.0031000644309688	0.0530193560465757	-0.025867060606965	0.0196691488026501	-0.0319713902058355	0.0232786065048107	0.0445220321237473	-0.0545055007569059	-0.00702176296881793	-0.0150074692655847	-0.00505793166190759	0.0349922725545489	-0.0158261189375237	-0.0419489557181019	0.00442929591026082	-0.0277450380309031
0.00789086065543199	0.0205175787538578	-0.0138620886663755	-0.000687536408821907	0.0258024076943527	0.0116088649492105	0.033480422394319	-0.0475980657256197	-0.0307881056811355	-0.00370178928876727	-0.000957711774456867	-0.0231823392619173	0.0180125489610851	-0.0345681098580686	0.0228464151400648	-0.00313208647688952	0.0104229336734131	0.0252528099839649	-0.0101846346762279	-0.0867882046164479	0.0299360954551548	0.00448972233851214	-0.0082616544585275	0.0132616255408713	0.0285500231690855	-0.0110196780930108	0.00889517177700747	-0.000976196636976144	0.0286491265545794	0.0101264214195831	0.00348585835254452	0.0192663476420718	0.0430724396700292	0.00755527764265266	0.00829452196297245	0.0276951877389855	0.0618165032808536	-0.0367219558499827	0.0453082858780844	0.013594462427046	0.0143944552644178	-0.0184422654324718	0.0234144873557124	0.00861949779360469	0.0149246574114393	0.00910347191045133	0.0189607347494208	0.000958685984969402	0.0255597794626233	-0.00902108899787418
0.0339066556032821	0.0202428170309976	-0.0102746603976261	-0.0386635979855591	0.0128665955637501	-0.00293814121725488	0.030634787557487	-0.0250787863566702	0.0403184391440873	-0.0279201770310472	0.0248587040140342	-0.0237793381180168	-0.00644156036955928	-0.0355547840169566	0.0144828828825889	-0.0162287297947534	0.0204826594421216	-0.0431856050816102	0.00229373591573871	-0.00697327450676455	0.0628146163676386	0.00340497423748113	0.0115650232439943	0.00775585901321951	0.0115600023842637	-0.0777518598461603	0.00565001992063841	0.0253323519286026	0.00132791806439395	6.61454858196624e-05	-0.001882796117342	-0.00236073421401768	-0.0360888517428584	-0.00134881042163971	-0.0130342433148349	-0.0403814646653567	0.0327717368280892	-0.0214551111346931	-0.00819462530891997	-0.00526576659614351	-0.0355052273607169	-0.0108879973722585	-0.0219386564919371	0.0205789746966447	-0.0325240687668201	-0.029831561067526	-0.0291968207307862	-0.000837128814129996	-0.0652059750555019	-7.97490692498051e-06
0.0315311877293886	0.0280324947875352	-0.00754691639032308	0.0155121269811375	-0.00830960941414176	0.0707334590371068	-0.0513836951576463	-0.0337579093133725	-0.0320160279202451	-0.0418755025534577	-0.0123015786746018	-0.035541639533967	-0.0449481451009574	0.0163424638195806	-0.00755628513380522	-0.00983896166679799	0.0383631490771442	-0.059045056628157	-0.0170584124537882	-0.000881551022993437	-0.0016415648014238	0.040901127199923	-0.0412455907845685	0.00697290091415199	-0.0163321102755854	0.0384113994070354	-0.0214391100423027	-0.00788196335511844	0.023022155267582	0.0224645376193814	0.00570411469358457	-0.00745414766691099	0.0415529354427416	0.0132663218571538	0.00824332673692022	-0.00995272414577346	0.0215546486007849	0.03620411444224	0.000597424463382382	0.0473867368531031	0.000593720350259544	0.0159929706009819	0.00951352941195871	-0.00818180896017577	-0.0513674578451882	-0.0150535959819837	0.018764797563595	-0.00596026867807919	0.0312765733028487	-0.032105014316457
0.0130835522640814	0.00479701588421804	-0.0143221771420954	0.00020565924305762	-0.0377039590041961	-0.0361984355362248	-0.0249686115544599	-0.0472630409289292	0.00619944830600455	0.024089173890253	-0.0128633824785219	-0.00244075506463454	0.0433452646068414	-0.021775107432365	0.000178606766600792	-0.0357828759075234	-0.00286171171069558	-0.00153557377322951	-0.024642364959407	-0.0544932167707773	0.00683977867006204	0.0432024010060584	-0.011880868549881	0.0166582607959271	-0.00552850522046844	0.00843241193747898	0.0401861261921942	-0.000463217682068531	-0.0186113868274804	-0.00353800173388094	0.0227601978234905	-0.0089978501370093	-0.00868498779757908	0.046911479481829	0.0325469762821266	0.0241187667376063	-0.0151663325728811	-0.0139303566343934	-0.0045547780457098	-0.0611458937964879	-0.0183536739335116	-0.0170928831384094	-0.040382908341132	-0.0368223521342154	-0.00681767521256612	-0.013531307104379	0.0137778751581201	0.0360921911759647	0.00335016041761527	0.00215265100967078
0.0226202400114114	0.0283588363622101	-0.000789167127170059	0.0032556207799739	-0.00982407628871536	-0.0130473364772588	-0.0242827941799242	-0.016886166053151	-0.00489807724889505	0.0135506754073784	0.0142363557897611	-0.0214586365313622	-0.0188620103883267	0.00125714031298224	-0.00636841509475163	0.0176008377758102	0.0194203875784521	-0.00353852272331675	-0.00582004056453158	-0.0257341002511048	0.0114366189590825	0.0255859379800816	0.0174567714146708	-0.0277342297274693	-0.0164030907099614	-0.00223218798564717	-0.0197240095550012	-0.00182240599757475	0.00940579482557633	-0.0445224869513699	0.0310250955795189	-0.0168817561780387	-0.0302188477964408	-0.00934484356049775	0.0384676400001018	0.0149644875546791	-0.0365357956049811	0.029290758024064	0.00367527441496469	-0.00810407255814208	-0.0526380053717958	-0.0253557035586317	-0.0341064225963497	0.005982765496138	0.00404674151243467	-0.0284931862077083	-0.0260697262311657	0.00812823529790562	-0.0327356302142008	-0.0166599042140454
0.0369503503579574	-0.0569414816705041	0.0321861525181134	-0.00101455933051911	-0.0594221623809037	-0.0380823172112423	0.0567999820883941	0.0336265028685155	-0.0164145956620799	0.014933708890967	-0.0256842895714913	-0.0154697135712723	-0.0131376139082975	0.0206945939407081	-0.0359719264221142	0.035631260598258	0.0545167746316847	-0.0164484187147298	0.0341530430057143	-0.00796765547485221	0.0686393564589743	-0.00624231047990456	-0.064481040966134	-0.0379162752622424	-0.0134611514824751	0.0170603993695201	-0.00373466279683148	-0.0515099134385408	0.0451055287590179	-0.00439899950451889	0.0205611461546018	0.0420067929369117	0.0182846061743002	0.0406101191432122	-0.0483451072206369	0.0136100344663136	-0.0209424809615996	0.0550002337403609	-0.0199302053026369	0.0268885630100894	-0.0394875636993339	-0.00368385780921523	-0.050223324612877	-0.00579350453139903	0.00182735769541098	0.0550961411696684	-0.0214026529608707	0.0138671933977422	-0.00437580583526819	-0.0283492351818305
0.0438932356036106	0.0107171315944012	-0.00602476376539203	0.0373297982784537	-0.0934903810047651	-0.0352131757289373	-0.0289763549475156	0.0677374329729973	0.0309226621583172	-0.0229747801806422	0.0369826129711334	-0.0119604406310148	0.0196008429343476	-0.0399458448576667	0.00643704691097467	0.0400086084832939	-0.0827289102471616	0.0533700995018532	-0.00901850214467484	-0.0275096566069841	-0.0653500737590373	0.0250534736608086	0.0895318598504914	-0.0333084887772883	-0.0168525290711605	-0.0561502705959942	-0.087081151705358	0.0111951923010664	-0.000546427372815377	0.0366868915680188	0.00750001576380803	0.000400648742343419	0.0574166802331971	-0.0274005200574279	0.0312672156100584	0.0382200174515444	0.00842013339605451	0.0330398934766995	-0.085773147259675	0.0584707318534372	0.00449048986807834	-0.0243766198322958	0.0228170051022897	0.0244146866455497	-0.0221199894181959	-0.0401012054664146	0.0152463713334927	-0.0520572051823873	-0.0128638416360375	-0.0224657135187205
0.0124200739851706	0.0250930531687349	-0.0260342669804717	-0.00532799656245286	0.0185112102300652	-0.0338228107542683	0.0212166747376682	-0.00706649725310506	0.0113252015982866	0.00945492339030346	0.0345502816733545	0.0270575627521965	-0.0352718352891911	-0.00624260506556178	0.0221434403407132	0.00853729007109004	-0.00673435368432116	0.0044892052674886	0.00228908854782426	-0.0200092117291163	0.00152394477475153	0.00731444367397503	-0.0134326526972728	-0.00611219117924217	-0.0375405922160437	0.0256920216579789	-0.00853565482417979	0.00051089971365883	0.00841420910199468	-0.00925000368056318	0.0340210438843296	0.0575401951284209	0.00964534177803811	0.0215000347938938	0.0210679819123024	0.00769032143620838	0.00737961050293254	-0.00862084072861093	0.00695654851558193	0.00793194960734735	-0.0352522096654776	0.0383263393417146	-0.0171800734147916	-0.00488169535129266	-0.0089094856110427	0.0220392841499766	-0.0190203753107784	0.0207445677742913	0.0412591429550193	0.00471680633445703
0.0164227242472692	0.0240266633770452	-0.0304898778398778	-0.00390027656420361	0.037029903357881	0.04300415910002	0.0142140282775884	-0.0137908979653288	-0.000190171504522815	-0.0341794597452202	0.0065385791627824	0.0314632724105977	0.023723808075219	0.0280965391163845	-0.0126570896021254	0.00974359939629567	0.00291480696354463	-0.0501928861713831	0.0325406466992715	0.0529408956264275	-0.00367963977393768	0.00100452131004199	-0.0236980651063967	0.0406047964531246	0.0389811058764791	-0.0272111030721399	0.0976976343224894	0.0352948613016541	-0.0345488418840334	-0.00602664462708489	0.0279415018919779	0.0233551656943294	-0.0464461556736263	-0.00453400036076101	-0.0508191183619771	0.00789640971009036	0.0205790717405757	-0.00337429095507074	-0.0454525633459863	-0.0239332101425967	0.0143257477045715	0.114514897929076	-0.0438913611205784	-0.0207455698079616	0.0166364289629238	0.0434220713226545	0.00450191879516572	-0.0368767270376596	-0.0281467753322896	-0.0379945258044102
0.0338944114662065	-0.0326085754021512	0.0820895992967969	0.0882125837367898	-0.0545054717457656	-0.0376462851545061	0.0501153651050976	-0.0144710019492599	0.0112727080923994	0.0382607496306873	0.0459691774296162	-0.00754565420438658	-0.00712529694850057	-0.0508969434064388	-5.95684120269202e-05	0.020452814894683	-0.0120878673858959	-0.0721320238216191	-0.0392754802718486	0.0274608010841002	-0.00941902839121122	0.0653286048662503	0.00274940071344783	0.0588449516883916	-0.0214169995181252	-0.0145997273928051	-0.0499360328978405	-0.0128477489487639	0.00711803296952336	-0.000481434685414064	-0.0471462071915413	0.00414918223284462	-0.028024133968084	0.00775710333039934	-0.0237984996950044	0.00479068327760253	-0.0136242066345301	-0.0793905746989119	-0.00636878678920452	-0.0758684710758893	-0.00308068474477764	-0.0182326688909033	-0.0356672750728342	-0.0778316233602402	0.00281824263010083	-0.0105482464408976	0.0122741416288787	-0.00548909628946863	-0.012827583272821	-0.00765283938898802
0.0580965429079101	-0.0520853433603099	-0.057644457751126	-0.0343695458942511	0.0287911798933814	-0.020317547537713	0.0232737849288405	-0.00449257684965718	0.0384025787461458	0.0235802250548681	-0.0120712990343441	-0.0236758860559809	-0.0199619965503967	0.0153357161699666	0.0419505792414165	0.0458056374994183	-0.00960309909701802	0.0376500220489689	0.0204191408976084	0.0076659014144645	0.0479072431929141	0.00413906581369283	0.0080243274702565	-0.0464407188780825	-0.037417702088688	0.00455473239344439	0.0539994724356449	-0.0134526625482882	0.009469037571405	-0.0142695486329969	0.0118799313340464	-0.00930058134177342	-0.010278449421287	-0.0534492794107616	0.0116750160365645	-0.0109480265745323	-0.0014323044845142	-0.0233542585808775	0.0457373444473042	0.0337289164421279	-0.0199555244648423	-0.00851605857704629	-0.0128719325619766	0.001564099189865	0.0370090833965199	0.0234745812349594	-0.0423033021049053	-0.0150084230714032	-0.0141566019049385	-0.00158510748467941
-0.00489451770283365	0.0163474508321726	-0.00520514305404198	0.0221764108015638	0.0163563194784249	-0.0028001270336794	0.00517235665074265	0.0441792016634831	-0.0306816700759241	0.0236058894642715	-0.0117138316337694	0.0111947981414627	-0.0282003608771935	0.0380860392617133	0.0163620406586523	-0.0304153293440773	-0.00424150151806173	0.016173550826192	0.00270805351106388	0.0151220397816586	-0.00767244275677597	0.00862925170134222	-0.0380683952075262	-0.0480698512889358	-0.0539393418865364	0.00446030931262988	-0.0409085715933112	0.043265884562593	-0.00738348448667928	0.0458285686855473	-0.00161277254694876	0.0371546788391513	0.0328625801200397	0.00891454020270541	0.042386635984411	-0.00653528090626008	0.0391590170679389	0.0207619344973843	0.00944086850433227	0.00140402671967848	-0.0170790483595689	0.00182891078448579	0.0552260675837947	0.0533244911680165	0.00519501323408476	0.0196967016213436	-0.0871497966934987	0.0109607968031277	0.0201066215579417	0.00965646348161019
-0.0050586346426609	0.0444966344752976	0.014359624283395	-0.02151614619733	0.0411181112177979	-0.0213579733909279	0.00347374507248558	0.0403003451473675	-0.0203955641139954	-0.0165300534599871	-0.0192331537600295	0.00150663605083473	-0.0314374294524874	0.0037020138835442	0.000102621737825967	0.0106792567314911	-0.0545225952890579	0.0164971397800041	-0.0319025171296995	-0.0198207895634875	0.0376598011686367	-0.00860871767137421	-0.00144385840048905	-0.00552217417018577	0.0143214703288579	-0.0503811003804133	-0.0233614248204687	0.00809965681769514	-0.0150526620738271	0.00434456176551091	-0.00854197559705244	0.000427603567766168	-0.00502931320667765	-0.0154582377216698	-0.0419131567425933	0.0315684453237319	0.0711525282554271	0.00146909646247533	-0.00751876102193008	0.0336640850784613	0.0137474096149207	0.0117996453299129	0.00978864633998388	-0.0327087882038788	0.0271094171834011	0.00857241045359827	5.26128993909666e-05	0.0384267977646647	-0.0481987719166375	-0.0534930132010165
0.00569002572494258	-0.0488515025358358	0.0632689965993699	0.0472779799954144	-0.0836354305806268	-0.0777413551822566	0.0200164968453183	-0.0324418868378568	-0.0682708112183118	0.0357953990110712	0.0102702277836414	-0.0109720846586526	-0.0217042223328509	-0.00194949995259523	-0.017444514997296	0.0182379325466331	-0.00884283939382196	-0.00450374853369787	-0.031800783296319	0.0627092193686634	0.00342513600441465	0.0647734140802669	0.0358596595641054	-0.0158830196161254	0.00612355330214416	-0.000279222559755587	-0.000856533960722284	-0.00223315575929358	-0.00942505196618565	0.00812622471237983	0.00333125825779191	0.0223152814159197	0.0586041908896004	0.0154254827093107	-0.0144901937926822	0.0198475369053121	-0.015076084993842	-0.00483111556743903	-0.0383846273856515	0.0228509959123071	-0.0325101497225216	0.0746928181371536	-0.00469273943165137	0.0275612960968753	0.0313327753338919	0.0464815825130873	-0.0378516185386926	-0.0511123651592165	0.0249809870431539	0.0545634634543696
0.0186214311092135	0.0298399063774257	-0.0215612985499409	-0.0609677379939986	-0.0593280154251588	-0.0350431317260915	-0.0512474158424803	-0.00698885391292071	-0.00191043077216104	-0.0259737466863928	0.0213942750891386	-0.00646109264119104	0.0616881659268897	-0.0692178723110362	-0.00104871601734686	-0.0517018999452279	-0.0216710295914969	-0.0215201773022992	0.0648288540190832	0.00224494405603723	-0.0215572614546137	-0.0185509988724897	0.0316597157212676	-0.00979384447617542	0.0616726207903601	0.0328883552071101	-0.0018901960380301	-0.0153954585277759	0.021700728877251	0.0362395869663291	0.00558323257646735	0.0542324308930963	-0.0407376811935292	-0.0418020293402364	-0.00144944071075401	-0.0104148403077161	0.0469452449928564	-0.0410678822926419	-0.0249887243530986	0.0224675164422261	-0.0487157642150314	-0.00587094208556568	-0.0189570636047541	-0.0550247980829777	0.000792949783517741	0.00235891203564048	-0.0187691955447651	-0.0096378947285452	0.00910178780154723	-0.0104785115249546
0.0778620759043375	-0.0261065202956597	0.00119120498019006	-0.0109750387576233	0.0266816612315098	-0.0084062916121585	0.00262400171814638	0.027288828896878	-0.0199430691317744	-0.0477596737041775	0.0014630635198253	-0.0411096736587652	0.0573979167607218	-0.0419009871143122	-0.0308192498480775	-0.0514056042379613	0.0192116375315552	-0.0150315210365277	-0.0286946256179017	0.00121725314390878	0.00565573216507495	-0.0342114100239417	-0.00285628441018446	-0.0324178381705764	-0.0016244542734579	0.00341372030355524	0.0168141819674616	0.0365313892626305	0.0302312831180398	0.00960008282189496	0.0193505019472292	-0.0646613089281662	0.0878472131859523	0.0485054534826343	0.0213683296284664	-0.0161914157708584	-0.0262977790878015	0.0304941796371778	0.005361696450706	-0.000461999668138773	0.0217362167831197	0.00329781163678801	-0.0117401169103566	0.0124199963128698	-0.00666346349499375	0.0444320584648268	0.0134913707624921	-0.0767762742543309	-0.0092009777022616	-0.0156980693475997
-0.000133571910438231	0.0079252444731486	0.0594113388571746	0.0740991952647917	-0.00937966411420778	-0.0383895628091481	0.0234542571917825	0.0486762994292568	0.0375098435682012	-0.0514906543121429	0.0334384195383966	0.00471076431375016	-0.0131014822316324	-0.00103068709781866	-0.0396688114472333	0.00807377221776365	0.023909017566998	-0.0215010333061283	-0.0335704949327059	4.39182289376063e-05	-0.0132709817688277	0.019183840248967	0.0209005783111004	0.056469089690249	0.00729377452699225	-0.0312104390820383	-0.00604829352483154	0.03716658074043	-0.0368181608954219	-0.0400789736697824	0.0548188658320403	-0.020437857351379	-0.0643501138295077	0.00316112159963713	-0.0403846992160694	0.00518545378740452	0.0251231656589393	-0.0349918733272538	-0.0103146680908349	0.0161798575878198	0.0463684263917893	0.0523892152919693	0.0233829641326353	-0.0172401011522934	-0.0183852004095646	0.0117346124993614	-0.0143294413178607	0.0136447335521303	-0.00596319750857863	-0.0362170214920542
0.0122882030000197	0.0282595215451026	-0.0163227205788955	0.0276263647428073	-0.0310095957195341	-0.00207960034433416	0.000887166445684758	0.0233754021501807	-0.0382341309957993	-0.0728701838357565	0.0314570826070617	0.0708611295674277	-0.00578322724182222	0.00383308193621343	-0.014281597108587	0.0518553676939476	-0.00369944081160293	-0.0039971444439154	0.0498358392079569	-0.0109883454412566	0.02915300398941	-0.0527177378508537	-0.0147854388943628	-0.00728857820314422	-0.0111395777112821	0.0433996790881919	-0.0178624806698626	0.000740210619791598	0.000217150119186331	-0.00718568040118405	-0.0225421332442945	-0.00155627516283782	-0.00757717056624361	0.0170990639289041	0.0167197639084904	0.00535679686403869	0.0251853337702303	0.0207998513406741	-0.000563111180025932	-0.0360639449406316	0.0245674705451297	-0.0207998768129091	-0.079264962117221	0.00725525813836726	0.0114081970473196	0.00573707258440671	-0.0266521563724464	0.00945144413302786	0.0417753405174983	-0.00879363966519514
0.0056694852417734	0.0190138538301341	0.0027329852166989	0.0230953757654057	0.013225937660692	0.016714974009635	0.0106161480967401	0.0066757284918151	0.011232228624203	-0.00831102778435788	0.00504833621260303	-0.0103599969275768	0.00237772041752932	0.0112185363271722	-0.0147013731086139	0.0238634838226915	0.00504208464797256	0.0301255247719871	-0.00397733465749119	-0.0378928218102637	0.0349859681940847	0.0218174710193731	-0.0118407194498136	0.0145179567341384	0.0100957412008686	0.0322170284604718	-0.0402859370824856	0.0140374211345707	-0.0190076399231364	0.0016102933077405	-0.00483693849935726	-0.0591878748997883	-0.0208719050885946	-0.0130612167024807	0.00271009442893437	0.0215568527511542	0.0122741814119415	0.0049002570294707	-0.0465510150172696	-0.00177430980578471	-0.0130800571627194	0.0155182906790089	-0.0209200519154206	-0.0187760834055189	0.0521264326098238	0.0525302733839326	-0.0479816271336747	0.0036942325407661	-0.00438959601302363	-0.0163630343217546
0.045402658899348	-0.0258975127244807	-0.0703378822883226	-0.00827241917365893	0.0417540241198423	-0.0453091666297098	-0.0332032800262085	0.0231263890621176	0.0354304511111192	-0.0444425881324813	0.0349817649012992	0.000385874616237742	0.0395563882321439	0.024527737432067	0.0258217111151112	-0.0618773148384945	0.0117704157415237	0.00988088939080114	0.00982388120395176	0.0388538738517291	0.0359922191385768	0.0331019425575898	-0.0422240628421119	0.00351824001464401	0.029260773869129	-0.00801710601603893	0.000624341564488781	-0.0372869663095615	0.00678503584040227	-0.0189414784502217	0.00875527248683279	0.030595724037254	0.0192498347966016	-0.0063398166796142	0.0149336927984202	-0.0159174225545345	-0.011842720350741	-0.00360154758724356	-0.0270035979730649	-0.0178382566624174	0.0140434187004857	0.0185587901924271	0.0388193408595136	0.00176956166811021	0.0164148443067062	-0.0203325345929269	0.00698553184552105	0.0195295613622807	-0.00637281100119022	-0.0267652400691558
0.00595598711065103	0.0391664357401497	0.0457098841510951	-0.0554241193037047	0.0233361403957135	-0.0460997217555264	0.0111487194852441	0.0316220655743358	0.00269549211331258	-0.00362168266341601	-0.0223999635702818	-0.00259122503849471	0.00319902299133197	0.0144133439912908	-0.00528531922792773	-0.0390888937878255	0.00965297077653385	-0.0690529018762322	-0.011059344329513	-0.0144154764240603	0.0152582671554689	-0.038525066738415	-0.030624411266206	0.0247890852722847	0.0282799531307071	-0.0114907215728397	-0.0531548052721759	0.00972187586177418	-0.0122624851105544	-0.00193303614945778	0.00875925551255803	0.0107714814726511	0.0236308204498946	-0.00613535174320404	-0.0448331998634668	-0.01399745260862	-0.00584124427250283	0.0183811367991721	-0.00689105540228284	-0.0215705729790905	0.0342330943354543	0.0169278596028506	-0.0130418968842519	0.00383894420963792	0.0114238716798696	0.0113223380967614	0.0190156973682991	0.031281418478765	0.0123194422175857	-0.00725468867391689
0.0325836135076609	0.0267991733194915	-0.000209215083874571	-0.0611892689653461	-0.00746124360149392	-0.0101332579554051	-0.00667349096984144	-0.00156637041037013	0.0107586189538457	-0.019132584849101	0.0136437758271432	0.000949812648394487	-0.0305135971278452	-0.0179444980524275	0.0201917236996257	-0.00997538555457421	-0.020380903054758	0.0464053570802328	0.00761146282456907	-0.0246879743031992	-0.0302471256159386	-0.00243228854568179	0.00942101127555718	0.0231430078970928	-0.0387565421713915	-0.0311500374513408	0.0226790779367347	0.0440182430950988	-0.0159476592143836	0.0134737111965136	-0.000368172567302404	0.0192340108596094	0.0139269128876678	0.00172356370708239	-0.0415293554903693	0.0130641459128164	-0.0138159564675713	-0.00942514225619122	-0.0099289007234131	0.0264144164417025	-0.0163399975010887	-0.0510201640362399	-0.0206851733157933	-0.0234547208131253	-0.0153307896016382	-0.00316708658208695	-0.0235891030542924	0.00546243772619348	0.0515516888932081	-0.0228940855405808
0.0503738213644331	-0.0579760693938537	0.00441369704112794	-0.0479056261165715	-0.0449055224287845	0.0308447338790799	0.0439303446003698	-0.0194087094542475	0.0130115468437274	-0.0550655366273659	-0.00190401710369806	0.0155659992811683	0.0683030523885405	0.00142883331780875	-0.0359173823808187	-0.0396825866175719	-0.00885798638320416	-0.0544448273287311	-0.00546652962653774	-0.0409674004463278	0.00107116129489421	-0.013117579618813	0.0100311478091533	0.0151621233273148	0.0666947860727268	-0.0221836647765036	-0.0345804508112352	-0.0232849395421157	-0.0107227090205952	-0.001445060688481	-0.0164534424020995	-0.0165919604426476	-0.0475133699913536	-0.0159445887069147	0.0318851747609731	-0.0267272322128104	0.0412706714109818	-0.0597807159579102	-0.006266290939885	-0.00389470220652902	0.0302223952815556	-0.000570044257148052	0.00947684645348442	0.0526666329120326	0.0331840381220252	0.0258039476272302	-0.0495866137704748	0.000388979534847235	-0.0499712214985704	0.068209295183335
0.0060229459802741	-0.00163447692140127	0.00940901108673729	0.0121547753840861	-0.00369487442974797	0.00963219353622457	0.0176737572748653	-0.0285018399370316	-0.0244384064675151	0.0570267414849483	-0.00747413535338505	-0.00213440093983489	-0.000837574377644761	0.0311788254861365	-0.00809146637438916	0.0574422794492802	0.040725896206189	0.000961594179481852	-0.0113464644239222	-0.0269958845404512	0.0160005168490974	0.0209678483071649	-0.0234410297776826	-0.0487180643322642	0.00801419856943578	0.0191209260416099	0.0571646314197438	0.00856373640258356	0.016872628929387	0.00863503203857236	0.0335863861490821	0.0169744345999204	0.0206557139985149	0.0128502340511892	0.0304596262229211	0.0225299867348868	0.0817980097777931	-0.0100556422639263	-0.0268526429910049	0.00262933424349017	-0.0353370679277536	0.0246333864983914	0.0225902251774178	-0.0210830783351239	0.0413572532766302	0.00741667769436859	-0.00530772529588426	0.0257756500982007	0.0089202552164014	1.28197444646899e-05
0.024740921980027	0.0523450515372398	-0.0239109226679703	0.022157678981447	0.0161025552312045	0.0248105630765941	-0.00936041686765725	0.0548155156756453	-0.0829862285105497	0.0304295276841107	0.0175606215357114	-0.0201909844866283	-0.0153860892911992	0.0232971482235841	-0.00955162054745805	0.0219210054347724	0.0210408762649658	-0.0337286366512964	-0.024587837182896	0.0550921010209195	0.00667812326322792	-0.0336363975211808	-0.00671397651925384	0.00488765012114948	-0.0511815412575	0.0266843725360514	-0.0128981343575314	-0.0398910125613377	0.0491985089574945	0.0185348818761284	0.0398041511291263	0.0177308325355709	-0.024235595924156	-0.00780442779257474	0.0436743821414534	-0.045687817660186	-0.007299246015016	0.0214841981616616	0.063552704062053	-0.0557833585554407	-0.00976122994331423	0.0156127145089674	0.0231001873577823	0.0123821876850757	-0.0217485978647652	-0.00945923589445607	-0.00614363454395594	-0.0311760642569993	-0.0292585238648405	0.0140752505093861
0.0259420640196136	0.00316438699197178	-0.0338446174279718	0.0390426234321582	0.0435573494440009	-0.00553882435584917	0.0114383322041027	0.0385935906864354	-0.0161065256762696	0.00471579834780294	-0.0265886125839756	-0.0479024198892583	-0.0473918181001108	0.030342831311439	-0.00921153358121125	0.0103335640047258	0.0291262663514903	0.0137963912569256	-0.00962387840561492	-0.0253394153689821	0.0113167533701337	0.0114245476345273	-0.0322431548241534	-0.0016075216854743	-0.00348994971233642	-0.00225682965492144	0.0230663012847421	0.0175944883846054	-0.0103189295040499	0.0345955984996956	-0.0187274456756795	-0.0116599791622491	-0.00845367709844196	-0.0321479459283864	0.00715293869810346	-0.0201354217589832	-0.0122967036873417	0.009124296716931	-0.0270222429157604	0.0279600401547828	-0.000544471789779341	-0.0140983586201246	0.0272942365092093	0.00305026631532903	0.0222661395475925	0.00112676010067397	0.00748354857515227	0.00439621008155552	0.0400637892441185	-0.00181671408044824
0.0413196382168245	-0.0101215553843702	-0.0175796388103614	0.0167652254818992	-0.0554914614600594	0.0438545012102489	-0.0054421985931535	0.00609433239785381	0.00734414251665425	-0.0207138733150066	0.00699157139034114	-0.0395308500430299	-0.00698090670773025	-0.00620819874571726	-0.0262132805878349	-0.0622265216310442	-0.0344910814235138	0.059745563971231	-0.0223257073211545	0.0140000376266693	0.0182760527044442	-0.0227982172108226	-0.0215516498810677	-0.0266907725261522	-0.031650262729185	0.0202381148893549	0.0127580356325337	0.0160028253629902	-0.0705229587805249	-0.060398286495636	0.0307639316218958	-0.0255374096811626	-0.0116899590872994	-0.0265241361419653	0.0693115739370647	0.0164845578040764	-0.00871857942819265	-0.0107099098695933	-0.0419785803475578	-0.00698722835594595	-0.00542562654487148	-0.00592726024711072	0.0582745139015715	-0.0189018416340808	-0.00668927054136311	-0.0238601632661089	0.00146542079447925	0.00382347163356092	0.0320692220781434	0.0471207530538203
0.0287280886841308	0.000613220297945346	-0.0603676772168967	0.0163842112637886	-0.0183421473950422	0.0073726477488926	-0.0133986532688748	-0.0130155577869352	-0.0229326749126539	0.00873443896888984	-0.0289075809723043	0.0233831132155533	0.0135974807690672	0.0416562951048426	-0.0119434254206623	0.0596646183041268	-0.0228842795515713	0.0177510282241323	-0.0122948994831598	-0.0648243716356676	-0.000868040969988394	0.0150613649051731	-0.0229184335890602	-0.0402024616211161	-0.0189710304239935	0.0811873260472537	-0.0349858963294788	-0.0238236958857279	0.0049421866720758	-0.0515538899389509	-0.100988356847166	0.0247561031344873	-0.0206128996799724	0.0227985344453899	0.00131402663372868	0.0874192106335966	0.0243094225973705	-0.0666471987837904	-0.0625646967403686	-0.0797488551871017	0.00639930167585533	-0.0240190658031949	0.0133879492702427	-0.0114799469524311	0.0465099764011219	-0.00256592455259742	0.0361443342449293	-0.00797014473489764	-0.0252440859132589	0.00928098318607819
0.00460400315177073	-0.00348539004860218	0.0259023526396596	0.00237944324279846	-0.00350285403914308	-0.055726912956638	-0.00599095782796619	-0.0466940579091099	-0.0237391292706412	-0.0137732364029208	0.0217360746723144	-0.0148389542864715	0.00299614247037827	0.0107709073930497	-0.0396272132311935	-0.0361833712219094	-0.000438220687458283	0.0350663111573424	-0.0422097390795628	-0.00945517403507574	0.0225450159105279	0.0223092286222616	0.0134147578108923	0.00259426132427831	-0.0423455577323411	0.00304823283897026	0.0133934769590081	0.0117463705499603	0.0328402400451898	-0.0458433113368455	-0.0699573906449002	0.0378510869297702	0.0420162839247999	-0.0146069956526548	-0.00824657368921279	-0.0194620667534277	0.027845364427589	0.00652187713693962	0.00495055864648337	-0.0440670499653285	0.000223486744142032	-0.0262930199860204	0.0382360227613476	-0.0190859135540845	-0.000102511305388161	0.0159173584267913	0.0197328741877642	0.0596251264801011	0.0435874950015374	0.0174620163516414
0.01821864748509	0.0546475525706319	-0.00315494322148384	-0.0381712796070213	0.00818391088482647	-0.0239485805143436	0.0128275503808226	-0.0127406018733395	-0.0149262006774869	-0.000217944785632027	-0.0383613142205448	0.03400136333407	0.00207365967639496	-0.0411651388608904	-0.00233069820451129	-0.0218048213537536	-0.00249000084763124	-0.0269645665041333	-0.0579758379567746	0.0166803388112339	0.00776063843723474	-0.0338660086028574	-0.0164893020246866	-0.0259815260931507	-0.0470037233364299	0.0211157854755003	-0.0417902683270364	0.0707717552021674	-0.0219154136453685	-0.0503490826499301	0.0437932944032961	0.0394712232943153	0.0133610066795181	0.000886941340999729	0.0146315387425868	0.0179153780512258	0.00318536408971574	0.0188378195833561	0.0265042327052384	0.0377185595854365	-0.0401981066512292	-0.0206286254342756	0.00992615709003703	-0.0280243414649499	-0.0079758668260109	-0.028159046188769	-0.00919757460096875	0.00345653401334291	-0.0358610297317512	-0.00999291438665786
0.0967290332319233	-0.0424040829602298	0.0379321893043207	0.00713410209080025	0.00749223123067098	-0.00942938790856224	-0.0339958137021708	0.00452112215578398	-0.0165397451491648	0.04300792061903	-0.047516748767295	-0.0294786970973592	-0.0195183659973676	0.0416792816596261	0.0820036800953522	-0.0166688894632562	0.0216755160180282	0.030337163203859	0.0323781685275208	0.0554805458605339	0.0253754249209443	-0.0424820317686078	-0.0771013212913693	-0.026814853082397	0.0484022063569899	0.0282521181780099	-0.0615352773617828	0.0650751857217282	-0.0283773370031695	0.0506678127209322	-0.00844188211395052	-0.023535247516092	0.0608906700709062	0.0349949776353036	0.0192632873961275	-0.0167001814783126	-0.0616747968559132	0.0322172147811784	-0.0379492968224967	0.0426220767832502	-0.00742140683740944	0.0685029124057477	0.048498503550913	-0.0779960013583884	0.036850506935741	-0.0149827282499181	0.00657994974665056	-0.0352161475013815	-0.0013659644121716	-0.00407473482147834
0.00454615992948158	0.0347626304235317	0.00384350425163177	0.0137617203453194	-0.00503252343761561	-0.00188704834751951	0.0416355154147833	0.0102328386620416	0.0154653900664872	0.0202718707245304	-0.00742484507799509	0.0190912347745661	0.0239129293398717	-0.0392097131935884	0.0333348089677885	0.013624030136321	-0.00160226508099772	-0.0378513990250767	-0.0170710563733589	0.020076907420889	-0.0364922732486553	-0.00697097789031898	0.0426850781427756	0.00370191596325992	-0.00728772759501256	0.0124241671323834	-0.034196543633346	0.0177588689329189	-0.00338275499001924	-0.0673841990970338	-0.00777866233570942	-0.0180188606391027	-0.0482453704341545	0.0242757275539027	-0.00127940874725599	-0.0358406135790246	0.0302041079206534	-0.0402179218593561	0.00195716809968805	-0.0123497836397473	0.0230456058175134	0.0254335788460532	0.0122657403206729	-0.0204001811357962	-0.027205964498851	0.00249268583360719	-0.0162488331193032	0.0314248738259956	0.0146945733525661	-0.00100622248417724
0.0105976003051154	0.00853231270488969	0.00955012650104525	-0.00102652254593481	0.0156996870062186	-0.0466967273015881	-0.00644828655377299	0.00068861986882455	-0.0216939400229831	-0.0367217098741501	0.0432122348879963	0.0122647697734329	-0.0106000647890985	-0.00121996074826967	0.00469000390824129	-0.0290403865471153	-0.00380859544954012	-0.005281390567494	0.0019287835088658	-0.0398393699292464	-0.0272808651002968	-0.00615544302164879	0.0209645111129512	-0.0475417509370286	0.00471070690599917	0.0234612687396975	0.0314009778080064	0.0137987076419302	-0.0261020225148038	-0.0344202263300061	-0.00467989582031657	-0.0240807636749563	0.00506248454612974	-0.00437641849765856	0.0242439179624482	-0.0153075529758904	0.0238006269162819	0.0240759190357906	0.0111825993755077	-0.0349852908264001	0.0238376986747268	0.012706692594083	0.0330296976065743	-0.0261250770487406	0.00236895578063553	-0.0187026572425425	-0.0119565715302672	0.0287907360920291	-0.00123203461198062	-0.00703125494879756
0.0187515455049701	0.00789844532005664	0.00131297669444732	0.0399383985391496	-0.0230344926738965	0.0285380605122142	0.0372865323108815	0.013636550063749	0.00557906556518704	0.0314637662541304	0.00415900551866043	-0.0121308970617272	-0.0492188351382988	0.0254579341614806	0.0315906988613117	-0.0269695486485415	0.0396399110770196	0.0484442816618585	-0.00666923183058662	-0.0778543368174743	0.0160532022916809	0.00375200603186838	0.000695080944400784	0.0102017445587207	-0.00636059363406152	-0.0363280506211696	0.0333939124010709	0.0312321760043388	0.0175587983915488	0.0221173705684811	0.0267811668645329	0.00619715883976395	-0.043751278944669	-0.0328803819164432	0.0157347060203093	0.0268858336559207	-0.0194728687788639	-0.0123125774868791	-0.0164273628905381	0.0093409581846764	-0.0323398412353952	0.0444423082171331	-0.0374175359328712	0.0203815301251974	0.0218363788488031	-0.000274413373775324	0.0281333516390325	-0.0210869972200083	-0.00869107006819504	-0.00888468829720228
0.028053455847199	0.0198255895660231	-0.0311881757515011	-0.005294679824965	-0.00199568140524094	0.0220384156132991	-0.0314754813864623	0.0958822688155092	-0.0627821163026027	-0.00116413452986327	0.0561588784641708	-0.0143683637966672	0.0494413811050962	0.0625914916561045	0.00117400410236482	-0.0392601200980468	-0.0344670681244174	0.0469166543830904	0.0209065878481705	0.020959560693981	0.0323777410891188	0.0268094617965423	-0.0187459541973977	-0.000792933121528263	-0.0371896705702972	-0.0155762520081276	0.0785015643623965	0.0526165087435653	-0.00846098412416127	0.0385148492374401	0.00943556199380369	0.0365258380276374	0.0296656321725523	0.0453404254125536	0.00225710552653899	0.0436614997918644	-0.0179640474733707	0.0190130902593203	-0.0121353300857548	-0.0119966007571005	0.0155723181456845	0.0299378606572902	0.00878440449644788	0.00501974292763771	0.0272238656714171	-0.00697789456260247	0.0257412930185482	0.0192440090541557	-0.0172036181429263	0.00543805133834357
0.0254544284263834	-0.00964978299109148	-0.0227140778682505	-0.023570052894669	-0.0441771234289261	0.0325522022928409	-0.0285118676586131	-0.0558323618263511	-0.0178050506819351	0.073362365488516	0.00724404525079459	0.0228608275485391	0.00506281077551834	0.027279007210626	-0.030667764640888	-0.00380227183453465	0.01304234275384	-0.0407645700635615	0.021613873834519	0.00318961814180338	0.00935729218432301	0.000972698893426048	-0.0318259932183394	0.058178909292559	0.0298484141618316	-0.0247713695871	0.049878414326031	0.0186814012651658	-0.0398628390707739	0.015787962126211	0.00496363083034403	0.00783035043623423	0.016554432481881	-0.00486460351938617	0.0541733340578295	-0.0215049182066749	0.000338928951739196	0.0490578240889338	-0.00137303218935401	0.00419552223185665	0.0491010243231657	0.0670514939306627	-0.0462318567162304	0.00809730996824515	0.0599284322614087	-0.00875971008112133	-0.0347480119752951	0.000993923202802555	0.0235729113290738	-0.0427579448908104
0.00232403087171832	-0.00531747955952676	-0.0031283169709416	0.0202842879768801	0.0176265800353273	0.0179911792201936	0.0706507715342025	-0.010945506076166	0.0153911029888302	0.0205997636686209	-0.000775034029985383	-0.0291403473021593	-0.0134011110636986	0.0108251441200592	-0.02792309824127	-0.0182812159034875	-0.0410763389469891	0.0120964359376088	0.0384913662951537	0.0289144202126937	-0.0295071373456841	0.0530440919370655	-0.0233171075806391	0.00729947831532121	0.0111454218166712	0.0302038929890736	-0.0282600538494393	0.00628190037932478	-0.00751976191882653	0.0476883377247382	-0.00865079857318308	0.0088244008775189	0.0141565113125872	-0.00922406706988907	0.00493815745551988	-0.0173513097279344	-0.00477421379939766	-0.039125279487265	0.0228751045431466	-0.0395361766567732	-0.0143362750834971	0.000700568503156101	-0.0129723348057324	-0.00701904184036901	-0.00684277182606605	0.0575301125537878	0.0354180528795999	0.0330536796796632	-0.0139213402670399	-0.00701741978629377
0.00466193974324721	0.034969637937678	-0.0138976109844156	-0.0219041545067718	-0.00313642972149323	0.00186953185819433	-0.00149220535070887	-0.0311476204380727	0.0162688101864554	0.0325326536257898	0.0103943997714802	0.0175875263061539	-0.0146001315445233	0.0382849809397441	0.00694288798851809	0.00584682932681684	0.01627047177386	0.033466157180662	-0.0287749086324274	-0.016950901771752	-0.00110582638744763	-0.00414869873288472	-0.00365512035365319	0.0296519733703945	0.0201157821132617	-0.0470132186078507	0.0128873113969567	0.0198848299298799	-0.0118206503443884	0.0461227450387576	-0.0213516138435021	-0.0110384670308801	-0.0179028274689574	0.0107756276843386	0.0289333597629449	0.00229893880369737	-0.0125480887065289	-0.00279546446885416	0.0187969453576557	0.0477818006062819	0.0350789907654999	-0.0257116440396941	0.0241668523426505	0.0224933208676094	-0.00380287237629386	0.0068901935102957	-0.00135395484691285	0.0112347324378804	0.00232768835577734	0.00550887151211973
0.0220988335807785	0.0081599650299532	-0.00864496859047479	0.0299398181180353	0.00910334429605183	-0.00439652589981961	0.00410311311986926	0.0159693535719687	-0.0064866802898678	-0.0376592243101856	0.0145117082241039	-0.0172765615411826	0.0168679029559915	-0.0061686544146903	0.0539904086443338	-0.0112259868354728	-0.0140100823119256	-0.0428487800720279	0.00448686292933776	0.0327628091820312	0.0282218035886023	-0.0417475911286379	0.0549414422559178	0.0323363274586559	-0.0377366690303999	-0.00201370843550644	-0.0319582878562075	0.00551881682846652	-0.0547843692706079	-0.0146220135988747	-0.0244544416414869	0.0427701629852764	0.0254914669906013	-0.018261364869391	-0.00736609610531055	-0.0483770150928289	0.0307580509462025	0.0775796646574014	0.000982693338294788	-0.048478290956353	0.0380986998437483	-0.0130874020020003	0.0104783124902898	-0.0497243019152915	-0.00842499326625883	0.00345038819583675	0.0415819369813459	-0.00873013607434225	0.00539725790066149	-0.00951046832315931
0.00268265033539386	0.00233066052671868	0.0440962109020536	0.0692557792137581	-0.0669544193043901	-0.076869207205746	-0.0177532774786561	0.0174209381319824	0.0169807494211544	-0.0160203529930646	-0.0499429614373857	0.044210644774863	-0.0219231910978513	0.0108242156155158	-0.00131211825768359	0.0549120988008064	-0.0361214105605309	-0.0337326788686473	0.0142387757929607	0.0371472991582853	0.0470527083540908	-0.0176158389284606	-0.0363343175505939	0.00497234724791712	-0.00492225506174242	-0.00475101061901922	-0.009799258808756	0.0503006855494106	0.0110836656530391	-0.0186049496882841	-0.00940097688184739	0.0666127328495726	0.0139472554486798	0.0384815144688923	0.00198355126157815	-0.0487148922715786	-0.0317615468666842	0.00404031732639462	0.0141668217382106	0.0412477354432071	-0.0267752672316842	0.0416311900195509	0.0142735227943692	0.0143555868461094	-0.00561856720862868	0.00881252762369887	0.0258659584809235	0.0019509211171208	-0.0671671817123139	0.0312705742854555
0.0205125093846475	-0.0350353607367487	0.00365559562906482	0.0221855681364128	-0.00746163193672459	-0.0290798064865836	0.039197186823339	0.0233989329539111	0.0346622959234174	0.0458501047349729	0.00909053642637955	0.0483283148198622	-0.0349094067718899	-0.06569880892255	-0.0143103783419397	0.0294368322434339	0.0431029508885424	0.0639934880531527	-0.0161221126993435	-0.0210726483050626	-0.0170739193599832	0.0191529762071561	-0.00462392472571425	-0.000667932631767968	-0.00247545618802706	0.0123604668332078	0.0170211241714894	0.025087428008691	0.0119127608899438	-0.0106232300498953	-0.0558061669677882	0.060609723952288	0.0555421418325857	0.021505103977844	-0.011908784377365	0.0281277281163606	0.0282049948177178	-0.0170946273350038	0.0414982249655999	-0.029862383024713	-0.0164159579549004	0.00704102362394602	0.0238818866260466	-0.014287997929604	-0.0273840719658066	-0.0143917654699536	0.0254266419921866	-0.0207209917005948	-0.0183709205065221	-0.0889053995258507
0.0139081054330348	-0.0123650807504582	0.00241799586120737	0.0312535169343354	0.0269124202493615	0.032929758145984	-0.00976538516055522	0.0324261516075934	0.0170235827670878	0.0370319698025654	0.00545091930770735	0.038968642761799	-0.0168638959368952	0.0378779830300726	0.0454838847916921	0.0178579152188497	-0.0135165898154766	0.00456479288187073	0.10546053209758	-0.0829620372419116	0.0313322689066264	-0.0105507937521338	0.0271750521455649	0.0385828396938327	0.0279163907530133	-0.00471858346838409	-0.0199052734042376	-0.00609622645526849	0.0162609042201042	-0.00161503797262887	0.0433565224482647	-0.0123051598729233	-0.0285118158323606	-0.0700284733426673	-0.00397431153716633	0.0143380557398591	0.0205762198720549	-0.0392964293914364	0.0137880309025701	-0.04795047906345	0.0492479417605759	0.0508569929814544	0.0218369789728454	-0.00184992818321358	-0.0467627583979003	0.0212407364716912	0.0158754601418995	0.0431974690016717	-0.0100454479361933	0.00295298554748604
0.0166726541437203	0.0247344456187544	0.000765535354146783	0.00478322335686432	0.00241493114491975	-0.0124321510477062	-0.0261317608423658	-0.0193620009476275	0.0139374424238552	0.00589530417116449	-0.0129535335178584	0.0382096137826399	0.0150972567414211	-0.016356158878658	0.0517719943892839	-0.0465445645114558	-0.0129365542879594	-0.0251707013781402	0.00232930803458468	-0.012693872903226	-0.0180070664980657	0.021285492244005	0.0160500099037699	0.0200727440618754	0.00665453337508877	0.011890130671859	-0.0184385063758098	-0.00155491623476944	-0.00325935333085891	-0.0463536091535205	0.0182660249330831	0.000946513678813305	-0.00575624279399456	-0.0238772842950681	-0.0103404142047853	-0.0196959986481379	0.012188047521881	-0.00148112563751685	-0.0169716369125426	0.0134515382087046	0.00419302306592275	0.0144162178978416	-0.0108609232764118	0.00796894670547902	0.0072257404562032	0.0171352183399265	0.0368064345182877	0.0182057481103496	0.0316878575054909	0.00743062609237488
0.0131619378936441	0.000694496023176863	-0.00901210545942973	-0.00219697677534877	-0.00229542563541841	0.0395283674451884	-0.00770438347621339	0.0162402762093986	-0.0618388477318598	-0.0196342239728273	0.0059794233467691	-0.0197966159664686	0.0289063821884407	-0.0692515220934078	-0.0234762950335135	0.0405720199121591	-0.00237690775272509	-0.0325212246227487	-0.020186834690943	-0.0613347991707077	0.0241621687438043	-0.0218634705658024	-0.00938103148188128	-0.0263204048729347	-0.0372786119252981	0.0427811176841825	-0.0420156767964592	0.00335626358507113	-0.0187579388577614	0.0724269933225144	0.0131114145023077	-0.0183276174268025	-0.0322997701933022	0.0340972744876255	-0.0111021369904639	-0.0328905082795088	-0.0170847921643277	0.0319778476710884	-0.022884005230505	-0.0292607162846681	-0.0298714626497754	0.0445184389287309	0.0130651741569461	0.0118444339761334	0.0148917787855178	-0.0153689920036717	-0.028328915772499	-0.0222288128775581	0.036331240126714	-0.000602950574831989
0.0270187921668983	0.00825450268146473	-0.0184366677844791	0.00748767968694727	0.0103451912625277	0.0325732986699469	0.0117840764018413	-0.0376235705189804	-0.014089591233865	-0.0353738137468074	0.0265098103188137	-0.00166469839514395	-0.0159182732234495	-0.0196291357197931	-0.0103864335349169	-0.0010017228882216	-0.00947281303575913	-0.0160627014127447	-0.0299324093229718	0.00730049029468275	0.0165935106380039	0.0275588252579393	-0.00103224519330727	0.00956755203074813	-0.0319125473376601	-0.0425124469286866	-0.0400509297048085	-0.0208139804214864	0.0364891763649806	0.0271020522010402	-0.0318724862042568	-0.0188457307169106	0.0126608877731847	-0.0163826508533961	0.00238455182674398	0.0141494276642683	-0.0156268867324343	-0.02003922251636	0.0021833597069665	-0.0246819806321826	-0.023778517626439	0.0141041415674085	0.0417225375058171	-0.0235447519632205	0.00183733538549188	-0.0187913881489303	-0.0350456569512438	-0.0123343103812167	-0.0217940990091799	-0.00921842959461381
0.0287627570097316	-0.000956069127315162	0.00419093321151653	0.0339288994367284	-0.0492768528988259	-0.0105711672216009	-0.111406230610251	0.0578271142556631	-0.0796736394150557	-0.0856086829414998	0.0639760973207098	-0.0102051702749548	-0.0130523251219259	-0.0256566310544081	-0.0540602168300957	-0.0485861627435046	-0.0750266838788734	0.0499818466178	0.0155672269883674	-0.032890994581612	0.0389590616977462	-0.0107954971476417	0.0773369680183316	0.0196788677184634	-0.0165500551186545	-0.0582517054410715	-0.0272552466662483	0.00693111983864588	-0.0345658082303842	-0.0258432176769016	0.0170496825728424	0.0960818176318408	0.0568234890153945	0.00532174264011092	0.0438154495410633	0.0404315865073633	0.0205820100215876	0.0246036993877509	-0.00564520555769898	0.0424816957578712	0.0827262981380762	0.0150631614796113	-0.0481327208612173	0.0373779200749456	0.011622784529386	-0.00243334986471618	0.0442214927240329	-0.0301858163988313	-0.0156087274241279	0.00018594316300831
-0.00313244644477675	0.03087747928563	0.022080602354967	0.0125725882596847	0.0552808397530748	0.00551150944511026	0.0163190216687836	0.0501859693576126	-0.0264782960822192	-0.0193024340477689	0.0489617718193233	-0.00343557040112057	-0.0333214833934575	-0.0532794822714027	-0.0441880827416578	0.00959173920175882	-0.0456240500824031	-0.0218394033168002	-0.0350724385107667	-0.051964190038101	0.0355160917181136	0.00082296541723228	-0.0102484563326445	-0.0212262929259643	0.0599390544139277	-0.0262226187129257	-0.00614000350981252	-0.0628896728226105	0.00486787202419364	0.0265868085248945	-0.0186335720040157	-0.000253966651717704	-0.0114591336157159	0.0103026056443567	-0.0619584936968653	0.139961805100092	-0.0549516726936222	0.0122314279160794	-0.0196598354231334	-0.0112594427338408	0.0739015360969971	0.0364487870578048	0.0119723737959223	0.0484727573480641	-0.0125795509225241	0.00161219253193898	-0.0206176567003935	0.0112239243635458	0.0105828177132592	-0.0300118952902584
0.0814843280648589	-0.022122329015685	-0.0487065298669387	-0.0359011115952202	0.0233263491829347	-0.0203445774696388	-0.00322682488582198	-0.0740045231300233	-0.0360705036448571	0.0076294240503881	-0.00578372425781383	-0.00577304295193428	0.0682254079659964	0.0395241610030478	-0.0293291744940168	-0.0101398284712403	0.0196235685164679	0.01311783896381	-0.0469999897433816	-0.00180408998418065	0.0113786575884147	0.0221942210704639	0.0267086362650688	-0.0305327614416435	-0.0662385316211541	-0.00176576578908271	0.0288135336613568	0.000575336068607761	0.00421103702926827	-0.00349114961513274	0.010983956132569	-0.0501413802304728	0.0176631232851748	-0.00845649671671166	0.0135834249691037	-0.00997331435460275	-0.00580635277296742	-0.0369384699387976	0.0517550650022212	0.0200144908134085	-0.0209942705486949	0.00804888285416936	-0.00542660177004834	0.00996380334094986	-0.0013961589323097	0.0303764234546326	-0.0317420678559863	-0.0309276116184801	0.029656775053445	-0.0132231480508277
0.0161110350585384	0.030947667502245	-0.000749979966686023	0.00645805860964847	0.0232673232033212	0.00688019303553904	-0.00757276422987367	-0.0288344208616195	0.0239243701331558	-0.00399799734450398	-0.0393835447001428	-0.0387376772252452	0.0049518540352326	-0.0173235321920045	0.0238238134113006	0.0035224674907333	0.0079919958539565	-0.0100950767547198	-0.0515665051399387	0.0143236874641462	-0.0154557721879624	0.0173964473510028	0.0263782120645623	-0.0315798801223023	0.0127069749426889	0.0552902402757874	0.0175919003531788	0.0213979772537364	0.0385475421788945	0.0197862850839129	0.0441183302705918	0.023569195140695	0.0159560707158877	-0.00147510252301913	0.0133601003050871	-0.0213846513105575	-5.34810104936369e-07	0.0157897798362596	0.00270338729909618	0.0229983559698353	0.0278190344805229	0.024013578534984	-0.0519475495756387	0.0260773358894197	0.0170022407681972	0.0225224960877817	-0.0345614819642703	0.0281256325209708	0.0564918239534331	-0.00769065030742861
0.00461626269681949	0.0200832854597024	-0.0195276485522287	0.0116327315825285	-0.0114824287398497	0.0298504523215019	0.0311805328093232	-0.00826440052239698	-0.0332645662951219	-0.0357251074157202	0.0299342854169673	0.0380309640524285	0.000511755020057162	0.0348547595698674	-0.00396330650756185	-0.030665142123305	-0.0172323472348397	-0.0236631499098043	0.00458783847226869	-0.0204463385353849	-0.0142642071646202	0.00443477094260822	0.0119400889226051	0.0208097803538991	0.0205379011977969	0.0295114782888331	-0.00174961898000932	0.0296636630443468	0.00068686551421552	-0.00840102193825966	0.0241970841137089	0.0214310784881977	0.0284393174885909	-0.0167451517734156	-0.0253628562257616	0.00477282710513879	-0.0095587064857906	0.0773162914729121	0.00529042411731813	0.00559383951548175	-0.0229617470656426	0.00394312623662291	0.0407154231382071	0.0178050341205652	0.0121187401356586	0.0362944918483923	-0.0510248807055062	-0.0392930401012839	-0.0112181651163634	-0.0378788401841875
0.0512499929151132	0.0174877207798112	-0.0783890845438556	-0.0163564272213753	0.0704735839936268	-0.0524896247881756	0.0224255864721611	0.00395040087632089	0.0402824942845044	-0.00312336980920543	-0.00622980590690714	-0.0403543282235444	-0.0653483052143212	0.0251194064969617	3.08321752887018e-05	-0.017291164873676	-0.084392719769992	-0.025221909880063	-0.0236565576164572	-0.00305361324658758	0.0164188533416613	0.00799932872786534	0.0157428709505658	-0.00453729379219891	0.0290227938622357	0.0232207749434653	-0.0076535924134639	0.0209063673942279	0.085517718711828	0.0145564962350355	-0.0545425499086408	0.00883596464070308	-0.0130631570162579	-0.054169470714551	-0.0520234195267976	0.00353324982894254	0.00506203991673204	0.0171101766076268	-0.00534367017826567	0.00133054289887103	-0.0533785411035044	-0.0335234649436905	0.00837642382142125	-0.00477845018756948	0.0173031263087315	-0.0179046849593549	-0.00787059678681289	0.00561950455325365	0.0189945166017128	0.00292729327190236
0.00549233536553414	0.0505122377679686	0.00290221600529355	-0.0351751234690182	0.0163470999817902	-0.0127428939961854	0.0531384060740415	0.013457895308912	-0.00773757379304807	-0.0276115572199259	0.00648852688212254	0.00125737185119038	-0.0120979345887113	0.0518014286323099	-0.0389017635513487	-0.0397227214915437	-0.0243138335607737	-0.0096015163809975	-0.0130736206104616	-0.0293172468051476	0.00546412065635136	-0.0125999570146358	-0.0227430873962757	0.0333764319051589	0.02985025494302	0.018040441919073	-0.0465260081973638	-0.00987158532823971	-0.0143496808228434	0.0424761916840542	-0.0158552105004451	0.00526311980437481	-0.0320101874130572	-0.0461701322113346	-0.0400767792713543	-0.0280477537581666	-0.0205924765964513	-0.0175701146835425	0.00399904058044231	0.00523937371926949	-0.0147927783872559	-0.0120175547670329	-0.0481933804756535	0.0101562350345885	0.0327250312202981	-0.017526419709067	0.00860813959490033	0.0526050170183413	0.00286434475186147	-0.00848578102193028
0.0198959727896201	0.0446027913465037	0.00467071824915614	0.00395794679587363	0.0121328291365377	0.0124441504133003	0.0218982423892061	-0.00821808889027081	0.0598129254174967	-0.0785777370113852	0.00396951464789214	-0.0120073291204822	0.0111347983290427	-0.0557918806990343	-0.0197242885623439	-0.012101517837144	0.0198278180833566	0.00148214643328501	0.00857714643633251	-0.00588949957555079	0.0221151132843965	0.0395917640705041	-0.0428879756871059	-0.0455641961652499	-0.0103041333265307	0.0168729156902294	0.00328600808486205	0.0183173181453138	0.024931245898766	0.00116228518481794	0.00123803547153838	0.0116278209670583	0.0622147222504815	-0.0147430902650286	0.0256994956136906	-0.0182375786130628	-0.0384140701225286	0.033245206828433	0.0811577712061501	0.00975994324762446	0.0508572129286894	0.0131523298214835	-0.0150711598720357	-0.00721742360538039	-0.0646369351692671	-0.00138830805996083	0.011129501839596	-0.0288022495382426	0.0178317715337285	-0.00271372736580639
-0.00407099197430682	-0.00816877774706946	0.0239325101693482	0.0224485963608383	0.0265393870747878	-0.0177168496832189	0.0593022287357228	0.00321190340476572	-0.000273877114874043	0.0219708062603621	-0.0359405584124647	0.00308369191752642	0.0065791299455528	0.0343753812108893	-0.039313127420657	0.0333341680258088	-0.0215982269896545	0.0265079761125165	0.00197363625447851	0.0325462428746726	0.0262218086841442	-0.0112926641540286	0.00168505787067242	-0.0364218355171358	-0.03220681298368	-0.00443785594743028	-0.0186090117254349	0.0389999948914134	0.00688494961537551	0.043737266760196	0.00769055411324673	-0.00232619843566335	-0.0173446659482349	-0.00458491720280728	0.0127372075540015	0.00428493803650724	-0.00206027145580469	0.0143612383738598	-0.00610249756157636	0.0287280200114864	-0.0109545781258364	-0.069595427640268	0.0142658795821884	-0.0519811567231016	0.0202647473342919	0.0116317450164877	0.029384534907113	0.0557576306777231	-0.027536844955234	-0.0374266721595224
0.051712567987293	0.00271774343163396	0.059047593441437	0.018891753870164	-0.0272697310501499	0.057866610317456	-0.0121269894810283	-0.0590227898987084	0.00323439444973162	0.0115367972061523	0.0242309291836023	-0.0391511140078021	-0.0107081614429642	0.0626028447622344	0.0232060926967433	0.00382008191553962	0.00610318177440566	-0.0327748393740883	-0.0328778198442962	-0.0155966570644561	-0.00272556980886588	0.00251335005383179	-0.0050445642217643	-0.0327479667169449	0.0304570078072951	-0.0215026904588654	-0.0224006457321018	-0.00126123519284361	0.0041477813264949	0.0212176748416735	0.0587784876996665	-0.00495124818645382	0.0295166801722553	-0.0660459668502438	-0.0342677906265461	0.0641258874731145	0.0134949607838158	-0.0410897588915632	0.0226002337692951	-0.0104609407309904	-0.0292383224144276	0.00240768421866049	-0.0287149660697851	-0.0332784160020463	0.00665047643358982	-0.0147229409886563	-0.0203707107246546	-0.0385601431295835	-0.00879770012097258	-0.00812000696910674
0.0527437212657664	-0.00551305297316199	0.0495055193867428	0.0308347328203581	0.0651507121350849	0.0643286400708138	0.00338540284637969	-0.00387892207586587	0.0925308327282629	0.0177542238950123	-0.00438206403917987	-0.0306904851282697	-0.00676383963185452	-0.077665768256984	-0.00892047633690867	-0.0104663560587436	0.0356989809875355	-0.0522605169563289	0.062410192873293	-0.0242527630413442	-0.0606389900952734	0.0174435988002893	-0.0261782877714781	0.0308211651126321	-0.00754109050731427	-0.0360447837309483	-0.00204609054313051	-0.00475872521347302	0.044678213295239	-0.0671151056294619	0.0560506209560329	0.0244629392395246	0.017998103585603	-0.000767016374771568	-0.0708230367882628	0.0131562486808508	0.103636991743505	0.0877096754225272	-0.0439830559272161	0.0253280725323597	0.0238723368969764	-0.0183257707437396	0.055698933451817	0.0277181071103039	0.0467726502776036	-0.0261299558893765	-0.0150540915114569	0.00162380314567172	-0.154757584643399	0.116382619792789
0.0284162214465191	0.0226526189211753	0.0117318927774585	-0.00432968978682109	0.0231809592939397	0.041883197758213	0.0333250344281734	0.0835411047760953	-0.037457623726728	-0.0276582789312668	-0.0119361895695587	-0.0204794319065804	0.0195680274007085	0.0146713676788716	-0.000852078877463625	0.0199771483835175	0.00868905600859644	-0.030782899304338	0.0342471580966652	-0.0475971834835097	0.0492741489857964	-0.0511780679252597	0.0285001725600149	-0.000982172349582217	0.018644776790457	0.00749193294157615	0.01188193217695	0.0163145678006739	-0.0316024317870787	-0.0589436075935908	0.0571097382426267	-0.00928087363919487	-0.0492565627609047	-0.025995753316435	0.00477073544957403	-0.00973287847608571	-0.049468654051845	0.00630883767859068	0.0095217334791538	-0.0534710152890848	-0.0358708684907139	0.000437738662304939	0.0350226047017158	0.011567737035832	0.0100703362595505	0.00758038869492165	0.0203170663106658	-0.051247799004933	-0.0159847175291379	0.0545654385780666
0.0177922175972561	0.0177207145810057	0.00177537905032002	0.0348416634699444	0.0227382173353879	0.000768497646245026	0.0201692600344154	0.000748998995900945	0.0140653882958062	-0.00128320855290505	0.0149341285488224	0.0574861113865387	-0.0131668435678737	-0.0384591789640092	-0.0115979039183523	-0.0289083987234415	0.0237855826587142	-0.0210495507733478	0.00741240019983527	-0.0217947334538321	-0.00748303232495068	-0.00522902626284456	-0.0148397011369214	-0.00763263192231782	-0.0252866630774196	-0.00585901542360539	0.0526001776023055	-0.0191094780886111	0.00102601790041689	-0.0244286020665834	0.00532022142795108	0.00816083853168546	-0.0321623504063472	0.0245938991881899	0.0463293027862748	-0.0176112779526653	-0.000264576595231027	-0.006496725385099	0.00271036413205784	0.0058527742811827	-0.0501468283233285	0.0667823857912939	-0.0178536253327742	-0.0306198273053656	0.0308118852580555	0.0242643651148315	-0.0274208394425948	0.00734143397669779	0.00431465263401565	0.000164947754318304
0.0124665946472961	-0.002941567515633	-0.0395515057040681	0.00287269978569353	-0.0487000150087427	-0.0241010143677042	-0.0266009209253291	0.0130063920981053	0.037771814962271	0.0173780774572258	-0.00823105872945829	-0.0350521013839205	-0.0436752137339402	-0.0154482829836974	-0.0171577390811663	-0.00208254795486677	-0.0274130248121602	-0.027985631666215	0.00382337076539727	0.0505570651963752	-0.0128497002076639	-0.00252398601588698	0.0407563140747966	0.00296989963320127	-0.00508934396939937	0.0343362119644336	0.0108540145352467	0.0146649772651234	0.0282999518572327	0.0266209747912592	0.0298749892976665	0.017344411333524	0.0131330562536096	0.0109634069651104	-0.0417036096828996	-0.0222175062867388	0.0366080438545965	0.0234964807566	-0.00970585014252546	0.0234852533149211	-0.0197736849653686	0.0493890711022239	0.0259013534059311	0.0176878840023064	0.00708939316112496	0.0253532367078989	0.00217850653035653	0.00858583766316631	0.0183071793355402	-0.00560010656744867
0.0217378099469609	0.0283388924560435	-0.0262616363251908	-0.0206566945250139	0.0165786911692366	0.00646956547493249	0.0204359718989351	-0.0300172674485078	-0.00681601708275484	0.0261274283354825	-0.0101242687804166	-0.0176282737553287	-0.00235932855085917	0.0325672805656119	-0.0150643722751717	0.052356239930844	-0.00392274867202449	0.0430423318001335	-0.00847286516635526	0.0187449399486888	-0.0124911833150743	0.0341837722424107	0.00246374803137179	0.0316022500736829	0.0272766070047688	0.0189104304564017	0.00930276370861952	-0.0631240690021695	-0.0263273561397201	-0.0270778833798914	0.0215059039213586	-0.00249205212941189	0.0202848240270704	0.0119982133559293	-0.00593040067342091	-0.00178509110072187	0.00136956580857007	-0.0362374168580923	-0.00559948855023394	0.0145585436786582	0.000222390810862375	0.0113250722138349	-0.0170392116063992	-0.0403836743183834	0.0348579190389148	-0.0131664672303289	-0.0245590241309165	0.0170413822574797	-0.0173719681736748	-0.00550110476347459
0.0447896524732277	-0.00788495278896485	0.0684270116029125	-0.0513554551078092	0.024008054901136	-0.0147992922873524	0.0558592738995089	-0.00211324728305906	-0.00715043370852768	-0.0557744835387308	0.0284804325611091	-0.00538090435108975	-0.00504988144541444	-0.0567447177837753	0.0365438227755994	-0.0129418644601746	0.0446392365054471	-0.00223152945983539	0.0837855327534508	-0.0429585458406802	-0.0371088886104315	0.0125970135158114	-0.0375085023551345	0.0338259292874296	0.00830526286577742	-0.0209245625579992	0.0430978279862307	-0.0175313436608583	0.0470935856678723	-0.033074679514915	-0.0255616369759377	-0.00699675533637417	-0.0396014036705838	-0.00433380198506521	0.0581587522914327	-0.0513840365931636	-0.011337383493339	0.0150961565684941	0.0124297250952175	0.0781471713629614	0.0575571083168753	-0.00747013567647805	0.0267237456601441	-0.000365643723544021	0.0451073808512484	-0.0274216596454978	0.0148635797832428	0.0150030388372162	0.0186687746571352	-0.0396624770779667
0.0227034124604364	0.0375497348932898	-0.00101270154570049	-0.00908417258886749	0.00752572930289969	-0.0112840239591291	0.031405538685423	-0.0481815703816097	-0.049861594474609	0.0353746726787179	0.0251986950677761	-0.00287364071590652	-0.0447120604492094	0.0021664236408883	0.0229542004111623	-0.0202432530796396	-0.00883792327220565	-0.0243403463113324	0.0084018664564049	-0.0252951601401344	0.0441936058491021	0.00703416206913391	0.0367342768812851	-0.0413107776226756	0.0688826698910432	0.0272765370347656	0.0837409834251578	0.0309578200338014	-0.00932438127699943	0.0243002880360432	-0.0359590748766178	0.0131271829439303	0.0323216124742125	-0.00333200294556565	0.0116439073305015	0.102808735960321	0.000781870182629582	0.0518109894899539	0.0399034509088686	-0.0149349548481201	0.0973454783279263	0.0186699780673511	0.0429024836080786	-0.0154238711641762	0.0196425758420216	-0.0507219442304281	-0.0306329730024143	0.00272617923249934	-0.00361552945149643	-0.00237687117913345
0.0182977724831053	0.0272319363556554	0.00224502343397714	0.0164729090060916	0.0407753750434845	-0.00485654314648169	-0.0114917545345946	-0.0220420733840186	-0.0139403674627093	0.00418656302543134	0.0120097356155764	0.0346538763920549	0.0132286110652787	0.0348893218595979	-0.0665267151673415	0.0323566446050408	-0.00985210109650456	0.0560486934774353	-0.00656543786412071	0.0244962068391608	-0.0270593026445063	0.0489337514201488	-0.0184813726962688	0.00530813230718385	0.00631765264727739	-0.00888515199012204	0.0226378176739007	-0.0284559264433977	0.0455427315936936	0.0193603398341532	-0.00954588090383521	-0.0290061395503727	0.0249896921197395	0.0452859478214969	0.0484439933245687	-0.0459273687986552	3.10639720987191e-05	0.0158024359803282	-0.0116058755994498	0.0153263642082366	0.0567666514933652	-0.014669871046236	-0.0131683665557686	-0.0237680014187856	0.0251296610417645	0.0256138884094601	-0.0128381458647233	0.0500077867689853	-0.0104594008952569	0.0415220207951786
0.0140998699977043	0.0355513198849271	0.0262018397706498	0.0617641451515722	0.0365832470064176	-0.00771044008508525	0.0164874532311169	0.0866742057925261	-0.0537350392788677	0.0362094617418792	-0.0283627778823299	0.0346951011609227	0.00141780494629099	-0.0236627067318763	0.0665001518837873	-0.038376889224678	-0.00851842427193196	0.0303804067806307	-0.014043040960764	-0.0456420833598808	-0.00546345160850607	0.0421524643755815	-0.0496055017583305	0.0198153744306513	0.0215878847401157	-0.0299029845594976	0.0197552416292922	-0.0136916954948392	-0.0624915374609312	0.0157025808414246	0.00756487446874323	-0.033050003264149	-0.0100151909907215	0.0129675649228483	0.00360134566137341	-0.0408800793947093	-0.0382738293464002	0.0234370781922013	-0.00029013738560251	-0.0543275191270907	0.0444079003874296	0.0329106732580078	-0.0115920889278512	0.0162756956505978	0.0266228822516665	-0.000308324435236608	0.033064906353206	-0.0563946933573925	-0.0100131090804223	0.00201520601849134
0.0530538045864483	-0.00669550045464406	0.021239622011533	-0.0802952460309128	-0.0247093689389867	-0.032901327353079	-0.052120074931261	0.0323005220033365	0.0528808330507499	0.0309728672013007	0.00230289872546538	0.0132013692139022	0.0137400508560123	-0.024461865547298	0.000278018992303896	-0.0108774426461391	0.0409798201207739	-0.00556083521300327	0.0413081487184816	-0.0277913746654215	-0.0409224575710998	-0.000580989998475318	0.0216099601653994	-0.0332964933938897	-0.00538527722939357	-0.0153376960150829	-0.0590845282125095	0.0203262410680402	-0.00026753816926312	0.00224262691088277	0.0246217783977593	0.00268584781165309	0.0018522957071662	-0.0116231565546784	-0.000934253279577298	0.00823501639475168	-0.0572210295620947	0.018623582789017	-0.0094246133763101	-0.0408051751246096	0.0265913223194199	0.0239657815168194	-0.00927151396305277	-0.0372010364754769	-0.020329415600562	0.0247074899052767	-0.00995591408823448	0.0165367603541945	0.037619401493783	-0.00658770089151304
0.0593872872778253	-0.0350138025569965	-0.0549976363761296	-0.0313720407566599	0.0422414643139633	-0.0352561467586065	0.00166380216180167	-0.0170061762319281	-0.0279295298714825	-9.10897807990059e-05	0.0121224651364954	0.00368939281944655	-0.04507358990128	-0.0300639607094741	-0.00827142853999374	-0.000968703720284633	-0.00224685125355309	-0.0090881457399899	0.0145792859699216	0.000777290168507785	0.00785678165221194	-0.00322434777972221	0.00641595592289896	2.41539747125705e-05	0.00828490814204204	0.0623237867187591	0.0157451528918093	0.00407517833226487	-0.0127373354627606	0.0409225428974469	-0.0283949676805732	-0.00863664377413792	0.0521004322067923	-0.0100102442767655	0.0288625001813636	-0.00388085430137034	-0.0090156210159757	-0.0322247283524354	0.0485097305322759	-0.00806601070116911	-0.0567104848583795	0.0213874877671832	-0.014581230105652	0.041360290307536	0.00892832750087053	-0.0103413388129754	0.02829663380185	0.00658147648823423	0.0166325130027263	-0.00459801211871465
0.0153707951334592	0.0660611143145495	-0.0114182639611507	-0.00180603141943028	0.0257869398008003	-0.011836641368445	0.055338016330256	0.00685738972831006	0.0110892798098214	-0.0362274913743326	-0.054084498173512	0.0254089766515367	0.00929061538470796	0.0414217775385405	-0.04029871901888	-0.031701273353539	0.0176409825554614	0.0127827111510579	-0.0183798967715355	0.0467039334080789	-0.00360094306969902	-0.00356032494820733	0.00361086742780165	0.0249125194784838	0.0330566216160204	0.0197486857868305	-0.0102535551990041	-0.00969913306194878	-0.0655207015466524	-0.0228114452773582	-0.0193864727272602	-0.0253754813796414	0.0673716870514993	0.0325667874765464	-0.00328273051092128	-0.044167744923325	-0.00423690553186182	0.00596040535704076	0.0101569326561777	0.0215895078428347	-0.0390929399274295	0.00750573358902765	-0.0219272503184096	-0.0155175577136481	-0.0449437544841726	-0.0163998359662745	-0.0382089812594688	-0.0185120227644098	0.0195011766744836	-0.012593582192742
0.0243502701853801	-0.0378641333794258	-0.0179923844971074	0.0536819261448847	0.0416263247884758	-0.0407728316547678	0.0126469662957558	-0.0130019328441972	-0.0311521781107289	-0.0216867902234556	-0.0106569369694688	-0.0296832649818175	-0.064116093058817	-0.045116241505068	0.00560946705515552	-0.00670844921231559	0.00117321609717652	-0.0399160063526755	-0.0157217432862497	0.0611785390221364	0.00815723645621895	-0.000962954793880223	0.0483582770490759	-0.0200677383769014	0.000247553114993493	-0.0178604843226213	-0.0278259794007198	-0.0318334632104457	0.00668598710796839	0.0305133903545195	-0.0203806283661822	0.00231105262908216	-0.00336276630057012	-0.00548778137834415	0.0218755891252108	-0.0373799487023234	-0.0100509372787944	0.00986724549041728	-0.029237888415234	0.010769318004426	0.0369134790634906	-0.00564365667266565	-0.0148081483525545	-0.00076704133442368	0.00232188756144559	-0.00315052429170552	0.0562563331719211	0.00016043433897603	0.0079374153775496	-0.0287122258645119
0.0174643886579759	0.0382186553270104	-0.00371581135651695	-0.0170945689038864	0.0242924904301603	0.0393283906573239	0.00572207312882232	-0.00483142018691899	-0.0500140429990156	-0.00774701281141987	0.0103842402773676	-0.019341201531604	-0.0168035709460523	0.00809291924786781	-0.00870476238575944	0.00453902005886267	0.033261008603381	-0.00919756187500009	0.0316561696480271	-0.00552041339156888	0.0652571144306627	0.0208053656527975	0.0243564638370706	-0.0425621359031936	-0.0265290637821222	0.0094114056578491	0.0139943691948933	0.0474488522305289	0.0187407358176365	0.0169938849220876	-0.0167307902402013	0.0690166487127098	-0.0224605140702464	-0.0172764618622206	0.00128364373823895	0.0200519495267198	0.0019392119423663	0.0617261235147116	-0.00500162144775947	0.00336285423299581	-0.00280420906749283	0.010302057807247	-0.038047315025703	-0.0180529909597987	-0.0453125629289965	-0.0312879749729143	-0.0131899489087293	0.0127487115132233	0.0369046369526226	0.000712190284764735
0.00452391335149431	0.0109046979678512	-0.0223095698687139	0.00871972846448807	0.00618371856095094	0.0397545994932068	0.0193488640337913	0.0356478787421635	-0.0131946875249244	-0.017460744928081	0.000142515015211118	0.0209907480603662	-0.0394884586258403	0.0829586700933242	-0.0235878801740529	0.0219257813264728	-0.0423567534623302	-0.0044966773107303	0.0268753171470532	0.0456155645375647	-0.00689063723653956	0.00622623132287551	0.0151181341035671	0.0184868998984496	-0.0257554972805303	-0.0025196945518282	-0.0183576261453293	0.0170836509596951	-0.0267054659411777	-0.0201951900945434	0.00360726958984536	-0.00525955081132568	0.0335555176236907	-0.0220645155602156	0.0292815039622667	0.0643777119215367	0.00206595606418126	-0.014989214343769	0.0465573049126448	0.00716021019881827	-0.00450844032597905	0.0118879886233135	0.020228339482927	-0.0546567732806534	-0.00429707477290474	0.037465773024008	0.0239669104233086	0.00230942038825563	-0.00644755726367402	0.0108378499951215
0.0209992494504792	-0.0166187956134691	-0.0125232784915862	0.0297980450774569	-0.0179810523624664	0.0517399916738256	0.0438603159550096	-0.0579210932773302	0.00928943655299875	0.0153691423001346	-9.50027619449622e-05	-0.00183024437591929	-0.00760534513451705	0.0192783314776188	-0.0123109902129769	-0.0274109556736103	-0.00391253173517864	-0.0258407687525441	-0.0335462181129613	-0.0328190662329047	-0.0126225840281652	-0.00279654358835955	0.041230812264194	-0.0785961254044363	0.00998739687281858	0.0111745232090908	0.0217062421756777	-0.0148774781429292	0.0112968864013916	-0.00943126751399933	-0.00948676956116104	0.0396913702581522	-0.0223389251313514	-0.0148417812596707	0.0244694445361739	-0.0301089125292379	0.00531876161990927	0.0355703562789377	0.0258232908755678	0.0262114535821746	-0.0407465128506709	-0.0146506826644684	0.0232238187602495	-0.0107007668085644	-0.00733996967142971	-0.00486008052906834	-0.0255652390956653	-0.00229969273574518	-0.0342840766008505	0.0421406559784657
0.029160705418674	0.0181237728010608	0.0089604939360151	0.0508542723458116	0.00643434922750034	0.0514553029609912	-0.00516898421255567	-0.00663647347151181	0.0569317180124573	0.026543916515873	-0.010985949360892	-0.000528746434852843	-0.00506805089467225	-0.0228512752665755	0.016392572777737	0.0197827816448114	-0.0348206147089011	-0.00760613234110573	0.0366872839222743	-0.0471163080339776	0.0361105006944146	0.022036015913794	0.0243725220197224	-0.0129014694851228	-0.0729863284610917	-0.047631645390011	0.0389586067640888	-0.0185851021996268	-0.0393969706429918	0.043728405807323	-0.0149262253019845	-0.0255395105412606	0.0116610332945329	0.0536627828672002	0.0553073680499465	0.00015864339473513	0.0183208916257968	-0.0259044385298416	-0.0102908924755498	-0.0708494868344507	-0.0191510981927771	-0.0346522757378457	0.0501286501121941	-0.0194358707666862	-0.0210713901879334	0.0265249415060727	-0.0591773295829641	0.00387459700920581	0.0225310938547983	0.044442719714439
0.0262858027354436	0.061587426362303	0.0133189612830712	0.00349333037534071	0.0154731469263018	-0.0209309484961996	-0.0368998239121995	-0.0167030140952411	0.0337678659846365	-0.0310713472332613	0.0112805966148416	0.00245027558108854	-0.01226672058151	-0.0046305267638617	-0.0738409384711256	-0.0496911982158657	-0.0202337844252453	0.0494339871742695	0.00752363272942999	0.0285884267960558	0.0336143743875692	0.0361816503290755	0.0264140671664285	-0.000268639398937037	-0.00324680677339146	-0.0181394215028637	0.0269571836949766	0.00208498194808198	0.0248744177299446	-0.0821289736708874	0.0123071988470503	-0.00944797847746034	-0.0350020303226838	0.00359112375798252	0.0379194121412827	0.00547354242676848	0.000299076915893642	-0.0149327395405031	0.000367236606848159	0.0295565445442021	0.00970506964946848	0.0180816941991501	-0.0107181582001286	0.00326874561222231	-0.0150729169894646	-0.00691401157146783	-0.0219215921219475	-0.00317810389923606	-0.0103887222953859	-0.0171709675658495
0.0125103847653489	0.0417637268029159	-0.0191598795107889	0.0146169060807655	-0.0261238213827376	-0.0538316760253588	0.0342667217351336	-0.00416952182994633	-0.022544843394902	-0.0126272626648246	-0.00856881677119472	-0.0468534031546717	-0.0713109405338652	0.0200883502749116	-0.0173688845480205	-0.0163980351885255	-0.0387160025441406	-0.0335110634815237	0.0442900584318918	-0.027554149584321	0.0536130144798194	-0.0235413323392073	0.0122699492601716	-0.0335339236029082	0.0454094283500481	-0.0181084048252482	-0.0100218870212294	-0.0180722518276083	-0.000333481362137739	-0.000333999627701971	-0.0460288406497824	-0.0617252292515775	0.0375931283578925	-0.0330435383812175	-0.0455619909870786	-0.0157383575040757	0.0108861563803585	0.0225106023533072	-0.00812773413020289	-0.0250967816406647	-0.00824776503400519	0.0105648819510635	-0.00365572488059436	0.0373427988611533	-0.00537629987665968	-0.0440519097922153	-0.0302742660376309	0.0190038712310606	0.0477114837833804	0.0087997994005442
0.016296049517627	0.0120822735363175	0.00902793141882942	0.0363820444297633	0.0333934671822417	0.0138362044853532	0.04002639952532	-0.0514619522175627	0.0067200547589302	-0.0934831277270894	0.0437331056556906	-0.0384189196916035	-0.0126068853403055	-0.0297562748480918	0.101382718171271	0.0386648051941749	0.0473646739202267	-0.00270549780147862	0.0499915634900775	-0.0224870480505978	-0.0137196515460584	0.0678090581806413	-0.038078077806205	-0.0275247121899013	-0.0320277828062094	-0.0258053790416893	0.0557294748334235	0.0364314549566228	0.0334137008079959	0.0289571559558098	0.00671392295246137	-0.0459119397514643	0.00468233292679462	-0.0422196769729189	0.0198903437469829	-0.012905642645705	-0.0426975933877543	-0.00572147490714239	0.0188944200190782	-0.0492448894716819	-0.0144151743961825	-0.0188579432857317	-0.0127453719389044	0.0262419609229109	0.0214826230564712	0.0145687749979667	-0.0120781999748886	0.0260065468093173	0.0207637434866717	-0.0177376135950721
0.0064224509680144	0.0315090628635588	-0.0013739242975157	-0.00534811028776776	0.020748840888988	0.0183777706413452	0.00359805485036967	0.00971005685052159	0.0303610904556949	0.00195450213173691	-0.0284656981705257	-0.0300171917671879	0.0153258263429353	0.00808308933759987	0.0140783836292102	0.00418603653396819	-0.00509306279679789	-0.0222522586587855	-0.034434350992395	0.00592021372257872	-0.0111395388013539	-0.00559393641076094	0.0456726479571528	-0.00309922207471546	-0.023354558681614	0.0192733111385126	-0.0513947143263747	-0.0345879232579008	-0.00761487169919514	-0.0501196744895025	-0.0226920200885103	-0.0139263960601954	-0.00826800358684689	0.00492090624561872	-0.0625050080113028	0.00178555739798015	-0.0206240624379571	0.0470305720249565	-0.0206904036325183	0.0201462139278813	0.0274750983261009	0.0314264858121285	-0.0285147940967002	0.0165945053579033	-0.0351210434671299	-0.00642165806438925	-0.042840518970668	0.0154021544732718	-0.0113437715696239	-0.0129666803770979
0.0191963188089912	0.0119131791017214	0.0241359095997134	0.0729075482748162	-0.0241457489863415	0.0196407055846184	0.0424257490142607	-0.0238290708015198	0.017594324375065	-0.034708994558503	-0.0405495987586284	-0.0103838714998428	0.00387841437582201	-0.0462825804636545	0.00613505802296199	0.0394641421948729	-0.00724418866558237	0.0340369716508054	0.011189525933281	0.0863581043214724	0.018202517778304	0.0152059934335431	-0.0550768576416644	-0.0261667326031998	-0.0167298507057724	-0.0170104614869867	0.0290726203718926	-0.0193135349364507	0.0268215655433503	-0.038159530448346	0.00327211099229673	0.00650798345545836	0.0193623229435057	-0.00716876532252344	-0.0445119996170331	0.0112262194809775	-0.0159101728281329	-0.0207767116518762	0.022071890591459	-0.00933497310325094	-0.00577754492257578	-0.00121127815336566	-0.0744379686256676	0.0266598667890219	0.0338948483328282	0.0581118252638088	0.0223060573297285	-0.0222801163242342	0.0094220785048024	0.00130436332888834
0.0622445415033581	0.00474375253408599	-0.00549691513851027	0.0244028980112727	0.0627605064662928	0.00823774593816943	-0.0039565541835056	-0.0104502632558477	0.0760125406302934	-0.00887482423728961	-0.0019653620477395	-0.0533601332818683	-0.0191348218279023	-0.00923314257852613	0.0155924809109593	-0.0252595571256518	-0.036696205444895	0.00754482131864015	-0.0465787105667184	0.0112424536423789	0.0535027805130829	-0.0874435718002934	-0.0421769887177553	0.0193785097393969	0.0426646623682912	0.0529496747452652	-0.0417066207864337	0.0383331090717827	0.0209331481635976	0.00800456302562393	0.00526806936417254	0.0385499868421467	-0.0208610721328598	0.0370727584393179	-0.00606522035706032	0.0340388102724404	-0.00400657166671825	0.0204820003732939	-0.010556413200547	0.0334235713314533	0.0406466712738884	0.0128955371436343	0.00629379769275206	0.00367791447848075	-0.00605489326359536	-0.0558826304594805	-0.0484905708015665	-0.0281951413551139	0.0203397324353385	0.00481717797527131
0.0388573724688259	-0.00397610232256203	0.0366078424183416	-0.00885228335140964	-0.0202996952869538	0.0217570942375388	0.020310847549005	-0.0320544463839367	-0.0227408903637324	0.0587914347859947	0.0162136629215347	0.00916843381789873	-0.0146111494836011	0.0312490662418143	-0.0364096489660542	0.0810400792052799	-0.0405282917513742	-0.01661799214347	-0.0161579164079665	-0.0284228310443593	-0.000881376770182567	0.0259808726465063	-0.0238265534560017	-0.0649143024370973	-0.0289526092406108	-0.0266505445070518	-0.0186689726413605	0.00310980848860714	0.00749616523675448	0.00781043525990124	0.027115002081324	0.0153626398581925	-0.0105872862064798	0.0117178739879017	0.0620730914320385	0.0356753239561042	-0.0258661605527197	0.0214342938026662	-0.0274758100203897	0.0245415815123818	-0.0164476749719114	-0.0115666047364062	0.00205246141712385	0.0184198722874438	-0.0400072087977206	0.0205072583699998	0.0306122033426454	0.0294362078901943	-0.0136436898319405	-0.0150695540581587
0.0415818276930735	-0.02567216285054	-0.0877135836397736	0.0542408464738276	0.0234563505702789	-0.0211493868726275	-0.00452451924516205	-0.0116992418619561	0.0111798904882224	-0.00327060580339705	0.00519408441649829	0.0380422633484086	-0.0474592039460257	0.0304875312122685	-0.0491495294926032	-0.0114321810195066	-0.0319297072294704	0.0155703895665635	-0.00259292718158362	0.00298388558261484	-0.0343653627155439	-0.0201318166798627	0.0275711432541539	-0.0096402640474389	-0.00756896910167423	0.0161667658302871	-0.0318036709880307	0.0311712380230188	-0.0693408951011038	0.050061618028262	-0.0574113502026946	-0.0216674072215362	-0.00093140604076536	0.027753341302919	0.0256400188068468	0.00375541965921813	-0.0149567419866202	-0.00992832624502507	-0.0402209504280535	0.00593605489870804	0.000347927597893116	-0.0345655486910868	-0.00964733144447847	-0.00355804431478459	-0.04081199542206	0.0975230509628143	-0.0198064869114013	-0.0456795492508932	0.0303516481885638	0.0119154514318535
0.0352023881976142	0.0307976163504756	-0.0109592507561013	0.0209273340218062	0.00102389803091868	-0.0180287331698893	0.0212123144390731	0.0218340789726593	-0.0153458872258302	0.00281833008044504	-0.011772829976381	-0.0322792559861422	0.0101618695797396	-0.0397532637469773	0.0279317317655718	-0.0310397832987697	-0.0245749425208588	0.0273130852272946	-0.0266411312160508	0.0110718040222925	-0.00149731818764075	0.00119845663423526	-0.0211084505144784	-0.0126624538708188	-0.00470903099060174	-0.0123981363754515	0.0283098514538589	-0.0339364575895725	0.0275991422183939	0.00392505385307023	0.0175675797952633	0.0083284370794988	-0.0107811654730927	-0.0363815503923775	0.0206751197817675	-0.00277607831438204	0.0321649776128295	-0.00605601667308052	0.0374757562737377	0.0125067702362719	-0.066076322777738	-0.00745823893939258	-0.018504351631588	-0.0216089411867454	0.012805539204562	-0.0176069119452721	-0.0154368775847443	-0.0162655959914547	0.00178604827596454	-0.00341419436668234
0.0215578527802477	0.00437713765304439	-0.0250705721183671	0.0164218997254253	0.00603417460080149	0.0174724376219645	-0.0203948585584471	0.0103655044241446	0.0138471193352108	0.00921028984630801	0.0134600841109081	-0.0248335250585343	-0.0270282643192494	0.0252079698023371	-0.0176022730908944	-0.0189517294515138	0.00459538459092865	0.0134481059634805	0.0106630031813423	0.00898013036226973	0.0223162366395606	0.0208502329717262	-0.0354083200913412	-0.019329733401924	0.026506645920715	0.0166274889856292	0.061776208999903	0.00224348506487602	-0.0269120041534491	0.0235956813349011	0.00750544096170175	0.0542956507276573	0.0342569924622407	0.0295980375425798	-0.00576997524589101	-0.027505987421299	0.00853490630113864	0.0072991999933906	-0.0254880623271009	0.00804897840693785	-0.0232188283353655	-0.0290231778103646	0.0202095238749734	-0.0941988162920782	0.00215119746690058	0.0345460296913501	0.00456679155429242	0.0209731989014755	-0.0014152726932054	-0.0178437792833896
0.0495594241822504	-0.0351639344040651	-0.0427367054270837	-0.00514202994254654	-0.00993958614348118	-0.0116059444544208	-0.0419776608929992	0.0199095052355539	0.0387604624682219	0.0133896333028751	-0.0119720004096942	-0.00811629342715991	0.00913878447539512	-0.00395318057584453	0.0521543165014336	-0.0476959618329332	0.00808129940298176	0.0309777063817357	0.00443396638556179	0.0311461261423749	-0.0148741557991656	-0.016558636170453	-0.0435608076467479	-0.00940659126625336	0.0116785826724539	0.0684904291203907	-0.0495025033837389	-0.0260304219774786	0.0112010614216639	0.0670555276309223	-0.0408418403377551	0.0504344307925895	-0.0286053653412461	-0.0200145688076181	0.00613125186345739	0.0280350377966223	-0.000490832693143444	-0.00585029873993572	0.0106093908243114	-0.00939848012886195	0.0266679771729142	0.0326048918797998	-0.000174842966688423	0.0332432936328532	-0.0260080072894604	-0.0376655023199394	0.0556335699908843	0.0180560746719079	0.000213933658527829	-0.00161488025537436
0.016704329672355	0.0318291280882872	0.00963130606742726	-0.00311663683564305	0.00459936895743569	0.0117057415317424	0.0376802995188249	0.0387579996790984	-0.0485167153069505	-0.0964731064789306	0.0419017914580154	-0.0359184484538019	-0.0729490497914084	-0.0230399644923648	-0.0429841030928294	0.0164301335572329	0.0143743436851478	0.0168433503391387	0.003435386144831	-0.0502843937043224	0.0242227577468423	0.0193759169338006	-0.0364319326474464	-0.0188052547154761	0.0430263601273003	-0.000879343133646667	0.0411778066133362	0.0268663322824861	-0.071970521181005	-0.00350096093107263	-0.0149065395544728	0.0329872906943177	-0.00235144975286303	0.0222014502982698	-0.00896917405022257	-0.00196507554051763	-6.57067795311536e-05	-0.00580587757044993	0.037572504458109	0.0564090864901057	-0.00693472131895188	0.0146058884349154	0.0101843201793435	0.01073618263113	0.0135533713478705	0.00313917712017379	0.0404096432986717	0.00834192952324083	0.0300426101647037	-0.0248824894586944
0.0313362730637233	0.00448669460338927	0.00101688018689899	0.0739528211530625	-0.0619219256972986	-0.0211626999173939	-0.0337489801337834	-0.0656048935786789	-0.0236966610428686	0.0686885479363719	0.0279328920842558	-0.0671316049477302	0.0401073557161187	-0.00629649402535511	-0.00153354816423396	-0.0200373367302075	-0.0135538470466387	-0.00780047022678457	0.021731587631198	-0.0124607530417822	-0.0389440416743305	-0.0357462922475653	-0.0602812287259823	0.0394723694394735	-0.0734926209558767	-0.0261374718502807	0.0341770815765989	0.0311662362559835	-0.00423842089832817	0.0353405106128568	0.0104184761991051	0.00120531796107427	-0.0113208684718782	-0.0195704211723873	0.0145134868180067	0.00306007538759702	-0.0124169410758691	-0.0202859048544437	-0.014113434414909	0.05879038561516	-0.00786907526631224	0.0201391987636812	-0.0113130642296586	0.0363782049076616	0.0100596118884532	0.0159195736553048	0.0408648174424557	-0.0397522850728406	0.0217456848930892	0.0516556983609032
0.0232233643314067	0.0356919889569629	-0.0110913165627657	0.00182582867504836	-0.00897500052285458	0.0120361501684947	0.00426800572333164	-0.027282542614379	0.0459556514915645	-0.0388803069460159	0.0253911424280371	-0.0160060316258283	-0.00811845631337881	0.032336472809587	-0.0124113169951462	0.0312715520024599	0.0430180304296367	0.0344034932440492	-0.0544261466964457	-0.0355774672541137	-0.0270884062027407	0.0179648970590066	-0.00262922609584149	0.00290269594076717	0.0335728478461326	-0.00959477775205619	0.0411248367556399	0.0404681194213852	0.00104354001086607	0.00934883152209508	0.0015897568858561	-0.00645408144637371	-0.0182089356707447	0.027250887663631	0.0513194671726768	0.0161615700546881	-0.0210065438262336	-0.0308314351328324	-0.00597011200583271	0.0130624956003112	0.0579573563868726	0.00797052951229166	-0.0125845112107258	-0.0210664308125556	0.0264907075836541	0.00196872172839968	0.0113438842262471	0.0239531032504364	-0.0355853941211377	-0.0380249234330663
0.00708210963034418	0.0360169990342799	-0.0384761727563802	0.00954235750670387	-0.0187650422578961	0.00230785415166512	0.0402472572388349	-0.00959646265097898	0.00580165177074274	-0.022769642511697	-0.0383282339203792	0.00990575982044779	-0.00069528439505564	-0.0131576097758786	0.00688901769901948	0.0263459212718161	0.00781001440980726	-0.00250557691870015	-0.0132427860980186	0.0140922202133515	-0.000776520284089668	0.00656851831938796	-0.0258278888843952	-0.0186019059243992	0.00722606700772	0.0233974858456794	-0.0288958985490981	0.0178300652876435	0.0122174089894397	0.0275537771015697	0.0325885799316265	-0.0353251389940923	-0.0106516846931909	-0.00105613413294162	0.00262050025677805	-0.0259797051936786	0.0394172469857544	0.025659567747006	0.00339170579040392	0.0507525837072008	0.0115086619410493	0.00522114188872069	-0.0406479286355692	-0.015901410612277	0.0012162218949781	0.0899950290077691	-0.00834421249853965	0.0168289092044707	0.0108720529067656	-0.00882336032912202
-0.00359324769790375	0.0319376404770574	-0.0184770554810707	-0.0165893870315489	0.0250733927971351	-0.0168126206936321	-0.000614379009635658	0.0199891311558109	-0.00711537236677612	0.00595182514523985	0.0376193576269537	-0.00799731381648452	-0.0359588743622759	0.00950324839709378	-0.0274558712187377	0.00392090173355411	-0.0386954188788021	-0.00817956392554819	0.00997459889917501	0.0265906123405483	0.00193437762805093	0.024719409759214	-0.00990770313153316	0.00561472598698657	0.0123839047134395	-0.0356420362076194	-0.0226658600583234	-0.0206799476243478	0.0158864714297326	-0.023324473091418	-0.0287330703515078	-0.00755524346484871	-0.0137381023444647	-0.0380378456719535	0.0504988262386156	0.0204394008095915	0.00437691444046294	0.0173872201992184	-0.0275398380361687	0.0478342193162833	-0.00586139366865119	0.00333171755080696	0.0378412659905826	-0.00167142832904361	-0.0462582543994914	0.0381119030974847	0.0308431410374928	-0.00151427136985918	0.0324229580039018	0.0168650393751951
0.0365823263241659	-0.0465658170409943	0.020065756162823	-0.0602316236811232	-0.0330263287609912	0.0339656279818872	0.0456752447395289	0.0351717599766472	-0.0117785590657071	0.0648828909444624	0.0405811202232988	0.0203196368177896	0.0260323831816897	0.0686488054588589	0.0421476410126849	-0.0102305465412719	-0.0198930828942513	0.0156459112987065	0.0337092159146952	0.0119641643356202	0.0223754767161473	-0.0174336109379416	-0.0222252427013039	0.0248847856822276	0.0136854253356144	-0.0604942236678368	0.00282788227637082	0.0124822168377667	0.0349387959920982	0.0238479746451076	0.0104791823028933	-0.00352074622902317	-0.0164583115578985	0.0245018426637431	0.033151309331311	0.0027028628859832	-0.00494985736753264	0.0200822512142097	-0.00509352293060805	-0.0148362938026032	0.00426418279204295	-0.0169986651081393	-0.0099073050413058	0.0116636162758206	0.0237602772024969	0.0534214130936458	0.000136930144807282	-0.00178118923139301	-0.0292287491482246	-0.00496970339658048
0.0512693716786058	-0.0197351911813519	-0.00912132750884996	-0.0558824569221247	-0.0303149165740802	-0.0315526481797226	0.00147119911350216	0.00510830809428971	-0.0248633715663006	0.0528369883319958	-0.006276941638608	0.0503147991120367	-0.0396142835010473	0.00685631006474056	-0.0280939843027771	-0.00048175906087598	0.0366772467812573	-0.0132035298413933	0.0341936040688532	-0.0105432722874902	-0.000709000888048491	0.00445294821426162	-0.0243787443653825	-0.0469076115180972	-0.0119182866689876	0.0643355888129786	-0.00942278933411392	0.0310922959710913	-0.0102182737748258	0.00719985050763753	-0.0978951105163811	0.00976906392359501	-0.0603925777561322	-0.00514679989019249	-0.0414673557408543	-0.0581627161717469	-0.12913992919916	0.0537562394130292	0.0228757801011603	0.0696958762595269	0.0418329467756621	0.0278973506410723	0.0378921217439769	0.0214554703654092	0.04955203416724	0.0886985676400426	0.0605066838546736	-0.0410531315940103	-0.0026756467203241	0.00226548892937364
0.0606500967400196	-0.000856918705721249	0.110353738868902	0.00500145899858436	-0.0333432391651175	0.0189805146946852	0.000222230005476477	-0.000230743097511125	-0.0069996005808438	-0.0666049290383524	-0.00593389538649881	-0.00534113266571897	0.0427237146834311	-0.00255333291668698	-0.00853491652967818	0.0645552957998461	0.000478659990964444	-0.016847694112368	0.0346875991006605	-0.0349567357831193	0.012650924926308	-0.0868584415764564	0.0121063422431991	0.0677507974476727	0.0177862310481715	-0.0872037148631093	-0.0230853866822388	-0.0444006980691765	0.0598540410028336	0.00609099865301076	0.0173866676361375	-0.0130929483617848	-0.0176056803228194	0.0958217036125144	-0.0559540281248662	0.0581004805391984	-0.00951330171718911	0.0117645934566416	0.0149205385796473	0.0464072169170491	-0.0636205078253824	0.0099968658425274	0.0587620007817929	-0.0200311323246023	0.0125435928162351	0.0134861730169248	-0.000828578010125731	-0.0449989439611613	0.0414596424136803	0.0159012308679857
0.019931631287556	0.00467186279549514	-0.0368783232065034	0.013213988142967	-0.0184298823174138	0.00855238662091899	0.012682089696864	-0.00828156243936864	0.0104801643809794	-0.00271590742635084	0.0251906784571311	0.00615375579397406	-0.0453205841515772	-0.00682752598635919	-0.00704738463844234	-0.0270382539499117	-0.00472224402570871	0.01971269649688	0.00880166630924102	-0.0339912320960155	-0.0454477305011395	0.0147651249067744	0.00299776757524908	-0.00798923989377184	-0.0260901362571029	0.00878365956721143	-0.00997226757140027	-0.0181036018871489	-0.0127186713015795	0.0384583610095888	-0.0206725477622784	0.0466644681327806	0.0462756530151608	-0.0143573296035592	-0.00349359070519215	0.0245399225078557	-0.0101982315388893	-0.0304300725952628	-0.0199580861868613	-0.0082690413788654	0.0304278831369061	0.0302836385369681	0.00308889808234456	0.0165847992917167	-0.0267018741342692	0.0249561464126606	0.0324932839879779	0.0245216951487313	-0.00884921301695552	-0.00484176763312892
0.00388438225536467	-0.017247300433111	0.0189806834865817	0.0281891366736815	0.0325468864668549	0.0498418067276738	0.0248698540715915	-0.00172585603296322	0.00306541895601947	0.0368601232350208	0.0486295486695133	-0.000829754422306119	0.0577898166807062	-0.00678138941324103	-0.0169062799738894	-0.0389752741894304	-0.0111150781464393	-0.0251173123398811	-0.0340969324040357	-0.00903249326056968	-0.000190976861845253	-0.0150999896298473	0.00519230398675	-0.0210358601893747	0.027206784899385	-0.0364861165922283	0.00734476915017457	0.037490877598527	-0.000623764222425923	0.0523590092611126	0.0170465117632427	0.00585465359369631	0.0191069999116607	-0.0483578788493317	-0.0375108056098362	0.040495078614251	0.0473430473426539	-0.0464199137083028	-0.0174561979191199	0.0177949455269353	0.000770138995086887	-0.0205982530599156	-0.0212779467169364	-0.0180765944901197	0.0325634419494322	0.042409954178489	-0.00160580911497622	0.0429288431764592	-0.0801505671366596	0.006455181313831
0.00602019555006369	0.0133313176170582	-0.0252521457892165	0.0101400400990914	-0.00921794286051688	0.0224577543739551	-0.0183294482595676	-0.0285151475548548	0.00383953555743908	-0.00980605452394674	0.0163497265835921	0.0197623657369275	0.0219428332155211	0.0707140505994396	0.077412215354979	-0.00701249920024889	0.0184168093867717	-0.00398278388814139	-0.0403508213040152	-0.0384937471106513	-0.0528384478182001	-0.0351681749207229	0.0906532092615775	0.0393900209076856	-0.00308812669461335	0.0150917351475223	-0.00848133318997186	0.0290540690120324	0.0134641500578169	0.0355859725140014	0.00273524659122399	-0.0825670005061308	-5.64107145610554e-06	0.0677644693800995	-0.0462299279682424	0.0329453319807524	0.0365222344619014	0.00579239491424937	-0.00167129811324223	0.0271104914301119	0.0053777187813157	-0.0758717696857843	-0.0362491536223086	-0.000134990380999752	-0.0329755994540185	0.0724152119449371	0.0165400240152023	-0.0137907762659625	0.0256132085455147	-0.0387274298589218
0.0102928519309192	-0.00629780084511014	0.00165622594454721	-0.00883881762772583	0.0222993011209952	0.00478455386105657	0.0492782889150968	0.000223201826656012	-0.0203486349962957	-0.021603750922184	-0.0164134225705869	-0.0259728379549017	0.0130344718403233	-0.0248031436016462	-0.00861417586767862	-0.0301067742880046	0.0339456856810687	-0.00856733843804761	0.00342499469411092	-0.0182246132841567	-0.000479517626985855	-0.0186346811435783	0.0232917082978992	-0.027872916143875	-0.0447260627773527	0.061769346042039	0.000182176251897185	-0.0356650436278094	0.018314942201414	0.0068987900160392	0.0224091207132434	0.00773715176307497	0.0130925751009323	-0.00474568184622004	-0.0256558920470082	-0.0129895568539219	-0.0136651332678388	0.0257426288478316	-0.0275267768156695	-0.00799438461701163	-0.0141417513116158	0.0108433732582681	-0.0393666153810105	-0.00271940066770119	0.0171566757517813	-0.0115303222418933	-0.00346085806242153	0.024152121163935	-0.0275430052780238	0.0144620091672068
0.0296630924495903	-0.0119488132866514	0.0100786795084521	-0.054292591374915	-0.0204276572180607	-0.0135643561580035	0.0272960634046661	0.0100162235830135	-0.0547068798737516	0.0478656644098778	-0.0356130421616576	0.00525511293659402	-0.0127129496549589	-0.0115474534297217	-0.00977096607506307	0.00698203691010597	0.0657720087428914	-0.00284564102085829	0.102130569123766	-0.00237694383075144	-0.0345076354256642	-0.104110623822116	0.0044524348702119	-0.0313950791484328	0.0224573028189821	-0.0275891523991288	0.0332718726667333	0.0369655929529324	-0.0154176353038386	-0.00918754316070396	-0.0149537647865752	-0.0229429237210718	0.0548571807503291	0.048132262871217	-0.00978562647909929	0.0511433400552268	0.00173611437989328	-0.027532702198641	0.0110715739445053	0.0199220746316061	-0.0762512478685842	0.0249263467475365	0.00935495489837497	0.0140768958327766	0.0234815685449815	0.0677379940479449	-0.0176553466037473	0.0434512964505882	0.031755769770399	-0.00830013181684972
0.0111728212416901	0.0156982052716762	0.0217356727759786	0.0256972802996093	-0.00565713929225939	-0.0448307683749463	-0.0199142057683579	-0.0213537286831782	0.0513812703956462	0.0198596177672609	0.0226829726746346	-0.00737022595489351	-0.0169955406717114	0.012599279587346	0.000785543700102125	0.00380430595464819	-0.0306480486472559	-0.00199639997995127	0.0466354995746468	0.0195007259925768	0.0469169932238959	0.0068520419502263	0.0172501314669492	-0.000363106976063917	-0.0215050801621714	0.0397837413048258	-0.0636749814263578	-0.0617575550464089	-0.061549635267603	-0.064272535306626	0.0174017285098015	0.00264925682918573	-0.0315756488876058	0.0141532759199954	-0.0369564510359278	0.0427694479554829	0.0782817415028136	0.0351222735203755	0.000546177600520266	-0.0254450549991501	0.0594309028168793	-0.0517713311744909	0.0140271674938351	-0.00482503195492489	0.0391858055487266	0.0519714403697156	0.0100425107959704	0.027117455794452	0.0258740569661597	-0.0196476444224526
0.0433286015319751	0.0466526100996241	0.0370739309714204	-0.00120487102279596	0.0294483535720163	0.00211231549006034	-0.0292116807036372	-0.0701468346107998	-0.0130404931877686	0.0261213199199333	0.012178296836974	-0.00784156256296106	0.0455973558591398	0.0270738420962322	0.0595560919950577	0.0161071192425264	-0.00429508193922578	0.000642788700699204	0.0181017597231407	0.0113608097025435	-0.0108493084543027	0.0164994622953881	-0.0433518947342666	0.0442034199945573	0.0098080208502261	0.00990766251901213	-0.0366213382693787	-0.013607292471545	0.0182615437886289	0.00325564024093343	0.00581987344512242	-0.00717620297452566	-0.00307837542225447	0.00354918486510933	-0.0102599561624973	-0.0243202233509989	-0.0242823333392913	0.00395793972766868	-0.016432307731718	0.00260126182379203	-0.00563585497222644	-0.0106548058973349	0.0220792235615719	-0.0359070512109749	-0.0192909312708222	-0.040276386349735	-0.0109088504279314	0.0134202006029734	0.0068022097350787	0.0477106029606589
-0.00490304231549769	0.0305461998752604	-0.0103239930626538	0.020500455572106	0.00526264791472614	0.000486220497754144	-0.00106252873187499	0.0246931280525297	-0.00642423099007616	0.0397008176342918	0.00456362801633154	0.0549168963406371	0.0519135619724032	0.0399438709363692	-0.00677239023244176	-0.0314432316692513	0.00929676453917981	-0.0559645724014538	0.00969367631982811	0.0121221573171662	0.00882625033250111	0.0260302957632581	0.0668127535449613	0.0131949576856381	-0.0138908503071956	-0.0575611693508008	0.00737114141086663	0.000113691486509209	-0.0340997425991432	0.0262994994071213	0.0208262290902479	0.0353223226463598	-0.01741070670056	-0.0218924345041018	0.0494524897278624	0.0167362008919376	0.0435319791092884	0.0526682284855361	0.00184395205215385	0.042194948675925	0.0204430270262738	0.011573735229167	-0.0307223386465346	-0.0286199968992487	0.00885710419165026	0.0992198999910151	0.00547002988885341	-0.0115850039181251	-0.0266040122699745	-0.0175217614905656
0.028684504051368	0.0569455388072266	-0.0615343433966836	-0.038528006860858	-0.0762225562714108	0.0327602095394009	-0.0980168032008714	0.0186168749528121	-0.0320051066948527	0.0307364411657295	-0.0156026538636728	-0.0356789480413413	0.0214036065735393	-0.066942896540743	0.046599730962952	0.0394550447885456	0.0553530205284965	-0.065622440718048	0.0749769819024089	-0.00492041924745924	0.0532768309510908	-0.00330041294466021	0.0620571012214422	-0.00279544186771167	0.0329176212557343	-0.0481692990483795	-0.048887874401826	0.0444963107369279	0.00195304899323731	0.068829305674088	-0.0248699433128117	0.0347442371994369	0.0224104993638255	-0.000982415869725154	0.0068646370802424	0.0343818573692551	-0.00188078700237672	0.00625540008718654	-0.0299719939740058	-0.0244353428694988	0.0535522835249765	0.00963320318463306	0.0315526262497909	-0.0582666090951151	-0.0162703782909364	-0.0256518142790952	0.0170497297702976	0.00456031968268366	-0.0238786346373428	-0.05922017403579
0.0321328903211614	-0.0761662962799863	0.0285206248603984	0.0116141173091095	-0.00465849723986036	0.0166514497478793	-0.00371813586822299	0.0189562463791596	0.0161730955821218	0.00567806210307166	-0.00916295424183992	0.0117597682823546	-0.0140569832082203	-0.0856503816444289	-0.0278948331632323	-0.00244586123674327	0.00526357272846587	-0.00474962859365872	-0.0329623134080402	0.0283735428777673	-0.0317891087109782	0.0311163933104526	0.0227232570202378	-0.000493107068213602	0.0139447149613757	-0.0732078514356801	0.0102613311502228	-0.0398812350503793	0.0125122269943486	0.0168427914191035	-0.0642487183064495	0.0173751555809122	-0.0229568732114404	0.0112917239708191	-0.00403860030532178	0.0114695602848557	-0.0436080945289196	0.00698017043245245	0.0186829374695856	-0.0540280550727926	0.00847001618389467	-0.0332980906111306	0.0383965642603353	-0.0712338918156433	-0.0763384374072216	0.053122891512844	-0.0305284862627608	0.022493341415097	-0.0164192164109123	0.0245704586075464
0.031686599860656	-0.00045082359213247	0.042477493044135	0.0506001986953285	0.00367945328271518	0.0754014970836658	-0.028467763965163	-0.00577737082941775	-0.0373809193595351	0.0272026932494407	0.0427253400904899	-0.0722640642006962	-0.00623014369901283	-0.037499570906751	0.0105295220835049	-0.0605026125220463	-0.0481627185418132	0.0316375072707279	-0.00314546066176978	-0.00224339722940282	0.00956400948143726	-0.0552579490722818	-0.106432772884426	0.0216312411206817	-0.0110429602285998	0.0464967606425942	-0.0117738115351741	0.0406012788626439	0.0675329694888724	0.0506013682662273	0.0282027785474197	-0.000225662209990067	-0.0389098408431034	0.00900955294944158	0.0471629051449231	-0.0201377823297549	-0.0176068978745136	-0.0242802441784915	0.0617895136183561	0.0180784332531878	-0.00190842826791836	0.0185004061900015	-0.0407148727073773	-0.0463342793114408	-0.0298200279346881	-0.00316391735062598	0.0248781765188745	0.0311785217689707	0.00158998609252881	-0.000802868948480231
0.0223138331959572	0.0150990834089837	-0.0345794739039002	0.0154295410828572	-0.0546523699976792	-0.00211395156768143	-0.03274893512476	-0.078678561481954	0.0212038630767341	0.02706220929927	-0.0257213830766025	-0.0700411233500102	-0.0460227481648912	0.0390369330275396	0.00433508768113325	0.0147071473444381	0.0483831006231856	-0.0355452755916795	-0.029179092839815	0.063493160005421	0.0112753112455793	-0.0314927076024197	0.0488566315607678	0.0357634282591468	-0.0282374505712161	-0.0107071351896045	0.0238473592091786	-0.00106443895322641	-0.0187261254466566	-0.0069590253953457	0.0433316250391844	-0.010066018726707	-0.0280805345350802	0.0846648168466992	-0.0148647760032838	0.0116787501396405	-0.0327517528824022	-0.00457130113219291	-0.0210511429263779	0.0172909968445746	0.0537613522467812	-0.0499833056363088	0.00241960874866941	0.0606659222889988	0.00585394397963739	-0.0157966502938805	-0.0433332988646856	0.054537619629308	0.0399866728631093	0.00309298075738939
0.0381948893627958	0.0352722075812252	0.0309210312272489	-0.0248831780362856	-0.0428251429792077	-0.0491865046208549	-0.0298587707550548	0.0212166283907779	0.0201272784648263	-0.0224194924457311	-0.0426305237559231	-0.00357652215826677	-0.0099044307311184	0.0253887546196046	-0.0258055849255761	-0.0915252817900405	0.00779704550828459	-0.0162179468887017	0.00325482026790092	0.0240727654827515	-0.0174659683193538	-0.0399480507650364	-0.0286971892450558	0.0341770953875622	0.00684923926546977	0.0273507237815517	-0.00217957317155599	-0.0283838060167962	0.0601245652398746	0.0191841500550836	-0.0268422879594182	-0.0139503053514596	0.00786373395887161	0.0231280684404916	-0.00664671694328931	-0.0334230338756242	-0.00494399984460776	0.00361180538193459	-0.010803195620442	-0.0411730466524408	0.0526093150898508	-0.038084522822035	-0.05456774095584	-0.0502270450776194	-0.0055845697509005	-0.0191489975620312	0.041080276251447	-0.0447167671641367	0.0409251520419295	0.0400758298778181
0.0355047023130108	0.00194876651533827	0.0256127490781182	-0.0312721568911066	0.0135211682919933	-0.0172920884290777	0.0312602190914027	-0.00206051834102071	-0.0338424210015166	0.0285067829119284	0.0112918034465083	0.0168484885593971	-0.00744123410359532	-0.0370205063387253	-0.0502291113089416	0.0102767790433473	-0.0120106238702884	-0.057738363483462	-0.0401679389254545	0.00260243905311707	-0.0344386328922361	-0.0192622659948614	-0.0144384567714468	-0.00226167535471541	-0.0268942186373816	-0.0469700915458824	0.0122904543063941	0.00952447168126627	0.00453027020583862	0.0269431159494109	-0.0240246467767658	-0.0251773755170309	0.0135898336330861	0.00792089072647561	0.0349631481382291	-0.0124733732257684	-0.0324746335265286	-0.025977114412379	0.0244978957600371	-0.0292597523683449	0.0419415854300287	0.0296932212937734	0.0490771753687386	-0.010753904587565	0.0152795532677068	0.0507784001801819	0.0136318168966857	-0.0155562308637758	0.0200469822348766	-0.00802385333817447
0.0486120842482679	-0.0362785539411569	-0.0524669055530532	0.075413764196554	0.0478507900203364	-0.0256888107799575	0.0170788443433438	-0.00915966806501482	0.00191402278027607	0.0534927194015553	0.0200492363828563	0.0149650134117824	0.0692913993188045	0.0283330017108821	0.0210002084936603	-0.00780483015996102	-0.00648529467392299	-0.0544440576675743	-0.00970831894671038	0.0367932086121434	0.0231108145789023	0.0340724900431697	-0.00908238945503228	-0.0220566614148223	0.0368470105839275	-0.0239618609299774	-0.0216341065660909	0.0314418694585009	-0.0507461504362168	-0.0493585595066903	0.0375996021879607	-0.0355276540022933	0.00531159206333578	0.004826020916049	0.0169087595244744	-0.0207705314819743	0.0588872546681256	-0.0180188555778151	0.0513476644235547	0.0491223586588709	-0.0175472156315711	-0.0579148401537541	-0.00434406511243373	0.0104992938165554	0.028185144856555	0.0221817430069879	0.0731219864404077	0.0215483851325225	-0.035042493317163	-0.0943445064930405
0.0256096183233346	0.0362154330678176	0.0238251674912481	0.0241058382508183	0.00570819586868573	-0.00458696750176561	0.00329449544099993	0.0271530717032032	-0.00218833272630678	-0.0202194875854445	0.0625013504510462	-0.0480602809849139	0.0244819583136268	-0.0110814697758389	0.0370641331174226	-0.0224738890750197	-0.0110193885143553	-0.0088232443444443	-0.0249802955113324	0.0702717354969749	-0.0414198142785716	0.000295365454586125	0.0117811574366743	0.0435575833284539	0.0309541966414055	-0.0105455150305157	-0.00403373385521013	-0.0266481471492732	-0.0451333031485843	-0.0286549114402432	-0.0101048030302061	-0.0388726944885765	0.0364800069407196	-0.0376132797208639	-0.0522265941638148	-0.0495211812806342	0.00226484658464743	-0.00708903044469787	0.0237412620720945	-0.00976562480736253	0.0191002517100221	0.030036628224884	0.0111289782291249	0.0751500141334662	0.0399648219762857	-0.0159591264420917	-0.0255731541347881	0.0156798718048345	0.0385650319263335	-0.0102054389129157
0.0255343874968202	0.00346701339165737	0.0181188525512097	0.039979497396656	-0.00804897396090188	-0.0291009123875683	0.0165842020336454	-0.0175772655935529	0.00373170355393634	-0.0012061768576704	0.00429131568104507	0.06268398146002	-0.0480630662205749	-0.0081492253504347	-0.00970641077115313	0.0200662524541817	0.0128781553751477	-0.000284789130115968	-0.0160396238356758	0.0138338713248175	0.0148140675027713	0.0200415123999247	-0.0473280583718777	-0.00616434883545531	-0.00421617743931405	-0.0456428169337999	0.0122856821668807	0.0526444704499435	0.00635347779496219	0.0339517550990676	-0.0567616476633494	-0.00221624211684107	-0.0157047403791043	0.0109228929085586	0.0266638120155972	-0.0198112589069492	-0.029079333736825	-0.00468799871997174	-0.0378585160621131	-0.0212653039205542	0.0183186441025181	-0.0149729499154049	0.0383191134930649	0.00220484635175382	-0.0219504443618768	-0.0361006655171834	0.00818744212976413	-0.0160497066225872	-0.00381481076241137	-0.0038295196114235
0.00793943007019474	0.0257108720067271	-0.00841771524732675	0.011618049047194	0.011407801208113	-0.00510697899995637	-0.0134339921044793	0.0104579718463655	-0.00340370970811705	-0.0119551568726373	0.00640472410801681	-0.0138713922566442	-0.0386166480466651	-0.0430624678058055	0.000379510028357591	0.0183941474230451	0.0322873328660924	0.00680967283392634	0.0285466343165289	0.00220088475662049	0.0138289925430583	-0.0147637158062558	-0.0402853191194785	-0.0193437326892807	-0.00806637790839458	0.0295665475729814	-0.0758078730780264	0.0163588251616011	-0.0319656551059959	0.033249223140121	-0.000912852429763522	-0.0366442892528868	0.0234995822857688	0.0297357907062202	0.030398451258526	0.0914752450816527	0.0254020059569034	0.0567538051572454	-0.0167243023945262	-0.0175011049346426	0.00924226989467071	0.00901391025388885	0.0684999176589133	-0.0315726943841909	0.00182343791846656	0.0217489226156782	-0.0330841269444749	-0.00786867928777588	0.0275575966019141	-0.0126227190535675
0.0699863784431112	0.00356760800366216	0.14287686121719	-0.0100300855498026	-0.0679354014534245	0.0888028801800445	-0.06479878987836	0.0391356919780813	-0.0266158197732981	0.0189185720514498	-0.00686031132973415	0.0759050819584998	-0.0447891568684591	0.00151106714914857	-0.0317755705026124	0.00446252827021768	-0.0153486165689601	-0.0102084033344858	-0.00136059894733069	0.0801687692223455	0.0419911391161902	0.0114582393189989	0.0825180573326455	0.0678236145696136	0.0245361606668519	0.057696197968666	0.00939380612596426	0.0421835629587613	0.0147139712230646	0.0132885982184146	-0.0345210189776319	0.00683035905747537	0.0568192932589528	0.0106457653107363	0.0366843777123205	0.00372095605517788	0.0866412013122448	0.0148949165515077	-0.0538254270869591	-0.0190424766949278	-0.0661668113733491	-0.00704805476465757	-0.0314121085853872	-0.013413771150886	0.0507933447089753	-0.0612273684370432	-0.0164680927351197	0.0216821180354216	0.0459348284532044	0.005285510149929
0.015137557616613	0.0316347839692368	0.0188101852608352	0.0497088393567777	-0.0190083626216129	-0.0155393811353146	-0.0251695559712622	-0.00547123874973158	0.0209114583788715	-0.050026285602724	-0.0206087301439644	0.0353319337045787	-0.0242257364729933	-0.0028008550434436	-0.00496401215681807	-0.0413829185602132	0.0520535904100795	-0.106571585202575	0.0737205368519688	-0.0135594613971107	-0.00439197938738749	-0.0528971592479808	-0.072057859561096	-0.0365499955311597	0.0297894426032109	-0.0204370505325776	-0.0413953817046463	-0.00157506503209017	0.00801327526246411	-0.0184199239646968	0.051805538659251	0.0277549902270352	-0.00939248733290196	0.0277083188586142	-0.0283023076053461	-0.00194339302392511	0.000358051241921198	-0.00906180299357293	0.122445959972104	-0.0973660345734285	-0.00489724262111362	-0.0104342726854372	0.00255025500558586	-0.0658064571796762	-0.0710867307299643	0.0117923720722227	-0.0490311929043531	-0.00452803821368504	0.0115259098748851	-0.0226724141380575
0.0145864338248237	0.0213469636976096	-0.0469485769803008	-0.0290376092880509	-0.05030713651504	0.0349266132257277	0.0200981809454228	-0.00164222050514063	-2.28466396480653e-05	0.00417889181299999	-0.0267008681048911	0.00775171524733552	-0.0270059138389645	-0.0300051258009707	-0.0314908862602072	0.0144848130732838	-0.0849599705231647	-0.0709089155502308	-0.0618084002039101	0.00555015921377674	0.0300685935271404	-0.0299695297715105	-0.0146249680964103	-0.0232002471272899	0.0255245895304649	0.04554154290262	0.0628973453583695	-0.0184696517423309	-0.0207250068800102	-0.026462563820239	0.0202008085441047	-0.0203998509593154	0.0315120769139464	-0.0633565605466815	-0.0280864636295385	-0.0196434620199755	-0.0481453188176369	-0.00704179399050641	-0.0152267420640495	-0.0027993893734344	0.0129037227604572	-0.00960561650615135	0.00277168924365524	0.0145337564543622	0.00294514800193189	-0.0032499952947873	0.0141814222558578	0.0197815291517245	-0.000345025109929272	0.0164554651637294
0.0202366627424541	0.0445699469971154	-0.0116430403934784	-0.00339551848679984	0.0104218630553455	-0.0161399656234549	-0.0534074487993348	-0.0129938690634326	-0.0509550455279156	0.0144543084148118	0.0300553055836488	0.0264583957426409	-0.0236256184221704	0.0314414797816768	-0.0530326572824028	0.042718542901994	-0.00555374726213696	0.0330538800931296	-0.0104753838315906	-0.0168046248769793	0.00384326322072936	0.0209354341003785	-0.000852805270958064	-0.00360058294067655	-0.00933350605208945	-0.0240414728336136	-0.00752734953677444	-0.0266510680852222	0.0147734034668852	-0.00236180076045651	-0.00203354205269961	-0.00466158194357817	0.00697766387091554	0.00537040074454261	-0.035186120549026	-0.0501699583240436	-0.0418704194267393	0.00551266849310909	0.0455405430771856	-0.0119565835566392	0.00606731576453922	0.0233426505906807	0.0151974307421602	0.00985634485413093	-0.038672124562995	-0.0181306722936458	-0.00739156712240801	0.0200136488259699	-0.101152097160747	0.087916129946612
0.0367514181674646	0.0231269490813459	-0.0103203787926742	0.0357228668189724	0.032295776511318	0.000819094207003622	-0.053479086425072	-0.0349888376952454	-0.000619228402040468	-0.0219880986749756	0.0113229075146283	-0.0411227318317977	0.0271667101714528	-0.0176939121652887	-0.0190159014480095	0.0261031701739045	-0.0121394684242672	0.0473158201052532	0.011137442671607	-0.0574249668987923	-0.0191076020784724	-0.0205636689351501	-0.000698323281829908	0.0378897019159917	0.0067482237367544	0.00399390850206962	-0.0145937866454605	-0.0311401600609433	-0.00846393660638197	-0.0200062880814468	-0.0265528222449971	-0.00712804313520316	-0.0969392814108505	0.00190640647431924	0.0111327885381068	-0.00968028806570512	-0.0227559985774347	-0.00510507846509229	0.0233599147307191	-0.0136983742328981	0.0179856455180834	0.0202637558238842	0.0345677134932228	0.0317460138588633	0.0337195657230313	0.0115971497758314	-0.0445593756945938	0.043342652132881	-0.0152844826449062	-0.00791925831918967
0.00462988178249338	0.0351465478112733	-0.0344360183059899	-0.0214388779514283	-0.00547283637163524	-0.0167991227615502	-0.0230126779025323	0.00660908654581624	-0.055206601534117	-0.00148429636329665	0.0248441501586858	-0.0272083968411764	0.00147608832520626	0.0316094674050308	-0.0146792606363277	-0.0106657939647313	0.0282944440601779	-0.0532070949600553	-0.0508337535817007	0.043795277936848	0.0142847182002976	-0.0459971235748851	-0.027862284707149	0.0686989849487765	-0.0451645631646083	-0.0468847238654645	-0.0516421138832739	0.0145494365228587	0.0121997111502964	-0.0293899307888361	-0.00359127371914697	0.0178920700012343	0.0172688703550243	0.00838888749305875	0.0110900059010202	-0.0251405044172266	-0.0406213965935506	-0.0480847169180858	-0.0228315920164416	0.0276623250878133	0.0163996101277216	-0.0422588542198205	-0.00996322627863994	0.0325588377853361	0.030707048268979	-0.00173657813457834	0.011618529380814	0.0814682053667095	-0.00977218665720437	0.00659474493674019
0.0352994033577506	0.0434275781393013	-0.0013086132574472	0.0402678461907877	0.00165223066840261	0.0177366983059969	-0.0222811500164972	0.0131735346713564	0.00730647306283482	0.0376615043407201	0.0249470698913623	0.0144862190204399	0.0400425354743184	0.0280424999708301	0.0301909765484732	-0.00982137620977693	0.0216029179646003	0.0120946825922789	-0.00232713192506599	0.00546814564118006	-0.012593596021635	0.0261322830412405	-0.0232982749260596	-0.043877077386401	-0.0197143448266155	0.0309025996930441	-0.0328298434528899	-0.017941321421338	0.012140728079962	-0.13346090924297	-0.0669146567143976	-0.00286835940940013	0.00775823685050881	-0.0369668386031399	-0.0308137109779901	0.0187561341280172	-0.0838377138919871	-0.0180039645117613	0.12005867872241	0.0126755481851456	0.0292322847859638	-0.0363491603388476	-0.0154151801591201	-0.024341048168137	-0.0166277068936213	-0.000515428806976227	-0.0126193949470555	-9.53851112098148e-05	0.00779003125437326	0.0134203459758457
0.00287034593358688	-0.0308522360045292	0.0304609106825432	0.0481266397923747	-0.0511031429740588	-0.0602323350100158	0.0187253070401387	-0.030211247473768	0.0183695329066755	0.0442508322590543	-0.0129473541396505	-0.0567926892856471	0.0023557906358219	0.038436128691853	-0.00849416714115793	0.0588083637635572	0.0101719145308578	-0.00419376367048575	0.0174011280450766	0.00850784937991015	0.00875625792110951	-0.0192633447068199	0.0371849385586074	0.0921774323113256	-0.00746099633339488	-0.0699839658538355	-0.0231292631054277	-0.0341913231299764	-0.0564804829311785	0.0127765028296827	0.0195243570935459	-0.0186347370900114	-0.0162365514712215	-0.0364011881851205	0.0567521688589125	0.0494329382380478	0.018516452067771	0.0804365836388928	0.0725617080783094	-0.0563999290366599	-0.00070688927006573	0.00315545210194722	0.0119322722786997	-0.0768055988992538	0.041312188857514	0.00615430680251102	0.0217880198160031	0.0425480817355794	0.0172484557550237	0.00717253878577098
0.0655988565706056	0.00166023265024565	0.0596369741405511	-0.0320312580800617	-0.0370294512582485	0.0323083769544539	0.0228568364442508	-0.0100242312167393	0.0291867748167872	0.0030045979961431	0.00580089803336464	-0.0418373957710394	0.036732191512816	0.0018932702134736	0.0133344743949844	0.0342482452353605	0.01904000724931	0.0161498741641916	-0.00946536136129439	0.00313794183436494	0.0595019381863658	-0.0132894829079289	0.0378573429465028	-0.012327621941036	0.0126139901373702	-0.00316501463472623	-0.0105597086649635	0.0234525519121809	-0.0093361341091569	-0.0121595285260388	-0.00826810213957461	-0.0437748157648891	-0.0152008973577668	0.055667996846419	0.0412918098356239	0.0802117477909837	-0.00741622448998258	-0.0337170273550788	-0.0194647608298725	0.0570849813592738	-0.022333046287121	0.0163305682930611	0.0204393711049204	-0.0234846175274471	0.00407338643060349	0.00887362427514758	-0.0196520673838846	-0.0208786419813444	-0.00364502534753465	0.0467631791622741
0.00365836857545126	0.0413098129872622	-0.00677694214886461	-0.00658174815710028	0.00110295999897379	-0.0241133361789962	-0.0194636813240315	-5.7619688411975e-05	-0.0166572940599997	0.0123770996423365	-0.0147123780958701	-0.0318228599081571	-0.0368672432284898	0.0517858151369005	-0.0181224719418857	-0.00901232143948948	-0.018318368639671	-0.0341315133991257	0.0160560833906979	-0.00737935254642547	0.089244154344274	0.030481826200739	-0.0076673648682992	-0.0072489053351944	-0.000132669000913354	0.0224563358991063	-0.00659814532374225	-0.0239603455054084	-0.00902608884969806	0.000493841405184499	0.0209544411477194	-0.00137968963589462	-0.0336051972406472	0.0133179110928733	-0.00332317816668945	0.00120298600413726	0.0968963026014253	-0.0426267593545198	0.029444308221797	-0.0167242605815217	-0.00532867679580515	-0.00629514361904622	-0.0207223228186576	0.0154081787558913	-0.0535268199687338	-0.00933448020749435	0.0229202643411553	0.024548500143798	0.040379246067364	0.0589555480261821
0.030435344263991	0.0294777129165693	0.0184256535600948	-0.0507669209680076	-0.0145415434494185	-0.00233308972067176	0.0459418094585405	-0.0348205614076936	0.000151134642152129	0.0354300905798166	-0.0167610061627078	-0.00301695962227585	0.0260620678487957	-0.0094158393805584	-0.0431985311574648	0.0184998421812908	-0.0574145007347264	0.0225208967588399	0.0221658849993666	0.0349283587106144	0.0113028800931725	0.0221080351268914	-0.0200690727962393	0.0365540970524566	-0.0181895809341553	0.0362924027455153	0.0262311516715522	-0.0197269135532065	-0.0230290585442488	0.000354709818390958	0.0209675766520514	-0.0507985622699647	-0.0351414585253455	-0.00179538328439853	0.00739818695752142	0.00228257602637202	-0.016712497728562	-0.0102282085532033	-0.0216266318856205	-0.0393982916855563	-0.0430476655924744	-0.0450029795656407	0.0517141558922212	0.000985126846656668	0.0153169879247945	0.00167795112097216	0.00525428015759137	-0.00446207679431493	-0.0371614305058773	-0.0174935711201275
0.0182920097679968	0.0493859126981693	0.011438415748499	-0.0210632975912368	0.0300519034632559	-0.0112220598217409	0.0195095804363332	0.0321829565380945	-0.00638983278986067	0.00127339536400454	-0.0651120783601473	0.0755851361705611	-0.0040262396677003	0.00233958578428921	0.0306487520491507	-0.00687739920743053	0.00807305200366952	0.0316808717977352	0.000482141095188629	-0.0119621765085995	0.0177360351602125	0.0280895161338938	-0.0177568591551326	0.00947456961872457	0.0241124275737548	0.0466223482427372	-0.0114525215866641	-0.00286698292271314	-0.0171590257324772	-0.00747641583013645	0.0398441192463616	0.00709060491509611	-0.0325994269631344	-0.00314743925958248	-0.00496570196333827	-0.0521574740412627	-0.0116211349830997	-0.0089260798613391	0.00731293480419043	0.00817380292451561	0.0198224136492392	-0.0531635278513044	-0.00575400167227537	0.00461939325193515	0.0170261361438362	-0.0255884953763283	0.0145961276659785	-0.0616124910105682	-0.0330160051022443	-0.00656190906443484
0.0441497301949456	0.0526286542073868	-0.0299998268846635	0.0129776354283804	-0.0128500638244579	0.0149686771166222	-0.0120105246528254	-0.0244714094860406	0.0578016763689274	0.0107402017421423	-0.0216622631152517	0.030255976834035	-0.0352949471900227	0.0205349932927401	-0.0149277245513248	-0.0679744685350972	0.0284704506867065	-0.0366051125194366	0.0102921781823898	0.0137582737492067	-0.0424868505345535	-0.0383020739000443	0.040191867041816	-0.00235363709368905	0.000885288262628145	0.0362273837445479	0.0271557714842377	0.0387467667029126	0.0596414397500025	0.00548266427601092	-0.0622066877252455	-0.0172497754612487	0.00556439809195698	0.00617946494598837	-0.0565659795325051	-0.033805981992605	-0.0275856558982903	0.0045216646264928	-0.0255291016090689	0.00798367247716901	-0.0198705425563452	0.0220978425294091	-0.00359629994955739	-0.00717104773905533	-0.0594294294721368	0.0212746276557777	-0.0498785986040743	0.00605476707494546	-0.0378416326780691	-0.00613946261229985
-0.00187007173780234	0.0460926033742224	0.0110481732622243	0.0246214740422551	0.0243632652913354	-0.0405005194009408	0.0223323360969068	0.00903352785886484	-0.00793509949594303	-0.0300863813349418	-0.0190758963149119	-0.0185901705042653	0.00526379659813702	0.00550728318310148	-0.0153647820914155	-0.0353550466706902	-0.0359234775363066	-0.0389529103992119	0.0550425978343389	-0.00950729776247527	-0.00589962058847715	-0.0326419052504568	-0.0115952482897804	0.0280874608387506	0.016084916187348	-0.00767397701088056	-0.0111997060347219	0.0304680562832862	-0.00199385605900059	-0.0361295053953707	-0.000458257852365521	0.0182132639411265	-0.0287560450812055	-0.016574612722642	-0.0209248539939734	-0.0254975664040994	0.0623411400241894	-0.0194046912801822	-0.0709823573559028	0.0383890336112491	0.00630468451229192	-0.00240446756668447	0.017391269824865	0.0147290820192022	-0.0898781337460656	0.0417898127557257	-0.00428339041840785	-0.00589483102181054	0.0452588488585036	0.00975007816891686
0.00561815406676788	0.0184392372073612	0.00963448482274376	-0.00585810428446214	0.0070365914121211	-0.000357845325395125	-0.00317153908438733	-0.0243093430562362	-0.0120572095344873	-0.0235541464226746	0.0180751810275513	-0.0313231557730282	0.0206030595931689	-0.0332597311126867	0.00953950513722654	0.0149196080008731	-0.0367284629435283	0.000634773824091202	0.0236249344438739	-0.00665614819281726	-0.00499375938225996	-0.00749274197501506	0.00355834464144327	-0.00994613603393837	0.0593186312141384	0.0314876945829233	0.0468460305257874	-0.0404673846613153	-0.0183999301302999	0.0270900916015989	0.00322139346573315	0.000995513377826295	-0.017056923650068	0.00571715731548278	-0.0467212886858772	0.0297003144459907	0.0161792719328575	8.26586249391342e-05	0.00136783357896359	-0.0179580130210383	-0.0250146138166057	0.0366135119813356	-0.0197882561567032	0.0122262336774144	-0.0255619190902469	-0.00606909881045303	0.00174308304284768	0.044255205276939	0.0426296248498214	-0.00949376003739639
0.0758652694482614	-0.0872591104578703	-0.0341253912643274	-0.0172159101665162	-0.0123685662119057	-0.00586651842297698	0.0527381857481285	-0.0322062395330171	-0.0234119834541433	-0.0268078336623518	0.00331079453184289	0.0194252989042798	-0.0292688967307343	-0.0516535754118853	0.00642055987988668	0.0121037982510624	0.0705174598495427	0.0303555548123172	0.0619354517208922	-0.0104072392843935	0.0120330582579518	-0.0635587543762087	0.0478859510414098	-0.0638203681369112	0.0120903012176844	0.0908322904406871	-0.0563571780251623	0.0184797777462523	-0.0136646067687789	-0.0228961645807839	-0.0147225833924159	-0.0833679907728364	0.0382793707318402	-0.0339472144607442	0.0223052261006469	0.00897875560673567	0.0215694431167727	-0.046918744275726	-0.0121514791804429	-0.019756241641776	0.019245525151042	0.00134023700138701	-0.00585090262919281	-0.062437111482113	6.55076129985206e-05	0.0156641926955904	-0.0654305020894113	-0.0286351183883181	0.00267490011145998	0.0815406395868185
0.00849087007434081	0.0593129497667743	-0.0105716534596644	-0.0123384682416809	0.0220655186077792	-0.0283244028533047	0.014675685443273	-0.0330853918324158	0.0134705443654358	0.0170468557683026	0.0233122015224814	-0.0103597264835905	-0.0119341720306225	0.0291984188483472	-0.010234173188429	-0.0110594623810476	0.0291068270268173	-0.00938669869198237	-0.0211845005129601	0.0272489943576458	-0.0273256115977788	-0.00386986614120309	0.0157216920590948	0.017719655806266	-0.00026916506433666	-0.0192040605750569	-0.0636614186773898	-0.0448326506098051	0.00175769482714244	0.00660691692560678	0.00238083557676689	-0.00652697329061728	0.0210865842219164	-0.00960736412070022	0.0126683489267252	-0.00442451261516394	-0.0141279464055265	-0.00196592043535865	0.0216550016725328	-0.0495094747207284	0.0461808347941365	-0.0297450610673967	-0.0084314008052584	-2.98951466025061e-06	0.0100340334617645	0.0741627103829604	0.0391933242296892	0.000776479290355775	0.0499620146439692	0.0384707426014832
0.00330287955718337	0.0291236813047341	-0.0102764238767711	-0.00559453354214475	0.00425983981033269	0.0142243940628813	0.012324953657306	0.0141170798737803	-0.0169061821235356	0.00330132565324112	0.0101302343978659	-0.0185170769351135	-0.0252994317095087	-0.0469609880940149	-0.0185310668397316	0.0200216249444191	0.0247240843140989	-0.0162720318470251	0.0153290225874672	0.0450230804461471	-0.0277395696368959	0.0141833517365612	-0.00714001125816757	-0.0136813481796065	0.0229806477680233	-0.0274230567908849	-0.00394971201632225	-0.000717688681040561	0.0136479954983195	-0.0303747542990847	-0.0291362701121759	-0.0142583681576764	0.0354400381657236	-0.0175675091896653	0.00235776688931845	-0.0572963751909483	-0.010163674199346	0.00891903611497916	0.0483044549410456	-0.0258216862571182	-0.00458600600398381	-0.0141150066249811	0.00912269092614995	0.0252303662293066	0.00838675266163995	0.00419187442105845	0.00319815666927171	0.0274796618612549	0.0187762851039591	-0.0249717312783116
0.0266401371356518	0.0149272713791481	-0.0243602249271411	0.0331703672971664	-0.0179934438847059	0.00470628830340943	-0.00657008597018509	-0.00463406563469633	-0.0247364294769746	0.014586402743279	-0.0849844482184826	0.0635106375386063	0.000553508368951947	-0.0183672889733661	-0.0677770696587621	-0.0126486079149442	-0.0131499457376394	0.0250611440474291	-0.0597502372827701	-0.0274538809899093	0.0462732232494949	0.0376243820644027	-0.0111578810442848	0.0380940006583863	0.000688276108564595	-0.0340450918299211	-0.00258212146909936	-0.0628982423393023	0.025946266152774	-0.0144379633275997	0.0429024784780141	-0.0177811186569216	-0.0076808391214377	0.0117252723162727	-0.0330074132993806	-0.0268751379007271	-0.04361239729912	0.0234443072868857	0.0355452359007835	0.0125105796108384	-0.0413674605732138	0.0349064703900444	0.0660697023582864	-0.050373339424907	0.0194936789544367	-2.24113534327145e-05	-0.0501608826331694	-0.0245259866964574	-0.0046225711542253	-0.00300591647637418
0.029748515088512	-0.00506482365564688	0.0215227327773933	-0.0169484034892092	-0.0496867830693252	-0.000431034556880011	0.000431484576728642	-0.0446120516065421	0.0378229333827993	0.0192530186104607	0.00349642588074014	0.0348478883649563	0.0172895989336121	-0.0251743489517988	0.00332131793355733	-0.000791186263493295	0.0201127193331527	0.000691665219357497	0.00190498731905324	-0.00322903815262478	0.0212991024428549	0.0187653889750962	-0.0234157219583941	-0.00487641747665251	0.016685178590944	0.054735877034596	0.00428082275763846	-0.0317433492792498	0.00830410727388974	0.0134027224973916	0.00252121392910691	0.00739360976847279	-0.0108590438097461	-0.0300107082037308	-0.00428167313347283	0.0275770595540224	-0.0111110286721109	0.0348147415708648	0.0202118109537198	-0.0116206933589384	-0.0206017379392382	-0.00660243212448173	0.0239407652884874	0.0145312587361457	-0.00912662707773082	-0.00989284859050498	-0.00191548536148088	0.0482151450804769	0.014723858074042	0.000891027388618957
0.0605494501194669	-0.0408399813431857	0.0704419436839765	-0.0208565081612779	0.0359713035290527	-0.0371607472061651	-0.0506513523621757	0.0627312389712971	-0.0101573302193165	-0.0736760512417931	0.109609609426474	0.0514185927285386	-0.0404216645407955	-0.0174449587827657	0.022551569003444	0.000848633375378636	0.0104452943778012	0.00933587963758602	0.0190114652204715	0.00981686115548553	-0.0164075322391762	0.00430336972251165	-0.017199751510054	0.0282116707565414	-0.00205260827400502	0.0365036294660216	0.01774711435956	0.00653553207668815	-0.0227646993528956	0.0133534611118037	0.037655160916505	0.00476649491818459	0.0457637557074741	-0.0330742362492145	-0.0267847263796912	-0.0303945338940528	0.0625967966113455	0.0133137190033255	-0.00329563010676374	0.000238665066457922	-0.011585661407232	-0.0143432323245315	-0.0203053977197218	0.00626468995434178	-0.00263298885831447	0.0668944525203421	0.0425834515149502	-0.0188599752192643	0.000871498331193964	-0.0026792584548059
0.0126366603215323	0.0244480870438526	-0.0162661396083404	0.029528801823598	0.0110814692837177	0.0488121209404579	0.0640853588835039	0.0777280625428326	-0.0149436337058982	0.05072492202644	0.0148854388850867	0.00715812036687064	0.0189820338942574	-0.00769854789091085	0.0331556501654483	0.00497927034322584	0.0333535636169568	0.0451230743982705	0.0234036942352689	0.0608216802839416	-0.0145532930144832	-0.0127989657758085	0.0321970115638275	-0.0259958769915384	-0.00608487983975087	0.0109302737441954	0.00558531199818175	0.0351303513152653	0.0501344694609523	-0.0399621583939145	0.00417612838250155	-0.0167918735135397	-0.0404943634979249	0.00329794982233287	-0.0217914937137677	0.0511662053805404	-0.0117552646060576	-0.0176427952501614	-0.0201646613778237	-0.00515745579860128	-0.0471382276304971	-0.073069136105317	0.0243446367233766	-0.0417760122151661	-0.0168075128728601	0.0124192320564247	-0.0268016874642598	0.0515874410961812	-0.0321559355083902	0.045330491752644
0.0205713930683705	0.0181482263540913	-0.016433897168733	0.0227815090315333	0.0142997253853089	0.0318681449456687	-0.0300976220561195	0.0433797623045844	0.0116474995626282	0.00838851538805813	0.0374595842526715	-0.041462431883508	0.0105213772067186	-0.0248724285210749	-0.00238545237751755	-0.0568730042469265	0.00487992179664626	-0.0128420068233927	0.00493273153292172	-0.032083846715395	-0.000662737805121412	0.0336048295385336	0.0126408637533777	0.0432605942132853	-0.0480334653250565	0.0277172934095914	-0.000574361232906408	-0.00368257950259996	-0.0204477885257378	0.0219523300002921	-0.0395590979082176	0.0112021348357325	0.0366969064776099	0.0320705719909416	0.0262408502517895	-0.0181050325756547	0.00153553355564773	0.0202867541878559	0.0321759152176422	0.0712375480870664	-0.0342853987889314	-0.017207904605893	0.0128249696114155	-0.0298108456593262	-0.0390485098032392	0.0189353785862242	-0.0422527816445102	-0.00046160786942772	-0.0404448346770887	-0.00769938420326332
0.0229783233718529	-0.0306198864723612	-0.0178368578109108	0.0829155946160415	0.0141581883569826	0.00379212560600999	-0.0170499879457692	0.00481418443732046	0.00658993611347692	-0.0212148993524971	-0.00959486783319055	0.0212203120112605	0.0624578037424674	0.0120513851794439	-0.0122274483086268	0.0544123589955079	-0.0430812888859879	-0.00931469508350154	-0.0378012610742893	-0.0740486859764948	0.0424943698964868	-0.0207202535216032	0.0834623093364486	-0.0118946272725892	-0.0210963953680234	0.0321048333240204	-0.00639532413110427	-0.00452582263812379	9.85928062452367e-05	-0.0182796595817335	-0.0355683192791698	0.0204224367757121	0.00646820296435471	0.0766927846138241	0.0138811092112848	0.0167923396145255	0.00994060583631706	-0.0431778270201085	0.00925986374288982	-0.0255236423408207	-0.0349746326517868	-0.0500810446812504	0.00418558808117167	0.0219614334670315	0.0271093960704801	0.0584596721435532	-0.021942270240278	-0.046884711995478	0.0866043642085077	0.013446815358587
0.0490671149766657	0.0382427253447103	0.0592913345515418	0.0063927310563639	0.0108533431137453	0.0362853689012479	-0.0257629121286428	0.0272502397334989	-0.0233242602330882	-0.00876334913250116	-0.0682889474362541	-0.0275172745876065	-0.046306743646192	0.0531968143747215	0.0116292995477748	-0.0198125985798479	0.00413297304889094	0.0585197320309169	-0.0569453343666259	0.0326448751990734	0.00845196194455786	-0.0428964661242054	-0.0672939377638159	0.0701905057767246	0.07224355587418	-0.0174846343806511	0.0115605215538555	0.0327129453024339	-0.0375323892485103	0.00136522562680581	0.00995952417032469	-0.00975898965235918	-0.0243342920131203	0.0324310586290207	-0.0295005959432601	0.00988386431304564	-0.0778332610705421	-0.0192469625018185	-0.0185273336967849	-0.00298996393061433	-0.0431197626800822	-0.0069152974637826	0.00484409695575772	-0.0211460998587546	-0.0382776256911634	-0.0083456091637579	0.00161275212087715	-0.0171501294874768	-0.048154051230017	-0.0241613494236943
0.0178685408856806	-0.0196561977373461	-0.0132954728114366	0.0686459220424483	-0.0111188716786603	0.0185126840910874	0.0670587540849658	0.0133306496807076	-0.0498243060124991	-0.00134678066880817	-0.00200724591260983	0.0256964893106866	-0.0326781832635403	0.0189773150182339	0.0179630755143653	0.0267489273186435	0.0425110881128416	-0.0224154723379599	0.0333079265855853	-0.015358590689764	-0.0499927804976136	-0.0193052502586768	0.0553443190675455	0.0215048356673493	0.022354512021345	0.0514186519132682	0.0134287074820006	0.0079594500054195	0.0246619991171952	0.0195309976694125	0.028143217406075	0.0290278649398432	-0.0172157749599053	0.0162862064059664	-0.0333573566843843	0.0400463330000082	-0.0218866665683072	-0.00104922045857576	0.023132748625192	0.0452505859063235	0.0283782920843291	0.00653674425284868	-0.0194408801409191	0.0283442596526271	-0.0658010544627869	-0.0271875255822208	0.025090047886951	-0.0112570570003755	-0.0218304575845918	-0.0301878122669036
0.0331802450685536	-0.0034252555877419	-0.0337491561036064	-0.0163884240611645	-0.0234598663595541	-0.0204528400009389	-0.00297117494096279	-0.0205106392769753	-0.0294184718742948	-0.00742953175231128	-0.0476576012855011	0.060953609444211	-0.0394630042156435	-0.00902953573366553	0.035885531757166	-0.0125307485737417	-0.0181073559363618	0.0172991414900446	-0.0154940333639187	-0.0198928880614036	-0.00853204994166185	-0.0164728025091751	0.025128872568439	-0.0245635389587977	-0.0210786218177544	-0.0633727489579764	-0.0266689175554702	-0.0360773559199106	0.0487846361342954	0.00750153631172935	0.0337809042758694	0.0253760177402417	-0.00691852292509595	-0.0381723130969951	-0.0501111251576753	0.00907587176022459	0.00144879873218331	0.00680892346096176	0.0365394218404747	0.00867030713753794	-0.0291227367010699	-0.0163992924814194	0.0467723518043079	-0.0103559389589759	-0.0038045638682934	-0.0236891720431274	-0.0252705712882751	-0.0149258709243189	0.0271414032355169	0.0111633176613065
0.0718527544144635	-0.0152559778295222	0.0968467053088485	-0.0228886427361344	0.0495200165934381	-0.0348974676211807	0.0266512377483284	-0.0149555434363558	0.0103718455745439	0.00437266329772349	0.0408443982259556	0.0342449553747654	0.0549266010019252	0.0232341447236965	-0.00999902856657153	0.00299431674053197	0.0208582664087054	-0.0269993557120592	0.0155880200388674	0.0197167330779583	0.0277543777396494	-0.0161480381523368	-0.0278221915578393	-0.0222713949894805	-0.0280871987690276	0.0407113395121922	-0.0252114742156399	-0.0127237587617185	-0.0511088270881523	0.0306554699951942	-0.0455329810246348	-0.0086180730669903	-0.0174979334773437	-0.0491879009342989	-0.0326953629690261	0.00991146508229624	0.0123506910722804	0.00556016443768293	0.0237623534533359	0.00719819049798513	-0.0338598857933902	-9.59705919405578e-05	-0.0267035586016052	-0.0160783475192481	0.00716029646625891	-0.0524504925779515	-0.00399900928085784	0.0255908646457831	0.00954094388313708	-0.0175611386536539
0.0544060665445172	-0.0300402456640438	-0.0524613232296295	0.0432003068941409	0.0589155916110647	0.0423454902889762	-0.0468173694281323	-0.0117397196478767	-0.0115653633654029	0.0275148501660016	-0.00901602819361987	-0.00666901417777308	-0.0309481923412056	-0.0077730867921667	-0.0336982171170275	-0.00608743758320404	0.0164577708754608	-0.0248450955887927	0.0499778170835402	-0.033589992299299	0.048061089972466	-0.0177752024791066	0.0317183036021619	0.0337707730388638	0.0245753668084803	0.0210237897506832	-0.00359898589624337	-0.0335872600616769	-0.040575544348591	-0.0104957933028737	-0.0356349394407101	-0.0263012560286863	0.0412272707213311	0.0627618719054237	0.0244161106281877	-0.072228972023638	-0.034557235338575	-0.0299326321568722	-0.0166228379672253	0.0111508104685838	-0.0434463045659576	0.0310377071279655	-0.0808427736597018	0.0616161221472245	-0.0156791368205111	-0.040308577601526	-0.00143550896897679	0.0192931861566156	0.0135860078013094	-0.0257662737813192
0.0118219934281705	0.0147528972068023	-0.0210624119634196	0.00883849683304024	-0.0423668190928739	-0.0299600737572829	-0.0119782311006607	0.000724763935062029	-0.0121671421318841	0.0202248553761899	-0.0197972023832345	-0.0327015022662357	-0.0640996114996013	0.0376094306461137	-0.0330425619375608	0.0240277321551644	-0.0295635034034938	0.0168687256212295	-0.0294260737720038	-0.0348212480061627	-0.050115426926233	0.0161575521127733	-0.0249086038885104	0.0351192477204702	0.0179287979104896	0.0417006000950772	0.0403490701300896	0.0070365244847761	-0.0159515740767877	-0.00817527735627367	-0.0285731055956209	-0.00335920737323361	-0.0118834565201047	-0.00491213233586863	-0.0393778601545248	-0.0342174831061262	0.0628931266268117	0.0195941526892438	0.00263541806545601	0.0198202886207608	0.0290802077646279	-0.0115051789357639	-0.0180829921735621	0.0324743923094392	0.0314350334293644	-0.00660413404463585	0.0229094162395556	-0.00535550631911474	-0.00166391693744225	0.0586690141549914
0.00872216801481195	0.0329270557003741	0.00480023140796895	-0.00153559025316906	0.00907793346603331	-0.0480363879445345	0.0290946548687081	-0.0202744320413392	-0.0100596657618282	0.0235467091845975	-0.00856845740625058	0.00075521438978732	-0.0325577609427925	0.014370319224551	-0.00130272114668726	-0.0261523700544071	0.0240711268976674	0.0506684520518451	0.0626907202539752	-0.00587748619434234	0.0241928966235784	0.0102226582290115	0.0194880849336949	-0.0320173924176103	0.00196136977633753	-0.0419774863064097	0.0156877487691412	-0.00645110533131301	0.00293780774086977	-0.0193102000298882	0.0169603448315332	0.00881091211216554	0.000573242177900273	0.007853471716991	-0.0247350290736416	-0.022461811058705	0.0635222643691619	-0.0192196750345163	0.0536024069135632	-7.16336718730888e-05	-0.0298284078243138	0.0496115079385692	-0.00971662999488717	0.0356206840723076	-0.025189903440433	-0.0344119320452546	-0.00648448878010691	0.00270137829922917	0.0494556846939814	0.0134654255559074
0.0101077767124758	-0.00959394401298693	-0.0239633183652681	0.0162335896226926	-0.0143325704050262	0.0268348580654243	0.00299271582765956	0.000812298576109188	0.0410939510562242	-0.0474121188976663	0.0295478111779101	0.0287113606123537	0.00962167710327296	0.0429419541449031	-0.0121688457695569	-0.0483705442089876	-0.0201808817324118	-0.0358784701814306	0.0241903986339203	0.0201623404423178	-0.0121030919829719	-0.00767705942851582	0.0419832937259297	0.0489773937435661	0.00387143198611961	0.0370206970344728	0.0766011474998239	0.031324113530909	-0.000605113561361259	-0.0328647854576862	0.0422936081162557	0.0343605858004403	-0.0667216431853115	-0.00194826481124916	0.0701852591681552	0.0303925322331542	-0.0321696414146466	0.0385717250489419	0.0281927073860201	-0.0211889880518672	-0.000798656000758429	0.0107813893377166	0.0202105173671243	-0.0110466512287346	0.00256586146890239	0.0444978145124401	-0.00445394158095702	0.013521136907271	-0.0589744327339692	-0.0129703309647912
0.0395496763081391	0.00566695556256361	-0.0151199857352118	0.0454985918949941	-0.0484525965117641	-0.0132881396884868	0.030336382879206	0.0075243261090819	-0.0376768956880456	0.00082475685376388	0.0885119259172801	0.00200734525567677	0.0137934076033995	0.0420298826719518	0.014782652698077	-0.0378091917588409	-0.0448464160640297	0.00684302617130127	-0.00896433189430798	0.0296196458451187	-0.0391085209480067	-0.0204511385468354	-0.07226694549676	-0.0287175826110718	-0.0282081143946772	-0.00468516361964316	-0.055753997972005	0.0830742574448283	-0.0278265446965123	-0.0094333035164385	0.0523096939694129	0.0475107388613783	0.0108269281302436	-0.00514273249177723	0.0271325642461773	-0.0600395136845813	0.0515294361240521	-0.0121724243696085	0.0064366029081752	0.1198005878552	0.0383370100900412	-0.0217382056431776	0.0114512133844721	0.0252104051690487	-0.00450812314367523	-0.0640116800241003	-0.0805544123332142	-0.036769828753521	0.000228904694258821	-0.0416728438358881
0.0457946888704941	-0.00350916053944992	-0.0670269545132256	0.0291668023023792	0.0507183552700768	-0.00372483920723054	0.0124360965822142	0.0130633133343603	0.0379806788094657	0.0169683340720613	0.0360795942036745	0.00774483247962869	0.0159626841700917	0.00503339593639112	0.0125072995508949	0.0318713153436464	0.00819123339139545	-0.0279410713348912	-0.018979284598815	0.00249768348029415	0.0245468293183636	-0.0175872058115323	0.0367119575115665	-0.0265171674061836	0.00396210443078846	-0.0222270103033883	-0.0164148089850579	0.0469318186283107	-0.0577418681890515	0.0151671949236706	0.00672535040984323	-0.00710812127242926	-0.0274522428268895	0.0181312482240209	-0.00253230601602341	0.00206547269304473	0.0161074831742535	0.0592157569114974	0.0682876894155669	-0.0319426962366136	-0.0231347928842898	0.0106411722309901	-0.0475775824990353	0.0106357607087985	-0.00528429133452126	-0.00104650533900208	-0.00083685134575558	-0.0381826141747763	0.00112489405307822	0.0202094092162046
0.0284913907306394	0.0524290708221669	-0.0119403072179392	0.0598821077625163	-0.0324145967373217	-0.0186368564173978	0.0159475256610666	-0.00437442949881931	-0.0573619729691782	-0.0195172388399304	0.0147485458062742	0.0458393618571468	0.021663431876726	-0.00859154140982587	0.0275641629455031	-0.0343191739340333	0.0513831941052997	0.0589734865021261	-0.0146539532826228	-0.0155912730226611	0.0314754321669317	-0.0448205182162316	-0.0228096625495309	-0.0272752972792838	0.0271747251102836	0.0206445618005573	-0.00418652362355607	-0.00237842581191726	0.0140110237169343	-0.0288261805077887	-0.0163037969722097	-0.0229992063285707	0.0312128440390762	0.0396199075098499	0.0222485604204754	-0.00327142683730989	0.0112888553117	0.00977389466377284	-0.0157842022466478	-0.0282905481170345	-0.0471511490281163	-0.0532071571472323	0.0165136534632341	-0.019511234685366	-0.00268914349990159	0.0344458488286332	0.0380647926470358	0.0131271990198574	-0.0120674091304226	-0.0199055534573575
0.0417905112136276	-0.00386873112002558	0.0445749467051713	0.0407042693042487	0.0232996617587093	0.00248779709504443	0.0165291776690254	0.00682170378566538	0.00279124491599477	0.0410679522436695	-0.0333856193037111	-0.00358936684909348	-0.0187226135621634	-0.0260900416283012	0.0114497026496218	-0.0290653374689073	-0.00767422652293765	-0.0119186371112588	0.0156468662332512	-0.00250900814542036	0.0222514275760032	0.00424025749350839	-0.0161386015909369	0.0179319391316821	0.0247956193772199	-0.00691118707107649	0.0313664271992491	-0.0116576168812428	0.0376851191007195	0.0578813705169276	-0.0338811557355144	0.00931587604846013	0.0132644877244897	-0.027609640420659	-0.0153722191333891	-0.0506023543347749	-0.00408038656738526	-0.0367500933684604	0.0115180402558302	-0.00767155843254657	0.0511407132555551	-0.0445389952637181	0.0410366464059578	-0.0254281439676824	0.0380505505353103	-0.00780791960226395	-0.00496027235637977	-0.0296074020875562	0.0358288495096066	-0.0200097378545328
0.0194623729246413	-0.0200768427355031	-0.00359705220534132	0.00815778694624996	-0.0170865141522239	0.0230810265855775	0.0389040477648214	-0.0523627426214014	0.0421772329379044	0.041323397976531	0.00478628961631934	0.0173122290944687	-0.00586200854114782	0.00960906231034113	-0.007862410564795	0.0277438265023218	0.00114844282817952	0.00912279394329934	0.00965155647159161	0.0176695596634767	-0.0104298521850499	-0.00958889180189173	-0.0087836248415942	0.0248332113197385	-0.0483681894484857	0.00756969511583806	0.0237121280067778	-0.0478761333356151	0.0375794490504372	-0.0204082344664883	-0.0293493757880211	0.00359747538546124	-0.00988071711702995	0.0241125955210099	-0.0348053893009579	0.00189123646415766	0.0716636854852847	-0.0138976277962376	0.0325383565776041	-0.0116742105053982	0.0211353643475225	0.0371477968083858	0.067561764674755	-0.00167991764584476	0.00462021787626601	-0.0174349288017811	-0.00173534536614517	-0.00517123623453605	-0.0206705288300194	-0.00340636454284508
0.0560945828151002	-0.0364728056133561	-0.0395884109778064	0.029918792799137	-0.00661238625703484	-0.0047727637336254	-0.116272624111887	0.0162792868097168	0.0307995375945908	-0.0270848430643162	-0.0314268655127269	0.034651691291207	0.0205149536324726	-0.0204295855293484	0.0340647166703313	0.0164813901919679	-0.0607819815064881	0.0180255637422125	0.0735310963086924	0.00188946620504484	0.0371880883341047	0.0122040668926746	0.0948815831121332	-0.0177132933653541	0.0247601806342122	-0.0187840032480121	-0.0695732872924689	0.0648288602068602	0.0393291402919481	-0.0164451588805682	0.0199578143301078	-0.0173123415131636	0.0564699952670183	-0.0669507142162976	-0.0174119358958287	0.0105110672688504	-0.0258104654907062	-0.0679331233539728	0.0179263098159368	0.0521976841541946	-0.0587308741728508	0.0475537372419532	0.0347232842844181	0.020297806918824	-0.0399719443511629	-0.0241113690773128	0.0185346837789381	0.0361022640571034	0.0272811581922246	-0.0106241205768304
0.0281510332762034	0.0316427674116907	-0.0198777190054149	0.00061164289570496	0.01385798853392	-0.0174279926882666	-0.0329941230892407	0.013631495647866	0.0322045414987472	-0.00566711190203648	-0.0416158175649674	0.021307335316751	-0.073752092511336	0.00675803471573565	0.0823818168293307	-0.0522869264101807	0.045097316832163	0.0068721752923983	-0.0427309660263977	-0.0574072171488644	-0.0111585124491459	-0.0211230236078169	0.0381161967611843	0.0667969872332418	-0.030657253469185	0.0441843445460169	0.0166801897789779	0.0194423740296865	0.0190845548037699	0.0321017664625888	-0.0123685357581664	-0.0181750447387517	-0.0259720473808976	-0.0077941792255979	-0.016397337675035	0.00987882536820878	0.00216204761722203	-0.00916343615037741	-0.0274306824090655	-0.0090589782755889	-0.00752069748625194	0.0157689981144182	0.0056489784362369	0.0322774898759049	-0.0589851261291214	-0.0223277890574752	0.0428174758611162	-0.0394070317667392	-0.0160178927525503	0.00226671401789788
0.0554882310460739	0.00734783234970954	0.0558969910747421	-0.028568540347729	-0.034723458437013	0.0227719162270364	-0.0525007944344271	-0.00298784470991009	-0.0585327366978347	0.0395617241097838	-0.0974112369951526	0.0481385002708542	-0.0576231976173854	0.0073005987925554	0.0195324958837578	-0.00622883236567471	-0.0314805562208683	-0.0232521442836502	0.00681246254418919	-0.0167619273069486	0.0402759622356396	0.0459632277895714	-0.0423141516001021	-0.0389994568871384	0.0204967730691686	-0.0230208773634488	-0.0263591342475206	0.0571043943926471	-0.0470047443684447	-0.0387852006029002	0.0410111935537261	-0.0137598473484124	0.0475402023332221	0.0504649203750215	-0.0627724911551533	-0.0238992914888091	0.0179586398099011	0.0062998136224707	0.020880268988277	-0.0439670211060691	-0.0205082931015134	-0.0417323289596131	-0.0246337793060588	0.017553868896023	0.0214465722826291	0.0233297675414036	-0.0101311178871497	-0.003092536620312	-0.0188177646581732	-0.0114557183144099
0.00226303149733112	0.0304002142528105	0.00412121886362617	0.0187336023810652	0.0099302258396281	0.015563128959998	0.0405927507822605	0.0052827769904359	-0.014831955392908	0.0366332736399028	-0.036788428437059	0.0387666911095989	-0.0324096072600158	-0.0114742535412232	0.043040239158527	-0.00388196950054526	0.0249070900217743	0.0306142255676655	-0.030396569924587	-0.0420681216207822	0.0268447515043126	-0.000827664290481647	0.0229499296074955	0.0150851688325404	-0.0352605368221618	0.00676424906907665	-0.0066114726245562	-0.0192881479524171	0.00776544851686659	0.0491618044661349	-0.00525783276183548	-0.00272195901867573	0.0865175738887152	0.0378229484539564	0.00648752574302255	0.0068380429852335	-0.00984368697740944	-0.012521375523745	0.0479138457179935	-0.0126360202824299	0.0246265101979239	-0.0335556911194959	0.0348585934443739	0.0128654208612822	-0.0177994362372115	0.0228729491058065	0.00612918006811123	0.009075750944418	0.0180735187429103	-0.0201657949840864
0.0169575082453667	0.027364264383016	0.0132681929606845	-0.00377204403996537	-0.000870809964273207	-0.0118073975955976	-0.0294951236397342	0.0186435918662419	-0.00910421347513967	0.0513900612147179	-0.0102806365141543	-0.00995316329334594	0.0267845820418519	-0.0292221488669481	0.0704533002105671	-0.0566542941829432	-0.0640288794294801	-0.0317651046080641	-0.0251671242986513	0.000690201129401619	0.0147600286151934	-0.0106217612460781	-0.0337070871272101	-0.0392836204326895	0.0403817975128281	-0.0147620702363617	0.0471455408214444	-0.0157217787410961	0.0800242673540086	0.00928389147127837	-0.0166714126074392	-0.0176025220247856	0.00307860991767127	-0.0120306079930214	0.0114509799301735	-0.0174934254862644	0.0428380565776562	0.0113775174653795	0.0338887571799853	0.00384591695404632	0.00340630109400434	0.0276134375494373	-0.035276611966663	-0.0532912470397988	0.00143204731192878	0.00904277254186446	0.0179841762591519	-0.00599907287077622	-0.00809061505578989	-0.000856757538210269
0.0330052889783447	-0.000998872220487342	-0.0180591360180725	0.0359919023745555	0.00519866306104283	0.0325175886671901	0.0186154148584026	-0.0464270172825346	0.0206438081125467	0.0275741018956014	0.00124982448176414	-0.0268194525371561	-0.00430364711330604	-0.000395005033280276	-0.0138369546289699	0.00571336937430703	-0.00386203405639971	0.00332738064511291	-0.00802550222488399	-0.0128143206650462	0.0128162745628334	0.0229142454625388	0.0513938950767961	0.0477668301019885	-0.0209394016850912	0.00662617799678543	-0.029321651912257	0.0684737929103443	0.0465310613443356	0.000720855042381551	0.0600047488175955	0.034827868954633	-0.00424439547478725	0.0641524641732719	-0.0300794240179203	0.01715480034089	0.0167106489654553	-0.0388578665644924	-0.00262797695625178	-0.0145936302190944	0.0652163658574129	-0.0568762396725035	0.0517861220627187	0.0025128092766131	-0.0252288769372754	0.00794702764819102	-0.0220491507984555	-0.00290823781363214	-0.00325210049521802	0.0118947498908245
0.0232916760872202	0.0471334674450179	0.00753899904889614	-0.0370063997408607	0.0390930121503676	0.0495881188499461	-0.0042758396104115	-0.00860405481419462	-0.0383797843724713	0.00965946498024514	-0.00407438840130876	-0.00301413876825457	0.0037018357238159	-0.0493651950994397	-0.0279682508743486	0.0309287332160149	-0.00765720297034458	-0.000622042815765843	0.00330370007965444	0.0146600615064644	0.00299416583647816	-0.0562094319034209	-0.0136829661755245	0.00280368721038248	-0.0237956547110417	0.031073012235116	-0.0335102768532409	0.0126717202439246	-0.00841172078135312	0.0542064512457434	0.0112315245702356	0.0645069812835087	-0.0210936092276259	0.0311073272526619	0.0346345845693792	0.0222628566605603	-0.00327579014814976	-0.0318230134589306	0.0334214951279869	-0.0337812930229572	-0.0144144554776771	-0.00109820922686972	-0.0315725517596118	0.0158771675394676	0.00222016373838277	-0.0269474502806386	0.0347654863208876	0.0489991360169437	0.0268135412787198	-0.00871680682657944
0.0334950479132598	-0.0185352462458739	-0.0174548589717146	-0.027180967717775	-0.0276982478515115	0.0301607489996611	0.0622037525133686	-0.0205278689316584	0.0157580229787837	-0.0430693308000273	0.0218072701303182	-0.0249537514929466	-0.0203406280080242	-0.00189580745670001	0.018969862915506	-0.000719035420751445	-0.0448954282496441	-0.0109168463802406	0.0400726104741466	-0.036735562403176	-0.0531711069812005	-0.00509813600459943	-0.00481674863563135	0.0416074443683579	0.0342944002265269	0.0674410712445597	0.027580771899326	-0.0389490105528574	0.0448334481082834	-0.021122994048695	-0.0298572913398191	0.0137025007575724	-0.00784810567062566	0.0377180486809969	0.033893498991	-0.0372972667758609	-0.00362210619329138	-0.0550031960684723	0.0390493988696896	0.0124456768536241	0.058034696881512	-0.0348551392338435	0.0291139711879753	-0.0651034358934253	-0.00205778673156428	-0.0249078977672555	0.00896790292092074	0.019340587546995	-0.0373260914335971	0.0283539576162215
0.0345496210740156	0.0191843171060944	0.0243808085179499	-0.00249741943977643	0.0415271761021017	-0.0425962508551507	-0.0108516402656013	0.0254810651702828	-0.00728108398845171	-0.0385717874320696	-0.0153246828837463	0.0106326289713774	-0.0122125380612807	-0.0285373878191435	0.026028148500209	0.0538143101525906	-0.0201114240461037	-0.0171129003462957	0.0171781680198195	0.0509313361140224	-0.02045035110401	0.0117573457506385	-0.0059994421267225	0.0423357942577699	-0.100385024731255	0.0254429896221444	0.0866393850331614	-0.0250364114655655	-0.092069337707157	0.0168568014397963	0.0145512583954083	-0.0216919103697153	0.0782664242368548	-0.0507488271995394	0.0217507980309986	0.00802644894701532	-0.0138393742881786	-0.0448808927393823	-0.0386979691642047	0.0144133949359516	0.0199055222831773	-0.0581964311259198	0.0630769220167088	-0.112745494306282	0.0308137945398656	0.00328458098706134	-0.0075824362311794	-0.0529206270330894	-0.0266023510847108	0.00745324140295595
0.0206544347948069	0.0280410186211561	0.0316842081473177	-0.0341061422227966	0.0022402499028938	-0.0227235658710893	0.0135945289971277	0.00980898052152304	-0.00181916167588507	-0.00366953260752937	-0.0305076682657412	-0.0268204437771294	0.00674616310437741	0.0334674246740696	0.000749299712594591	0.00983586637763807	-0.00839546587522007	-0.01591801620835	0.0234567999366313	-0.00537369171945066	0.00828113486223148	0.0218745751919085	-0.0151622481333911	0.0451428039077627	-0.0127285101759162	0.00348379629762971	-0.024114172274832	-0.0129404189450727	0.024336086789806	-0.0210500259070557	-0.0265066511690786	-0.00763986881823188	-0.00468761097838703	0.00553577647073466	0.00681980370941042	-0.00859392528695176	0.0648894250179593	0.00467219587289825	-0.0214494878520657	0.0753395084239392	-0.00642833588537855	0.0422377032299037	0.0251955426810964	-0.00324800402472436	-0.0230279286311022	-0.0128868663944835	-0.0387221417348992	0.0330994008786782	0.0253027866035977	-0.00938790589497602
0.00949989759298532	0.0493325624935805	0.00472474359752436	0.0222647938777013	0.00738146855123503	-0.0191859872269124	0.00436941544004625	0.0270166830612301	0.00150310521800393	0.00454716691041566	-0.0528871987440318	0.0574708056326523	-0.0259826552368053	-0.00423065733223654	0.0155543291057604	0.00921633256692369	0.03213614065364	-0.00238980297303285	-0.0382187797167366	-0.00579188822434476	-0.0109056785173262	-0.0162718451165678	-0.0113274684180205	-0.0030778672452258	-0.0280445799339944	-0.0119699724387932	0.0120343179292912	0.000260622905884209	-0.00415900842045848	0.000540992708165024	-0.0130120886549019	-0.0123137962418284	-0.0178987609673975	0.00125189527653712	0.00972824994957075	0.00504454567570074	-0.00897844244492983	0.0253334131534475	-0.0639625721396483	0.0248974432182607	-0.00487918175742082	0.0424561940364144	-0.000240871388594583	0.00272712890250041	-0.0276245188374477	0.0095772612052019	0.0141450237619739	-0.0608154060344583	-0.0193702664727117	-0.00522345368287098
0.0461368490494747	-0.00187322376226232	-0.0287987700199555	-0.0156557679268401	-0.00979281001114496	0.0222980085931055	0.0656956794824306	-0.0729883848340655	0.0332945476234123	-0.0177584457529255	0.0115333106884801	-0.0271800212280553	0.0183066213457705	0.0105697295750382	-0.0236051899140884	0.0160731893293944	-0.00316070857173369	0.00248373693877928	-0.0059289852441181	-0.0675370594770859	0.0305164322792785	-0.0210552796449431	-0.00388858032523529	0.016538615131339	-0.00899594217472291	0.00423511915021035	-3.6237156774506e-05	-0.0252297475026573	-0.0309855100014385	-0.0126505691126954	0.0565558317621781	-0.0173762457899442	0.0642333100073418	-0.0187141722346982	-0.00155883501525831	0.0177951498965267	0.0069396997282739	-0.0525583718199153	0.0168278024502368	-0.0194316452948283	0.00487242735461314	0.00754198093721838	0.00203846320965525	-0.0288964274500198	0.00382247796507348	-0.0447890024543128	0.0288042812606947	-0.0331586827020769	-0.00644234875326634	0.074078653826955
0.0177395790381876	-0.0341380731289055	0.000525187045671883	0.0174763835067382	0.00785187280951445	0.00211421448662346	0.0628598627766134	0.0131607352738303	-0.00422993398006777	0.0482867476816029	-0.00730565554632477	-0.0274723029163535	0.0380410629885533	-0.0147291130487217	-0.0304376643313957	0.0260880574725413	-0.0295972721218748	0.00501253522571705	-0.0133606249219303	0.0198392032408601	0.0212050482486656	-0.0291552388385951	0.0264157925348453	-0.0200330613723035	-0.0264038268234218	-0.00332634303885271	0.000359269242094065	0.000655210832620257	-0.0635226323493607	-0.032817916775423	0.0626316602929547	0.00286524191750731	-0.0351742391751399	-0.0100692506962386	-0.023462771302007	-0.0402544907426147	-0.0183367471137211	-0.0265852328695311	0.00193932315027692	-0.019139001622589	0.0115899519732912	-0.0818522733290775	0.000484934836683307	-0.00270389176332755	-0.026347588139842	0.00983609702900836	0.046633480579309	0.0376083977772405	0.00860224943822199	0.0519950595895344
0.00595979149702517	0.00719834439137976	0.0099139368636826	0.0310632408872416	-0.0185499331526702	-0.0252239226508332	-0.00581256235117656	0.00795493943994078	-0.0605294862700972	-0.00369992132523742	0.0109189878194931	0.0337449776448897	0.00166834992276978	-0.0224349990724849	-0.0343771096135167	-0.00156803465243405	0.00602538958091749	-0.0336770410865113	0.0810682113294394	-0.00453393261295512	-0.0557004788052674	-0.0245080516080585	-0.0389230108211794	-0.0374418856744977	0.0499283746432357	0.00170778957637215	0.016205354262776	-0.0435512568328707	-0.0439825488905705	0.0100149966305096	0.0444264387769322	0.014002254064714	0.00805864113109216	-0.0273859584548499	0.0231476079181361	0.0145116399471596	0.0315997035962679	-0.0321815454035562	0.00386887966989041	0.00462636977015984	0.0157612969551473	0.0235054828918748	0.00345596677092249	0.00285604660063892	0.0415798424597961	-0.0167863458177794	-0.0223714304288132	0.0391914796947339	0.00255789163825932	0.0066292074470218
0.00404342845614687	-0.0201596044313652	0.0189838263486249	0.0282621906390862	-0.00767341274197627	0.0082164411772191	0.0154982898468499	-0.00845759784392917	-0.00675485360906521	0.0209214548721881	0.030684178699513	-0.00519519502314055	0.0161922669037894	-0.00290428876770072	0.00151218315174285	-0.00266899283704137	0.0444639533018413	-0.0225498689374516	0.00801765247811176	-0.0467000464174924	0.013127915655695	0.0262091416585266	0.0247354476133544	-0.0121583653092128	0.00635188453548951	-0.000715542137236095	0.00444612284071265	-0.0385491885743257	-0.00481277965148147	0.0144454973368123	0.0177745481818364	-0.00785854836113678	0.0370486553328226	-0.0593382206222063	-0.0103032772430478	0.0263949189053935	0.0351293545914614	0.001624803246225	0.0188147007844005	0.0116384779185809	-0.0219295506205823	-0.0204895094033575	0.0160024421787183	-0.0371869549067577	0.00410676592706176	0.0175851562814508	0.0352702433839104	0.0256199067023702	0.0144368970162182	-0.012582573821803
0.030624598525809	0.0405365475939437	0.025903589150668	-0.0152861563352278	-0.0249094275251703	0.00966654429264162	0.0305223724250469	-0.00994415884664404	-0.0172640052109945	0.0645945843132595	-0.0559359891236634	0.0450009936605472	-0.058023384793196	-0.111088401987004	0.0161541484035837	-0.0294571136135311	-0.119522907852489	0.00727469016670275	-0.0456759889728602	-0.0186672459030154	-0.00491966752725188	0.0195209009593758	-0.0264697938687766	0.0521597257680878	0.0361692156001372	0.0774540142443663	0.0590110146670616	0.0285297301637033	-0.000209559125664526	0.0384046877457523	0.037458102081085	-0.0476896633128953	-0.0148793741108811	0.0566529909763121	-0.0500984503375769	0.0260095841934804	0.00269247665342325	0.0430940290895431	0.0281304949721068	0.0131356964749947	0.0155412147281986	-0.0587044082143459	0.0218414135329157	0.0376364874694311	-0.0237595324628084	-0.0367267259856678	0.0417900449592936	0.0184627852424082	-0.015665873424878	0.00812060522781852
0.0208531601629459	-0.0149970731660626	-0.0293242526799323	-0.0377860745892816	-0.0166016129883113	0.0533720075818735	0.0376646250782366	0.0246406129147465	-0.0173394193810192	-0.00299856238545371	-0.00182621032437106	0.0484597325851778	-0.0157594473004525	0.020471110580461	0.0134056607424399	-0.0188340418048765	-0.0220010195670544	-0.0582240686684131	0.0304789129998497	0.0171809909066013	-0.0501670083808268	-0.0761886771214737	0.0190543328383525	0.0973180123872951	0.00739017331991073	0.0469467371447832	-0.0242039274075297	0.017319938015089	0.0602710168194006	0.0144437149264497	0.0203748838256807	-0.023735762307006	0.00285569047108391	0.0277756868482915	0.0359834547771518	-0.0228454065743592	0.0300789046113306	0.0363805512607252	-0.000450287940368665	-0.0482269439697944	0.0367976564074368	0.0901597460389107	0.0463502830761938	0.0239276603053263	0.0228111877719216	-0.0482341707248149	0.00322214362108796	0.012059755381115	-0.0651187304433442	-0.0137230039465605
0.0218425782979405	0.0233364550941866	-0.0288269801511639	0.0117368277603239	-0.0192557239589515	0.00541024525502811	0.0102742447451606	0.00761816986698339	0.0350708761566374	-0.0348712814921761	0.00985223756158267	0.0347270452775921	0.0213493771024634	0.0204956662657141	-0.0446415808079889	-0.0146769128232384	0.00521438413431024	-0.0100735190934405	0.0246902009717495	0.00362915224546789	-0.0504766412297256	-0.00908431594765059	0.0194746535047305	-0.0134399538436709	-0.0151716949279001	-0.0399287108492633	0.0169953602702868	0.00105632977237478	0.0336403503773779	0.00974338175066778	-0.0134133055637775	-0.0254532259238803	0.021733394120368	-0.0408650247388364	-0.00803409514274412	0.010562167191396	-0.0596207753029906	-0.0102133047904284	0.00521771227645343	0.00290122877010686	0.00416436119719332	-0.0174291056829865	0.0319801161577416	0.0595777973449287	-0.0120401213543307	-0.021461735742043	-0.06531177048595	0.0215448858337724	0.0247851358197776	-0.00543600574336945
0.00417308444329769	0.0259732933606989	-0.019673490693092	0.00210128400540412	-0.00350574021669269	-0.0293297458436192	0.0331652034110859	-0.0307516565902622	0.0172471703676437	0.0227492142092272	0.00464531414967309	0.0048650915529807	0.0379742455440566	-0.00413910583664038	-0.0114331899282278	-0.0207747688884904	0.0258551174679357	-0.0416864274369598	-0.00104273442170656	0.0132999916135448	0.00818302082090745	-0.0153527164206897	-0.0019525379405815	0.0270204992419767	-0.0161600729486852	0.0136963227390041	-0.0470132061419775	0.00100251198070864	0.0160504473382699	0.0297588210685285	0.0446900549033612	0.000658692754042076	-0.00836933386634286	0.00805350442068824	-0.0287202017106801	0.0337388962603356	-0.00113766094799621	-0.0141954050039497	-0.050873161094099	-0.00658412552348735	0.0146328446754991	0.0267283716517349	0.00404124235098881	0.0469238259366416	0.0181038241684116	0.0545406158811419	-0.0234353805160402	-0.00949835053645084	0.00390635196436015	-0.00727926622702952
0.0178148232432935	0.028555377056848	-0.00516218178438503	0.00819373656881698	0.0168751516423076	0.02052900024665	-0.0276193103284	-0.0332800764554913	0.0352723282800042	-0.0100951508045868	0.0279422840842982	-0.0164575881281791	-0.0280207741522247	-0.0276762073484843	0.00121942690108245	-0.000306552344845101	0.0298403246844377	0.0144829081782043	0.0227442853987869	0.0178607207278784	0.0235741642402168	0.0239398650952085	-0.0108041995443054	-0.00226529884497936	-0.00782379550591486	0.0349491273183253	0.0252507517118289	-0.0246296249212007	-0.0203105598387225	-0.0165347437458452	-0.0138646237251671	0.0348573645455764	-0.0361992022360234	-0.0182532732694654	-0.0283748289648477	0.00575852101979696	-0.0137486736335851	0.00748252970288145	-0.0017417990959578	0.013842006678424	0.0244569524377248	0.0458282081395139	0.0447750269715025	0.00171092012068651	-0.0262729803314537	0.0690399952254489	-0.0355308523267173	0.00564851826513446	0.0309192295026676	-0.0112339976394091
-9.94833426108783e-05	0.0375589278978466	0.00719113870052906	0.0607095248816447	0.0325476158757952	-0.0274974105130628	-0.00789125840001532	0.0130776405109541	-0.0318970860992828	-0.0181205034739306	-0.0353449980515413	-0.00906776938668443	0.0218469569351823	0.0251284418601194	0.0116721112486013	0.0373087865368745	0.0519973122708696	-0.0376190965006375	-0.0217993462911944	-0.0466558206066402	-0.0282831594362938	-0.00215825351531603	0.00788182086048927	-0.0296962198424217	0.0168750749375344	-0.0430049722692481	-0.0329284136694858	0.00626796683302964	-0.00395173532126431	0.017382791770901	0.0113776673384911	-0.00607054627481237	0.0506966756432147	0.0299999219073271	0.0469111332756287	0.0270303476266971	0.019736689211643	0.0198260177619257	0.0463673871241833	0.0089306023590809	0.0392555672963999	-0.0377923491747497	0.020682142955856	0.0208929133588228	-0.0166325068212283	0.0844006659551321	0.0370254563454272	-0.000982718323961568	-0.0350688513456586	0.0245734827741502
0.00764053017230116	0.0523744653770284	0.00294695419944133	0.00697975156144114	-0.0254857454918133	-0.0186408019275929	0.011126496378935	-0.0453419892973704	-0.0030285546816601	-0.00672798051026448	-0.0327960219359225	-0.0799943419245404	0.01824382126769	-0.0398864575638867	-0.0450913141369672	0.00933936891121482	0.0498592621865717	0.00896805217112142	-0.00704853376479207	0.0171424861331728	0.00790670665838152	-0.0192215595604067	0.00453054312710713	-0.00141559493766437	-0.0297238527460271	-0.0129108096818458	-0.0322056905020448	-0.0589778889469281	0.011046116140417	-0.0577223274247923	-0.0301341109418671	0.0228859244520958	-0.0226735797416527	-0.0331879532174946	0.0439428312006663	0.0309823968202827	0.0455898712904223	-0.0105048071119071	0.00925534573849245	0.0437442365737589	0.00852383700082234	0.010368819515562	-0.0301794366429584	-0.0312231595591659	0.0419336517207766	0.00393484883411486	-0.0413368228855706	0.0215190236186066	-0.0123653891922388	-0.049725873893232
0.0280279155514747	-0.00887116045312521	0.00257988821491446	0.0728544866472143	-0.0306394833762008	-0.0480787680230243	-0.0144879401872846	-0.0184366131904875	-0.00434215388898774	-0.00196238720893979	-0.0403082377087048	-0.0565704212929923	0.0114446515162844	-0.00112246529540991	-0.0163547806851476	0.0447816206710351	0.0079189029173562	0.0476094001986274	0.0293144499462469	0.000890820936958591	0.0582477315483738	-0.0411947360091105	0.00629836702366886	0.0267479095002121	0.00608396795965874	0.0234981264535453	-0.000236306963330492	-0.0151207399667055	0.0778964662299018	-0.0360951301200032	-0.0195921251079383	-0.0118928873511088	0.019975513425732	0.0170617977975238	-0.0460523161545497	-0.0449146324694113	-0.0309109066879563	0.0289719584013009	-0.087627063816312	-0.0130311111575683	-0.0222719627259983	0.0119851672039355	0.00349248767944483	0.0301783117984617	-0.0118744406962255	-0.0152630498940719	-0.0222960184947486	0.0487516599674547	-0.0166471672533705	-0.0318556270062825
-0.0028486843987714	0.0195035406045964	0.0318372623854634	0.0526158360118951	-0.00742390188371567	-0.0586150919474574	0.0219434145187138	0.0251033239990785	-0.0399866587786487	0.0232009872789685	-0.0411288421961019	0.0592347675096155	-0.0299583749936151	0.0240639396052949	-0.00735595631700526	0.0165502666230163	-0.0475973869826216	0.0601802805308548	0.0684868682950287	-0.0290751644231553	0.0463029682123288	-0.0431564879097999	0.0302831100801902	-0.00611328605288654	0.0231690140118243	-0.0249574445398979	0.0317930597777041	-0.00271131452881993	-0.00943635731221087	-0.0102131021960776	-0.0362303596266622	-0.0402013746401273	0.0252258033191601	-0.0208828558738983	-0.0179567025427294	0.00678127213478475	-0.0282229367825567	0.039424232181068	0.0472322973818258	0.021920119260835	0.0422657988751402	0.0477237413034978	-0.0595296229230438	-0.00481426284917864	0.034372506337652	-0.00279729017044727	0.0162283913742599	-0.0527038739946602	-0.0683977940488348	-0.00234067524025286
-0.00197227369944655	0.0381054497682792	0.0385858474140168	-0.0237500194582358	0.0330732198356356	-0.0156407321587554	-0.00995729758002404	0.0346428324248546	-0.0265507031752838	-0.0238509360648343	-0.0376414979506904	-0.0144345435489731	-0.00188149439298839	0.0149750017706094	0.0606213283773422	-0.00334405661031672	0.00183303546543517	0.0050464863188438	-0.00519213876700027	-0.0512383478710454	-0.00462457058429292	0.00275013210256637	-0.00176132835673942	-0.021054623639928	-0.0107966133713308	-0.00820676505286256	-0.00721177136197946	0.0663904911518047	0.0125931389291926	-0.00830998609464597	-0.00841530602429915	-0.0163851183597861	-0.0193356477031263	0.0382368860636344	-0.0104793873132464	0.0365077928391027	-0.00447956220273116	0.0239039500028086	0.00117549057118431	0.0263313507215952	-0.0440211964469126	0.0144061150746613	-0.0480041946395486	-0.0349820779600429	0.0247659725628974	0.00293901325434462	-0.0183617140281907	0.0672984838521541	-2.14473867580797e-05	0.00085481834533001
0.016300427452092	-0.0141763134966552	0.010969865784089	0.0159067713121654	-0.0121583577105429	0.00439348832498846	0.0389642058701567	0.0442170325002974	-0.00982602489650931	0.0686131367121898	0.0621458557822305	0.0400923581771222	0.0437863558622807	-0.0173428330806827	-0.0509570481146452	-0.0246176710863911	-0.0102496453129064	0.00607705255769893	-0.0126739172024572	-0.0513539172585699	-0.0061977213572531	0.0343654482402383	0.00444530329959099	-0.00798450314718003	0.00295092190343533	0.00363333119840577	0.0336587903399105	0.0396640451760617	0.0633317598109813	-0.0347112338805802	0.0133677385610892	-0.0653070445307593	0.0140825436822821	0.0159995634386455	-0.010820981442159	0.00147896825554548	0.0196407581647216	-0.0451304637950799	-0.034956453503369	-0.0112722130025654	0.056648891091379	-0.0223564790027757	-0.0241366395938165	-0.0108979675200117	-0.0425229934400439	-0.0335317637103682	-0.0354448235698976	0.0448696281935097	0.0388346148513889	-0.0146405644725779
0.0282801595534473	0.0342167000288858	-0.0410041629275327	-0.00366359412060966	0.0138882557131386	0.0305508096134066	0.0253620996244593	0.0536666191826805	-0.0425330200357465	0.0525487976609543	0.0134184649369213	-0.0478805091020724	0.0295857007775382	-0.0451292065583724	0.00231994049162388	0.0274472363092636	0.0540320554944472	0.0115833663842054	-0.00951651720129818	0.0337674910991225	0.0562420046296385	-0.0221775338539679	0.0329628146092938	0.0166024940229068	-0.0371747688460098	0.00377813351176706	-0.0102242894747814	-0.0267599245915911	0.0392669356388543	-0.0231551350207957	0.0479780206373954	-0.00508554071552122	0.0161920896894941	-0.0742603580260954	0.0026756431235131	-0.0135701077770213	-0.0307980796709007	0.0605741979814543	0.0108893019018444	-0.0585704071051574	0.0199320217110556	-0.00634656528175642	-0.000500359984114137	0.0164877414954755	0.0244792604215742	0.00122496800576387	0.0606445948749281	-0.0343768205257512	0.00983808023178729	0.0262268528534609
0.000400100397503819	0.0218994419664545	0.0158601014314672	0.0178939023115235	0.0104443549250773	-0.0124057879433751	0.000567290842753649	0.0293169058826984	-0.0143803695775444	-0.0243634987010636	-6.20187523919996e-06	-0.0499814751365162	-0.040862044458263	-0.0475273587120327	0.0122839833199286	0.0108987130749412	-0.060561111821609	0.00540127119969796	-0.0399190893258444	-0.0108560602733062	0.0178422739726023	-0.00485610948185078	0.056752814474343	-0.0205194593891422	-0.00248511108447384	0.013821880475614	-0.0399148021400569	-0.0240474797250445	-0.0450596173947932	-0.000216701496717502	-0.0187455423731847	0.00992418323186915	-0.0209365913199915	-0.0372623057062531	0.00335176134536139	-0.0346143087462527	-0.0157977872594422	0.0028298503144486	0.00140113711624245	-0.0211533483144973	-0.00375672652864973	0.0208750136871739	-0.0455588395809978	0.000621143565765934	0.0687277257899136	0.0381529911720563	0.0260032372949221	0.0210205503246394	-0.00791734128837043	-0.0596992119522518
-0.00372045081605919	0.0222192695221429	0.00655408530617783	0.00525130502476862	0.0310797922971138	-0.0207038776851988	0.00358989111079532	0.0205122978286917	0.00472070207225529	-0.0156869943754602	-0.000400723060089182	-0.0512777515701218	-0.0563241880859336	0.0138854817047448	0.0200832629605766	-0.00771998619461851	-0.0579135338743908	-0.0278405440692079	-0.0155599921001474	-0.0040221399648389	-0.0147574976476004	0.0199920599400982	-0.00825184440716705	0.0252820566844717	0.047385408546801	0.00737048973006569	0.0401925846940793	0.0366519794749341	-0.00416857392804594	0.0094739205824414	-0.0217208924702488	-0.0350071920514175	0.0398866967893497	-0.0212967555848882	-0.0356501111708071	0.0325366055360588	-8.66214932105504e-05	-0.00378373584281426	-0.00513680029932859	0.0310903087049713	0.0551706205306629	0.0374582513703043	0.0218669380485768	-0.0231848383973923	0.00836005266638915	0.0370066132566087	0.0232831906209531	0.0468817328646983	0.0440025714762012	0.00529398202089104
0.00313198507247114	0.0445116583619573	0.00486114646648581	0.0133219429571915	-0.0104735578012763	-0.035736823808002	-0.0372614866176546	0.000528016645904401	0.00957641023191239	-0.0165229874852945	-0.0178359152850625	-0.035312591125452	-0.0211054807041279	0.0120156759326784	0.0311783909463787	-0.0257256119416358	-0.00051163403251259	0.00933426593135528	0.0347328647693517	-0.0102036194597411	0.0257627578449887	0.0216270238753961	0.0256011887076343	0.00567161938431417	0.0465832644221106	-0.0120016291324492	-0.030376487248085	0.0147759615474178	-0.0461154157334557	-0.000790069960257691	0.00887245601090775	0.0148922071251957	-0.0257819885465414	-0.026904141628361	-0.024880971515835	-0.0536558684137703	0.0123673632472459	-0.0532365010242436	0.0219114585380616	-0.0194425231353609	-0.00284467949955144	0.0105801637725448	-0.0793682457768612	0.00595734083385156	0.0082682882087812	0.0440538910710951	-0.00170845373174616	-0.0310933137191253	0.00772787618205852	0.0438998131703381
0.051569215329939	-0.0232562342382383	-0.0721956764660136	0.0157641299201609	0.0297874374322651	0.00766793308392953	-0.037572546626965	-0.0323635122168362	-0.00784133640929593	0.0330962808377079	-0.015419261095662	-0.0262733778855563	0.00471430257031041	0.0172705224102194	-0.00844784189436109	-0.00762369031364732	-0.00887214663175602	0.0486213471244519	0.0288572694505908	-0.0132100274884121	0.0461214577141814	-0.0116661707395278	0.0259347312165476	0.00940866471118208	0.0221973976999538	-0.0143497658626777	-0.040979426448994	0.0320514979366216	-0.0155335028636508	-0.0556414234384134	0.0172844837498974	0.0284463938028125	-0.0203133064541415	-0.038465987321534	0.0222627855703474	0.00359113060086088	-0.0288631993401046	0.063899219462862	0.00368890351133163	-0.0182597684452073	-0.00203458532367072	0.0881041284519054	-0.0161184187479561	-0.000231528613233873	-0.00391504913539959	-0.0285832850212798	0.000864895696277277	-0.00190572534479757	0.0207412479328214	8.15684864546335e-05
0.0475807110459015	-0.045740718802533	-0.00962051692173022	-0.0365300466903021	-0.0183034404032348	0.0532413149066998	0.0150202933514874	0.00880579060936725	-0.0268671228109732	0.036854889403772	0.0317634597859485	-0.0610902942236167	-0.0366979637039795	-0.0718603773615703	-0.0687831668200322	-0.00703561711234926	0.0180899213904798	-0.00954334653979317	-0.0461634437177723	-0.0138828369200893	-0.0146640084286672	-0.0198197192790881	-0.0286453276956686	-0.00268356166070919	-0.00700265573279978	0.0310463277856013	0.00106613441874291	0.036451947580201	0.0386809470300528	-0.00800260591620305	0.0490957453886203	0.0016874675209178	-0.0167039523879509	0.00498526025275438	-0.0389380458651612	-0.0450855604606683	-0.00595196305998258	0.0313557663132804	0.0254544490544007	-0.0066825174163685	-0.00520946004454066	-0.00735573003674699	-0.00527642761366838	-0.000906673162488668	-0.00660346415748889	0.0669415847647656	-0.0430045085864199	-0.0310217589839296	-0.0371478200376783	0.0573600470514417
0.00783500396178321	0.00233030419809905	0.0172391345801968	-0.00393204895480029	0.006684841903823	0.0383886548694185	0.0180142515872396	-0.00037567469382331	0.00531826194529559	-0.00208198800191319	-0.00775842754098745	-0.0266306561257958	-0.0252395446755335	0.0145369081645201	0.0245158505535331	0.00388825376745215	-0.00721621150164313	-0.0129332546674814	-0.0122943847576499	-0.004614770311473	-0.101600595135921	-0.0134711188799699	0.0223397136276645	-0.0327682070107258	0.000233729435005792	-0.0498880276018046	0.016024333958002	-0.0323170886294336	-0.00781732200938323	-0.0113609123219265	0.0145839455709307	0.0306227408487853	0.0438123372774489	-0.00911153931255618	-0.00578091670209043	0.0186418912950503	-0.00740475464028889	0.0356014961299971	-0.0175034559068144	-0.0532331715723583	-0.0140204332790776	-0.0150671301249097	0.0329773181275834	0.023831017096837	0.0153146540856757	-0.000724585094241404	0.0233336193321694	0.0294481528104429	0.0276191885264368	-0.0146903355977343
0.0171537876796686	0.0192573939754986	-0.00593070864727769	0.00385894034900591	0.0618483663207154	-0.0120819110890546	0.0308316429585539	0.0110863021844854	0.0117475824588878	-0.0214372051558373	0.0258671186304075	-0.0183954834726188	-0.0108507110533722	-0.06898747535622	-0.025746581098054	0.0763948835175099	-0.0186427573048105	-0.0237991254637398	0.0273151809000463	0.0377139793632141	0.0370219130035591	-0.0088535985235824	-0.0255656080172275	-0.017909117129828	-0.00294660995506858	0.00170156077986849	0.0353201267161674	-0.0615628481005426	-0.00325531281054568	0.0194700778419442	-0.00499125214495983	0.00941088484389349	-0.0410328712648716	-0.0236715492081581	-0.0320858471861138	-0.0111364132179386	0.0682662810346576	0.0169011717099951	-0.0179555969143489	0.0448774343274948	-0.00483610294227652	0.0483018824302986	-0.00891436124734008	-0.0418828427068587	-0.0505718878818879	0.00565904305247294	0.00643068385423286	-0.0147049886825984	-0.0160551377916073	-0.0285414242334496
0.0654916265898917	-0.0688044194179511	-0.0343301502921667	-0.0273057310711186	-0.00173941087570621	-0.0627153036839045	0.0197384727427221	-0.0151423847754389	-0.0381690026263303	0.0249131019853081	0.0292302763189486	-0.0130261120658612	-0.0024822875842664	-0.00640588360952719	0.0464094848145924	-0.0155562080266365	0.012350766756909	0.0731966912027796	-0.00104474725537224	-0.0168231820238826	-0.0160455669634457	-0.0522474149242461	-0.0125423144855246	-0.00731728181636618	0.00594676072425995	-0.0366642572397504	-0.0126529010942979	0.0252022903896532	-0.0078310585552879	0.00163646164746028	-0.0521779979303462	-0.0228310743147511	-0.021191162981364	-0.0198488321214261	-0.0332995592019465	0.0320324012008074	-0.0531210932838463	-0.0199226929113533	-0.0284207292469634	-0.00257485074634986	0.016587373468846	-0.00553406220054461	-0.0284103876484199	0.0511047009196448	0.00718139229481415	0.0328431010632551	0.00521694808396043	0.0303608463524169	0.0085347240647898	-0.0147794814972772
0.0428162791995958	-0.0360235749059863	0.00223242927354468	-0.0708533332910592	-0.0025911888348501	0.0171076540160305	-0.0130446231039152	0.0192788953455705	-0.063170661736141	0.0234955866151377	0.0137057026019797	0.0175078334119996	-0.0105684090234002	0.0480934164110298	-0.0197141773630731	0.00928211012210096	-0.0106681442956739	-0.0135388625593265	0.0523050836465003	0.0107482563653377	-0.0401643270513719	0.051257226641155	-3.42493988359152e-05	0.027065699324391	0.00685025720071631	-0.00629943512899245	-0.0137572744031811	0.0491659879641533	0.0259006992018855	0.0262837796571658	-0.0435529966597331	0.0245860261137828	-0.0212356356124428	-0.0182995440950823	-0.0254644924908305	0.0313225219764732	0.0391497545193908	0.0176240239583462	0.00227548507816839	-0.0286181401794975	0.0717671197201562	0.00268359533515787	0.0164525809484994	-0.0265231303938713	-0.0324456507143464	0.0500490716089213	0.0393325961786878	-0.00156315755840305	0.000408043972199895	0.00936314685146615
0.0231396656572584	0.0219669218210464	0.0138785569031877	-0.0102577869106181	0.0189591740283735	-0.00878754731887305	-0.0601081657672984	0.0127368245755262	-0.0448844747917151	-0.0161517828175967	-0.0391852968297763	-0.00474476166354679	-0.00582205008427427	-0.0296961296109042	-0.00196726648686623	-0.0228338819789695	-0.0162511647645619	0.0202523004886314	0.0314924092909181	-0.0216437239046416	0.00851911986272792	-0.0491587128465317	0.0471152257839839	0.0282861474062311	-0.00234435465572305	0.00950289970048882	0.0184109330545514	-0.0197201505648675	-0.0165314771718624	-0.0235382828556138	-0.0034803386191861	0.00431703704926918	0.00736204908698763	0.0225932141350386	0.0141989687497071	-0.00285670491253312	0.0626768350998822	0.0101243064821441	-0.00732723999814217	0.0165453987791304	0.0311077877356886	-0.0154785730793532	-0.0101274866806631	-0.0135891372117197	-0.0132321351018271	-0.0255341817079432	-0.00849212891301453	-0.0256603751054398	-0.000650545089427862	-0.0121844954150175
0.0729088268681033	0.0511696752920872	0.0608569338737774	-0.0683254153127607	-0.0237190273139848	0.0222445008170717	-0.0752076514010261	0.050398250094601	0.00336259039401883	0.0315232878230519	-0.016943020829473	0.0141470688833727	0.0064766907852163	-0.0738831999989962	-0.0468541711842337	0.00903526367955007	0.0393501321377046	-0.0438943121002633	-0.00820686104273857	0.0612689673529121	0.00537663993783394	0.0434031311018504	0.063187877616693	-0.00284884396186994	-0.0066398194494269	0.0559462388112549	-0.0441842645563773	-0.0383955301607576	0.0300336284657564	0.0268357251813019	0.023409926052128	0.0614064985722854	0.00786931088230935	-0.0415302073773812	0.0250967085760301	-0.00434470274037449	0.0212947001183757	-0.021256899222893	-0.0485530791688982	0.0226472283658186	-0.0058365214135891	-0.0966623649937572	0.0157441136916094	0.0297089052861851	-0.0692669002406835	0.0126985020057959	-0.0259579359254997	-0.00825762928469378	0.00396321366426267	0.00413740044484536
0.0122400424288911	0.0284954033634403	0.00348460346425805	-0.0065291322586953	0.0110827235729252	-0.00242021767992668	-3.0204129170614e-05	0.0148938240593426	-0.0572509936971999	-0.00708031473088106	0.011483149273468	-0.0317966947649767	0.00018677728100953	0.00793955607184748	-0.0191810143405779	0.0241832298795414	-0.00855737255062483	-0.0143274285032052	-0.0179879455933283	-0.0243363536883801	-0.0398757513343142	0.0153087505241004	-0.0405714471701532	-0.0304773680853938	0.0554144829792772	0.005699212567389	0.00520816738589259	0.0238129782782122	-0.0126454757483948	0.00996384879701593	-0.0208822820732763	-0.0180700545210776	-0.0105153689869856	-0.00482118697070766	-0.0342896602782441	-0.0307277701049429	-0.00836289154024031	0.0446747979570705	-0.0382506721431986	-0.00896126518189027	-0.00214077150428263	0.0531861016952331	0.0201408594429274	0.018094954666925	-0.00200787553637682	0.00647925089218562	0.0575946436871906	0.0282354490728763	0.0358460364508983	0.0216386802900995
0.0240950447808038	0.0390181651392317	-0.00678659218571049	-0.0146228421042113	0.0304935586247233	0.0163785750813577	0.0202298044341888	-0.00818881855694142	0.00624131783914195	0.0154163725957222	-0.0324526833275693	0.0089521485228931	0.0027823033570393	0.0251425961522915	0.00263659980167133	0.00717261018092553	-0.0137976551881231	0.0273143539992194	0.0352583875534156	-0.0314508579053988	-0.00990828894427216	-0.061396051426851	0.00469431776062317	0.0821397880999725	0.00978359671061333	0.010663587659279	-0.0165307790261475	0.0512648651438294	-0.0893669037737274	-0.00616999947167923	-0.0240643464737505	-0.014758332692525	0.00232882222094596	-0.0171198727062107	-0.0131539379251974	-0.0322594173705216	-0.0670899024786309	0.0373254189816865	0.0316021933797241	0.0338887902656654	0.0269840104571189	0.0207744066339949	-0.0119559995285408	-0.0300593099083673	-0.00269179585177024	-0.0158297212586066	0.0753543055096466	0.0190929717208194	-0.0241881143869882	-0.0226157732804578
0.019926601420509	0.0351675807603078	-0.0130290472574201	0.0119175436879561	0.00419824225413903	-0.014895866149322	0.0231641145708838	-0.0265814509720458	0.0251659628310819	-0.038037629287333	0.0170798818203837	-0.0205515157825964	-0.0193223905680413	-0.000854408930314838	0.0270030100729091	-0.0105040676612886	0.0221212988859483	-0.00273448606529653	0.0172110133864614	-0.0467722648294131	-0.0170417672005838	-0.00724940041417002	-0.0151605944937923	0.0468424034534189	-0.00302300339731663	-0.0202253002404281	-0.0172218959363267	-0.00104572711063155	0.00386453859506483	0.00606432492573713	0.0149568208272461	0.000833819444047471	0.0175293013705218	0.00560918291321806	-0.00630010417563211	0.0140943131468237	-0.0131139600293915	0.00235298227296892	-0.0289406039329775	-0.0259591546433148	-0.0245341998903559	0.0124408376268555	-0.00143766533474253	0.0456009078750525	-0.00254875222988175	0.0089457082129903	-0.019731397786965	-0.000715346656493206	0.000830277674908453	-0.00790282994631532
0.018526312946709	-0.0490601001437917	-0.00569174227104569	0.0495557597423621	-0.0132227109339493	0.00331991938546597	0.00518824022749249	0.0377536852574102	0.0530531274982234	0.0351899937467003	0.0106241706997232	0.0220569330088038	-0.0181573451638494	-0.000118226122474483	-0.0157409590031917	0.0381351541266342	0.00653640788147976	-0.0223360849848699	-0.00264106950152235	-0.0281790304897415	0.0025528589884406	0.0259045675901659	0.0256534292659512	0.00622876480459092	0.010620758670391	-0.0203640109878339	-0.00556903724683732	-0.0106952406111663	-0.0109236741974668	-0.0353632692780895	0.0176029235724497	-0.0294423273248189	-0.0169744532163685	-0.0230174327433354	-0.0093061798217862	-0.0437100905802378	-0.0382973088783235	0.0374139730832263	-0.028498174838528	0.0213912935532056	0.0103142046297877	-0.02119887933465	-0.0171229733563211	-0.0184686075862606	0.0595665742280386	0.0184983313021373	-0.000804329815800699	0.0389206942541474	-0.00519165185189694	-0.000658389891177791
0.0179632375164778	0.0476272058974949	-0.00113652307805026	0.00642537164501885	0.0204423179828066	-0.0385949373747752	-0.00419274172166984	-0.0156600188005227	0.0136172980765221	-0.0548754558634499	0.026644818563458	0.0587347924824498	-0.023914242505793	-0.0271387934124922	0.0267488375915573	-0.0165752274217381	0.0614317021983861	0.0466519570471569	-0.0251838843971758	-0.0031068912041218	-0.00654568579583815	-0.0484346849146827	0.0258138682989201	0.0323037624827437	0.0330400385255927	0.00375126684196146	0.0281204504716773	0.00949892039371089	0.00194580895023278	-0.0343069202209768	-0.00298080284542737	0.0396215720074217	-0.0210553657240474	0.0130439926202156	-0.0242048186655487	0.00913821872888132	0.0764216317252304	-0.00411029255429257	-0.0234341405527383	0.0499413692576845	-0.0195685919490415	-0.0115621779454763	-0.0146283058818942	-0.00773608217321247	-0.0119850486574848	0.0226343850811722	-0.0314902525275911	-0.00355323631270813	-0.0240823380207342	-0.0218842876742011
0.00959029038408957	-0.0240360701235997	0.0229843889724804	0.0050722831567602	-0.0493219102988719	-0.0381082593236268	0.0103030742995846	-0.00721993994593699	0.0193247351943088	0.0173345764204215	-0.042152868415986	0.00122303612524311	-0.0234037991901052	0.0150917037995272	-0.0181759520513863	0.00516860819979738	0.0102123917954774	-0.0130758473564221	-0.0371861656453362	0.0335221606152517	0.00440610731317503	0.0369623393861494	-0.0448016772141828	0.0545030167857028	-0.0234860881792584	-0.0533982538661932	-0.028878458688387	0.0149615245940703	-0.00606638258408504	0.0125027805383941	0.0119015750121624	-0.0127495425957892	-0.0426685570033435	0.00551111826423504	-0.0367294898446619	0.0305339775236351	0.0149721028725945	-0.0141467562679351	0.00163652935909919	-0.0181017321447488	0.0163214003764642	0.00076725593735527	-0.000366038216744827	-0.00587377991826703	-0.032146873932677	-0.0210916347523033	-0.0160759353069977	-0.0359557218674463	0.00910332804925928	0.00562667412339661
0.0292627089679963	-0.00447163074937942	-0.0211655862689161	0.0264477289563755	-0.0154984664432511	-0.00215288056955453	-0.0317177604783806	-0.0463940448972834	-0.0352661193847687	0.0467342397983446	-0.0167091745071243	-0.0157572845930115	-0.0702755867287302	-0.0688775653072935	0.0127357939289713	-0.0490558011961433	-0.0701702833100918	0.0374692854914069	-0.0353936695819163	-0.0320097437705341	-0.0216319720609332	0.0757203536729027	0.0056705416698909	0.0384426986698021	-0.0124494096642709	0.0119301213032666	-0.064710220284128	0.0237336955013741	-0.0262878104055607	-0.0284289799946962	0.0284864463653015	0.035380183627114	0.00153526768291366	0.0201646920993916	-0.0158949265239398	-0.0119266692425698	0.00560677612672867	-0.0171224598425984	0.0555580947943644	0.020710077563054	0.0268082672447793	-0.00664798921506868	-0.00854278596870626	-0.0418306058700024	0.0418292438846386	-0.006003464729608	-0.0311061893760933	-0.0896091267363405	-0.0220556352039359	-0.00532123546878018
0.0773696212643456	-0.0720681613207176	-0.0245569087510097	-0.0221357276745477	0.0147212447736825	0.0036408994404172	0.0316019065072713	0.0172025535733444	-0.010079968122264	0.00324894867641841	-0.0558160567515638	-0.0263020595524167	0.0314307920637993	-0.0403966592391928	-0.0114365117809187	-0.00400586656604006	0.0410029923707271	0.00355764191636729	0.0132407939384496	-0.0514740823850309	0.00593994079029966	0.0148408709882892	0.0381847722287209	-0.0163550382875656	0.027875410409512	0.0546209674680658	0.0034776549008985	-0.0386662184282838	-0.0499863610752198	0.00908654268495561	-0.0161983588291859	0.0388930445449914	0.018941585890234	-0.00986485392254791	-0.030869971672413	-0.0182850519523764	0.0190356500801353	0.0354661287808316	-0.0271201884606746	0.0240198063950883	0.0231194215707811	-0.0145310490906397	-0.0258984156208708	0.0103253400547791	-0.0367578228514415	-0.0479182319077969	-0.026785651194651	0.0169297042214036	-0.0250223997212236	0.0907961409545408
0.00911342830549906	-0.00805902608195427	0.0012709188884848	0.0224923153701869	-0.029086036501881	0.0349403766180188	0.033436786197895	0.0891597869341197	0.00654863933031455	0.0123519500698714	0.0211096041229063	-0.00643892400892504	-0.0163740810918618	-0.00741721816071109	0.0103316210395041	0.00739671151315693	0.0557013174883915	-0.00401305348870516	-0.0361641439968367	-0.0540664394052454	-0.0102423164993363	-0.00920784893679531	0.00601283244899224	0.0180153301769601	-0.00360933785430956	0.0180375846960806	-0.013757456029242	-0.0257497470474369	-0.0571466201636195	-0.0195095869935315	0.0335980308030107	0.0543254466154049	0.0316014585929257	0.0521046269208038	0.030318107343544	0.0115243881317199	0.0185804410376165	0.0167210296389955	-0.00475415110618691	0.0223668479479581	-0.0283890109021865	-0.0386994902185584	0.0396778584983533	-0.00566884023237055	0.0596025283456131	0.00274056597425715	0.000272223815354378	0.0241868009001344	0.0226523125820181	0.0492950032751754
0.0185432812227849	0.0222620595563905	-0.0159595478927229	-0.00150224399610639	0.00361535753804537	-0.0193220096803876	-0.0257939160156961	0.0140585768413253	0.0352324063890421	0.0856593858005259	-0.0473516535300301	0.0140637090803513	0.00901124656711314	0.0180278877242063	0.0328264373477013	0.0379342941874639	-0.0207771161037462	0.00546830613831383	0.0508885443956581	-0.0614246869535894	0.0401040858114247	0.0115499388264371	0.00187096715012811	0.00740785412816329	-0.000752673266438988	-0.0252234964149867	-0.000641380494823876	-0.0180076648475909	-0.0497928559153467	0.03016336420868	-0.0256109254617671	0.00101295860238551	0.0337310343320073	0.00374389175410878	-0.024073318603664	-0.0685232452626494	0.0149297847704322	-0.0224321712867433	-0.0132148650545031	-0.0475549434979535	-0.0407240893278137	0.0394575188459061	-0.0247012557746806	-0.00447602031410467	-0.0136754407064293	-0.00114557039466494	0.042741673185411	-0.0254013683047066	0.00312360042117291	-0.000725641999590121
0.00296645020681727	-0.0518996700340551	0.0590219153259802	0.116422641868605	-0.0473332782874995	-0.0778514169261164	-0.0150812912540117	-0.0111146936574479	0.0481640511142351	0.0168257082698291	-0.0105800485332472	-0.0232158169345491	-0.0110309041994771	0.000437141327340326	0.0499749420413681	0.0793117899948286	0.00783887918656945	-0.0330191548446678	0.0495822995860075	0.0247187363801871	0.0638789388800112	-0.00196065628380442	0.0451601738946841	0.0468460168725298	-0.0163641904856993	-0.0261582778891287	0.0231613166181875	-0.0336748774768941	-0.00341199491021513	0.0543445723314716	0.00475329840784863	-0.0413779502737009	-0.0182664484836004	0.00312548632550937	0.00607147963007381	-0.0306061170080605	0.0098844509407403	0.0144851078609002	0.0170338064879477	0.0325704276494044	-0.0136916273982011	-0.0266181252093342	-0.0250874187249674	-0.00512283602977577	-0.00883477149996248	0.0322034081363756	0.0112744283039178	0.0210984782920209	0.0382368224306621	-0.000398342068071197
0.069768480061373	-0.0526129357839911	-0.00991793297670128	-0.0738822568842264	0.0608681057207886	-0.00498222005346081	0.000859694238774541	-0.0180030805078382	0.0054789079312135	-0.00554695487844471	-0.00818409581145993	0.00463714067391732	-0.0100284421412663	0.041078931815725	0.0127988596754885	-0.023120939153271	0.0247391549329049	-0.0343915055920351	-0.00359817082156143	-0.0321536479900779	0.0306144317225239	0.0392503952200046	0.0114118690442276	-0.00460891026942982	-0.0173938618742038	0.0360396874863891	0.0181836976892582	-0.0496878014222381	0.0647454733179172	0.0321066043273169	0.017291728025427	-0.0015099930809805	0.0286978572945362	0.00891404669986265	0.0204389071803398	0.00505465412719423	-0.0331145797617157	0.0323859650323484	0.020859329751479	0.0185070746819747	-0.0346923069783496	0.0173418507105	0.018445410432661	-0.0118470597105048	0.0464074730000358	0.0189984069703637	0.0475991231270344	-0.0156031128760688	-0.0266809128988984	-0.0102913246392545
0.0152291708421052	0.0452130247087068	-0.0195320472382007	-0.00725516125791779	-0.00777978280560099	0.0338504489474497	0.011251259726075	-0.0358330806265766	8.1412301884388e-05	0.0372019327213128	-0.0349952292553433	-0.0220448712144356	-0.0271526336138005	0.0343294095726292	0.00122494930513291	0.0135262890779679	0.0172717302948304	0.029900749100744	0.049002926089043	0.00630569418035934	-0.00337950612618493	-0.0130680072139303	0.00970771932420209	0.0406376642882441	0.020784829778281	-0.0104147727644678	0.0125359087371035	-0.00198682350213074	0.0251896540933403	-0.0282575920440874	0.0610912454814907	0.0460829329061101	0.0144431268605967	-0.027132396961053	0.0384195418607398	0.0527151762940125	-0.0108227034013951	0.0500679380414125	-0.00917539570548621	-0.0114749547975068	0.0299888667832229	-0.00776488505609535	-0.0245172878145105	-0.00702983070423331	0.00156318615317247	0.0264058109742052	0.00653034389395174	-0.0197393942728343	0.0159696294816774	0.00621411829106856
0.0276551273784956	0.00677512749553408	-0.0246678828374534	-0.0104048166327054	0.027055839004094	0.019695796610835	-0.0184085405071623	-0.0169234704820875	-0.0368629316449747	0.0245231024522247	-0.0339925847767727	-0.019324016344649	-0.0344002337429508	0.0215338342823132	0.00444249595158407	0.0293501844288452	-0.0752073779809803	-0.0612185028163242	-0.017133302848953	-0.00858272039501793	0.0203469006000149	0.00417841318330931	-0.0306263829822983	-0.0103536621734104	0.058738025217424	0.0343094064236264	-0.0245935667348983	-0.0163766018010108	-0.0326488299377674	0.0283685986899533	0.027095901655986	0.0420083570826446	0.00333842367606814	0.0330095097307958	0.0253270223473574	-0.00095829033991175	-0.0136652654819509	-0.0239849347697086	-0.00607557906594811	-0.00994613197224784	-0.0317620013221125	0.0365911804332699	-0.0109641216304272	0.0370838158917027	-0.0331346819883293	-0.037600577027811	0.0174573396461598	0.0301601378026899	-0.00655963456199358	-0.00462215470583477
0.0113800549576518	0.00487747203504962	-0.010205770073744	-0.0103964600730773	-0.011314065048929	0.00682979489609166	0.0254041408037614	0.02802645729379	-0.0262625457585868	0.0358747317964808	-0.0381809119805192	-0.0294683223146407	-0.0083126010272507	-0.00695791300026911	0.0339911380282376	-0.0421473376287408	0.0182072161749984	-0.00759672514059982	-0.0411159053428666	-0.0363047616412071	0.00513784522816705	0.0336340490587789	-0.018350704458973	-0.0195813499869553	-0.0316361033892274	-0.0371542278089081	-0.0337579918807245	-0.00383482321362232	0.0526216580907776	-0.0103626930069792	0.00628409540785748	0.00977926489957975	0.00927009418776934	0.0167270176195957	-0.0544199627498344	0.00642874052013659	-0.00946673389906945	0.0243854797131406	-0.0320599224184921	-0.0260856936635181	-0.0049268568949862	0.0587204663490426	-0.00694999242051526	0.0277833849964199	-0.0244236166196373	-0.00938685222117031	0.0220510168427276	0.0203271414385372	-0.0216540796212343	-0.0151016092285101
-0.00816423020718466	0.034502702749511	-0.0387974934677911	-0.0302284297635611	-0.000263340857146293	-0.0325775362119812	0.0186165873647882	-0.016641560990357	-0.0279951912456794	0.00232200981292105	0.00522010375482959	-0.0406636441868402	-0.0683005687096211	-0.00121812342267482	0.0305271004408789	0.0076658400754166	-0.0221157715774331	-0.0449328151611191	-0.0357228353668214	0.032038475225695	0.0144710300551778	-0.0331368063073642	-0.0180722517788517	0.0484353996364468	-0.00181589779551101	-0.0109889933731483	-0.0127494963955035	-0.0134240458662055	0.00659421878446767	-0.0151029425266092	0.0216094047590786	-0.00588524267221783	0.0630461753775443	-0.0156921400574076	0.0202280531106611	0.0363452973139195	0.000928920494446078	-0.0457451484721112	-0.0146950850362356	-0.0047782876532502	0.0202513731860033	0.000521807786269197	-0.0204587810076555	0.0152029339670436	-0.046166016952775	0.0139905434662721	0.00140705439197626	0.00829604327949399	0.00129891008600762	0.0130920775029194
0.0344830442445869	-0.00360934238224134	-0.0302734590531312	-0.0419366168136686	-0.0163577437496652	0.0218308248700125	-0.00422026924582144	0.00540885764813191	-0.0240207876102828	0.00310949854869245	-0.0164076299535015	0.0136222358252712	0.0242063668658944	-0.0239447325194966	-0.0544363478632267	0.00666253823730986	0.0443116765654425	0.00422170305818127	-0.0406872293807576	-0.0378653640897683	0.0344568320180432	-0.010571564364307	0.0431118421345981	-0.00933870206655675	0.00457040343039522	-0.010656184477015	0.0134863974574463	-0.0132487661466377	0.0668280640506465	-0.0396877096614381	0.0140917855482757	-0.0381057156134997	0.0658627826874253	0.0230238276679501	0.0025104435724282	-0.0244969434493441	-0.0115125307160202	0.0184201967041382	-0.0223808544760131	-0.0121085794289499	-0.0084153747791916	-0.0585518746479131	0.00362238241740638	0.00231515596814032	-0.059678621475955	0.0194288212131856	0.0432309464111585	0.00800300093451965	0.0292153151560633	-0.0221034050533433
0.00893699040242332	0.0482014980167248	0.0108810805872839	0.0247834008566781	0.0272111313140916	0.0192573788091377	0.00704266999364725	0.0296262447481021	-0.00665214655562304	-0.00219551285486045	-0.0568869697840576	-0.0555339983976852	-0.0285978582594072	0.0225865204469623	-0.0166951188801032	-0.00651902645575479	0.028772206188996	0.0195535005989897	0.0320919537407227	-0.0320110189325337	-0.0142586548940238	0.0242088229669273	0.000500387149242594	-0.040064930773124	-0.0158885180740159	0.0244542746564074	-0.00634286411031819	0.0334353047716728	-0.0509036888181546	-0.00947048212744137	0.017611754640318	-0.0458483775782407	-0.000370993115627455	-0.028752337117224	-0.027549512789856	0.0280556868871479	0.02828693116882	0.0253365509394366	0.00162690410972682	0.0139167026918423	-0.0387649180838083	0.0531930326543725	-0.000972972302146949	0.0109999795561185	-0.0181620789062114	-0.00258726138121381	-0.00110590867663404	0.0114262730054053	0.0299601385637494	-0.0171310358212581
0.0346607395483028	0.0118690152683113	0.00907369975965607	-0.0448630397691327	-0.0166696355880205	0.00919547995208687	0.0107942472941446	-0.0172933158985791	-0.0565023705153449	0.0267861717554474	-0.0253066352510029	0.0306494123403251	0.0319516215189753	0.0347704337249957	0.000100744809274271	0.0326949746504835	-0.00719442506035726	-0.00649336273267452	0.0591502906581971	0.000769344525338707	0.0398810536812452	-0.0381037592487744	0.0344597117460344	0.0317247363109253	0.0170032679580551	-0.00547424638447824	0.0181795438493051	0.0611770341426951	0.0238260408457148	-0.0163046868276981	0.0175655183653926	0.0338111394057078	-0.000473395019065592	0.0372790521959359	-0.0133273319326405	0.0151545051181456	0.0112687540231554	-0.00753424459217037	-0.0280823079562989	0.0100880006554203	0.0548695838598393	0.0150107573510877	-0.0060992391896708	0.0500607747099668	0.0324872398858612	0.0113616350727435	-0.014302992976027	-0.0212341099108868	0.0249678452103911	-0.00618896530054116
0.0449167357140305	-0.02693253632794	-0.00761037680343145	0.0500014876820694	0.021833917785179	-0.0219706919839743	0.0266013894744583	-0.0388824957468594	0.00925494394119439	0.0345972845472412	0.0157812944481251	-0.0421591007533447	0.0411308367978594	-0.044699133966253	0.0117018667973941	-0.0269353753199599	-0.0253635843469195	-0.0147712713032273	-0.0507898788224243	0.0307446550928743	0.0216116367117214	-0.0351863155202762	-0.0169059614462615	0.0138211782433274	0.0404389361192215	-0.0230802584942737	0.0330659543006436	-0.0318880261050098	-0.0362522857025858	0.0640865521734134	-0.0209919317350461	-0.0107182200314166	-0.00445430480783847	0.00902628206031579	-0.0209848363889691	0.0347399318091756	0.0512250009785728	-0.0260150437968713	0.025300137703593	-0.0404931736389459	-0.0202995524124977	0.029921180540732	0.0146709979890498	0.0100946332352276	-0.0249064452492395	-0.0274845208155458	0.0529633414403383	-0.0274021320092874	0.0146470480042445	0.00734003111247616
0.0235156493066728	0.00245655892647072	0.0341074907265736	0.0212804807508947	0.00753506970470377	0.0174424779304164	-0.0233408772879549	0.00926922123617559	0.00424914679757401	-0.0311130038952247	-0.0149822287540331	-0.0539677361230264	-0.0178352939787764	0.0119576449165202	0.0164067634023964	-0.0117959849215793	-0.0265495226089146	-0.0100584147312878	0.0283215362732028	-0.0375566569317354	-0.023433079834915	0.00974447467817397	0.049885612110753	-0.0402161126233063	-0.0263196065945248	-0.00893881017268034	-4.75909052670202e-05	-0.0270384350557926	-0.0277618896380205	0.0104675002510809	-0.0198620483723806	-0.0144364602525774	-0.023547991375374	-0.033540775151403	0.0275634954938297	-0.0237629815093912	-0.00778422098810848	0.037969838829141	-0.0187865719698191	0.0203288708533975	-0.00831551419452791	0.000991473988105044	-0.0184057489434391	0.0199300520707168	-0.0170447144921714	-0.0274255207112553	-0.0551365503652102	0.0185419469497133	0.0443588651875345	-0.0162546718507686
0.0259646344777843	0.0145206921963213	-0.00248846225440498	-0.0109486208435663	0.00608277142432424	0.0268489821120556	-0.00857212386499254	-0.0209027636755625	0.0181165080261208	0.00325839253630149	0.00854928449128406	-0.00272353418007312	-0.00757602488247327	0.0261605818451195	0.0307335292744527	0.0478979358624133	-0.032974826038275	-0.00409386071905513	0.03702267531791	-0.0268355434690717	0.0354693358225926	0.0185396950656537	-0.0129917216475087	-0.0101161512892016	0.0504874313065842	-0.0204086707948107	-0.0126732333746038	0.0134910761163984	0.0197813297806644	-0.0132279547377955	-0.0135699881089249	-0.0397733717504965	0.0388641845692991	0.0787935393577651	0.0421539087876446	0.00268511690630283	-0.00608089993861694	0.012535333671067	0.00988940318435307	0.0153981224183088	0.0303100108203359	0.00445970950802054	0.0445191398464347	-0.00557585138576932	0.0332461072572089	-0.0286644750785614	0.0152554664320222	-0.00645018303904787	0.000997834336393482	-0.0140880751278387
0.0332797275701233	-0.0206754324781086	-0.0386162463998852	0.0459197433363327	-0.00761825116943079	0.019701164223951	-0.0359541719099466	0.0101606786913729	-0.105208918745764	-0.0786159529633972	0.0302243397960814	0.0221400914050298	0.0272703274737314	-0.00719427560659175	-0.0441522304802753	0.0274717384645704	-0.0213577823863734	-0.046218186367546	-0.0244447533828396	-0.0170297583700049	0.000952459998879583	-0.0247560117284071	0.0982827334527749	-0.00508968141371496	0.0420640234856753	-0.00686233342278704	-0.0371879820784508	-0.0192361969071143	-0.0115225820868884	-0.0291351714070874	-0.00304652288180266	0.0338249269157776	-0.034699384664791	-0.0802742387358822	-0.00625226414627494	0.0425140844963032	0.0413363373179908	0.00422345300707506	-0.00611198371963707	-0.0519395566669865	-0.059417351173475	-0.0161876266747882	-0.0199743053588834	-0.033069440444717	-0.00632434527193045	-0.0119332321849196	0.0297860800896582	-0.0855204133692153	0.0909520495367888	-0.077651226330605
0.00434681019724638	0.00366425543329279	-0.0012084753108501	0.0409083813937455	0.00912592263716968	0.0414673558777319	0.0259594951347863	0.00453863108580735	-0.0187524169462185	-0.0738952254040995	-0.0103370338417766	0.013395071552363	0.0146859182084563	0.0222399605653664	-0.0401854468344293	0.021402858945259	-0.000342308432193899	0.0122409826417978	0.0293074548156458	-0.0340015390667905	0.0527797329558433	-0.0358114730918534	-0.0246743575841439	0.00932300542035641	0.0181507581468449	-0.0015024295426712	-0.0421422218319124	-0.0140099179071627	-0.0159148247444815	0.00170084939955343	0.0157459235704096	-0.0068503056663109	0.00894730784511932	0.0329295856953689	-0.0486225802185235	-0.01994426750883	0.0682483650281598	-0.0267041072687253	-0.0194435805917885	-0.0049598720960286	0.00625390980777155	-0.00862224160230614	-0.0360322041954508	0.0555080873499388	-0.00746065895624015	0.0472900992308958	-0.0248382616820868	-0.0478899744308127	0.054128130276734	0.0253775559626097
0.0227189226585634	0.00932028903175245	-0.0352250294826175	0.00435879865076117	-0.0678104999404941	0.00899799442536567	-0.0455019918955388	0.00408064727086628	0.00826361637811829	-0.0140400887340633	-0.0253015928311478	0.0315894782015501	0.0319785813375215	-0.0284657351679303	0.0110446233316141	0.0487074328685506	0.0192338539846372	-0.00954292023826099	0.0256588827539711	0.00698851367069976	0.0205422172914978	0.0591273838232522	-0.0213263498549106	-0.0317845378293854	0.0535315466118867	-3.35374537918611e-06	-0.0455637361763453	0.00994652175123501	-0.0297450560261855	-0.0498787310263625	0.00256054069679873	0.00346350945768191	-0.0368925367511841	0.0342658406728837	0.0125239225110098	0.00150930724335564	0.00221447394392631	0.0261029615003623	0.0108143041507586	0.0212445651209283	-0.0189788894720851	-0.0392512782201449	0.0373189386146304	-0.0218379379925523	-0.0335555733328127	-0.0145794213612279	0.0230509000662603	0.0530560799844417	0.0253081067138084	-0.0422003840343647
0.0295784702972079	0.0268934045942321	-0.0766901770342782	-0.0361237775894168	0.0360376832939237	-0.0215137940636464	-0.0236172856732764	-0.0313341793286476	0.0169856931390706	7.8981318759472e-05	0.0248688147009957	-0.0336773833341801	0.0284624761004622	-0.0923137683683641	0.0103437898779337	0.0316609470419374	-0.032318172122523	-0.0223651892546813	-0.0355943245988433	0.0272781276625358	0.0273385767160307	0.0216657034489879	-0.0507063376365858	0.0220028194289592	-0.016163353559153	0.0502900339230174	-0.0577285717300508	-0.0194103600063602	0.0435027679776442	-0.046100265029259	-0.00277739335411992	0.0435660444786933	-0.0146130771145964	0.0251226112699223	0.0589781722623439	0.049839316974265	-0.0340362037483797	-0.0303875243008537	-0.0185151994871326	-0.0792140336764264	0.019859840411313	0.00462126732928869	0.00956988818012401	0.0452814855507923	-0.0650233649977247	0.0136819566922644	0.00956640847282411	0.030417034959975	0.0229928469284981	0.00687453908858392
0.00139387748284324	0.0586425379445748	0.0193612749667347	0.0104946402920427	0.0186595224080997	-0.0506045022012081	0.0483472312720502	0.012378114162506	0.00253406262968701	-0.0427383291984042	-0.0489288115405786	-0.01938334958703	0.0483609525557812	-0.0207091459298446	0.00230451872849709	-0.0246443689062205	0.0366758112592653	0.039830712673209	0.013228456597296	-0.0164661822746725	0.0356156921783937	-0.00986744270775285	0.0562614444645871	-0.0351631242916545	-0.0174019607183652	0.0417255803542278	0.00653287226969194	0.0248884324449116	0.015138389804556	-0.0443063075255167	-0.0617401654801085	0.036840500445624	0.0159107197823355	0.037251275229225	-0.00375169629316254	-0.036966180900179	0.0426659952774039	0.00545868508979824	0.00244981623053486	0.0160215583247669	-0.0383939633002862	0.0190137826612645	0.0163186357375834	-0.0047107073656314	-0.0262692809133046	-0.00552379314415182	0.0314405138449203	0.00529397051660034	0.0210438357753581	-0.0606717007913673
0.0185667735600651	0.0325466806715128	-0.00714357956751417	0.0145379015663681	-0.0115777647819355	-0.0058544698200973	0.0218028355398888	0.000987951268660121	0.0182850080742773	0.00589363275119514	0.0328898168596484	-0.0406562941720852	0.0157201235162462	0.0188298578562233	0.0208506959265871	-0.0325075230111206	-0.0239614160117615	0.0511877950454409	-0.0258789047665611	0.0130458630597512	-0.011361508138191	0.00690059507134598	-0.0340275856290558	-0.0106395011560435	-0.0244601098447815	-0.0568778102272522	0.00738722977497898	-0.00437113989101054	0.00713067109573765	0.015321122468929	-0.0172250182379816	0.00391981115896011	-0.0191765517870704	0.0215737690338949	-0.0174332619643351	-0.000902682124989091	-0.00839278609132165	0.0725652768545092	-0.0639899864722455	0.0253462264214445	-0.0160270526704877	-0.0070714369296386	0.00792842421350607	-0.0123124973756098	0.0332128681852413	0.0123146214423382	-0.0252623046025593	0.0077362076296428	0.00305499923290309	-0.0262681227959749
0.0426833597307906	-0.00701022888948527	0.0317588291454925	-0.0345350241754623	-0.0275270719557863	0.00585502722227113	0.0531494653889479	0.0194584047874974	-0.0522259970058146	0.00994499924676051	0.00730479242838307	0.0624066457840894	-0.0127346623327522	0.0170828459166587	0.0349208099960925	0.0279178398738911	-0.0128416370917883	0.0690041393174264	-0.00976664863688765	-0.0457866528557748	0.00960739162809564	-0.00694967858239934	-0.00265444755293656	0.0134045474029782	-0.0550737384884001	-0.0300270789198077	0.0674847078256925	-0.0283307079468447	-0.0375701086401774	-0.0212060506180981	-0.0225121548643986	0.0167025343308048	0.0265880445961966	-0.00769182879934698	0.000818046624306121	-0.00252394931728145	-0.031763883793474	0.0240844809374597	-0.007806335607356	-0.0573059263158239	0.0112531215856328	-0.0220126593680775	0.0335284150192982	-0.0577996240400215	-0.0581267253181116	0.067498138983202	0.0313731159199705	-0.0357237611955734	0.0118861825089279	-0.0151091371345468
0.0109051863979918	-0.025122996895958	0.00591836553029179	0.00192416164192845	-0.0179090793950554	-0.0238380953638565	-0.0130173197367539	-0.0650623768653648	-0.0229809844736056	0.0329714437739646	0.0145564761223052	-0.055115876990712	0.0305720590994387	-0.0208353292773737	-0.0321730995069969	-0.0221267994241147	-0.0254005745723604	-0.00183682338326882	0.0188931103800804	-0.0107224761776793	0.00958889087873208	0.000747941787895309	0.0300294595127847	0.0116475933812805	0.016810324844789	-0.0161627509236128	0.00137843043204554	0.0436586171263225	-0.0201704652658199	-0.0273694669062567	0.0698973317119469	-0.016180706344217	0.0167259073819777	-0.0419594120828209	-0.0790800189285932	0.020246378878757	0.00768332884783053	-0.00907496509672723	0.0325226778771931	-0.0133431069175257	-0.0520532346741755	-0.0227825969262376	0.0235574594383751	-0.0229215223848417	-0.0233904200417223	0.00834065346417199	0.0114662356157492	0.0157539190092483	0.0416892653881402	-0.00889442742578274
0.015871445018991	0.0431351754169174	0.00239596355888171	-0.00468357336557277	0.0195745043750998	-0.0107926171786477	-0.0116610442004816	-0.0172249281627517	0.00353932324788878	-0.0124638600672817	0.0696967606403298	-0.0070551769089106	-0.0187968595365707	0.0429406270613173	-0.00638728456862939	0.018789814676199	-0.0404201174203144	-0.0114215997879059	0.0123444644056115	-0.012972015895091	0.0443020488018397	0.0433269843676829	0.00355061874098276	0.00704721587645715	-0.00254374118121854	0.027609676235623	-0.0436609937361837	-0.0418769515016788	-0.0022231720171012	0.0401950101437981	0.00984752543249001	0.0561352813666137	-0.0278155261378545	0.0592926084080535	-0.013806170285495	0.00342229622072378	-0.0513521784783472	-0.0291221062347155	0.0248849483506281	-0.0174821026905794	0.0223362464729299	-0.0139331165139258	-0.0260211187054335	0.0134717148115825	-0.0217106781997644	0.0251700258255818	-0.00324229808563451	-0.00113345146967562	0.0132482274948563	0.0289959555159387
0.0293832303529126	-0.00985938642844105	-0.00796027085409121	0.0332742831436875	0.0581408512280785	-0.0147317564488042	-0.0115174717305048	0.0121132350829503	-0.0059989546651625	0.0290310726263324	-0.0350760015266936	-0.0136650553817724	-0.00541591193523894	-0.00411470227299802	-0.082905881424522	-0.019671995993705	-0.00955632179983646	0.0118971672523565	0.000806202631398001	0.0219550545577547	-0.0290393052207656	-0.0157282743808796	0.0496990222086568	0.0138989438522869	-0.0314648563514261	0.0141962020428163	0.032238817384368	0.0468003757452974	-0.0143709286395521	0.0330895580225207	0.02271672556796	0.0486628034106978	-0.0101111560533057	-0.0119580296871054	0.0116995068742456	-0.0238096968746001	-0.0196375232202402	0.0395687950993935	-0.0482394871538372	0.054675101769158	0.00890484288825798	-0.0139657653797485	0.0474297397768892	0.00344366209343969	0.0317684928423564	-0.00570731285466044	-0.0147443270636516	-0.0261758974763108	0.036449604525799	-0.0100527970684774
0.00350814093129372	0.0531215524173074	0.000902972597815624	0.0112380565490563	0.0248452766386687	-0.0388641807226958	-0.0153509068322583	0.000731011849794587	-0.0397764116277451	-0.0312891929737192	-0.0210854466340521	0.0254668857148137	0.0301805365686619	0.0433751258645772	-0.0146090395312493	-0.0328892476326811	-0.0129735762602137	-0.0522681945114652	-0.00838133612986799	0.0172515858635416	-0.0073333194701226	0.0224098929480371	0.0163590016828443	0.00112578352746331	0.00296908917928554	-0.0723057866290224	-0.0191459274722442	-0.0584371847790531	0.0414912263503349	0.0205271680197916	0.0173101360139058	-0.0283648943559949	-0.0265012606879056	0.0318927162063641	-0.0266454012339533	0.0233573514678033	-0.0189823872044037	0.0445922738289792	0.00370620594689711	0.0135206388490104	-0.0303599404741825	-0.0282998896582431	-0.00486897632176773	0.0284255709487043	0.0059459925126622	0.0103906324006461	-0.0234624285090737	0.0121927110382431	0.0357597299110418	0.0760515454280913
0.0170406883510721	0.0259361653032253	0.0116332617339444	0.00550190225224531	0.077193426879596	-0.0392218099063234	-0.00453186421086471	-0.00163487504132373	0.011365373594981	0.00129427601356315	-0.0180255419263608	0.00888105779663683	0.0388656182255595	-0.0494272593309273	-0.0227121544008364	-0.0117623873984533	0.022903361912074	-0.000684242530983511	0.0236965564135866	-0.00673803751356125	-0.0290289242110268	-0.0411399331382339	0.000531419549473971	-0.0151037555053895	0.0277021809739693	0.00986648454243761	-0.00431054212303319	0.00887864986513045	-1.30259540142078e-05	-0.05236871124128	0.0573742303675009	0.00136792790173068	-0.00995005680197817	0.012806639859916	0.005346865070962	0.0273039016415534	0.00338688544338351	0.049345191238821	0.000435202054837054	0.0279467343714464	0.0287723424299054	0.0245223851424839	0.0141445082774666	0.0223635720158083	-0.00288125327657202	-0.0181399300976593	0.0117283913052134	0.0175693091688557	-0.00217326718663278	-0.0306493657285284
0.0225608953709533	0.0465306496935879	-0.000868967087637855	0.0225093901698853	0.0393126619571286	-0.00877671663458561	0.000770669374942741	0.0099099082221746	-0.00839164574841582	-0.0510345145261726	0.0186300734783329	-0.0256536567980262	-0.0704024900735682	-0.0260469926628759	-0.0278874708395417	-0.0357064446571529	0.0486910186380765	-0.0404063740535947	0.0157203848795298	0.0207775277322179	-0.0174196055883413	-0.0203973541309034	0.00128638094055477	-0.0372512259153209	0.00783116126323925	5.72670313204187e-05	0.0515969546875384	-0.0194521786187815	-0.0285149675852569	0.0198041173221575	-0.0184302862494538	-0.00273809763392697	0.0454012578438014	-0.0139646383524321	0.0185848592864936	0.0360865323332377	-0.00140609054640976	0.020774790541405	-0.000623998020475713	-0.012253400781789	-0.00959437226545814	-0.00183052036509956	0.00832801680405706	0.00997921470620344	-0.00658779626599874	0.00550264243469691	0.0682250347002557	-0.0249389208376099	-0.0218743076968575	-0.0052563388019828
0.0463060858092102	0.0215000541752968	-0.0102707135072606	0.026281770007151	-0.0164921347161639	0.062587505301455	0.00392413036510638	-0.0352469157878468	-0.00265596736205663	0.00316828821315499	0.0314811695396231	0.0400976050163079	-0.0330541556117815	-0.00960486052748409	-0.0808967050023967	0.0106953746353132	-0.0330941048692996	0.0104465424680489	0.0139289931865567	0.00291152369140748	-0.0219465249755763	-0.0196844324127462	0.0073726316062087	-0.0195539803008422	-0.00530651456758346	-0.019385986473051	0.00931220077157988	-0.0650583280317392	-0.00772349287968328	0.0311758317907824	-0.0503942706301755	-0.0254798590107702	-0.00443564245780222	0.0082013704733977	-0.015900884254587	-0.0442331081391992	0.0468058165153079	0.0178607906286717	-0.00695781333476442	0.0217745859993878	-0.0139647619978852	0.00936921341543008	-0.0278326817526909	0.025221513973538	0.00170403827819829	-0.028795311067897	-0.00162421950015955	-0.0321610627024885	-0.00253938122722994	0.0221767940766915
0.0215563261723877	0.0515610715806028	0.00401764160925723	0.00601083273464532	0.0550394992725291	0.00679552777185906	-0.0086271359237835	-0.0319565501300756	0.00430313785900142	0.0352674102742334	0.0169682722527829	-0.0113130681442369	-0.0209160633592316	0.013513408096839	-0.00977163622129565	-0.000120327169787799	-0.00434316609299897	-0.0120631156619653	0.0112047636429693	0.0351459718068099	-0.0214114873262388	0.0488737483214634	-0.0122974986230094	-0.00976973590951426	2.83195875209161e-05	0.0336156453040731	-0.0294980243461258	-0.0120267725479936	0.0180943531814886	0.0244658809366628	0.0121694215575838	0.00685433215076035	-0.0573546023047578	-0.00431460808344653	-0.00792786922995949	0.0402779857503828	0.00322734787841373	0.00113378753312996	-0.0231958300967143	0.00292154930091385	-0.00511964732930111	0.0125053458039995	-0.0136820405695294	-0.0173024508149529	-0.0240106423666437	0.0803108739344774	-0.00617291456456902	0.00325371767815051	0.0583201071611705	0.0490552485048172
0.00528627006521301	0.00515726157776117	0.0440283169728021	0.0226265675179107	-0.00146963358549971	-0.0533518356207141	0.021607255276113	0.0352038685016316	-0.0341648617527155	-0.0258783434376276	-0.00483434395095453	-0.00220776001763318	-0.010966184170127	0.00977351094545516	-0.0522147298582002	0.0425766510201516	-0.0329612644742161	0.0782495446739629	-0.0217339561049272	-0.0498709260662643	-0.0244713499877104	0.0196741420360406	-0.0198483958323549	0.014171614202451	0.0268118802055028	-0.0234215508960774	-0.0202133141195778	0.0242495742130251	-0.0293233630356398	0.00805827734243597	0.0125776193722208	0.0128549242208678	0.0377818740276831	0.00792459493851001	0.0170831998072049	0.00647409539234115	0.0209998759309856	-0.0205820200429752	-0.016488129785781	-0.060899515921967	-0.0368371809012217	0.0187774057201712	-0.0346472249150732	0.0175207484949814	0.0184451532952358	0.00909283024612266	0.0471563583153219	0.0406227526099641	-0.159862844647575	-0.0647787542224596
0.0226350566142338	0.0208596937819701	0.00734140261513918	-0.0322659284838688	-0.00518868224248739	0.0125550658925187	0.0313904214299346	-0.0338271770968004	-0.0365439937075771	0.0458631452322028	0.0585638035116157	0.0414749775338584	-0.000282141093802351	-0.0019779288829653	-0.0326186745780296	0.0491479363853499	-0.11001199999986	-0.0451421085318728	-0.00429618667266949	0.0483944179585799	-0.00881798463865217	0.0156248001925861	-0.0327589948426138	0.0135949959221874	0.105593585321099	0.0680574849052569	0.042122310070924	-0.00361655272666298	-0.00559322455915229	0.0286635653665644	-4.85530160268483e-05	-0.037641330572609	0.0689784392340424	0.0162035977884853	0.0206541630954998	0.0244632365995125	-0.000689092305288558	-0.0174211357090685	0.0288954128832387	0.0776932230480031	0.00629920200419405	0.00352543558869649	0.0221112104298125	0.00508046036911284	-0.00667133496687796	-0.0195618558258673	0.0478201276711242	-0.00756708942253787	0.0143009092622814	-0.00753048263849398
0.0268373280688227	0.00864665093646884	-0.0303846465950577	0.0255273773563493	0.0084503104790895	-0.00884835446246809	0.0407870863923761	-0.0239918146785126	-0.047616141732207	-0.0215289864943947	0.00665854975491318	-0.057292992247171	-0.0318473308489038	-0.0399072337424781	-0.0358449277823496	0.00892286843921916	-0.006847257131755	0.00794085371030599	0.051529131333805	0.0133070350066314	-0.0549375073449143	0.0217544213425214	-0.00829019567310835	0.0512265695824102	-0.0691460695085748	0.0137797118770346	-0.0252709527361194	0.0398814895481883	0.0145270801192683	-0.0468340938356509	0.0203422436414182	0.042679702897042	0.0538190467109496	-0.0732809737828807	0.0116159072834171	0.0562998687473476	-0.000751210840944245	-0.0231304494077317	0.0346787505207985	-0.0646276491707898	0.0602298116458045	0.0554577536848246	0.0125522775015841	-0.0269199047913987	-0.0518060301107108	-0.0619651809659287	-0.058561052511283	-0.0155367956446171	-0.00402814068444289	-0.0132755716517511
0.0154464390938288	0.031101350861366	-0.0343491768970326	0.0150065905459001	-0.0210506481538056	-0.0146712510736242	0.0198601490556813	0.0306393512542789	-0.0120029809547735	-0.0352790233337508	0.00877669780633715	-0.00888181590976833	-0.0126171595938173	0.00501878496026101	0.011854477655023	0.0379482637381939	0.0173271100763902	0.0222465803106417	-0.0164817946018464	0.0139376748806989	0.0526884277374567	0.0300275226182978	-0.0363225046200099	0.0127868138956509	-0.0121709795063831	0.0256156622519613	-0.0261526559571058	-0.0106985339391892	0.00133767573694521	-0.0127836711142757	0.0154344601986192	0.0165289897273382	0.0158671134541695	-0.0594424431716178	0.0112148451923918	-0.0286634685831417	-0.0135417345237498	-0.0138061418131304	-0.0253980768703822	0.0360677666279317	-0.0329037446685573	0.00499314932671944	0.0236961738609948	0.000396995836409703	-0.0430402359336892	0.0333768696522857	0.0551395321730826	-0.00111484233489828	-0.0192987386641577	-0.00422514712317956
0.017752090341435	0.012419109468918	-0.00447830425115763	0.0516262916327808	-0.0214635933081614	0.0784160452816247	-0.0391701874577724	-0.0360013771535645	0.0026853815318816	0.0292879370889002	-0.00302912496012227	-0.0263867675004919	0.00783856106955006	-0.00297436854994762	-0.0358311888917326	-0.0136137624614357	-0.0633101240762579	-0.0177200321082959	-0.00804118160875796	-0.0590101883337328	-0.0288082341536245	-0.0121504454519994	0.00114860067326718	-0.0106391949040632	-0.00202267503514247	-0.0122595820342487	0.00542899121616446	0.0495651795751927	-0.0323271695940234	0.00758500127402959	-0.0632869057768813	-0.0111962831672948	0.0172515812275148	0.0652685922122728	0.0735119967900371	0.0239197536405656	0.0339826047574962	-0.0306732111826544	-0.0375576932934094	0.00977132635742616	-0.053667265872918	0.123164362302803	-0.00402518167201662	0.0318024548017605	-0.0227745159316697	0.0918407813423372	-0.0302520480012663	-0.0185505685805737	-0.00373388129223261	0.00164437098618285
0.0129014949539982	0.0292260895421147	0.000336627466673077	-0.000257773110981506	0.0370585840458609	-0.035469351535757	-0.0123597689725802	-0.0116693291776669	-0.02360105721083	0.0737146674705888	-0.0247649403246342	0.0241057599671132	0.010297837069883	-0.0226346179047044	-0.0354537783027787	0.000874239602490633	0.0196323914247551	-0.0185285252945571	0.0195118523694309	0.00849152541136117	-0.0385855358191237	-0.0734665380615524	-0.00119848623419139	0.0238779983844189	-0.00699324592778033	-0.0194952906168436	0.00320645427729283	-0.000784350503870857	0.0371504411123368	-0.016639323177249	-0.0242714297935803	0.00123164727635686	0.0115530795981988	0.0194639022227068	-0.00450799688633575	0.0220629000803021	0.0138923863414663	-0.0110525778739244	-0.0195107789533878	0.0335866020730554	0.0500038154199284	-0.00579938183691768	0.0406292778210765	-0.0210612974688539	0.0693769657923931	0.00112406627163277	0.0229654376245885	0.00496093707138341	-0.00268789526816443	0.0404304752454185
0.0508528654781847	0.0393069055717944	0.0896004761713514	0.0632111382419261	0.0427762468374581	0.0812536549090184	-0.0594637246406106	-0.0190007549785377	-0.0142908705589713	-0.0112281765789936	-0.0322099359241808	-0.0107961055845266	0.0210473122684597	-0.047259456681378	-0.0090076820488378	0.0155631336629331	0.0185352182469084	0.0293821647946475	0.0218012467437559	0.0108441227537083	0.0186751778254865	0.00454161420312002	-0.0559294341361167	0.0213331024678654	0.0549299290438836	-0.0317234051119487	-0.0313273173301227	-0.0245514975603044	-0.0211053035492429	0.0733282416998117	-0.0359584080437208	-0.0328968499528229	-0.00673576475752352	-0.0187408518436799	0.0201029650208427	-0.0138027817340886	-0.0421768728819484	0.00450061824412486	0.0365040165751008	-0.0168585808575278	-0.00698416694909036	-0.0424732749555986	-0.00619600138837424	0.00829290962463915	0.0212745115869911	-0.0276736031901539	-0.0187352050006754	-0.0199726699047047	0.0172182940630722	0.000186864576614974
0.0115535143802146	0.00924122156728021	-0.00341714526687269	0.0391138871831229	-0.00187351588726873	0.0137790244680972	0.00999195457457895	-0.010973609748874	-0.00587941569943173	-0.0465321635294634	0.00456540500637503	0.0347685900612972	-0.0117681111677004	-0.0333353735294991	0.0359523865400175	-0.0453081196004648	-0.00343908952386459	-0.00938536615227638	0.0340157901016354	-0.0184304192231303	0.00128393034889055	-0.0046990414392649	0.0126515816491311	-0.0258344963944053	0.0074685614216677	0.0278802567178086	0.0240498872427362	-0.0214376502006489	-0.0196770115765606	0.00113080358487688	0.0269823086943767	0.00817384013990493	-0.0191486609670081	0.0310988349592694	0.00203491036675161	0.0219410739388747	-0.0599344826687755	-0.00334821280078089	-0.050707144148551	-0.0561348887117054	-0.041796052385678	0.0254921489702949	0.0184889306762163	-0.00596665030249349	-0.0413913958091637	0.0459293652415285	0.0105939174320854	0.0514570110856855	0.0122391327755668	-0.00753524664253156
[truncated: 632 more rows]
[truncated: 9 more columns]
