# Supplementary material for: LinAge2: providing actionable insights and benchmarking with epigenetic clocks
Source: NPJ Aging. 2025 Apr 23;11(1):29. doi: 10.1038/s41514-025-00221-4 (PMC12019333; doi:10.1038/s41514-025-00221-4)
Supplement: Supplementary file 1 — Supplementary information [file 41514_2025_221_MOESM1_ESM.zip › linAge2_code/vMatDat99_M_pre.csv]

V1	V2	V3	V4	V5	V6	V7	V8	V9	V10	V11	V12	V13	V14	V15	V16	V17	V18	V19	V20	V21	V22	V23	V24	V25	V26	V27	V28	V29	V30	V31	V32	V33	V34	V35	V36	V37	V38	V39	V40	V41	V42	V43	V44	V45	V46	V47	V48	V49	V50
0.017985657846298	-0.0946521895385983	-0.0967514791078418	0.0335630431299763	0.0847798199062781	0.0285214234272562	0.129407151572294	0.0911954379951039	-0.0199423420478681	0.02080608613049	-0.0253858160435648	0.0525485700066742	-0.0318982787312618	0.0312076209043895	0.00383290404364862	-0.0714890516003866	0.0383220165075383	0.156607328319717	-0.0318500884168376	-0.0349180120676377	-0.11175081288748	0.0387065651325287	0.0841615406869045	0.0894856398404038	-0.262777238940434	0.172892572511133	-0.028054093520371	-0.0240394425568118	0.0153604151955956	-0.155664667927514	0.172098896728175	-0.408420460873134	0.00338883493401478	0.31655748132961	0.426671522798533	0.173196388552941	0.270561407007658	-0.144517337622953	0.202982981134864	0.0776303915871364	0.275794346187325	0.0654912994021159	-0.00524405064411537	-0.146893125987162	0.00259409136606433	0.0273802899601955	-0.0126877364453795	0.0106363447571452	0.0180114753110491	-0.0162060498849808
0.179806608638578	-0.0228426297268864	0.0152669681899775	-0.141503184669305	0.0648522753310996	0.0450183619707475	-0.122688636359572	0.0602209030997098	-0.277904734952058	-0.113346430879545	-0.180534841186392	-0.417924322491348	-0.302119966764718	-0.0740127454275654	-0.0290529533018915	0.165042842744264	0.184621731060389	-0.150185252151205	-0.0878896993194935	0.182491333380094	-0.0683834209493125	-0.171099491582597	-0.0131844584564458	-0.0812683293857287	0.111883501221366	0.0248216230415038	0.0983854715621487	-0.407059181483256	-0.0483786948324669	0.0309804731479694	-0.255043152963736	0.052050963066438	0.0160426343586665	0.236626251125314	-0.00914305664514123	0.137424476759223	0.0643270524269572	-0.0146237039842058	0.0646698446586957	0.100066534306722	-0.00506894624958912	0.0831859653304499	0.0203063069952637	-0.00571055207855162	0.00300916454523653	-0.00171470506510792	0.00680977846840124	-0.0202695199210423	-0.0122129495202486	0.00153581386414157
-0.0848056915716315	-0.164372909262244	-0.0607076432614307	-0.102446697522994	-0.0403131880321389	0.091879329262711	-0.0493898418588942	0.121613766843004	-0.120692530607595	-0.0028032574786384	-0.217917394132314	-0.111378898921359	-0.270343881484629	-0.245107662895789	-0.0434918682363994	-0.0676447211035373	0.161967399676594	0.0577507282713018	-0.249576801517785	0.211057448190842	-0.323231902605217	0.0313226260469072	-0.00717676738968651	0.239299547215347	-0.00641645062181777	0.132570398212313	-0.195823575242893	0.34020445954357	0.0354904552421045	0.050074183810607	0.0621516606919854	-0.178573930072013	0.0455679406064205	-0.398975428858854	-0.0136489027821773	-0.08465415768172	-0.0810178465351681	0.0792619483094087	-0.0230551474619194	-0.0690802539208212	0.025275956268564	-0.0617645402402791	0.0228415365318102	0.0874687628915196	-0.0169290120629202	-0.00673851548203238	-0.00114549400210794	-1.50731356116807e-05	-0.00392950900753139	-0.00586110083406254
0.0277755212025636	-0.107895487003285	-0.0530342434928409	0.0242481491007071	-0.0572344910664686	-0.0208867381379202	-0.0146605832520286	0.0201597265871558	0.0741148942370884	0.142346332605825	-0.224890971303283	-0.107656996085234	-0.0244773650651603	-0.0246054844311956	-0.0401402778753194	-0.132045495861401	-0.0153431829255754	0.170059585438321	-0.041276797652468	-0.182850779932896	0.0658918410629	0.125872387744324	-0.0574012812716454	0.00464592701925337	0.153246015397527	0.204518296719199	-0.213828454893518	-0.0465211187897999	0.181196791254083	0.00233582154911842	0.0167798911401836	0.0674917568970357	-0.0154898673276059	0.0957697523650589	0.00789699850499748	0.0295120673167326	-0.0932033688824642	0.0494991362296818	-0.0975447130494241	0.162650885770849	-0.428054418512034	0.0195076335488329	-0.109306775253764	-0.594640465734067	0.00956888341942751	-0.0238919250718656	-0.155826247465961	-0.0257329482273971	-0.00115073330907722	0.0168007721471776
0.463171144222046	-0.311664314929714	-0.122291847410811	-0.432726548696389	-0.12690843001507	-0.0821970113557391	0.12026861594969	-0.15515738877662	-0.0162950300574436	0.104565835908546	0.101392671501098	0.144467698462839	0.111825374265916	-0.0429753472953862	-0.0406067955970737	-0.0620875916090996	-0.0398369225222862	0.0351606075629532	0.00256316773017912	-0.00288011293133876	-0.0400212747838273	-0.0501738394751646	-0.100614347551626	0.00654695668103761	0.0478550720567212	-0.0374765372164852	0.0369143527317668	-0.0125709464595983	-0.039637900179182	0.0460696279460899	-0.00312330084091796	-0.0161380722795371	0.00193040883534491	-0.012585682150877	-0.0043978610190552	-0.00426010274097421	-0.00770693512187859	0.0332239384933936	0.0161916769282504	-0.0229595817167834	0.0272105929435897	0.0313169266807117	0.00782892067079495	0.000868526779261941	-0.563436202421854	-0.0867191998652922	0.00100850631399729	-0.074019577275114	0.0196336698272648	0.0290282435332214
-0.068560229260697	-0.115235102660407	-0.0567897592447115	-0.163666603040583	-0.141957826430194	-0.149563138684017	0.123173449510444	-0.0397983338895058	0.341145982535314	0.27749167292721	0.00926066947170243	0.134346049744873	0.100565320431793	0.0649700874842392	0.137340324978369	-0.017638953829062	0.213077558405978	0.0680603680308762	-0.127574862440831	0.175731522168191	-0.159822427298112	-0.265470889459914	-0.301055822682561	-0.0505391002578852	0.277760389045413	-0.0933997421627636	0.0300742240315083	-0.219409856415685	-0.00279117210586158	0.0165622119771839	0.0337451012696811	-0.123651779902487	0.0841904373570835	-0.0385275149128307	-0.000481838264528703	0.0305477047376502	0.0112638731568138	0.0213972691919235	0.082799188312365	0.0167754717193691	0.0391750420855228	-0.0156853626115485	0.0406763024209201	-0.000469081750710615	0.4218348235326	0.0735841658593795	0.0150633425032062	0.0586908865300869	-0.0269212378146409	-0.0307230742919211
-0.0206390684700476	-0.116576918869997	0.266393076624118	-0.0477041039444759	-0.0388587127864806	0.0349572961326205	-0.0362273572501355	-0.0465618284295065	-0.0403412235298151	-0.0101881609290352	0.205493295240485	0.0226252832362041	-0.0462419630314319	-0.0104281393851611	0.0859713028780204	0.0191675170578636	0.133454693764383	-0.218906724183114	-0.09080031122152	-0.163139460417146	-0.192049475457821	0.129474292117622	-0.164872565811014	-0.176476998320311	-0.0719815579757817	0.14461002091785	-0.0158141541836983	0.0201153600025091	0.108622174651584	-0.147049451724923	0.13132177241649	0.0873488655488806	-0.0737398375702584	-0.0223508572728498	0.00641012493977738	0.0403756789814056	0.0749958799967103	-0.133193791144337	0.0455720206032889	0.098256261469043	-0.169529802849284	-0.000184807237731607	0.0862723055883076	0.101163966749477	-0.0214356514410406	-0.00678288815443231	0.0261120861155498	0.00759930626070644	-0.0595403507972839	-0.0305469588113546
-0.00994477985663725	-0.041360016335576	-0.0662066377196291	0.0179278934204668	0.0573261449369182	0.0454070977023911	-0.0855724953223988	0.0783956725332967	0.0125059610559272	-0.0329081314285392	-0.0109464533967916	0.0326417013200934	0.141596274103329	-0.139909190553142	-0.26503685779486	-0.0719185064578422	0.135259650671062	-0.0240021564891876	0.100784073317346	0.155296558654312	0.0992357335726476	0.101690135844989	-0.249141843932933	-0.0115349140872292	0.00304212856263952	0.145501318168191	0.0991479715353569	0.0546997696124219	-0.0916343274501543	-0.0715779318367304	0.19529423465779	0.0738572856514251	-0.154863044484113	-0.0222387631495426	-0.020277810011339	-0.0361201177989015	-0.0369322111376763	-0.375612331699746	0.299855890143684	0.163460016510221	-0.322007572894363	0.288843598109696	0.15525307789819	0.193029970465589	0.0301016419208869	-0.0214070817090186	0.0305756759450779	0.00923592804705109	0.00521095988940676	0.00714555654235524
-0.0218240882308378	-0.0892092191810564	0.28860310097289	-0.0610278438149757	-0.0737850325657641	0.0179458792311974	0.00484913233834106	-0.0745694580660403	-0.0446688284207448	0.00172345813874176	0.20661463836848	0.0113728024463539	-0.109278062513849	0.0597678347678773	0.204020994336237	0.0463687495863399	0.0724335666033192	-0.223508300613372	-0.133667988638458	-0.24016530849249	-0.241414017718245	0.0778034379892508	-0.059647506955216	-0.178688513645151	-0.0767864656232217	0.0943164659815411	-0.0634217132726457	-0.00157801303310849	0.158387635319388	-0.142250979889191	0.0517434410158735	0.0640996663047505	-0.0127946436214977	0.00555178677577904	0.041827019435948	0.0424070989713041	0.0830807945653167	0.0437587000578682	-0.102465431091384	0.0294502410337854	-0.0325610765503023	-0.151251263622845	-0.00462445688948705	0.0103175610939067	0.0234192163562971	-0.0206816084958998	0.0131849552013868	0.00399581212333466	0.0374195509821707	0.0361498456883662
-0.0142045056142461	-0.156617429795168	0.115417738275726	0.0481013975389877	-0.0589181391093053	0.0204927894068455	0.234765330243519	0.0357349066024547	0.0731074331777823	-0.0239497420239416	-0.0274185969850842	0.021041772823238	-0.0384371550087806	0.0357953958710855	0.201867723405346	0.0721782722651901	-0.116600738128322	0.00712017909346338	-0.109466721007901	-0.225169808785366	-0.0918881277502354	0.0138246084510479	0.480512082252202	0.0194526632470347	0.0900723145192536	-0.0724890852521591	-0.0901231912814121	-0.239936661232481	-0.0439322595101335	0.29902153644679	-0.0986720149554892	-0.14682806857882	-0.152530575699106	-0.210725991762397	-0.0214281231158301	-0.148766923110007	-0.00618350376427283	-0.215833403286674	0.26344465906972	-0.002875076713215	-0.172018257008879	0.284547024996652	0.0187040633422803	0.0804305821674736	0.0136519412276648	-0.0234641846943462	-0.00536548068268775	-0.0263776634247346	0.00244489461134892	-0.00470402470987533
0.0529807577788565	0.0478294757888294	0.104468291768916	0.0162007188283608	0.042021113775281	-0.0333073197436289	-0.0599312160385277	0.0314212453445969	-0.0420477859961905	-0.217266987555026	-0.111580837660211	0.10885588482942	0.131796862799595	-0.00158469033121512	-0.218193952367011	-0.067255957401103	-0.322851137338444	-0.0949911177937613	-0.0559578401678884	-0.101836094671905	-0.0339870631606889	-0.147313111959675	0.00133967404692481	-0.0668483219264289	0.301556292607352	0.230780800111144	0.273068300034457	0.0355507681246537	0.203855731890099	-0.0485591245255785	-0.0791791426960224	-0.117023786235678	0.411014258809501	-0.252229184692021	0.0983622636192873	0.0226655131158639	0.323563428438744	0.129740121740567	0.115550968335905	0.0698474825401295	-0.0785479606268377	0.0456279828531148	-0.0279722996776632	0.0216506181240158	0.0239343304833282	0.0304489377375062	0.0398175287783609	-0.0166367619801101	-0.00698844699167658	-0.00329559159526463
-0.0201147282800276	-0.0203179539994387	-0.0139881708503879	0.0399251003983783	-0.0322076393075037	0.0370118938733887	0.0916513507663456	0.126281500160799	-0.0379439105590772	-0.181689124037622	-0.0845441278925729	0.140190289394394	-0.0679312510628476	-0.0395479871503253	0.114859316889456	0.0759835019105206	-0.454945320755548	-0.104825940785163	-0.300350167614209	-0.0263491436523499	-0.128482015538599	-0.396900879485152	-0.165900525706768	0.186336973294449	-0.0667708550365367	0.104754584118834	0.115369517067364	0.0197392327944295	-0.158160267258881	-0.0266574745382723	0.311690616884605	0.107553033316836	-0.17175019122256	0.245325972388646	-0.202226325164461	0.012084088125953	-0.163714564643876	-0.0229006711650233	-0.0320128768788796	-0.0628384029405802	-0.0267213206916858	0.0479715178209117	-0.0203928263911121	-0.0879672556982544	0.0120789920798934	-0.00530893398200656	-0.0293745321025871	0.00468480590174788	-0.00101315412570377	-0.0100834390869619
0.0826645763754216	-0.0118420829466723	0.073810723653109	0.0363577679916894	0.209636743459885	0.12054919500475	0.00555631463653933	-0.0606804988881538	-0.0159808764875894	0.16066422905158	0.190062880504134	0.0584960844886759	0.0974409700103718	-0.0976215675452315	0.0551999994520921	0.219386527421369	0.184358666322719	-0.0509593473894584	0.0523436572491041	0.0233093831988965	-0.119212933518122	-0.046311807362607	0.157787125065764	0.314554712172302	-0.0943440104357358	-0.0934092755548417	0.203404583491262	0.111685407380238	-0.289504009300523	0.109779505409911	0.0966360532819261	0.102467831125299	0.186521709093968	-0.169618550771072	-0.17773791075308	0.27719856458259	0.228368307766989	-0.0205975476941688	-0.118606325154975	0.247643094116014	-0.0910501440663351	0.0766434531235783	-0.018565593687922	-0.304399682667941	0.06043645345426	0.0413827842399754	0.0245009366992176	-0.0825086918602589	0.0136995730058595	0.0202493351875361
0.0330100026769019	-0.0933291170467475	-0.0695821707680056	0.0555917933307694	0.302385334191955	0.00689698853409448	0.0576710442394588	-0.0768271417402432	0.08879182357613	-0.0177980391435526	-0.0338548615781971	-0.172815978366869	0.077080426153421	0.0790292404412337	0.0453951489196859	-0.146300523560885	-0.0107719734558167	-0.106985048571706	0.0270347914259194	-0.0646996346824081	-0.0933087980492665	-0.0116784435440755	-0.0414824784664392	-0.0319816333385147	0.014024966802852	0.0010908575195359	0.0479441218310675	0.0767140285195262	-0.0232604264634641	0.0303650986514214	-0.0330796082797095	-0.0793068877394762	-0.0426506028812313	0.0214697893272486	-0.0217075380824127	-0.00362284756853765	-0.0605844116694037	0.05457272513542	-0.0456604034704802	-0.0188258979969738	-0.0183724513189459	0.00959316739220735	0.096293455162277	0.0103048355721659	-0.0163551651958071	0.00817143718401819	-0.00685707662096874	0.074207722628425	0.0789555968539809	-0.0379199711891797
-0.069208141620404	-0.0298060791421646	0.0318276460368217	0.00383367094967316	-0.230616112774032	0.263747651867231	0.025822802418265	-0.130590386887002	0.0492371456975873	0.0132861698754917	0.0911428803580057	-0.241915716163336	0.124820460230748	-0.211082954513	0.0676211868318377	0.0045458916355017	-0.0427930529964632	-0.0211188427815525	-0.0478973127958974	-0.038840694902891	0.177130862431359	-0.0419311816861295	-0.0399958754103317	0.0514440951728965	0.0499157606089776	0.0369486393364926	0.000360504297693458	0.0377790842657278	-0.0761872103012462	0.0339549019024385	0.0105756844997843	-0.0713342115851366	0.0513764981474007	0.0448449751168723	0.0517629516855158	-0.0278064139909108	0.0640625462955468	0.00131147131740247	0.014006001924376	0.0121354936940606	0.030300422945766	-0.0131180590272912	-0.0524412288278112	0.0229762429847174	-0.00768856130562519	-0.0266827675640717	0.0164488415728375	0.216693609893111	-0.0946888636256648	0.372501057029483
0.0312052477558588	0.0779915643359674	0.114183550586083	-0.0757314710659121	-0.0943313398916161	0.180570261940942	0.00282538112425822	-0.0184658190687426	0.00264559734700882	-0.0781841013150622	-0.0386871233731726	0.0265485682878407	0.1216571447397	0.218995621379826	-0.148578319793497	0.306476259199107	-0.0582109622009998	0.362410672220278	-0.172382357832616	0.181872834897279	-0.115374870786682	0.168724335163904	0.00255353278216194	-0.0785170561414124	-0.0613255986316011	0.0328409510568844	0.0110958042041498	-0.109241070319278	0.0208449853851272	-0.0148840523894359	0.0353712118673164	0.145911554883296	-0.048852905722216	-0.11364061480288	-0.0215414139060128	0.0385115978074104	0.0560058916329359	-0.051703886044837	0.00133354874096106	-0.02661884379466	0.0300457253415192	-0.0403573981475923	-0.0658663966235506	-0.0763913501083447	-0.0809983764233856	-0.0134274092705827	0.0120176366323144	0.297933039247816	-0.265836212259896	-0.451217072500714
0.0516013829656587	-0.00393681323929299	-0.0542140853608443	0.0165412424404	0.240629045283137	-0.348851431914894	-0.015747326276351	0.178521843613079	-0.0503641085972741	0.00966118882479045	-0.040928178028492	0.149257571272816	-0.0769502438473086	0.0928083745546928	-0.0212527308648444	-0.0352696766110899	0.0402706327065706	-0.054869699368614	0.0751515224412419	-0.0151551429187095	-0.146497957690637	0.0131893485094391	0.0270916845146896	-0.028184306462162	-0.0211873165250477	-0.0461106731835282	-0.00730781524046583	0.000745707795075921	0.0581970058830194	-0.0304361662824861	-0.0294673395983299	0.0355422664114726	-0.0331012011891476	-0.0194524345906167	-0.0406476513724183	0.0184778739146076	-0.0656973967708332	0.0100224106925375	-0.0104226530769609	-0.0101262673733861	-0.0282178278944245	0.0115487106729688	0.0535851030733024	-0.00403038566741293	0.0229574670263631	0.00456602960984206	-0.0185807013437479	-0.279389563972702	0.125884754173434	-0.256431195396348
0.0585473135789055	0.0799215025734613	0.0248334552595074	-0.00118679631612108	-0.0480345390746653	0.348548040952241	-0.0876692610995177	-0.319765881060809	0.0357398523596918	-0.00530022739774305	-0.170996550089099	0.313603335723332	-0.320070611113322	0.223273521141669	-0.0253660195974132	-0.224354856156965	0.0719515853718391	-0.0602375274518987	0.0535137507211747	0.0451829091682054	0.0511430587216806	-0.10914904950318	0.0210310515136792	-0.0471620563489851	-0.0679162397241647	0.0429659292865023	-0.0355097231474804	-0.0601120873657289	-0.0889594811738642	0.0185655696839285	-0.00603379124908875	-0.000927111129754236	0.0622470070891928	-0.0572411277925313	-0.0415135149358045	0.0144062203937601	0.00233315366891061	-0.052346594235926	-0.00660644079769515	0.0425020517062366	-0.0285299337553178	0.0515864960393424	0.0177619544004612	-0.0220999750312355	-0.00904300420624717	-0.0112708980627011	-0.0286223199424022	0.267624414183148	0.512968601363897	-0.0831796628685663
0.0229703868400435	0.0357447028202377	0.0168092999924337	-0.00614569218701093	-0.0299677681119452	0.175689464558841	-0.0323476383286503	-0.066834560581551	-0.0431104784444715	0.0367355213368081	-0.116640138646866	0.165207394995057	0.0139845822033398	-0.0769379859604465	-0.156227465031465	-0.0462338886670764	0.170577642631585	-0.068526496494251	-0.147045027895105	-0.0890551741723375	-0.0937555878238643	0.219899022318101	0.133490750619619	0.255752292412684	0.236782091664072	-0.300608391365308	0.429923466927772	-0.00320210377871366	0.382688989923667	0.072988673750556	0.142255390711258	-0.00981468427556281	-0.261857793372246	0.229448989182127	0.0971387299799696	-0.0219303067772672	-0.0767574380975746	0.151605442374966	-0.0821761656201204	0.0121556051072929	0.0102035216358175	0.0276078679272253	0.0180917066727684	0.0645155546062063	0.044566832958833	0.00279931266568634	0.0107885460201385	0.014795883961336	-0.0128166003466685	0.0161820378237298
-0.0458745244413283	-0.121963255104515	-0.0476477901185761	0.0520097058256533	0.0736803337443015	0.269236193719344	0.0879812957162158	-0.19721044131286	0.144511570273484	-0.00395740805753697	0.0369458644713158	-0.39788150734471	0.197501715597265	-0.101579397493004	0.0977815169852427	-0.123613364930403	-0.0535049756745222	-0.128775303305985	-0.0279663312696525	-0.099829012437323	0.0652252130168186	-0.0439176784697061	-0.079661222767958	0.0179289898600766	0.0687757726052164	0.0102039308289966	0.0510524888378397	0.110502947899514	-0.0673727317085319	0.0368964544288976	-0.0268987381123925	-0.0991766142246629	-0.00638676443475221	0.0629153477047739	0.0553586454134876	-0.0423441238905309	-0.00654655324833438	0.0610255207742643	-0.0417828600469729	-0.00354225858985652	0.0145813874867953	-0.00738605914901835	0.076827176031745	0.0538998112562818	-0.00371551955882395	-0.00730300521147992	-0.0285376659436602	-0.149930122859862	0.0883992228695293	-0.617134463980819
0.0194724334641742	-0.0519045332446084	-0.0036310529874384	-0.0158169127324127	0.253073987047784	0.178661963925387	0.112666106342318	-0.120205448281346	0.12004866806428	-0.101281337108614	-0.0800881786355159	-0.210208044359333	0.213334134372308	0.345182601378876	-0.0897757103362259	0.118575446611731	-0.0937052487471591	0.20234493731326	-0.161642662513713	0.140205401254045	-0.224643438660258	0.159358598441128	-0.0737346866439405	-0.144570751376716	-0.0573687931284327	0.0466862657282689	0.0706846661618145	-0.0037171890682642	0.00948386661972375	0.0150664480383296	-0.00609781796415301	0.0363960226279477	-0.109144113599789	-0.05790021019355	-0.0373730757002304	0.00500246553452981	-0.0411984093499822	0.0577299016154493	0.00355125682839386	-0.0520041717653269	0.00594880985587928	-0.0401664009651941	0.0922179870466566	0.00151147802152524	0.0448671738032889	0.0462714186894689	0.0224207976205907	-0.271580410761522	0.266504752250271	0.419645098237264
0.0892867557211032	-0.0768305134119721	-0.0680959325795939	0.0687020447151483	0.406801552331598	-0.155209866919589	0.0284761961904042	0.031054881332785	0.0519504795240357	3.33088824659988e-05	-0.037754571055501	-0.0792412907759285	0.0386865573333064	0.116607976524642	0.042928402634897	-0.155730224631294	0.0353369630840884	-0.109053184972369	0.0521917572159377	-0.073469053735183	-0.163821680176604	-0.02930047695304	-0.00142071096989363	-0.029522090282756	-0.0118608782194502	-0.0118993911760527	0.0577965396659478	0.062569090435661	0.00616592121860575	0.0240875153003623	-0.0556807324501631	-0.0608906546958826	-0.0408900080891329	-0.0141179995636994	-0.0866761548807732	0.0211147115184627	-0.0740822633028565	0.0532183397278742	-0.0354946239833982	-0.0400997366903677	-0.0271108709662385	0.0688601598356068	0.0643688711985832	-0.0254776525784629	-0.0736509187623255	-0.010768685363933	0.00373558683860026	0.662832657401689	-0.253859812338634	0.094021379648834
0.0270390833821577	0.0143364670130487	-0.0287794113540167	0.0149871729314799	0.0821727839298403	0.25406191261447	-0.0191303712636342	-0.261350678027385	0.0744453728736389	-0.0256926148878089	-0.136270341269917	0.157421423147198	-0.214998246410804	0.221888487934858	0.0102103959524184	-0.216540934194004	0.024435290005892	-0.089567685040605	0.0699929059311977	0.0308970966132703	0.0184554729195507	-0.0818433462369247	0.00232256956893248	-0.0499081857354267	-0.0573624531043526	0.0281684475700483	-0.0237971620593426	0.00275226494491256	-0.0671107519764964	0.0190357393927226	0.000766399656301806	-0.0333588983859441	0.0171198841288012	-0.0202714815977268	0.00520870288768195	-0.0050588466884651	-0.0446261559105494	0.00784697582730144	-0.00022972267453935	0.0325417213063429	-0.011580928260658	0.0170474907430722	0.069057905951673	-0.0135862741171627	0.019095250374762	0.00662418848721827	0.0485445407202363	-0.362896889859621	-0.691869077577718	0.0620023319723837
0.00590158373612474	0.000886299802165176	0.00213258226875351	0.00211873288639224	0.0076449522683802	0.00838885912141819	-0.00293939232458508	-0.0045981301609856	0.000763634381965	0.00340393529754726	-0.00329562907698877	0.00150865803409223	0.00344417723330452	-0.00412634247197075	-0.00657497051003518	-0.00528786898947436	0.00805080105825969	-0.00264714935094953	-0.00477322187890024	-0.00625274251904938	-0.00583032007854692	0.00481987837265015	0.00367844182478114	0.00750489630576823	0.00929662900838699	-0.0114690937044699	0.015893966582283	0.00565130188048713	0.00985204991039651	0.00378093544636618	0.00280723764170593	-0.00122905682190973	-0.00958552167750582	0.0068887127636453	0.00251972460254235	0.00163664877388248	-0.00170229622471385	0.00251615334293628	-0.00474831308754695	0.000682078044281907	0.00130401527715468	0.00179084582239462	0.000561670182938836	0.000521481055675205	-0.00592781775192469	0.000186858522281758	-0.00358565664032551	0.00886156268615676	-0.00315964818146868	-0.0143481401849928
-0.0994635078821186	-0.307858006184163	-0.138918826172899	0.042106421275398	0.0215835441565782	-0.0066193388120698	-0.373287674714615	-0.012996670353755	0.0565449532915736	-0.0326307994820691	0.0260900638845049	0.0309078812606192	-0.0513627008618994	0.0483711294167677	0.0181387944612645	0.0905339807787029	-0.0749517836397151	0.0258345374690061	-0.0539610400713556	-0.0552997367781479	0.0611961393869971	0.0355497431097302	0.0155479274635172	-0.0470050948188462	0.0296909271168029	-0.0955292309454482	0.0255411235324564	-0.0503797453698253	-0.0774790793916977	-0.0352196367644319	0.048532668606531	-0.0496978758834781	-0.050590098355065	-0.0399823454433431	0.0280301384812015	0.047737944010026	0.0607369838348219	0.0369440095240577	-0.0115132311919026	-0.0116078403015522	-0.00835208255157884	-0.00950661915003364	-0.0462265565758568	0.0328755982522019	0.00611970022254343	0.00805939677878351	-0.0169592629356781	-0.00470238541137141	-0.0048319869097624	-0.0022593043973928
-0.100095441008952	-0.396837778171017	0.158279861505538	0.0536190951100995	0.187665604030805	-0.0557815667926512	-0.156836193963455	-0.109212694564157	0.0234931588287962	-0.00876996508494794	-0.0684333737397669	0.0554683780987065	-0.0902955599776949	-0.0203666297836253	-0.00488944011330333	0.143049253131306	-0.0354313793050126	0.0893512559864606	0.0293397503595495	-0.00133196242181268	0.220243477527391	-0.0134552120460563	-0.0671928126730573	0.0869822341696571	0.00669897390156743	-0.0405605776218513	0.0183219278420122	-0.0738399816672012	-0.00126094796928235	-0.0611518770738703	0.039324637181023	-0.00809480297354336	-0.0506293505865625	-0.0506276205832257	0.0302866315289977	0.0145493535961443	0.0522201720805548	0.0441801147191369	-0.0091399253827006	-0.0661831690898961	0.00680903983158376	-0.0158438182622578	-0.108709651493663	0.0602389282503989	-0.00854628790343652	0.00758620585208214	-0.0335917424400688	0.0337890111041153	0.0149935188929588	-0.0225677890939228
-0.109730554472083	-0.402145580021756	0.103526351736105	0.0465817689496165	0.17037619965409	-0.0220850425268983	-0.24028238001541	-0.0999682126762016	0.0347846934143547	-0.0295114293253387	-0.0308672622602412	0.07628826624492	-0.0695406542366109	0.000636662972118451	0.0225981859783096	0.221378942884556	-0.0345489194918939	0.0940392835998448	0.00403236024362955	-0.0162610259345438	0.170273618359705	-0.00576950614199573	-0.0586470755598998	0.0796527602488548	-0.0195131196214652	-0.0759420583827845	0.015825649505995	-0.044955963449945	0.0535056655051893	-0.0634383222168759	0.00133364792269774	-0.0687954701366653	0.11602216704103	0.0430164963769493	0.00885738187103552	-0.126623755079172	-0.058951500211797	-0.021470586852494	-0.0119644072384418	-0.0209191760888704	0.0176463115133293	0.000867084073271726	-0.0130351613255401	0.021470004346606	-0.006050300615535	-0.000399882813918076	-0.0139327001073334	-0.0240543115605968	-0.00468574734077247	0.0342117984847797
0.0283513702082515	0.0155825464943286	0.336701619498212	-0.0122633500061115	0.154714906125186	-0.00183909705344208	0.295849370450699	-0.0906315129052359	-0.0515987121613408	0.0189903323996634	-0.0615229190062859	0.0390931697008444	-0.00421774336005343	-0.0680193569749134	0.000987720681069414	0.11798154367731	0.0795189106982762	0.0660955482303716	0.0858109977762122	0.0700034387557648	0.0905702719021183	-0.0707537669322402	-0.0832590342544627	0.161242395367135	-0.0673644147682015	0.074247340973548	-0.0170486295206044	0.0199905045187129	0.184273360785541	-0.010904316147747	-0.0650088341319656	-0.0118606585222917	0.207065530901374	0.116501618236148	-0.0307726603861965	-0.228420325923775	-0.161821006105166	-0.06308345928416	0.0283449022053088	-0.0147883838754045	0.0207789795921061	0.0227139637757138	0.0626424157902228	-0.0228760681444568	-0.00696533357274343	0.0079258631490069	0.0220978396308813	0.00873414786753134	0.000656767531661023	-0.0111329491478583
0.0107685028131007	-0.00182932456490998	0.3312828695749	-0.00724852603611666	0.144953879823232	-0.0397726162273408	0.339267063330704	-0.0879735961879691	-0.0526524696296296	0.0311389848094714	-0.0851551392699909	0.0146141934454923	-0.0318396206064731	-0.0707919824466707	-0.0177444994650875	0.0248271137136448	0.056475725000621	0.0509479948367069	0.0981615857885832	0.083613929494123	0.139512517164437	-0.0552580335153261	-0.0828753856755629	0.144714866033328	-0.029001969741339	0.100514402039842	-0.0134883639195155	-0.0207736037810324	0.109936583202353	-0.016024287087173	-0.0153894621336658	0.0393867115967733	-0.000427115365754453	0.0107315116443541	0.00427498769698904	-0.0619703355507296	-0.0329287309733611	0.0278301766967641	0.0280622625630732	-0.0647684578272322	0.0110866675955272	-0.00498973422358707	-0.0375906645070496	0.0224467260373197	0.00720277971314656	0.011284533748459	0.00970669359208809	-0.0171856436585803	0.0052974192976685	-0.000340105065835587
-0.0215062712109304	-0.0409951677745787	0.147993511608256	0.0137758895932035	0.0496285560008554	-0.100626326043297	0.233496168266912	-0.0384013845976853	-0.0230951285000499	0.0407613308563452	-0.100787952803011	-0.0491699617958247	-0.0747245187949905	-0.0483158396311172	-0.053535517589014	-0.194146736219819	-0.025777666298114	-0.00630080939852234	0.0768084323995896	0.0635323864651312	0.167284467742423	0.00154248721276515	-0.0354774833599056	0.0277347172557494	0.0748123753660985	0.0902572488738671	0.00225081796303379	-0.0912028480613696	-0.121487611922431	-0.0143217549078685	0.0989997796811514	0.1296286760698	-0.456884330207648	-0.232825240034907	0.0681480993262244	0.349398645455034	0.279310041033325	0.203914032032837	-0.00203012176811224	-0.136342339068164	-0.00443824725131226	-0.0569439123430701	-0.248435010254212	0.110454067574129	0.0286807421850721	0.00387799621779708	-0.0291102702750741	-0.0106715869647523	-0.00450516999361536	0.00575162490231127
0.152223743051194	0.143319042760368	-0.17853813074519	-0.0453971704297335	0.0444278924718091	0.126903269425987	-0.218250921752041	0.153344930236063	0.0978267997162258	0.131120947442348	0.185837850531424	-0.0209822904158744	0.0515637094056893	0.205510378372426	0.116614265883679	0.14921045519396	0.107326396400302	-0.135574976506427	0.0493699468885596	-0.0903917579166248	0.129350007549221	-0.091767928379791	-0.0866550798639192	0.376425957705797	-0.149615054633564	0.441322603229133	0.077973736474024	-0.220879722011212	0.20825583051578	0.0938868208925397	-0.0556224175763384	-0.0297010890342156	-0.151804414538078	-0.191044787985622	0.0814403441402118	-0.128841331261217	-0.0373869160418196	0.0980975971109954	0.0641385974511203	-0.206159341879361	-0.0387992689187275	-0.0437238449686261	-0.0292689127567807	0.00957670239421552	0.00152496104089783	0.0227449904506978	0.0373468236884218	-0.0193151172845195	0.010476763163931	-0.00725981768829241
-0.0070453397924117	0.00559865759274304	-0.163861130483553	0.0200049837242748	0.242067130260886	0.0688374999710384	0.0566213193292934	-0.0383602898474194	-0.102898638406314	-0.0303653713242331	0.122075248262341	0.080602663105823	0.125827631389911	-0.0365775139751063	-0.101089426928656	-0.157799320118454	0.241691239208959	-0.0856255484895206	-0.392322596985995	-0.0221850598522409	0.0638031970242272	-0.0612950551648178	0.0289750767186638	-0.111479977444548	-0.0449799693359887	-0.060898826062966	-0.0388298935658457	-0.00358327882707635	0.0255536105519635	-0.0107389709858722	-0.0447954553164152	0.0730840178886375	0.104776663463085	0.0568450468247723	-0.134447945806022	-0.189082574691629	0.0769213048043005	-0.192132969862635	0.143586164699226	-0.166478498970223	-0.010796268089956	-0.0899884839532641	-0.620153611016843	-0.0291505764233094	0.025060890250707	-0.0505665686316486	-0.0611396432093955	-0.0524343331524454	-0.00753521275427255	-0.00500111879498227
0.049199843449072	-0.0548213585284998	0.041936740049411	0.0228216687928729	-0.121807289927712	0.0441777362439356	-0.0963235948801473	-0.00119406040925666	0.130711933300628	0.0648859940843912	-0.105830716552192	-0.108387523249585	-0.132632749250628	0.0676283420860942	0.107797970139263	0.0672489170538906	-0.109211031007347	0.0299003790094512	0.503212006362951	0.0344784787339416	-0.381546545031696	0.0419063385263924	-0.0944853850961987	0.0574648755200872	0.12404067030889	0.0164231833710943	0.125390629111454	0.241714832324544	0.027858099407212	0.115876239910186	-0.0505540857395164	0.0932680028261804	-0.0411922118607489	0.192593368135794	-0.086712904182798	-0.171262417081052	0.217591579899377	-0.189917770145343	0.146582627686274	-0.153517101938708	0.00982221346814158	-0.0459566014381667	-0.363868710387051	0.00523290164661269	0.0166898723512982	0.0107305752245163	-0.046651635995853	-0.0158625830504836	0.00181283092185615	0.00143552047623627
0.102345101424717	-0.00455415113406692	-0.0746013343783644	0.0132353105003289	0.119345815605992	0.0156243769154409	0.032881886379093	0.0823571448898994	0.00325916312386059	0.122849058126054	-0.107820626919509	0.00492526366642461	0.010444073506105	0.14307161125353	0.0804311989741991	-0.00271331981524169	-0.00752151632933538	0.17570241565693	-0.0980949023781011	-0.082255569700637	0.0647025710434884	-0.109886576660638	0.135276586143336	0.153788983913873	0.20082303002618	0.108442540411734	-0.132529353228928	0.0575537063111143	-0.00192162914015924	0.113935333312111	0.0518041525270768	0.148390505853676	0.106536473527729	0.168135924451947	0.109299329464394	0.112058604421685	0.0943045443272916	-0.287973575650253	-0.225214203037438	0.216489919506294	-0.183673023034446	-0.428660299935768	0.050619987069497	0.461634697591377	-0.0415903191649726	0.0406081166297442	-0.0006954525526573	0.0245372530049293	-0.0111208218159452	0.0182003338472053
0.292124212417901	-0.187886122745457	-0.0815400551910473	0.496208086280783	-0.204217021133597	0.0128047408575681	0.0713876502280473	-0.0184966770043718	0.0704836493464887	-0.0617088305410685	-0.035705041351589	-0.104985244050642	0.064555185608504	0.0951508622841569	-0.0744282915918817	0.0183305314380507	0.0168124677321263	-0.147160434796029	0.037089086564159	0.0391052801052926	-0.0267091327299197	-0.0522346098401257	-0.0392699323782767	0.114054670781864	-0.0417246935308292	-0.10613874910806	-0.199907144430778	-0.0605971759614439	0.320355436401762	-0.0735611966485046	0.0847115388642858	0.131383158374595	0.0805579798207617	-0.138999209930754	-0.157801573678995	0.232322682492325	-0.155274639201558	-0.0220882526129162	0.175280358296946	0.242222460964125	0.266309849871087	0.00985107872217537	-0.101522388546159	0.069605062757977	-0.0207375409509482	0.0249439320078846	-0.0297309980579728	-0.00737807763218318	0.00299729636041944	0.00573469888063491
0.266135518253991	0.195230520426129	0.141277531472846	-0.0925875654254854	0.128599589903285	-0.0382739842200782	-0.0765233236587167	0.00223128911976986	-0.0108378407059954	-0.0866016524110798	0.0543187999237663	-0.158182504018546	-0.102283596724612	0.156446740297355	0.0486957975300262	0.14671125810353	0.022550895962974	-0.156442920886437	0.0307230505972443	0.0461440075100845	0.168437911627097	0.0512764049813538	0.0500641993454271	-0.0632888737927183	0.409018740747038	-0.11742241147741	-0.124582012890435	0.0884082707294223	-0.112677614161098	-0.0350468407033007	0.520736312759295	-0.184307892787958	0.0141333044936879	-0.123456051533912	0.154269601504241	-0.0674892319175932	-0.156785872361824	-0.136482658551138	0.0758298906027076	-0.0950306390720847	0.0844309532578152	-0.0841283931959344	-0.0620635505310571	-0.182119459529674	0.0119679226499387	0.0248474482293348	0.0269589049715794	0.00167758453194446	0.020875495236102	0.00170145828011858
-0.103671036937499	-0.0985864286389522	0.0116490825035348	-0.0257621540777371	0.0311678245728835	-0.0264548889315762	-0.0122435257440262	-0.0191744691725948	-8.36206607990995e-05	-0.180345522906097	0.0178486324896635	0.0838170464251582	0.0811239045259526	-0.172289658804005	-0.0820375233630222	-0.102490730815096	-0.0119415784600988	-0.102920315250746	0.116093555922683	0.0876893672505014	-0.0421328405311509	0.00902981420936867	0.0499231078356907	-0.0575074437229396	-0.0172322641413653	0.102498151480806	0.0983748671424886	-0.191896065405152	-0.0323798090411537	0.213060053960019	0.00789406585423573	-0.00847855529469486	-0.185854852138502	-0.0951303649213739	-0.0433027475900611	-0.20622034602128	-0.0200810757908584	-0.114414705664679	0.0816864668984891	0.269605294753339	0.187608320289168	-0.513908232007155	0.0973075014651694	-0.227115438849181	-0.0179851017893535	0.124550082128866	-0.0505495054104584	0.0178287628762065	0.0135159008224993	0.00117861462703944
-0.0584335500870118	-0.161823281253955	0.0525849487851737	-0.00927292013584208	-0.0567286285738949	0.114932203646682	0.0430209025787284	0.225637021046519	0.00415451729913497	0.0854778753874135	-0.248071580741256	0.0674965131686393	0.124832022822303	0.0136868548091725	-0.0164563443103517	-0.0304976393345659	-0.00464827966562251	-0.180336959751148	0.0384789860375594	-0.0718711967485325	0.00506543763712872	0.114610174981818	-0.0278368470055775	-0.030868416886118	-0.00759401652714985	0.00255264290111454	0.0315696757516693	-0.0432292512974653	-0.133821456292736	-0.00149348226690429	-0.0991871284054209	0.0521850995332199	0.0822290822122602	-0.00851507428479006	0.11929017730999	0.136882877407263	-0.208926939623864	-0.114968413237604	-0.0597981860515774	-0.11816617673566	0.0238425545360399	-0.0731104630345223	-0.135777342918088	-0.106655032698088	-0.0248104074848178	0.0605052728122168	0.751007247330413	0.00679960580008255	0.0417745615727014	-0.0195456038297717
-0.0170138780155788	-0.107855247607079	0.136235869743114	-0.0983644523856879	-0.0546624595996432	0.219334053071146	0.059123979268622	0.346184572302373	-0.0402887233189316	0.0973683606787797	-0.245886393511182	0.113903804867971	0.20690483748066	0.0895497011525249	-0.00201390397479773	0.0587395249043733	0.0392740493398222	-0.254813931128135	0.0878141226831409	-0.0398144917330241	0.0271848262073204	0.108027873774408	-0.030700319102922	-0.0757883328736534	-0.0496569461610972	-0.0138480605013908	0.108240480377271	-0.0170314147007729	-0.176306700846316	-0.0189892586850311	-0.0831040575696471	-0.0559538592022016	0.132556815779736	-0.0597231344276216	0.103905803841043	0.153397440004042	-0.2236137789926	-0.0457850210545026	-0.0483380279766111	-0.0942880271135281	0.055386490516527	-0.0529429903117411	-0.0530644108745996	0.0574015752763899	0.0243062437603055	-0.0596163737416846	-0.598713052527419	-0.00674191487388028	-0.034034710889988	0.0289422594045121
0.0254404380509691	-0.0354281020151272	-0.0321058773683453	0.0347072001910109	0.073803495559322	0.0875388707996996	0.0164606759846625	0.105987214419593	-0.0562886542441714	0.072600383041547	-0.0311033286272732	0.0328113670140435	-0.00376834724708092	0.0589878088510184	0.117326483222418	0.044187205628803	-0.00599548951030188	-0.0300943920020786	-0.0838727204391778	0.0142768962396385	0.00884164554486705	-0.216022173921279	-0.0512761002452746	-0.0153922775043595	0.0160702722299449	-0.216006739392141	-0.0491007399237245	0.221670951784598	-0.0503167814543236	-0.0687345758124854	-0.147611071994469	0.483140950628049	-0.114810730369968	-0.108359853464129	0.539837305361812	-0.268543790602981	0.0703290841315015	0.129950478403505	0.222727224143729	0.176898860750775	0.041400898704495	0.0538094149587711	0.0785557338291978	-0.12880685626605	-0.0144525388606213	0.0298976870469857	-0.0224281788773131	0.0425029332599282	0.00967283060897303	0.0220056803864409
0.12511875425477	0.113322981557557	0.017465164159931	-0.00997218238007748	0.0153789935003059	-0.123072126047122	0.00671130075464565	0.00416380931819465	0.313140988091107	-0.150743066521837	-0.0996384119050602	-0.00769830964492674	-0.0962799399782616	-0.0855304942803499	0.0696506715361002	0.00951259694659149	-0.0484213315370354	-0.0671267295525998	-0.150276779470045	-0.00131090836055651	0.0624742299757665	0.120549510560882	-0.186092197120922	0.0523203839369236	-0.0230227863150603	0.00441923458521037	0.0907422131495246	-0.0111567510414997	0.0238539946788044	-0.0369409398652834	-0.191173650665227	-0.0229447055265802	-0.125285565399957	-0.176137949674998	0.122800209723085	-0.119089697366203	0.0931414813024515	-0.380775023740565	-0.511798096669353	0.189905012647848	0.238927444787428	0.248292740025474	-0.133249605482836	-0.0292582465024584	-0.00700642836957958	-0.0334846984389318	-0.0400071340714387	-0.03109546439928	-0.00281786182840482	0.0312255877432773
0.00171062565399534	-0.0961311925356607	-0.0136551366069836	0.0152163963986538	0.0907939757544995	0.149386352610901	0.0218959645351343	0.114457525245018	0.227867449406498	-0.328226155599158	0.180935498546738	0.145439154442018	0.066866791455625	-0.18669021494966	-0.141646419391678	0.0664966338042422	0.108271137168608	-0.0627624942924756	0.18496723577006	0.179127261765063	-0.150793807164629	-0.119074716311113	0.0885502044145606	-0.138204960764158	0.0192744876787901	0.0752541121386944	-0.291967735080276	-0.108909892621863	0.0800619118102463	0.313788250904973	0.1708077106068	0.109321523416567	0.0779623436820991	0.145407783462968	0.25000324336932	0.0316478336736079	-0.0176802492378915	0.192985765259424	-0.276438422284134	-0.0931416829246802	-0.0967701050741821	0.184704232834704	-0.0961569423287152	0.0686272979206058	-0.00406231908796365	0.0528011789556252	-0.00641750613948267	0.00407551055388871	0.0089573599211389	0.00497402675200151
0.00908820695843005	0.0530966318319562	0.0842035714857322	-0.0520360639369734	-0.101302678642158	-0.145103520875661	-0.220402327491923	-0.199481458040311	-0.205715627511672	-0.40009934040369	-0.233648065538126	0.0833528293919616	0.424683664383405	0.045783434692543	0.479890691855796	-0.113437241273993	0.234922675870085	0.0900577738080302	0.0270811946939601	0.0754805211830434	-0.0310559249872944	-0.039553699934538	0.033609894166546	0.13033248969373	0.0252798046469389	0.0590335580187807	-0.0593487928516037	0.0634789184423683	-0.00857330280062934	-0.0451660615097369	-0.0437158876918687	-0.0137935820430474	-0.0647344810712902	0.0234039586825009	0.0281538039352405	0.0973041045752879	-0.049431481925412	0.00347411947955048	0.0226121162249874	-0.000103704096892629	-0.0472516946721509	0.0941054197094803	-0.0713449977802012	-0.00037729673458255	-0.0230001964214864	0.191051129243896	-0.0139839312057335	-0.0198436855724296	0.00326745865620297	-0.00119823863902579
0.271442530620522	-0.159151067338482	0.026735781683939	0.485111369342565	-0.273348193460191	-0.177876908998421	0.111123867265042	-0.011173846172674	0.0150042666540903	-0.0487938413468134	-0.0139966294182378	0.0327525144086456	-0.0373312992182379	0.0902536794535394	-0.0576333435663366	0.0594465438370612	0.242838993205803	-0.0375963833713087	-0.135756851122647	0.146044170166214	0.0403548399674766	0.033250716328081	0.0856181814893051	-0.0888256186428246	-0.00824443781995846	0.165491469815223	0.24390040816446	0.0842860667223905	-0.288504637278131	-0.0235940233633639	-0.0250933510624717	-0.0816013966439986	0.000500680449962172	0.086123839002939	0.0806190924487218	-0.251019236645323	0.0977184193200721	0.0950268655819081	-0.143906840705598	-0.205534384238817	-0.19144101559374	-0.109599157636082	0.114506373530128	-0.0438547738123914	-0.00200947362706623	0.0140154331390203	-0.00875379007192172	0.000319150555997461	-0.00823262257015892	-0.00857458689179096
0.0422149000824792	-0.0193716494599091	0.0226819134522952	-0.0987232417859946	-0.0225702281718749	0.0550881000907313	0.0280659919666132	0.26016143400255	-0.020747293381821	0.0338674309169369	-0.268519045770391	-0.0020954420514881	0.10514674289287	0.163807063645456	0.109563395470168	0.0279362690617793	0.00251873414499343	-0.216797616278494	-0.0382811934081147	0.108714288780556	0.210426641843068	0.0941874653027509	-0.130415544653354	-0.0469942995559187	-0.197975240587473	-0.209562211780322	-0.190413668254299	0.0229442185698223	0.112757633079062	0.181803180535353	0.181993912563452	-0.139114252862102	-0.0144181567370595	0.0842494848318432	-0.264013025139578	-0.243807735969903	0.474692989028589	0.186470098416208	-0.0426292738272051	0.152093847158911	-0.0654343574272738	0.0325327522247233	0.0636779046564747	0.0210648671603532	-0.0262582965971747	0.0319577642467129	0.0829449783980562	0.0124647693871852	0.00211638634802146	-0.0152629347604571
-0.0309840274325084	0.0143321385165196	-0.0847630521186678	0.00403811224689299	0.0398556700774418	0.112963373616647	0.0932773164195581	0.03914710033448	0.108699813244001	-0.137484677682681	0.0339405396614962	0.0167912577948655	0.0289234865795146	-0.0547114905352847	-0.00139429671838294	-0.118559922654702	-0.0787317787481421	-0.109481857877182	0.0752236872063005	0.0835734628669796	-0.167390643428728	0.189068943822868	0.0450934581149847	0.36004820775289	0.137060491972759	-0.179534948962186	-0.197244356569893	-0.352836595745693	-0.125853608593609	-0.544316456369052	-0.0331422578515782	0.0878878780395102	0.102533559292674	-0.0103097593190758	-0.0330101214749629	-0.160742908287081	0.173691660220397	-0.0198092142719067	-0.0296624109173068	-0.172238252623471	-0.135739541656056	-0.0972539362708192	0.119074203864537	-0.016883137744769	-0.0775490366900576	0.076886016356879	-0.041503878111729	0.0120148732191432	-0.0064602922134985	0.0225775635246376
0.00420291559693653	-0.101977109715441	0.453469759661324	-0.121752399476674	-0.115657970848027	-0.0691337815837829	-0.233062836323797	0.225359550933805	0.172003591409685	-0.0430818537744914	0.266764889262095	-0.16551258932539	0.020167964431373	0.28227493335588	-0.214927560762328	-0.432018843804203	-0.0278925803595682	0.0320799704813887	-0.136159124734389	0.172132073990303	0.0451128775175541	-0.105311055982834	0.132748445993535	0.235460210089912	-0.0501977694335687	-0.0773900452849064	-0.0166238605469375	0.0940828888083641	-0.0288022343003224	0.0676842586451631	-0.120066135232075	0.0217040505957297	-0.00602855624663146	0.127411527533552	-0.0239264318805933	0.0328761468987792	-0.0312129547052502	-0.0487793917937141	0.0248637377251881	0.0115869853408749	0.0204806091694089	0.0350441264917407	0.00711515425672862	-0.0654304820139537	0.00866238963007897	0.0147105344397737	-0.00518366274503958	-0.0198407277773818	0.00662202786902905	-0.00426203837806272
-0.00460741418408955	-0.120187248716808	-0.032591945590619	-0.0423622722848799	0.0222680349233675	0.19690750271676	0.0715241243303986	0.189221564596025	0.0150822474813937	-0.133949532196602	0.0893332249040764	0.081543896952366	0.0163167473880362	-0.0612079146061219	0.0353778858694118	0.0228264047093952	0.0857085612322804	0.0609690769256584	0.142116912710161	0.0842969656661262	0.0901555602857583	-0.233179574813109	0.153941595764577	-0.166913404460728	0.101322705363417	0.0315130233888371	0.07861989607314	0.0953447094288539	0.163341514360401	-0.188323578847964	-0.108739505846312	-0.121473747758293	-0.250760716584409	-0.0674990438663357	-0.17383513449103	-0.0235365381220448	0.0216460187846598	-0.111802302193716	-0.0533287472120506	0.0806835421542573	0.038678101094882	-0.19216628556801	0.078300408206045	-0.153862689381258	-0.0145190920454091	0.0684723679546954	0.0210369072460709	0.0144708920523052	-0.00780926941217454	-0.00263455184274964
0.0614322133225345	-0.0466615071166484	0.022023370601171	-0.134034285190315	0.0361736294100109	0.0160005965042792	-0.0295549583160127	0.152834883414614	0.268670045526496	-0.0243525670364106	-0.140834410285496	-0.0303578156406245	-0.0596489478346298	-0.0834554270035047	0.0707897653553944	-0.0850102535396267	0.201152743438773	0.159886867096834	-0.0259936209648769	-0.234290909015421	0.0704722221693281	0.12192288471208	0.227921080139721	-0.0846093171734288	0.089523134965034	0.310861701999258	0.0958563355661342	-0.0115454681958948	-0.164687885743769	-0.150584469919776	0.192534650018412	0.316451936092233	0.114141912132907	0.0838373122700615	-0.240497607642891	-0.156076236476725	-0.0117831330781655	0.224406923427139	0.0970121351850692	0.102883981448501	0.354331994924567	0.141261002438512	0.0144856660246953	0.0988821927311009	0.0232474205278283	0.0526398539111105	0.0138764024930757	-0.0129915927932162	0.00101034241382163	-0.000357457514061219
0.12790288191871	0.11519224127338	-0.0266399191884574	-0.13313973581395	0.0057654891525988	-0.0612580388218076	0.0604937230915063	0.0469886939710453	0.484311240835868	-0.309904390600129	-0.0783565472518836	-0.0258835300908908	-0.209583792539918	-0.155560650140507	0.137264981192968	0.084897918373186	0.0343108631421818	0.0115360882896005	-0.0791373784579381	-0.00626438395140781	0.124051009124505	0.0816710838197413	-0.0134548866002164	0.00187994619815611	-0.27920980311668	-0.192660059757805	0.16645177493297	0.111287770014161	0.0558624488819652	0.00203746423601144	-0.0665476988038476	-0.0210554184613244	0.103605120750856	-0.00140453063096204	0.0600290786173384	0.219443502980079	-0.0704974550377225	0.0751417776369157	0.299449656417589	-0.0153818891552614	-0.290493484065024	-0.258266829319758	-0.0452461572794786	0.0188053314389085	-0.0250473073977066	0.00806336202265812	0.00167956789225669	0.0181251930675221	0.00749217308065631	-0.00933746708950697
-0.00998025453722702	0.0152275204556837	0.0287525755506719	-0.110091965913884	-0.019232860831796	-0.142589115893612	-0.134321460360089	-0.200321255716754	0.154681555360512	0.122088444887442	-0.242880015985865	-0.0664706826523887	0.218532459372036	-0.0675895582336415	-0.0720708352151309	0.0803892417197136	-0.0243603621409034	-0.197457787560124	0.0348171517935597	0.172855063663913	-0.064204379294336	-0.184363119457536	0.359043696737408	-0.0238541714576266	-0.163361478589406	0.0714986061418754	-0.0381100563912811	0.000599673849292395	0.0958716531278516	-0.175584553849325	0.109801314439179	0.07033829282517	-0.0561234764693843	0.00600402280278273	0.0550764402743588	-0.045453702324082	0.0288982116385144	-0.0486616196767147	-0.0342269664651507	-0.0184606852832296	-0.0207106755396845	-0.0742749356879986	0.0246490713451026	-0.0150002780297062	0.101972149363025	-0.616035474334106	0.0483788154555889	0.00111823232047603	0.00495939823812741	0.0111910146369269
0.0246143717027412	0.0451823534881205	0.0270526469958008	0.0229248802632961	0.0927647733153609	0.0063999087294144	-0.0272033215593121	-0.0770611890403855	0.126438146945991	-0.00775551082882994	0.059863178463033	0.267009447887495	0.0242682790659907	-0.0195193458474705	-0.0476905812885767	0.234346149816104	-0.0580392721792653	-0.235552770932886	-0.162429459031355	0.116166190206872	0.0448439427911099	0.240019110982165	-0.0240319558739129	0.104790075989881	0.313324507477408	0.208488567384892	-0.301742795140376	0.234648649429037	-0.130386725055314	0.040084364232283	-0.37307509591623	-0.0843326545186712	-0.170596655744951	0.246088532303818	-0.104468514613412	0.133995329132877	0.028020964502995	0.117747654215095	0.198980664209977	0.0857501767384093	0.116046243873265	-0.0123788430236739	0.041618413079921	-0.019236007656282	0.0196541383868293	-0.111238745845457	0.0106687758527658	0.0152498714075006	-0.00305506235896589	-0.0107168375566193
-0.0223745496821763	0.0612751133770098	0.0204389817303721	-0.0857016076548671	-0.0251244490398567	-0.0987408221900741	-0.0785441914162618	-0.17952422708456	0.150071001366907	0.297823454170682	-0.13849265273318	-0.0557620462310134	0.052210180565008	-0.0825259690848213	-0.1876541330988	0.146392353058787	-0.0897705084453768	-0.224176034338317	-0.0827295036340705	0.0857756995921034	-0.0104321350742521	-0.111702357796486	0.251596789936728	-0.0979521282064615	-0.129410813915611	0.0539620118960354	-0.0539821442132409	0.0850314063812084	0.0723771874460341	-0.137487688638221	0.000584838013435098	-0.00299036432272501	-0.0679459984326682	0.0425679991347249	0.00678053003513092	0.00107883120621567	-0.0197260845669044	-0.0571429099623734	-0.0174133609899483	-0.0590134892421861	-0.0489894649570748	0.0649780489873444	-0.040714776426621	0.0320016170618368	-0.104358648919934	0.697858624123945	-0.0733252077079998	0.017352761487217	-0.0131982848269231	-0.00382103290215347
0.0629475992932435	-0.0538104385283351	-0.0430348544831808	-0.0238581522018775	0.00470132262696942	0.207205353367078	0.0756449491344582	0.19883714971328	0.0162330397943106	-0.015073489701913	0.0786524862819229	0.0209763986458995	-0.0306817929485642	0.0485267504618463	0.0892887452141166	0.0857039533205635	0.0971008128093968	0.124557405365835	0.0626502425580624	0.02961401353755	0.111391431888238	-0.226302846321446	0.122259321994776	-0.134862184053649	0.118867299153555	-0.042260269541944	0.0143251397990154	0.220723253182139	0.174187921562851	-0.326997656572392	-0.11602086347281	-0.107824624936529	-0.123943422475463	-0.00621469950229618	-0.136242490443313	0.11482275583602	0.0379443654519791	-0.0369424389879246	-0.112039006757251	-0.0956979216903249	-0.0888291525170683	0.141017284906269	0.0118174624120231	-0.00341461722263338	0.00813711034252557	-0.0439065930346244	0.0519605211920501	-0.0389650877746625	0.0251429689317013	0.0101960772719306
0.0203776503913185	0.00557080715335675	0.010282265946059	0.00786614686297908	0.00606473364218283	0.00491443868301025	-0.00877264812038797	0.00209531214709494	0.0042278381592088	0.00562004053351555	-0.00484912739777749	0.00212472522079022	0.00268631039811071	-0.0104031336235161	-0.00199423706564163	-0.00460732343463597	-0.00200559722958838	0.00521234857067832	-0.00146996038307894	-0.00345742450040477	-0.00396241903723507	0.00192044789764105	-0.00411258718223832	-0.00379232397671113	0.00591595105775477	0.00313927370299329	-0.00393466128348761	-0.00528737501306984	-0.00104290408007748	-0.00215023299113722	0.00694315528288465	-0.00260949265533095	0.00270063459755736	-0.00476440816289442	0.000447296531352188	0.00372984827910883	-0.000532048569737409	-0.0010563309798135	-0.00405116123533949	0.00874972091288425	-0.00746260408179818	-0.00200305735909023	-0.00356517644150106	-0.00662949396172324	0.00263945375484304	-0.00190055742858241	-0.00529549176619832	0.0196224662547484	-0.00144041339697996	0.0132481004605662
0.187538178877076	0.0193475997451364	0.0867407474004008	0.169697013975813	0.156702233699462	0.11913494669242	-0.13980114023365	0.0913847623631724	-0.0205822058635498	0.29119845169982	0.10292293118163	0.0842860528951964	-0.0138919863236789	-0.244781405341878	0.429195461594254	-0.218418674105242	-0.283412520605679	0.061993434960199	-0.0879871830712915	0.471075183345277	0.0214037707708979	0.21917468873027	0.0805840710548238	-0.180131377704807	0.00888967896810781	0.0724735477925022	0.120339779186927	-0.111809859968299	0.12733041650664	0.00804793270205254	0.0317088118617567	0.0310254920325291	0.0755567047794807	0.0091586661178131	0.017549121066378	0.0184697557801373	-0.0634249435598763	0.0215804825627552	0.0250854602708131	-0.00399050879629786	-0.0191632863728116	0.0205465921389093	-0.0239457733976759	0.0229908691940663	-0.0233069395717534	-0.00456486599030867	0.00108079921633428	-0.0185037895764667	0.00430393025835581	-0.0089589041375786
0.38640565336148	0.177488498083974	0.278093958358614	0.163740201401573	0.106350399174387	0.134232213894343	-0.279277870969426	0.0561118028736478	0.0535592257652281	0.105094024178075	-0.134574955458346	0.0762187624598551	0.146105849913233	-0.311423332923606	-0.14287356265294	-0.0264563799788784	0.0169562792251474	0.22746953548635	-0.0169705446123288	-0.314987357278516	-0.153979517197981	-0.172881691886893	-0.147401978635582	-0.0739507343387853	-0.0820224644796548	-0.158443189110399	-0.19624221602864	-0.0870160301971189	-0.131279521418395	-0.00486545440405134	-0.0802405373281479	-0.150398103422456	-0.155779097540934	-0.0195468396194373	-0.0383460669042488	-0.0455224672671457	0.0453504009867237	0.0378679671088533	0.0343586448483706	-0.105178097942226	0.0227130020712164	-0.0954593094379891	0.0668284034203127	0.0446280314495689	0.0791294689494591	-0.0029195417778369	0.0234373371643852	-0.0521974884421702	-0.00697013086226378	0.0181249773053126
-0.0178600693534574	-0.0625461248829373	-0.0478397437700585	0.025324077803094	0.00912141717954958	-0.00684962806541938	-0.0367427206511505	-0.0286256514136136	0.0221049192299084	-0.0312413949226969	-0.0803906882707065	0.014709537098586	-0.00543117909420874	-0.0909910965884296	0.0347695011844653	-0.0515238779682055	0.0571660480125607	-0.033930781301958	-0.105601636292285	-0.0539715386109452	0.110009020182474	0.0200466823860783	-0.0264130750699433	-0.023180736025004	0.0530995208256869	-0.0110833106389711	-0.0434692079784135	0.0638354436566878	0.19019265679368	0.226901179274466	0.0199708906025339	0.29133163345594	0.0905477609735617	0.00310204965801358	-0.05849209514748	0.20120036921805	0.243495698934119	-0.319007635092092	0.047724751384349	-0.532083938895904	0.184334760260572	-0.00596739779585237	0.418286398244153	-0.206150178888059	0.00273671391249526	0.0145315776015214	-0.0706540468898348	-0.012437020063537	-0.00833271459357092	0.0189040412792483
0.400974001308066	-0.21498258137898	-0.128516638746392	-0.265988321411409	-0.0394370983545662	0.0135062496137218	0.0649830201686958	-0.0914401966731148	-0.218304237114358	-0.115107211902913	0.0855906557864952	0.0084112288135675	-0.000345643523417914	-0.0350386335247271	-0.0669763989925189	-0.041133122497992	-0.209373452642716	-0.0142004570214435	0.0707460834631676	-0.0384662022038798	0.084829530280829	0.172905619747352	0.0925815579142137	0.043556670485367	-0.156800417870972	0.0144949803982601	-0.0547013197067038	0.101406107321635	0.000604541507568307	-0.023861305531773	-0.0612802864332191	0.0793889969608474	-0.00764231322283531	0.00687005565720679	0.00985594013233655	-0.0516379885312414	-0.031931948416738	-0.0125961005780873	-0.069176489126891	-0.0295754602625216	-0.0217226272103426	-0.00726924113764553	0.00706750382161783	0.0316359711032215	0.661104246925201	0.108246137695411	0.0141358246260728	0.0808225425024034	-0.0244776591828355	-0.0315474867976012
[truncated: 9 more columns]
