# Supplementary material for: LinAge2: providing actionable insights and benchmarking with epigenetic clocks
Source: NPJ Aging. 2025 Apr 23;11(1):29. doi: 10.1038/s41514-025-00221-4 (PMC12019333; doi:10.1038/s41514-025-00221-4)
Supplement: Supplementary file 1 — Supplementary information [file 41514_2025_221_MOESM1_ESM.zip › linAge2_code/vMatDat99_F_pre.csv]

V1	V2	V3	V4	V5	V6	V7	V8	V9	V10	V11	V12	V13	V14	V15	V16	V17	V18	V19	V20	V21	V22	V23	V24	V25	V26	V27	V28	V29	V30	V31	V32	V33	V34	V35	V36	V37	V38	V39	V40	V41	V42	V43	V44	V45	V46	V47	V48	V49	V50
0.0149148608998894	-0.0973683238508142	-0.105710699605817	-0.0130132641970537	-0.0279346342294217	0.0604652881521123	0.0760802446519234	0.0736882740072351	-0.0547392654498612	-0.0358360139988323	0.0187913255335721	0.0122240888349103	-0.0522216361416089	0.0200153153024537	-0.194193447282322	-0.00295887101376425	0.021096731808143	0.0835961898092371	-0.0555353910625001	0.0207836899259916	0.036243736889653	-0.0392395103332065	-0.118399628329022	0.0967685292033536	0.0368877827479941	0.0782410625561031	0.11848649000185	0.0691286596848871	-0.247958641997947	0.0668389130124785	0.0471370981227539	0.105061632840022	0.768487823267378	0.0667400717101976	0.266332226522431	0.200597542215389	0.0228856865833344	-0.183860875976961	0.0609280404196044	0.106068027202114	-0.030638309750433	-0.00307694323318706	-0.00797261414677725	-0.131513328063864	0.0268101324492381	-0.0105823444002325	-0.00750630270966381	0.0100362808303553	-0.00842426251043915	-0.00781151177477837
0.266984075743874	0.0873057304334086	0.0518326917507116	-0.0462943180271727	-0.086412636625375	-0.022151123643142	0.0565814487243095	-0.326010828443743	0.179686272501194	0.120213252872123	0.538558270563796	0.309497425680054	-0.0131699811186875	0.0547057825284831	0.0708389864343669	0.0746035329225365	-0.0334100806500005	-0.0242070534185636	-0.00888634223579251	-0.105914481477043	0.0819232634780554	0.0154235324850641	-0.00651800567652279	-0.0697882777297888	-0.311454611220649	-0.22298103086421	0.26357806541709	-0.0785732446262093	-0.141052333929246	0.0486068761421776	-0.0839186257410545	0.105826439207329	0.0595795813964351	-0.0430579747307136	-0.198708678166033	0.0776978968456407	0.0628915996569047	-0.0253253837388675	-0.0561586902935936	0.0222669209564328	0.0192658433600805	-0.0331962193419878	-0.0276674480107494	0.0377791626188059	0.0396489780736053	0.000571450566344311	0.00997801056811033	-0.00960710072847785	-0.00951870264690479	0.00325231269387254
-0.0830622011966782	-0.0511146917547691	-0.0135526701852748	-0.0632839510759201	-0.21090924627828	-0.0848732726852242	-0.00231177276570671	-0.122598459111656	-0.102842545911261	0.328305508140407	0.341958595226467	0.166649436525743	-0.111071737909474	0.0252740231655273	-0.16139823709103	-0.227672878754645	0.25429328155698	0.157346928965864	-0.131061085320101	-0.145605753319631	0.285259420163952	0.0147936697819375	0.0966331665714328	0.0349978085133998	0.39757358913582	0.12259589213659	-0.351884775597464	0.075861748752971	-0.000282965216779223	-0.0272420672594824	-0.0395960110384645	-0.00751486558801335	-0.0885107171035552	0.0286856611259634	0.127484712079806	-0.0292017004852857	-0.0511035671442671	0.051168307338645	0.023278196076313	0.0445996156914398	-0.0284176579474451	0.043699063459326	0.0348201315687356	0.0266174304155947	-0.0377306294413904	-0.0146371935619082	-0.0239395043255168	0.00985608070100142	0.0096530453584082	-0.00582247606868672
0.0253487610053674	-0.124434514802181	-0.0171029553308239	0.0586303979477878	-0.0301243580018503	0.0457094169219699	-0.0790004739483159	-0.0090267755804882	-0.00960700482116619	0.207357386387981	0.0209021408440081	0.0134476994725161	0.0282546395232157	-0.132075431471993	-0.072228762190376	0.00876819551181871	0.0319384449144194	-0.00653206851157404	-0.0104611617837922	-0.126138887734208	-0.144663474251751	0.0499751627489361	0.012989903723387	-0.0937618032620565	0.0394840063510697	0.0232269602192714	0.0930806828352516	-0.107380174802305	0.248371653421478	-0.100609046491542	-0.011074248692882	-0.0478727430657446	0.0288503557735647	0.165170055758608	-0.127836094071399	0.01450145292417	-0.112827038188428	-0.170309172803624	0.0809487570939372	-0.145866810214748	0.192131083760528	-0.218998556057001	-0.446522194630889	-0.479128740270638	-0.350554888098808	-0.054247490931273	0.0334700463539665	0.0387674308534659	0.0233678505851692	-0.00769462556377372
0.316619967050982	-0.272072581949503	0.324051984997437	-0.493652880907729	-0.126060746200829	-0.114623527612173	0.0919699812911448	0.144041582493287	-0.233640007518076	-0.0102686643623064	-0.0915049880102848	-0.0664444445107199	0.0286560437171624	-0.000339371347294592	-0.0241276851258288	0.0192319577382937	0.0773278763397143	-0.0411112585340584	-0.0160389842220401	-0.0673177650104477	-0.00504656723109576	0.0112789047147537	0.0235852104149152	-0.0728833078279344	-0.0219128985428419	-0.101267929983833	0.0859271860820072	0.0465317635716572	-0.0671245947166911	-0.0847294211647642	-0.0336512678992781	-0.0587562830596543	-0.0296698683854513	0.0383628335115056	0.0477441171363711	-0.00680847195514947	-0.0437554549556472	0.00778541196670854	0.0299894867540298	-0.000994645028847246	0.0128572189465319	-0.0205829606490903	-0.00858029866272362	0.0669236992145951	-0.105950159903449	0.501612638868063	-0.126737301802569	-0.0472530453109007	-0.00184296274120174	3.44552756290015e-05
-0.0650763828209623	-0.134710770114075	0.107796288706352	-0.0731193564462226	-0.0087249284671413	0.0091403989915429	-0.105941747343489	0.0698839492986989	-0.166864333444966	0.150662216325076	-0.0845388843495507	-0.167215799193589	0.0818790941921236	-0.141011559818516	-0.112207862833929	0.0642849592878729	0.103642818137173	-0.00106177204911205	-0.168148086339306	-0.0666433419312407	0.0666927953319946	0.00983446593467283	0.135291931831923	-0.247008471353427	-0.0307267646522467	-0.354000315905279	0.265283254474834	0.182044136363638	-0.204533883908082	-0.176779179467174	-0.114456789164708	-0.0042710874346021	-0.0711446642417422	-0.0192923341624696	0.0775644874087858	-0.0764638873137718	-0.108248940213722	0.0565991143273782	0.0512930555355332	0.10192206841718	-0.109500203164592	0.0210679781583128	0.0203862873630225	-0.0182669622909482	0.154136650975819	-0.514122317344169	0.142300727848001	0.0609008045130989	0.000369594454722733	-0.0252953914670222
0.0121938576021517	0.190195169514901	-0.140832256372903	-0.1777450359816	0.0634046493914709	0.0364010039068327	-0.0527399717882764	0.0787012566356889	-0.106872935710304	0.115554644159796	0.0425365707350798	-0.00389353627082491	-0.0654050759872889	-0.0776959321405173	0.0563985830953411	0.119311850665778	0.097132082816284	-0.18526844662863	-0.105365275145853	0.156630044534403	0.066635733952013	-0.0886663215426074	0.0635277982949395	0.167617455370367	-0.213015826709179	-0.183146749220559	-0.228798119591045	-0.108300416541933	0.131510958899999	-0.0233634923406953	-0.0846290837311882	-0.0247737386313007	0.103564363077829	-0.0542900511185168	0.119203333754659	-0.0778638399438257	-0.128597846101855	-0.0648849909173744	0.00223866807923864	-0.124922177258848	-0.0708199277970084	-0.140275978569734	0.0776914118704283	-0.0156694566964441	-0.0153219071665792	0.0206989411184113	0.0291117030474989	0.0208781141538816	-0.00396789516442762	-0.0483404269398287
-0.0331799072143369	-0.0369018963976896	-0.0018370814566733	0.0584111427027106	-0.126998218681146	-0.0254257152967007	0.130281133889714	0.0425801132364825	0.0961935342361117	-0.0875892821357906	-0.0539008574932208	0.156221432339058	-0.108171536204647	0.0965064172969864	-0.156912186218039	-0.0394731240604225	-0.0499954124778165	-0.097662341879145	0.0551021902510384	-0.01421628351894	0.107028118318343	-0.0155672757370001	-0.185590360516068	-0.0289756509927404	-0.113752416454261	-0.357786446559888	-0.0978147823387957	0.167434703950045	0.366741332665029	0.06377627275386	-0.210499948130297	-0.18586688690164	0.0367582542306723	-0.135197314109159	0.15478654356391	0.0490256885088338	-0.00259238020843674	0.0278514103346258	0.220984054295699	-0.154996870736631	-0.0664079405268252	-0.179041798121218	0.34969035608206	-0.183135737386572	-0.0901803400636906	-0.023612150946969	0.0157979210410335	-0.00702533969443328	0.00214544898957857	0.0365322423727048
0.0147163387601524	0.19074157203564	-0.122832135030972	-0.184861858399604	0.108577503086506	0.0384066628481566	-0.103276518306107	0.0556172727689916	-0.13031405188936	0.154575348157258	0.0609640944528364	-0.0563544074754875	-0.0183860595384855	-0.11980348350511	0.12516945347654	0.14076677457498	0.12778328568562	-0.139082768073554	-0.121991577544295	0.171933807206771	0.0346913742087951	-0.0840592568175943	0.141234691260857	0.191758815984041	-0.162333380208458	-0.0331915127735677	-0.190897053569559	-0.172234132355381	-0.0236209277195747	-0.0447268745917631	0.00679846815481364	0.0597626114039195	0.0889989157418187	0.0138056106109545	0.0557248226682047	-0.103567959202998	-0.134955590289455	-0.0778920627159881	-0.105751795882889	-0.0545307854681933	-0.0470668289170987	-0.0564811132679904	-0.117663900773938	0.0503653147074004	0.0339269479564584	-0.0105223818165677	0.0103038782550671	-0.0123164272021956	-0.00402142425133406	0.0501773523895762
0.111581752231168	0.090091989213611	-0.100486281527688	-0.0886878424764691	0.0462952667801419	0.0834552534742746	-0.147989076721444	-0.0591552439379595	-0.0605526228385486	0.0166211944233855	0.0529239651441933	-0.0597856323404951	0.074473708183828	-0.0655310806919717	0.00851873549786483	-0.025136520910487	0.00615228077149351	0.0419968609278999	0.0394742008077858	-0.0697940642240996	-0.118340713289171	-0.0248936537517472	0.147455697651525	-0.0231571202605467	-0.00796709676738275	0.214740875998174	0.094133283082395	-0.178071593675983	-0.260559699664769	-0.00112892197223424	0.0823385411311675	0.154164025801101	-0.136465573481932	0.163451679487771	0.0287194904942075	-0.00896609053638825	0.0758249429783652	0.109519373913225	0.229751471130483	-0.167556695310404	-0.150599614112392	-0.07376385580636	0.579703721843996	-0.372619395155085	-0.157848771646189	0.0040457983944998	-0.00941738079369812	-0.0442765917207381	0.00914467334590358	0.00839897167766226
0.0845459438235269	0.178198716671343	-0.00826674323470179	-0.0573989756105586	0.0338069743185564	-0.0460972088561842	0.0614598871597334	-0.100110014212817	0.232104597359087	-0.197367780971585	-0.0502719995548116	0.0531730733947424	-0.134382382907381	0.0327570017170965	-0.029672895788011	-0.0934684525544133	0.145433732085843	-0.127552088205564	-0.201900984192371	-0.183303100056352	-0.243516826915436	-0.312108365798647	-0.165496795730216	0.0910837649650516	0.246997507030304	-0.232830969595913	0.0440248219365318	-0.0225697917387062	0.0806378033891211	-0.427832703830976	0.242935958885464	0.298465385079019	-0.0160113167714423	-0.0429226142630757	0.075490914289388	-0.0929801509788797	-0.0797536472731513	0.0424658651317838	0.0185397163152023	0.0500041341624156	-0.00952191457712482	0.136257127076789	-0.0248015617682809	-0.0742189732400801	0.0186694806522752	0.0351367386228421	0.0114704850046591	-0.0138985678622321	0.00799877370845498	0.00277519210955579
0.0546804594230162	0.0889468688562431	-0.0431342275107216	-0.00910110186314927	-0.104306008186104	-0.0771215958084468	-0.0876157172090703	0.0218902380065727	0.140270907999112	-0.203097415381598	-0.0168366125037102	-0.0443471044197288	0.0116310138061828	0.124385577603505	0.270697781227238	-0.227574053856616	0.21338108571477	0.0617091199992001	-0.348513628480902	-0.157702088369046	-0.125078866644038	-0.135256658731398	0.345570873741687	0.270536383882745	-0.0922390747213381	0.146321256008823	0.207429936287331	0.24794532554736	0.0373464660740628	0.0990240739914315	-0.161134705578971	-0.36802988144101	0.0196327770545954	0.0216810409882306	-0.00456539512484364	0.119004795351541	-0.0321164628601	-0.022948796677265	-0.00776991584783161	0.0391629512039797	-0.0076999426779401	-0.0846178999850716	-0.0116626436216493	-0.0157583026466388	-0.038552112597085	-0.0372269066421091	-0.00270924234222283	0.0180283577092478	0.00271766487493727	-0.00386916723087111
0.0615315597703909	0.0320263564030407	-0.0609590894502294	0.0286617910605773	-0.0413544266506586	0.0887325806478281	0.0797356436885444	0.0556984055787774	-0.168261938908741	0.00963205697793047	-0.00655928725002779	0.0544249766544976	0.0737266852945665	0.0806503388626043	0.0137243865019274	0.0458427711980052	-0.0211976428957197	-0.0283050614590486	0.141844461225617	0.0890022782286643	0.123163552222869	0.00960318874424675	0.214584887554877	0.304010410800129	0.00577493940862904	-0.0488036874973675	0.125037037973097	0.221097384356842	-0.00975427817728447	-0.00226845521770075	-0.0208313382861938	0.272804415417724	-0.0555016404300864	-0.189186333560619	0.143318343113858	0.187140907971929	0.0584681596949682	0.469817114794898	0.107907097554758	-0.309389516961062	0.263020523938225	0.182857878814203	-0.225821739248892	-0.130145647917072	0.00382296718404473	-0.0281461633227247	-0.0286848382773652	-0.0439950009687415	0.0078527032096733	0.00876849299332461
0.0204613533938677	-0.145606165318203	-0.101827436319856	0.0238024279123527	-0.0737915526385213	0.295361418719921	0.12734177449316	0.0127440405017947	0.0160641857052981	-0.0882584035958272	0.00863126073588505	0.0638285991877436	0.155974757926502	-0.0947989109113589	0.0435623764256135	-0.094473730003777	0.0085803579151816	-0.233633709483825	0.00648841368362531	-0.0502016482979004	0.0984144097640226	-0.0554323548698027	0.04497668955755	-0.0274506857498153	0.0409757017498048	0.0111999915501209	-0.036597097554296	-0.00867308010216954	-0.0323003336731246	-0.0393460005329102	0.0565080523084949	-0.0465247624001958	0.0168726770825371	0.00801809122223012	-0.0604991713983535	-0.0267091361695147	-0.0183745022206843	0.0475949400784499	-0.0352447184358459	0.0625549300411014	-0.0617363299358699	-0.11451668975256	-0.00823671728102524	0.0516917838838903	-0.0240435695655409	-0.0404933900393005	0.0147401871714445	-0.110988807222755	-0.215466601552568	-0.0938325995399284
-0.0231534632140158	0.0103696387721751	-0.0894006433381876	0.0370810792113053	-0.0458475032529007	-0.176147021167917	-0.24813274639719	-0.0938588232066739	-0.259928447443047	0.00639860979146882	0.0588204097383546	0.0442405018081316	0.0667744762258154	0.226283816297237	0.0389869710178634	-0.0139877480899572	0.0695869428124461	-0.252014431838318	0.0851846016529701	0.0538046551869149	-0.119764744926008	0.102181393621282	-0.0797729810883459	-0.00545465953032943	0.111639631434801	-0.0442262726600227	0.115617275282315	0.04045862505562	0.0525208895068633	0.0317711688283828	0.0864443525245492	-0.0635041446717304	0.0639471583180556	0.0207521480130382	-0.0138379028699534	-0.0518380740232643	0.00910333119421735	-0.0118864139248283	0.00881988268874771	0.0125641026876087	-0.0134515673337203	0.0238869063611063	0.0170655967997897	0.0176986739128048	0.0271739655579175	0.002504015205091	-0.0158427002903524	0.00145117595828093	0.0414136775439208	0.382861745436535
0.0582195022798176	0.108645043294563	0.0538090570245798	0.0860622558245687	-0.0301832867337714	-0.111696306248685	-0.113531609848432	-0.0466719633455697	-0.167267709018689	-0.187469711505829	0.00151706978007382	0.0434486961682347	0.120690209393461	0.0781821781724132	-0.178585420341983	0.482449497663827	-0.0250684128960764	0.297111654295723	-0.225951171679922	-0.173694586318158	0.0732082181218428	-0.121777686998614	-0.0874773025207883	0.0330818021605184	-0.0252423315732906	0.0617081895761822	-0.038437321092218	-0.0277060925240564	0.076080628663366	0.0673635063891937	0.00489312885499991	-0.00139094299938894	-0.0927845437208492	0.000453724013126454	0.0663793871754923	-0.0071207368486351	0.0099951771265514	-0.0401450275449431	-0.000148887486056057	-0.0916474788863198	-0.0134642386178853	0.0513457718557907	-0.0283988248701985	-0.0160374412059255	-0.0155421761676908	0.0265821289317298	0.00858722616764739	0.230270138074418	-0.510847304790715	-0.119526715757185
0.0168673629330304	-0.0288515568354555	0.0571526157160638	-0.0516048097455686	0.0572668278086863	0.182774548266383	0.248399975026978	0.102337267181023	0.276991663619059	0.018142750573095	0.00283375239167216	-0.116247726495321	-0.0654446416236537	-0.169052284179901	-0.0470933711488093	-0.0573016311201318	-0.0370085076108296	0.133244115914887	-0.00889963792125048	-0.0243417253511525	0.0783945050439561	-0.0684004846410984	0.104578443959789	-0.00348644957289901	-0.0869909596119311	0.0304487131655431	-0.094996567219614	-0.0398971506438813	-0.0433615500794936	-0.0318610765996831	-0.0803335569611757	0.0491082144464676	-0.0391879819170762	-0.0263915103039085	-0.000229466775538714	0.0476452811663917	-0.000672541845165586	0.0363460832667552	-0.00834076782087757	0.00445940165224654	0.0223746399211394	-0.0166755361332791	-0.0118907323630403	-0.0147641156200337	-0.0198558136848389	0.0214592122527189	0.00441210544828091	0.0484829408574574	0.0703860456117368	-0.342115745025159
0.0533318907038202	0.0587200858658148	0.0516290747762051	0.0820025029975718	-0.0766632846090608	-0.0489940398817557	-0.051057416224627	-0.0519793714716982	-0.144232242057561	0.083596251176316	-0.333007540824445	0.410091112725362	-0.120376681353671	-0.245819293125924	0.251568865860833	-0.130097240755654	-0.184387018773788	0.152490644531716	-0.204349178127427	0.00791872257895477	0.0700776379039369	0.168528735157143	-0.105819292173413	0.0738055993112086	-0.045217850788584	-0.0365654467478998	-0.00309430164469153	0.0435623722009282	-0.101755873694762	-0.0383586011082474	0.0711259606652394	0.0364405121998048	-0.0295961697256272	0.00385026523241674	0.0218540269006283	-0.00910054990230293	-0.0467505826263065	-0.0912490684268697	0.0296261518471429	-0.0154015094287879	-0.010416279877607	-0.0151820723535252	-0.00862215134451717	-0.0282751221816654	0.00177270242845398	-0.0371057959759759	-0.0157185709299782	-0.508422525972953	-0.19823444478385	-0.030757966168507
-0.000586152765513916	0.0584453000969552	0.00627092777278594	-0.0140931333615427	-0.0613693274938107	-0.153895571590615	0.0197282909123392	-0.0865875704743686	-0.113034810666232	0.0367973787010056	-0.176952479777025	0.259439876202387	-0.0426283225303618	-0.157183416398524	0.10482434326515	0.0212720979239389	0.192502514354578	0.0672845412534144	0.340489786552281	0.179651672329726	0.00216551409170545	-0.639931932578932	0.0520445907531143	-0.286119914252016	0.0184940141035027	0.14079680361242	0.0438289258620282	0.103917711374321	0.0628954449743624	0.0279566006381068	-0.163972574664538	0.0563097880400604	0.0669596674523295	0.134551797951726	-0.0685575460952056	0.0720643033048442	0.0319074427059501	0.0628786648855914	-0.0799709344214079	0.00334878941638378	-0.00659889210902247	-0.0875612452849967	-0.00396209486428242	0.0227110854968156	0.0437400412886393	-0.0400526861860519	0.00883537876000984	0.0347911114800026	-0.00792517536165926	-0.0116226241671992
0.0302918451903301	-0.0939735118234228	-0.169813641510706	0.071622590224689	-0.103524296631392	0.110668203657317	-0.0776398921734965	-0.0606507355251618	-0.207332416168218	-0.06899898006717	0.0463586136931624	0.0998009239253995	0.184261048603546	0.104470164931929	0.0656094482246723	-0.09299952627802	0.0449189898540287	-0.409472491182328	0.0833551947109498	-0.00914375916663916	-0.0141959911047403	0.0386893994347747	-0.0101441869035377	-0.0165598613547945	0.133979925385104	-0.0199989599889982	0.0462876233825516	0.0200169118118747	0.0112043690798717	-0.00683912683441327	0.124416072387071	-0.0756754730654854	0.0474301615334221	-0.000738225884647253	-0.0611399657381685	-0.0429594184972558	0.0173440655345593	0.0411252749448219	-0.0209169742717088	0.0485724903896161	-0.0714341208501988	-0.0767920265814503	0.00937551875472473	0.035789565570731	0.0134197446730802	0.028791098700072	-0.0181328011385377	0.0678829373551471	-0.206726800757265	-0.578670113580003
0.0793259865744521	-0.060183673090547	-0.0680739190102168	0.0984546217152585	-0.105778696898054	0.230079761467665	0.0542671949211733	-0.0219803889816142	-0.142471258456561	-0.263082221553778	-0.000643421339101113	0.121714759929918	0.284361663897766	-0.0388202168869493	-0.0953933168773684	0.315010269165729	-0.01124670646431	-0.0235778139208933	-0.181630192381904	-0.211751108664393	0.191135874736615	-0.175383515370847	-0.0177445870360038	-0.0170351495415899	0.0293985181778561	0.0750723914525664	-0.0854030236123273	-0.0321067006640566	0.0150009441970708	0.0207030566588776	0.052567899621039	-0.0584948702508197	-0.0468359350191517	-0.0088117204520858	-0.0278369009610716	-0.0251728313132222	0.00383847530405794	0.00259858478939448	-0.0548871992844324	0.00310401907567495	-0.0975973604422963	-0.0776628086402378	-0.0521785590418371	0.0238721145968506	0.00361219596544368	-0.0179430663626809	0.00341323236590629	-0.251200501737821	0.566221006866597	0.117545250155771
0.0335361176502876	-0.121637720614999	-0.0489032646428314	0.00592125229598349	-0.0332897072447439	0.290291890338933	0.208206757246512	0.0559644348738231	0.113134530843972	-0.0607989878419231	0.0134371245170916	-0.0109618954050284	0.0860920954974251	-0.147139665067224	0.00976181838774413	-0.0877242674735805	-0.00567356796444377	-0.113055019981577	-0.00151367733258391	-0.054266542901795	0.107354182466286	-0.0760010146296548	0.0992681852904879	-0.0275788032672156	0.00740731887041537	0.0233359042018006	-0.0663075155442219	-0.0249665613614266	-0.0457228218928285	-0.0450812040171999	0.0140340088157236	-0.0122377932044333	0.00416755218098623	0.00488171668820665	-0.0432404486676216	-0.029865704717104	0.00499799333587985	0.072671203159278	-0.0474212397147918	0.042874315873761	-0.0127228747731488	-0.0854344706659726	-0.010294102438951	0.00950942488607548	-0.0249890905719392	-0.00776253460007925	-0.0470126398789949	0.0960661312715091	-0.465593951328481	0.591368994838329
0.107105860848208	0.033988780214152	-0.0205595785785285	0.09137861431099	-0.0862600225031932	0.0574855797469582	0.0377924374072295	-0.0157957277178002	-0.129259510698784	0.0216748928892055	-0.2199286161303	0.290969976815334	-0.04471815593825	-0.196465434187091	0.167498366026033	-0.113980289232197	-0.14579966765958	-0.00629892230454532	-0.132360169579612	-0.0258239365223655	0.0703273296371718	0.122153296662041	-0.0305516499941569	0.048600333591984	-0.0201792249156682	-0.0245461065219116	-0.0198197148912633	0.018611864930931	-0.0997705030533963	-0.0326817214684555	0.0874613574645364	0.0169136907701868	-0.00860817147837348	-0.0110787610576597	-0.022332238574182	-0.0247441248117158	-0.00881014558540291	0.00714026608940496	0.00143568579965872	0.0119726368201592	-0.00844016425830596	0.000127197342287754	0.0414461826351219	-0.0121521412690177	0.00129195694371007	0.0706308111240631	-0.0141187049983653	0.753877606703783	0.250325084049726	0.0471703715424049
0.00780303753045101	0.00372952603903499	-0.0040102164653998	0.00413811436383649	-0.00448781047645994	0.000119392982836813	0.00678745779209644	-0.000890601715369727	-0.00561656206721123	-0.000485366987917124	-0.00655965982120155	0.00995293774063105	-0.000621984272908271	-0.00812527225260989	0.00134875525622585	-0.000298609548477188	0.00380888413532	-0.00584085030701711	0.00971543300715296	0.0045867195125372	0.00272432590632765	-0.0216826408492546	0.0046733354161039	-0.00880797142920384	0.000288015772076322	0.00359913845351348	0.00127400578599957	0.00232367906626069	0.00106537315257105	-0.000233849232320157	-0.00349686586356	0.00015711601009877	0.00133435330018088	0.00392448955463544	-0.00341424409661067	0.00341463281440788	0.00160030540353999	0.00696777092847153	-0.00286658013635635	-0.000312965265475279	0.00104360642284551	-0.000943116601266999	-0.000457081158690992	-2.02952205055201e-05	-0.000295620448120107	0.00951874579899994	0.000172851281655867	0.021504285517644	0.00422456052663493	-0.0252870384570132
0.023720235728729	-0.067270896536552	-0.228440226745523	-0.0665564822258178	-0.166109721384906	0.0796919895855317	0.197279233597942	-0.198911685740947	0.0192801889433867	0.187160157495032	-0.16893208520286	-0.124196864247382	-0.0715121834217879	0.132869758464062	0.0995572501490534	0.150181051599269	0.0893886022857728	0.0938019258038165	-0.0479878481464547	-0.00982824861003204	-0.124768552724525	0.0491138665624964	-0.102083355031446	-0.0297247699162994	0.00733866615264151	-0.0105037945689329	0.00802067302139967	0.0207107423818607	-0.0267987376549992	0.0550285732394718	0.00921793920989417	-0.0318626370928666	0.00668512566838935	-0.0102011984711827	-0.0176915351377269	-0.0394415415536613	-0.0193613686749707	0.0916571252881268	-0.124087147765903	-0.0509482500353572	-0.0300444869654983	0.0043010810178931	0.0277149997498712	-0.00746010174363983	-0.00761017898573679	-0.00432590938318647	0.0229799893772544	-0.015026796004508	0.00518903679255744	0.0086015769030667
0.014034786302444	0.077877664721262	-0.296039520339312	-0.226944896057521	-0.0280879086957776	0.194221636603108	0.129504462719595	-0.0884778539825355	-0.0629108344247223	0.102666143049157	-0.0834126208860147	-0.0280444090312434	0.0023141534837428	0.108013970135392	0.0459288937120949	0.069105476257596	0.00483055169042721	0.180451067437627	0.0087671809560722	-0.0344848884536058	-0.113331756409959	0.104964412435291	-0.0770998524480497	-0.0531947038851178	0.0299353562823968	-0.0473601436168928	0.0155051258950362	0.158231193416421	0.113943078082335	-0.0110695384313765	-0.0263079244690839	0.00128687054584459	-0.0112236995598592	0.100937927449887	-0.107773159784833	0.0719702292239333	-0.0262629814640524	0.00973075947270262	-0.10947531455828	0.0286245287640833	-0.0212496798018991	0.0583698000145959	0.0476828752356721	0.0166445685785416	-0.001709957392457	-0.00958950686381146	0.0423489210328921	-0.0173692954231133	-0.0170086614308484	0.00600517521892285
0.0297627224143589	0.0554083216068561	-0.283564368173851	-0.190611572925012	-0.061269445297744	0.168146587303089	0.14344689086219	-0.135731440923836	-0.0606993252313423	0.120974892304728	-0.110287693156194	-0.0595854770990547	-0.0111429252755839	0.128479200625697	0.0674912807309047	0.10665598047875	0.0281572815422005	0.169481859817618	-2.77374106234241e-05	-0.00526439007259985	-0.124727782578772	0.0763142237682655	-0.0493234863691352	-0.0312290913544303	0.0063004345245916	-0.0647047174978459	-0.0543196863907814	0.154125113135506	0.0544114792888514	-0.0480287390571769	0.00364385068834083	-0.00916346897108171	-0.0273529603564885	0.0668904532976613	-0.106013922185958	0.0530447409465438	0.1292618845123	-0.031919302409684	0.0302444183071496	0.0878552578890138	0.0330246671029388	-0.0037247028887404	0.0177201807941963	0.0300745309432046	0.00414618255307692	0.000685403769793397	0.029659528787257	0.0201914702609412	0.0071196876341371	-0.00712344628031694
-0.0040339838011179	0.171379545357882	-0.0359312487033918	-0.166581543090937	0.168718195800354	0.112871609129185	-0.113725182395895	0.121468850723204	-0.109665264388201	-0.125160134850876	0.110893999693139	0.100991619950336	0.0921723075068674	-0.0285293988317774	-0.061355453350135	-0.0800817246348776	-0.0959307171104877	0.088781463252305	0.076404268057983	0.00930457020200719	0.0244700260142287	0.0242655604924338	0.0890232027089582	0.00736986066211465	0.0040459439684573	-0.0709306504012595	-0.088394189908116	0.180274756949457	0.106684397405454	-0.146332666885802	0.0049383845283431	0.0471181865666567	-0.0480080064407471	0.107641405340926	-0.112084918868609	0.129383428013192	0.209002968556335	-0.180171718835152	0.232060032771707	0.204014407003273	0.0816802119209306	-0.0225161826067907	-0.024946775344167	0.0539303362283697	0.0160304687540757	-0.00241109982252746	0.0164559093659005	0.0177862382285805	-0.00205148098054715	0.00745169706475045
-0.0182331618489787	0.167362868596057	-0.0397459692788926	-0.17312983481668	0.176069544219667	0.119337710661735	-0.108075164306639	0.155121912384104	-0.089925937297977	-0.122170491724749	0.121861597828733	0.119115758667803	0.0892533902895893	-0.0513818834797318	-0.0775614702698903	-0.107364976791024	-0.104194207256482	0.0844265698348635	0.0684214334880543	-0.0238634315012265	0.0298360595187875	0.0527725285273783	0.0388060949981582	-0.0209466075476051	0.029653336074652	-0.0355421304652636	0.00902414529254569	0.150196846120469	0.152477128790971	-0.0757955337442875	-0.0263840446172645	0.0479019048987372	-0.0206178262203202	0.125263196030993	-0.0910302213327144	0.128025861256205	-0.00863777004930571	-0.101910480574729	0.0320777621637003	0.101978761935317	0.00618426195996409	0.057525266725191	0.0149914458256539	0.0360674625592884	0.00859290721549177	-0.00432266406420442	0.0186723493008108	-0.0147238498026416	-0.00539300292144702	0.0140362571126213
-0.0223654959753995	0.0940455035306702	-0.034517311763949	-0.0986038770703747	0.108623359880005	0.0761489331940628	-0.0357692697851811	0.157738501302387	-0.00811304057982121	-0.0539895083546419	0.0852411998570856	0.109257107249647	0.0337999829798453	-0.0794011716000734	-0.0811014717203196	-0.125596786379904	-0.0784138705774212	0.0329363784126379	0.0196511031009817	-0.0973426611694525	0.0256459095104525	0.0960299506976727	-0.0897380435703417	-0.0824021729454274	0.0687861260946886	0.0675499715901311	0.225050529266462	0.00935279087381197	0.188770756190625	0.123391056544689	-0.0858270428322987	0.0269993193244691	0.0529523156220361	0.100589471621368	-0.000472125001051413	0.0570506566530474	-0.501311264043516	0.131865586206594	-0.453508381667865	-0.182236473449804	-0.160080661910939	0.226780564394039	0.107409599181267	-0.0290237436512909	-0.0122381372927529	0.0332544884766687	0.00121730238635448	0.00731897942274925	0.00211909848454098	-0.00763911539202437
0.100233256142966	-0.105548862970789	0.165462663801553	0.239706059080727	-0.227400016897663	-0.0653407465530703	0.0691310498408895	0.0111569867764704	0.0990171319795084	0.0830737241266546	-0.0378104057649256	-0.126934255897982	-0.0379406142716854	0.0528326297756754	-0.00380883639922483	0.212619397209269	-0.020152773571407	-0.105682133287201	-0.0112801070368041	0.242593264518879	0.149853853611195	0.0351329288040197	0.156770196551725	0.281608722111357	0.0537322202655308	-0.0609339359050278	0.0239835743379892	0.154886334227269	0.156433628527277	-0.0424088591035798	0.113544069576059	0.24989930701251	-0.0670037696628095	0.451067310456341	-0.212181488929793	0.202421660704351	-0.213506140272357	-0.137295947243739	-0.0068037487274048	0.133448101405757	-0.108514788508302	-0.0141177706993672	0.170750968355133	0.00875041835707632	0.0201379999209166	0.00364633040563353	0.0187705964790039	-0.00270951097706116	0.00325172598688531	0.00330772993634541
-0.00747515751955933	-0.103972901623189	-0.0399711038217233	0.0534066617604404	-0.0750399625487046	0.0850016369856723	0.157580470421039	-0.012914746189182	-0.0908039406484059	-0.0903846662142631	0.0503384354387167	0.117413429191834	-0.00831510235273867	-0.0595244531659274	-0.170571941723575	-0.0438733351507157	0.124634089636468	-0.143445813824407	-0.223244571153177	0.330756013131498	-0.11529104467803	-0.0654190630149659	0.047012126705323	-0.0754726789708273	-0.100676190367844	0.0264551876598364	-0.0363704354093398	-0.00933982141007197	-0.0560140530390967	0.035548841961735	-0.132034825182138	-0.117542005865403	-0.0732832622629964	0.0120169367385201	-0.133257807185481	-0.109149521443157	0.0896691024373113	-0.265811091134984	0.0233809215098724	-0.0802259973956806	0.183099364733232	0.644186837413423	0.0915600439845023	-0.143856801916297	-0.0796208842685345	0.0109321927529287	0.0700261561143698	-0.0262027438769382	-0.00878580241720806	-0.00799525329534951
0.0416663432142386	-0.00971867504653854	-0.0198879676093467	0.0360277406601308	-0.011325578090879	0.00270761549656269	-0.0850294006727749	0.00456423949218653	0.0555260003525457	0.105442122251162	-0.11316819442568	-0.113684194270234	0.0503906743827127	0.0886622782161753	0.318495032086226	0.0507206601378928	-0.0683635218015858	0.0473611363646451	0.381531152335857	-0.401288580911037	0.335543939747085	-0.109901516109843	0.122337976275086	0.0981175943245877	0.0170797798182278	-0.158408827923306	-0.0279692596899527	-0.107041991964425	0.0231982294685539	-0.136865224367408	0.0184164011187986	-0.173042439898928	0.156643095335907	0.0267483705148797	0.0146914056631989	-0.126181698805568	0.0103301386893958	-0.234156794111356	0.0071973903005491	-0.0460279872746435	0.0380107242498337	0.413495923857805	0.07470684965301	-0.07886358493557	-0.0419221762963171	-0.0082626092835483	0.00853432328331336	-0.00620218694796473	-0.00604965489767195	-0.00658421700532198
0.0485476853753719	-0.116739546254075	-0.0209888808115837	0.0815167505317436	-0.0679512099811838	0.132570279790328	-0.0125249517898777	-0.0228954109262489	0.0118253740730776	0.0657895450666112	0.0413116918625224	0.0220484352415171	0.0433824438149351	-0.156285258193957	0.00117951827621394	-0.0219356396571394	0.0554524594241755	0.0964224628020162	0.0127656427459854	-0.0902107149603476	-0.245131812899008	-0.00451130286420326	0.10959337809699	-0.0333589852558446	0.115049238656049	-0.0116352634731619	0.101575170375628	-0.120171077872966	0.13653123347473	0.0387949107977113	0.063592225320085	0.0310610503326799	0.0853679400321563	0.0185659863041215	0.0472492948901872	0.0688714099556852	-0.140526146258698	-0.181095196257821	0.354382861602466	-0.461794666497897	0.100576318652474	-0.0161153204482071	0.0770724395497355	0.544255086048818	0.140408209354055	0.00616084732674393	0.155885599022186	0.0104062986297011	0.00875623865148208	0.0137087593338579
0.326981864056701	-0.302175251408364	-0.287529422289415	0.0865307985241422	0.212116856620552	-0.127697651861871	-0.138674182588245	-0.0340890834895885	0.106278190215289	-0.00686894662969498	-0.0764724580498306	0.0687396331753714	0.035805556561229	0.107097860518323	0.0529633743804714	0.0267607155545922	-0.0492746938881855	-0.0850394769320667	-0.0293013687690496	0.0238100393085128	0.00108038767389061	0.0656958970345725	-0.0699929722453532	-0.0378305301817827	0.00310243202748371	0.159775331249419	-0.130231934436616	-0.130562856039203	-0.0267825638786998	-0.288705075775384	-0.469691326759461	0.0755315157432161	-0.113942683805917	-0.027803102054082	0.153648803720173	0.307172234724423	-0.0930072835656867	-0.00201347798206233	0.0803004314983164	0.0806328948822052	-0.161590429796178	0.0883941378921128	-0.0728962697431053	0.062718767622479	0.0123693661149292	-0.018715235774381	0.0467657957340769	0.0156407222917365	-0.0107090583634917	0.0215388173150974
0.182302564127565	0.156643102044197	0.231446260261867	0.0109082942889874	0.111784312881826	0.184161576084755	0.0534316029880811	-0.0640225752812316	0.18954922693619	-0.0182792329569329	0.139470633465186	0.110137985578925	0.130134307373156	0.0209416632786849	0.244859301566489	0.208931034149812	-0.0490703352183915	-0.00586264119152236	0.104243030014902	0.22505493787725	-0.187199042477527	0.0600881560849518	-0.00546141333107981	-0.113835382688848	0.311386386590432	-0.112174796780887	-0.153427790793495	0.195375126094259	-0.184914593588013	0.118069322780155	0.0119922680071566	-0.263466535824174	-0.0585722307890661	0.168374608374631	0.381642120931452	-0.0301874220071512	-0.131478236496274	-0.031881372729863	0.0644301865831887	-0.0324605223896001	-0.0580369314838089	0.0297313554467886	-0.116534450796041	-0.139139436860573	0.0454395235870299	-0.0169994489634275	0.00324168577817532	0.0156537589181862	0.00405376489612921	-0.000790501910796659
-0.052348138337756	0.0736849383716238	-0.0904958161252348	-0.1408385644136	-0.0442549458268778	-0.0243816840570075	0.0444172775005428	-0.0784137774218888	0.0198087671101369	-0.108797667064945	-0.0460554558889618	-0.0835679845634598	-0.119281638081291	0.125536641969733	-0.111144616391861	-0.19477234571229	-0.0799963329635669	-0.044228931454431	0.043135216400793	0.0417379027890741	0.218862042579686	-0.0987365636598436	-0.150629684432811	0.039458528407699	-0.0855172955740603	0.00519852813143812	0.0549346063200439	0.053794955051271	-0.192758163040936	0.0935899593131934	0.0642515524982373	-0.0323875917399855	-0.168920602999806	0.19808655197398	-0.0481977094688166	-0.0228671731302076	0.00167985600871352	-0.100971194733983	0.201779242280988	-0.29417766778164	-0.425488955448379	0.0357337407811996	-0.334002823619316	0.0123368469473496	-0.00319265583024902	-0.0032465411272951	0.103523450312144	0.0328632197126321	-0.0055072776732541	0.0157840997827855
0.0631996685828661	0.0832727289689649	-0.211400533427007	-0.100248999290754	-0.283279836737518	-0.0919227075389329	-0.142322525182951	0.214895681925326	0.256399284511916	0.0149966410534958	-0.104898934238998	0.022378107827184	0.166596442370209	-0.12534601976612	-0.0980955987089059	-0.00929168396821306	0.177186392915874	-0.0349786024862691	0.0361838963933626	-0.042099191425781	0.0456948040775421	0.0903643827966391	-0.0620229112305503	-0.0556344886814612	0.0430879372535491	-0.0560154383888612	-0.0199518054864454	-0.0965264347419879	-0.0419757575348366	0.148288878107748	-0.00264457192873522	0.0175335877574071	-0.125988408253093	0.0122603240187468	-0.0392057382997333	0.0938804686648503	0.0212070950805626	-0.122236408474018	0.0151444601411313	-0.049979129885709	0.136923709966661	-0.0160178333522762	-0.0509805308313969	-0.243263715146601	0.610095756912759	0.0852361691798179	-0.226566347376917	-0.00383318684920006	-0.0123595815644947	0.0017827215855955
0.0809417029188384	0.185318624957845	-0.135214628055121	-0.109701110881746	-0.358916106096811	-0.136444015307728	-0.216687211283479	0.199318484688647	0.290602016028237	-0.0512951092204412	-0.094790882719215	0.039754537492474	0.154002498884905	-0.127508394163642	-0.0901254044261014	0.077973273531002	0.0918454501337386	-0.0155937340658501	0.105624105621803	0.0904217190198312	0.0135108881569795	0.0881273855790375	-0.0399033144132271	-0.0541113288910367	0.0450346139578012	-0.0839884239487208	-0.0657813837363045	0.00185573656211931	-0.17633530581938	0.0705187714071307	0.0926614402861137	0.0137012543293794	0.015371207046226	-0.126610767314536	-0.0136273130607741	0.124994034353653	-0.00321582458314606	0.0516073138348836	-0.0355278050731198	0.0688435571530462	0.0210782632792505	0.0728467788493136	-0.0122167731154891	0.225783836804116	-0.556095419539342	-0.109637114903726	0.157098884089038	0.00131550007337843	0.00237244255389896	0.00896281773858215
0.0815808359784239	-0.0735058187110449	-0.0873424856042037	-0.00439642740510891	-0.133599720968854	0.0409240089219855	-0.03672867117601	0.0239649908316574	0.0832716252255346	0.0526032500238528	0.0156666642929422	0.0485238602807453	0.0628655135295234	0.0307007352287509	0.0168799027391927	0.0113314546856083	-0.119333890521454	0.129345202548842	0.0532010235002568	0.135524085745913	-0.0525745711773197	0.0108835873658469	0.303877399884432	-0.0722896688818826	0.0353718564114778	0.109484925094262	0.158742228898174	0.126567558120916	0.251612781505716	0.116666763254685	0.0158307757403703	0.294222097646872	-0.0135017539564252	-0.414273602618997	0.126483064559372	-0.356867962416997	-0.0188533736040419	-0.233767830000751	0.0715599613001646	0.16212730263555	-0.373347644852247	0.0276875738978217	-0.0840743630046916	-0.0942570765455858	-0.00112341449091335	0.111870486729679	-0.0039355710032607	0.00207919968814864	-0.00163861619800341	0.00957485811319592
0.229602787220348	0.114406016121882	0.21277542657807	0.0209919317799081	0.0779993633340977	0.292513226511504	-0.280993271217671	-0.16979042838781	0.0586924610039145	0.0266719924088112	-0.215563837123629	-0.135515874156075	-0.110935581481619	0.148696445555982	0.0405712799934642	-0.127399489254017	0.21116998390644	-0.14898767968796	-0.176843854804811	-0.0801056298687191	0.20083926018176	0.0532019105625034	-0.0249041175319044	-0.341865005540652	-0.152540698509221	0.0819526628816531	-0.12608321441009	0.0417650769001595	0.203789834394773	0.297788661762247	0.0670363584188697	0.235543997227636	0.083696808809603	0.0632630370301459	0.0867769756989627	0.0700029937138989	0.0446132911736415	0.0699643934575829	0.0759263145482101	0.050926980213889	0.100439418129559	0.112717369621087	-0.037835017909027	0.0295337126587331	-0.0225049145668078	-0.0127584459785355	0.0174623997750083	-0.00253648309126355	-0.00312522055485419	0.00079901370928516
0.0506876223731792	0.046939813911333	-0.114276203753601	-0.044147118572094	-0.0829688961391454	0.0955048970145691	-0.0748095122460613	-0.109754657749416	-0.0148575785399946	-0.152204008974017	-0.052233067123762	-0.0173997137058491	-0.0943703665417894	0.196469029647118	-0.121874714069958	-0.0568387388952296	-0.159437983299702	0.0398423055182308	0.103667520233395	0.0447877094297588	0.109154399172508	-0.0923039482153078	-0.039824694982677	0.0637115475884574	-0.00459849117835384	0.0639478207091043	0.0379952566091858	0.0175741488856174	-0.221833623298653	0.0462662788571878	-0.180104162104561	0.0443533124373765	-0.0758746698482185	0.00315226199808605	-0.018545456712583	-0.334559306630679	-0.503770724112201	-0.0565847760203697	0.162000509440788	0.188087627001306	0.465102507508958	-0.164096394059546	0.0411128773548496	0.0235122305751997	0.0163451949930719	0.0294513993398272	0.116421016113297	0.000369636573058762	0.00422871350777361	-0.00559457927925239
0.127627211621479	0.188988147608055	0.0118488840762343	0.0138073993948725	0.0594993204147182	-0.290652447198703	0.21868980112077	-0.468013089891485	-0.0883799804201452	-0.158788600374698	-0.0899545535239533	-0.259815497840035	0.427064295194829	-0.259408693661929	-0.0713150058424065	-0.227470944048856	0.00572872561100614	0.077095697707897	0.0133412185559611	0.0875554557546921	0.0874072767698931	0.140110219907499	0.0885089212183136	0.0104024430733835	0.0826695169024882	-0.112951900960985	-0.0949517422158898	-0.0804866325306545	0.103237706580284	0.0415597360331403	-0.0813682867941723	0.00322680738991563	0.155400519151048	-0.0423655756718112	-0.0414083321960656	0.0227718362986599	-0.0650732590557283	0.0328949202257399	0.0142401322928069	0.0276096432997659	-0.00845563138161221	-0.00674989524986144	-0.0085064959526942	-0.074176063641198	0.0365450949544295	0.0576610586594216	0.171135839726558	-0.0171391471996766	-0.00829964336898448	0.00454512089811299
0.313910006527901	-0.33778499819489	-0.265638168434229	-0.014342028411497	0.446121929606849	-0.175549835955121	-0.134126403067851	-0.012719610041417	0.159094783183698	0.0541387302219775	-0.0244465087166285	0.0595481164803547	-0.0429147845793672	-0.0956193990849707	-0.15102676654817	-0.0044431426747147	-0.000929764058813825	0.0854752264593282	-0.0552634855976117	0.0646750903165151	0.11107384114875	-0.116796532337837	0.0600788363754028	0.0763450229958534	0.0719096019779282	-0.166747108017549	-0.0347197485619841	0.238849613022989	-0.0142921427148502	0.228806829715513	0.32193568489941	-0.10693599110474	-0.000305583221517497	0.0312881909378853	-0.121923676870295	-0.17623214359362	0.0642712225035568	0.0458383603444152	-0.109121182185968	-0.100431719594588	0.104515993830935	-0.0487755224943504	0.060744431532717	0.0130586406833555	-0.0253970801914164	-0.0174714379174893	0.00320889655357154	-0.010916757155533	0.00981096434726905	-0.00982656394631226
0.0894315385029378	0.0666794507242938	-0.000327000053208084	-0.0122501910226181	-0.169192050030529	-0.0467874257662425	-0.130660681789844	-0.0133493262521994	0.20086204903425	0.0120010737228557	0.0365395220124406	0.0168079567535349	0.0587253824766722	-0.0527177319434871	-0.096635617808241	0.0514287535333246	-0.101683576489979	0.00420965023683102	-0.0354400108678356	0.104950070769646	0.0656765640117999	0.154115389686287	-0.0122824391352144	-0.0885026678631314	-0.176519243896992	0.280796673733952	-0.00764608575628503	0.201577823549109	0.133341851348116	-0.439048639014601	-0.0263535017545921	-0.139639840806574	0.256824842366381	0.254824325823964	0.020949845827065	-0.403170796684968	0.141068677848811	0.279389512610489	0.0160479643601286	-0.159276467230847	0.0116841230914526	0.0286542754295664	-0.00292615942375595	0.0684116629132253	0.11867114095895	0.0219286349215069	0.0223209536361416	-0.0172031473830003	0.00882190011744194	-0.0183177543044052
0.0233823590947792	0.0275123862016127	0.0135005640838649	0.0148371846224343	-0.0379707164301764	0.0557504429800218	-0.0190034852580452	-0.0132283840593642	0.00875396819273657	-0.0645104156583942	-0.0656204545611831	-0.016642176811696	0.0284541091093995	0.136820122933556	-0.0377780037248338	-0.113758698952069	-0.0337272818271253	-0.02353282457469	-0.0247819671600502	0.0558375462958625	0.115273465647141	0.0416033357626811	0.0714226221139042	0.0114115109824461	0.145142841854155	-0.0763948071689373	0.129681831154191	-0.0140377887885956	-0.0456505341368574	-0.0840913730030095	-0.177060175945707	0.184007263564572	-0.13508367290355	0.118357686284073	0.292567947484711	-0.0660249527072249	0.367166514520868	-0.329312056674845	-0.489675254744882	-0.250786975505511	0.177282735587947	-0.237262030532691	0.0705890578074059	0.0463618939523552	-0.0420292578799173	0.0181527095067592	0.202898862941568	0.00968717688875601	0.00848449346825232	0.00268443958502525
0.0907839362689274	0.203565388863309	-0.0971302384751975	-0.142466844719719	-0.0295326060343067	-0.0794539543994916	0.0487764987959339	-0.0146789423826915	0.00412043184154633	0.11159009095774	0.0367810638038455	-0.193439911031915	-0.272880170052535	-0.181302049587591	0.0293522746374556	0.175649870753356	-0.420082336711595	-0.290285364553567	-0.216569447772121	0.0266667384928049	0.195621917570414	-0.109371648636491	0.0319153574936687	-0.129349357820877	0.391482438400456	0.146257710271931	0.237174102645427	-0.0357324491674163	0.103734170992216	0.0657612750193629	-0.0610976626951028	-0.156086017694614	0.0196218873108512	-0.116073651650585	-0.0495295369857064	0.128963571788615	0.116811625861679	0.00543051480974327	0.0928044200828899	0.0209903568664019	0.0971748277787628	0.0238174971583005	0.0350332047284516	0.0210081223002726	0.016030180562368	-0.00885476271140953	-0.00260371957720237	-0.0262806527383906	-0.0103668940496361	0.00316577433985778
0.0294297141704164	-0.0837252364140967	-0.076813684073365	-0.0169415441866673	-0.237532925021039	0.0171146800026334	-0.171393272736179	-0.0642995223510378	-0.0842733784238297	-0.203744803722212	0.0799910041024214	-0.141743503109837	-0.2079275466314	0.0341003233330309	-0.0255442202883252	-0.154517378733908	-0.300246003761235	0.0907726183237775	0.00569117320492432	0.029861551060024	-0.0906014751150529	-0.118400473200141	0.12225275775378	-0.0939265965251385	-0.0507668639146497	-0.187692562489767	-0.216628356554949	-0.0440446213522464	-0.0818844879133478	0.0453154553362656	0.0453497059532944	-0.00791777568426785	0.0102740471588613	0.111765070443953	-0.0275156168677453	0.0698304031438981	0.00516629568044438	0.0628710428837314	-0.0584845057919905	-0.129785474722679	-0.166315823464328	0.0379437162173295	-0.159562612118961	-0.0440955409727346	0.0528345692170307	-0.00714077601872276	0.0167584238933986	-0.00833294690240224	-0.000584831104578083	0.00103713354693749
0.172213493643684	-0.0049442514012949	0.0881478090088278	0.0421950837767658	-0.0942277168293787	0.259214614528551	-0.229934866609752	-0.128184085691393	-0.0431481489412805	0.178454293002131	-0.0175123444440866	-0.085121742208017	-0.0214614986624219	-0.29972901790348	-0.227902821404072	-0.0754087268116617	-0.0201138235401305	0.0122265120327375	0.146680004581774	-0.0471708581364192	-0.17423760295934	-0.136939126522497	-0.259505484860406	0.455308050843485	0.00274142979217257	-0.047108769070084	0.137510099500054	-0.0538750777063821	0.098506761398949	0.155450036460515	-0.208918960252276	-0.113212168653998	-0.102674762860104	0.0843350739807179	0.124103678994026	-0.0970351801328627	0.183967938072146	0.098915485780654	-0.0376514585489671	0.226775844100912	-0.0959764190516021	0.095597446706068	-0.0356011943686013	0.063499210548071	0.0191189693988937	0.0141364929329192	0.0223574531261966	-0.00713648670356321	0.00538684199130726	0.00411900802799743
0.0964424019247037	0.0396034281133509	0.231690134674035	0.0164765617951983	0.0134688493076308	0.249089450380316	-0.253073398077089	-0.139632834681851	0.0111784202564943	0.0100010802116044	-0.0492163630690538	-0.094617343902856	-0.0515390425110475	0.0266836204824811	-0.0770649459534931	0.0168994758967568	0.106460300298584	0.0804337446525881	0.0702339489250363	0.164547726368873	0.0566282167550738	-0.00592982524700836	-0.10693032966288	0.0867058892338602	0.14847715612614	0.0794865129398619	-0.0713155853278918	0.182629723041827	-0.142188442114161	-0.258655497346424	-0.0327695515707204	-0.118927926016802	0.0913146585569332	-0.445098720338996	-0.39553683373868	0.156947917662153	-0.076336531537858	-0.149425522851901	-0.119026836264795	-0.244024409082083	-0.0916764379035744	-0.0959428593902519	0.0773977244773074	-0.0904873778635887	0.0588304368503309	0.0264584123816858	-0.0346644823097962	0.0151456341664458	-0.0107240319416682	0.0112505109000158
0.00979030670216138	0.0826893519100223	0.0712301704785512	-0.060346989488935	0.0054248365985581	-0.0552558466701519	0.0494705375846586	-0.106526709117872	0.0527312514455503	0.236203135872997	-0.125763143488042	-0.00253990154986681	0.30800567491319	0.156018521341755	-0.17338202494798	-0.117833943426029	-0.300027955067766	-0.113137091428735	-0.0849085189736859	-0.0662035850040434	-0.146373972929748	-0.166262502699792	0.032698889515244	0.0290182889860302	-0.0643433424551713	0.0218068392471088	-0.117384800838409	0.105119153248364	-0.0551681417846869	0.0235790663329593	-0.0703031909408638	0.0800350590811902	0.0233990337231426	0.0245756472602505	0.0133660034051721	-0.0116171077876515	-0.0468108482716566	-0.140300595070556	-0.0364661953903132	-0.121102406592828	0.0317081085910126	0.0187923629852627	0.0247274227876184	0.143592164915815	-0.130046433063345	-0.231885543002588	-0.621748423264142	0.0175786212412101	0.014198937349062	-0.0153280872238116
0.0741180344808184	0.100727059683717	0.0574596537368745	0.00215048183107746	0.0688459106818188	0.130927371282428	0.0061186425178808	0.0701690113473494	0.0481634086903708	0.0223509098980128	-0.222339524946129	0.222915763784528	-0.00960263792598646	0.321477017124043	-0.181749491003157	-0.0360208354262074	0.0550671913982066	0.194396643005297	-0.0636212200463064	0.231377837180534	0.0900677766873939	0.0385603651671051	0.251481571007476	0.0134678340656801	0.231674845281187	-0.206888167206727	0.161580607259728	-0.501634955433426	0.0451145625133234	-0.0191050432839022	-0.0703531874949917	-0.170963734699671	0.12647576213119	0.091587012284547	-0.151516385769614	-0.0677448504367823	0.0706153032029156	0.195166893923141	0.0658958828072496	0.0560119677825211	-0.102925862449413	-0.0189229027789043	-0.0494074435383724	0.0452198359212355	-0.00720998873088918	-0.0273052019704863	-0.115661097425422	-0.0074091329892113	0.00303450839592071	-0.00706230332520671
-0.0644994438061401	0.0449439813581396	0.134163820400119	-0.0226060510855872	0.0205764862728331	-0.0327658103030173	-0.00781752630104488	0.116819709635301	0.0816304892555996	0.373600820916847	-0.130267206229592	0.142811708231251	0.237629821032078	0.2254238614757	-0.153586219238674	-0.0485407284088552	-0.25695620990362	-0.13170879083115	-0.100722265272105	-0.139427358237888	-0.160143987638029	-0.183886660583033	0.0874448228918407	0.0200547516121013	-0.0632339149468108	0.0485006686058374	-0.154191483049825	0.0312195697847667	-0.0773220151278787	0.0526664770310896	0.0645795881356169	-0.0455265701923799	0.0414351241774677	-0.0533892742226468	-0.0846661386085193	0.103744469528757	-0.0040365462193711	0.0753735499599626	-0.0365944694576494	0.0384639653216135	-0.0188224720142018	0.0176175201297249	0.0119452458078271	-0.0913130631328502	0.155349969692494	0.183537977769827	0.562879423968717	-0.0177752651517371	-0.0240938810008883	0.0298143174147514
0.0639359117615339	-0.132999630530922	-0.0164050936342374	0.0761231091010745	-0.206082500737963	0.0340903288193238	-0.199859311914751	-0.0138600294544152	-0.0977352779359701	-0.130192262604836	0.109442388882514	-0.085674597720771	-0.128821040445572	-0.0483772842735935	0.0487437120790703	-0.0254528374459819	-0.243968576466231	0.118271593271055	-0.0229078462536763	0.00316548260670563	-0.2347172396931	-0.0533046917519799	0.219044549632199	-0.11923744262378	0.00698552021672501	-0.188591560363465	-0.249778453177198	-0.0804044635986623	0.0469769941240504	-0.0182974492373081	0.00203775118854526	0.0126412023431167	0.119745614933344	-0.0191439003222848	0.00270209012408504	0.0828016715863958	0.00338710104439663	0.12826411386364	-0.188616090688917	0.0626096354560087	0.115968669107377	0.0153136448084977	0.0624301235640078	-0.0545329288236338	0.0563635058524514	-0.00168555017584317	-0.0544721389790683	-0.021511566471824	0.00612314948553697	-0.00494094369937739
0.0250789950191913	0.00939093584831106	-0.0021725773480921	0.0122770274492187	7.89137218976876e-05	0.00285448820978442	0.00663734374939434	0.00615773527630336	-0.00499898161137456	0.00377565408213463	0.00390882422118915	0.000278452949481476	-0.0003973704767117	-0.000744424724139845	-0.00337117434537476	0.000401204001674454	0.00305636983436589	-0.00203676980774051	0.0060495794636026	-0.00123544910081332	-0.00392124122247041	0.00190671770792579	-0.000435825807809591	-0.00215166003913575	-0.00119369864356763	-0.00112864868085173	0.00114859613679616	0.00159394258053548	0.00468204332320573	-0.00260957503015645	-0.00104782002135632	0.00406815591265644	-0.00675626835050853	-0.0013089342208588	-0.00681823917924237	0.00228074373151493	-0.00508935385336202	-0.00139241544077227	0.00998153156798627	-0.00216732886993598	0.00389924215193663	0.00146738171668571	-0.00709682155834077	-0.0135892171007324	-0.006894729831204	0.00549056134670833	-0.00547412424699579	0.0189485439735428	-0.0106675564946691	0.00348578547875984
0.209955802604872	0.029668181500069	-0.0496759742546412	0.196511885806008	-0.0761225839148593	0.0189506789473202	0.0274019171021168	0.338006936610342	-0.117103214425939	0.161883971943916	0.221718802932659	-0.235903669827257	0.266585050071599	0.126947641722881	0.286574475933791	-0.246739299728539	-0.0492521390015162	0.249803460340844	-0.18926460592872	0.233394204548693	0.115555265761611	-0.240823140675511	-0.387003018430761	-0.0788636523197866	0.00466950243797559	-0.0626242959828394	0.0677903403943156	-0.0574591677061015	0.0626897455888549	-0.0409387419127347	0.0534259893264533	0.0191166803256448	-0.021402547446234	-0.0284805106837665	-0.0284464649505804	-0.043228372070603	0.00760238849752484	0.0433928645789166	0.0587149981816435	-0.00823261808411559	0.0491818732804506	-0.0211623322184103	0.0307682524724219	-0.00883964606251416	-0.0330492797451014	0.0077358770740192	0.0105870277506325	-0.00304199764819911	0.00680867323641688	-0.00091098161142901
0.478629594223404	0.339366581054154	-0.0502479189150538	0.338828418924022	0.00990287539463837	-0.0778517776871973	0.274578354713352	0.26617370798386	-0.227690814308313	0.0456668297137895	-0.00703421053746189	-0.067509937434504	-0.236798570814314	0.0332753175062034	-0.226961568039616	-0.0460053417000811	0.106063904301867	-0.0660029254258849	0.173951020471419	-0.207292834215363	-0.144638158760549	0.104555711636295	0.120346695518933	-0.0832177050819559	-0.0517015408486298	0.0544603925008328	-0.0846751309893808	0.0784905756600352	-0.0924432659411507	-0.0203652956445119	0.00430098305931098	-0.0719928586623849	-0.0223258728672433	-0.0324487284123799	-0.0475149707536622	-0.078381043154275	-0.00670998644391254	-0.0676999471534413	-0.0634822044875737	0.00521460013334403	-0.0706627772714386	-0.046111610990156	-0.0391909588117076	0.0399080153723635	0.0264142094370399	-0.0771257548464147	0.0028159104925764	-0.0653823200349289	-0.0131505265439363	0.00823897242688565
0.0562179304477873	0.0125671074107835	-0.055699916257905	-0.0164791202008233	-0.0601970478415135	0.0506127633607439	0.0133839189582892	-0.17666229981037	-0.0312588494125278	0.0749958259464341	-0.00740392630155606	0.00745168097024516	-0.00993097003274482	0.0375677042533203	-0.19215254665121	-0.0836199998425646	-0.0305847034386363	0.0686802972426916	0.0965238039537666	0.170399987448628	0.100647706287929	-0.0655300840190578	0.0800931028508842	-0.0580947013768527	-0.26198477183997	0.12267954433453	0.154536266250673	-0.115487665854838	0.121161364014417	-0.236511960740472	0.469920611696129	-0.304381775257421	-0.201018905910988	-0.1035301523634	0.372334671665184	0.290020535714085	-0.128632612112552	-0.0886747945540075	-0.0858521910812922	0.118819451333413	0.0809127541475836	0.0107242264225776	0.027611651160803	0.0049479796001097	0.0392908628980776	-0.0265851896375294	-0.0268800154208436	0.00448706712386747	0.00578903107678527	0.0102799147251732
0.258818678842246	-0.154335388925155	0.212013036049891	-0.388203355337358	-0.0986793017821446	-0.0876643093053176	0.136648866823776	0.0676005696024096	-0.0332972709789543	-0.156032157951655	0.0209895943346741	0.0942356931708409	-0.0189055821466241	0.106510657121036	0.103790063691626	-0.0338283250861479	-0.0455705495906384	-0.00893556758558906	0.0932280350249465	0.0183960293292963	-0.056852055644726	0.0475453442406384	-0.112874273039519	0.184458053688784	0.0332598189374728	0.243663365734203	-0.124524415927061	-0.169311399646534	0.181486002350113	0.0919872764359323	0.105261236517954	0.036532382409686	0.0251966695986112	-0.0570076502000768	-0.0620498813903022	-0.0475661289331561	0.0439379977783624	-0.0373526759743573	-0.0310311166920805	-0.0266602526846452	0.0407989838988051	-0.00494121555552913	0.0284753189116535	-0.071406237348556	0.108826963887463	-0.573412570680078	0.161621276552588	0.0497356624397314	-0.00203126234338308	-0.00904768252245225
[truncated: 9 more columns]
