# Supplementary material for: LinAge2: providing actionable insights and benchmarking with epigenetic clocks
Source: NPJ Aging. 2025 Apr 23;11(1):29. doi: 10.1038/s41514-025-00221-4 (PMC12019333; doi:10.1038/s41514-025-00221-4)
Supplement: Supplementary file 1 — Supplementary information [file 41514_2025_221_MOESM1_ESM.zip › linAge2_code/uMatDat99_M_pre.csv]

V1	V2	V3	V4	V5	V6	V7	V8	V9	V10	V11	V12	V13	V14	V15	V16	V17	V18	V19	V20	V21	V22	V23	V24	V25	V26	V27	V28	V29	V30	V31	V32	V33	V34	V35	V36	V37	V38	V39	V40	V41	V42	V43	V44	V45	V46	V47	V48	V49	V50
0.0135224143082076	0.0524091246920746	-0.00135603708911906	-0.0130614860828545	0.0179621304777797	-0.0286196584119548	-0.0415256048954197	-0.0197489595304489	0.00982542550790979	-0.00215221423887567	-0.00949204805398654	0.0365453493536133	0.0485449695047566	0.0137603851335101	-0.000769353060953269	-0.0444629092361409	-0.0217264174456121	0.0060672075317514	0.0229214597844706	-0.0249925636364183	0.0030482120459988	-0.0483830199715931	0.00277252075625912	0.0216497791804315	-0.00805373879553029	0.0319890303439578	-0.00144619661837421	-0.00300542012797843	-0.0118410089315108	-0.00746801963083664	0.0326699227062006	-0.011345851746603	-0.0149061301458087	-0.00657098945371115	-0.00206542543556692	-0.0012973736458741	-0.00276199429223476	-0.0218539188101288	-0.0266462198222487	-0.0115261543872575	0.00268333514753642	0.0320610518085553	0.0374759834807109	0.0178190668081046	0.0321670334087558	-0.00441974952344659	0.00174225987336326	0.0206560432268285	0.00935627822160012	-0.0195739710767356
0.00855999198960712	0.0124486344423431	0.00556514735100261	0.0146938277490533	-0.0272634132627218	0.0086833960706046	-0.0395248529030089	-0.00523347894559262	0.0190536748047053	0.00173613046708763	0.0105230821622135	0.00106271104539726	-0.0127848968899722	-0.0305181057439554	0.0267868507515848	-0.00391365923422466	0.0225242476958585	-0.00818514121074846	0.0305721702656527	-0.0594721835489172	-0.0485201552689156	0.0206774048876949	-0.0309121601769052	-0.0164323241236328	0.0413268473083622	0.0364579156618231	-0.0304663567419098	0.0173256137474419	-0.00999327568984034	0.0373425683871482	-0.0304881890593654	-0.0133073716135306	0.0154386564141301	-0.00963826856146602	-0.0111308201186204	0.00972828365255043	0.0504297924400326	-0.0130478246038142	0.0352495995908774	-0.0356841481955908	0.0237078870692015	0.00587634545860955	-0.00243777355377038	0.00139595870109484	0.0210914542117336	-0.0276104925696718	0.0122994765267436	-0.010644923910677	0.00944849324369762	0.0350449167225416
0.014730018918342	0.0163032165577729	0.00935724375200612	-0.0119710484126715	-0.0169669603749037	0.0395273805659527	-0.026582496864416	-0.00149735381562357	0.0177615040645244	0.0599130699282448	-0.0169009443773246	-0.0105893424910227	-0.0233411246548267	-0.0331060231095335	-0.0172266516997383	0.0798731337449897	0.0251950972936059	0.00805717076996906	0.0174479580124208	0.00811199557502384	-0.0107287872382827	-0.0315069308034227	-0.0310909262318296	0.0330061125268112	0.00386438232890464	-0.0139519989793198	0.00813467968448749	0.0168445308397416	0.0206601464545821	0.00391745067484461	0.0117853750379102	-0.0219341427765923	0.0211500283748695	-0.0241345168594653	-0.0254521853165874	0.00314876944194761	0.0477481240809748	0.0933485127946499	-0.0240151202332422	0.0412517714052314	-0.0106777258435377	-0.0136631350772143	-0.0307792955493159	-0.0196630364186924	0.0214396062666041	0.00900366369750241	-0.00296267907860546	0.0186765243528906	-0.0407250772410486	0.0458536567377259
0.068923219381583	-0.0508746176014822	-0.0167770098073635	0.0395677268529389	0.0293062348836178	-0.0819637626719529	-0.0485229804916127	0.00871642618488017	-0.0249487234592397	-0.00249679650573048	-0.0333030179024337	0.0143414788810029	0.0560718747198178	0.0123438647880221	0.0264252450510441	-0.0150258882076118	0.0103163178497217	-0.0199273962058018	0.0315033476105702	-0.0368653758741283	0.0128917276899068	-0.00648391956779932	-0.0274998413271315	0.0321917956198348	-0.0230920857837606	0.0321360791683359	0.0206490831743168	0.0105137479956954	0.0314392887032014	0.00237601687199084	0.0290192052089447	-0.0218791771357017	0.0623204900623718	-0.0119250167715293	0.0668526151648432	-0.0134329286098902	0.037896323118968	0.00603206443672966	0.0396373187281911	-0.0773751284397287	0.0664655638833533	0.0848778136751846	0.0270257983251883	0.0311861799890482	-0.0575970067310041	-0.0329355611787229	0.0353631087819737	0.114958036525698	0.00350984658347629	0.0030413644824546
0.0386401125520701	-0.0332021694248516	0.00315956447517987	-0.00315189674042211	0.0158093734484572	-0.0278049392085306	-0.00469684644064196	-0.0227377660127734	0.0191819238233304	0.0281737045090878	-0.0131625932582944	-0.0148502457203845	0.0196207962601678	-0.0141793990447892	0.0138306956690216	0.0189263232278788	0.000323176470160091	0.0156574256160722	0.044103744869713	-0.0217777202729816	0.0253531831539609	-0.0621766651537895	0.0305029764754476	0.0235486766925918	0.0164868585373071	-0.0358435347580019	0.0374840123566599	0.0248143563291159	-0.0634973985093593	-0.011342815254946	-0.0082307534244845	-0.0131316401046644	-0.0173058249778824	-0.00763575410560026	0.00724227581606226	0.0225755798709202	0.0484883929167984	-0.0100575877755649	0.0202261757623813	0.0423467921229381	-0.0494167696614296	-0.0159282329349192	0.0393502984499477	0.0237580060886776	-0.0368370983070728	0.0506046537800642	-0.0335964775505935	-0.00638273697778194	-0.0265729162573523	-0.0202416648635357
0.0654097356126907	-0.0265787581743708	-0.0157707280051512	-0.00600090008713452	0.0428376878453825	-0.0918128944512125	0.00703830809263019	0.0376750473412534	0.033153908297242	0.027800545413179	-0.0117950764584538	0.0381123914919889	-0.0102918477642973	-0.00893369139393384	0.0291859623908297	-0.0494824243052663	0.0207380673360796	0.0666904590013064	0.0508539970099439	0.0555119451560922	0.00236393955129073	0.00410293853625988	-0.0174276093400225	0.0069304665163999	-0.0140974599427672	0.0751004310740284	0.0174358764636394	0.00681334881311951	-0.0123997319381246	0.0192377922801881	0.017486251636092	-0.0402580653799466	-0.0659130347981662	0.0415481985786594	0.0596820879986626	-0.0201708131500484	0.0280788068856785	-0.0488044402276027	-0.06549001953787	-0.033546159194407	0.0497865064971354	0.0170614758519979	-0.0496028388199831	-0.0563302607037085	0.032778322811421	-0.0484769655856125	0.0317153228589807	0.0451987439477856	-0.0206216733096472	0.0385506315534549
0.00851911445376516	-0.0117259563654011	-0.00312864005016469	0.0372208094158745	0.00572458564925749	-0.00480119975205249	0.00905201792266358	0.0221505141149889	0.0137771536761955	0.013065765919154	-0.0163594206864699	-0.0126211963012176	0.0054461395532938	-0.00182573301518839	-0.000395214423623409	-0.0242011287783893	-0.015607912433804	0.0239096106680007	0.0307691369972837	-0.0647601815864576	-0.0465036220392276	0.00599287970433578	0.0169496926344778	-0.00564214691604659	0.0511860472348432	-0.0312887736075432	-0.00855425672686813	-0.0047784149039063	-0.00694932636128237	-0.0842906787477196	0.0284090411764229	0.00682055323813693	0.0196900467866704	0.00312209186155329	-0.0087593384173859	-0.00850806865505445	0.00321972831212309	-0.00562560206769541	-0.0321629750566944	-0.00739057332154271	0.00277852894746132	0.034939890513357	-0.00259412049037323	-0.0159899860615518	-0.00819754637491735	0.0460832641949781	0.00739170702718799	0.0233584659025292	0.0324995271145909	0.00746960572661568
0.0155650638927754	0.0204687759745229	0.048462047462891	-0.00760221755030706	-0.000392879753363881	-0.0525271773517529	-0.0279262307322948	0.0100271774235629	-0.00654563465598364	0.0320176717729886	-0.0095476791208665	0.0288725186794052	-0.0196994173752886	0.0157900038353113	-0.0330972993576077	-0.0535085541293212	0.0240644590594396	0.0391108007573611	0.0210204683715409	-0.0186384885601599	0.0343195620066829	-0.0463182994326895	0.0150159142637406	-0.000412006968387865	-0.0409847441881551	0.0459775513502258	-0.00776952397352126	0.00578076967222488	-0.00336938240987069	-0.021370186162923	0.0198959893219097	0.0438940141783565	0.03699559491673	-0.0415162045421154	0.037332722155743	-0.0147682587630373	0.0468210988924242	-0.0473135069802275	0.0506162737028544	0.00777213761627943	0.00466493488980051	-0.0420608517350159	0.0644163022370525	-0.0097752947835615	0.0398233905978758	-0.0493028281273483	-0.0294357737991068	-0.0174803622997904	0.0610493211564126	-0.0596891147882467
-0.00619833538752814	0.00521857791930917	0.0691155641350258	-0.0178743170300561	-0.0176809024587597	-0.0109560980967276	0.0215786616578964	0.0132611557863486	-0.0417587054402158	-0.00212976480324636	0.0175581561635963	0.00961721068854643	0.0171021494162776	-0.0123138963803584	0.0165374835304957	-0.0226579602184131	0.0125064812950433	-0.0354662583404161	0.0302248129883153	-0.0445209917342943	0.00700466494304875	0.0721004957315039	-0.0317645993699299	-0.0174020601912625	-0.0376917167841276	0.020287359961778	0.0255844631381924	0.0270141177828931	-0.021442596498361	0.000225547381829775	0.0122690955094293	0.00391324571498732	-0.0142997478303397	-0.0462025775976155	0.0197516058403792	0.00308494590451835	-0.0455429189072674	-0.00683165045540651	0.00878105491074433	0.00250216356442667	0.00936332375200888	0.0430927228791958	-0.0600100481292806	0.0240177758956527	0.0252966244276124	-0.0257159829957294	0.0211619456150072	0.00180219036013633	-0.0471364910845376	-0.0143218589014648
0.0309909176578051	0.0121852869851724	-0.0020705699028563	-0.00909270273198209	0.0144230770934958	-0.0349525802756627	0.0259132129373189	-0.0442910455471983	-0.0178219214678107	-0.0274626560600504	-0.0389960250264903	-0.00993225515935059	0.0729244705494731	-0.00378587872173856	-0.0221646938630869	0.0176331654695868	-0.0282190669893672	0.0467676023277513	-0.00564364742540707	0.00658793583563285	0.00669679867409581	0.00658328339828461	-0.0476775788974688	-0.0341181757123448	-0.0108199944005289	0.022064663195913	0.0528098135486817	-0.0201662243177235	-0.0021126696259935	0.0402053328589729	-0.038643166121864	0.0538771831793939	0.0158891076937502	-0.012240383567557	0.0143310777405303	-0.0497657875067657	0.0389783516602417	0.00206485761693124	-0.00942161020102871	0.00628268833823145	-0.0366817467834381	-0.0287216020182443	-0.00934811899262364	-0.0411857093384306	-0.00917861768599924	-0.00936232984500151	-0.019509828532477	-0.00777887647124943	-0.0187551983037862	0.0144536930202064
0.0250162486226471	0.0103950377564751	0.0305013469093723	0.00741376404330617	0.00760424440438469	-0.00163672127690377	0.00122646879155649	-0.0291501923234662	0.0264718691835505	0.0150534986500432	0.0275346233289083	0.0212784062248424	-0.0225177556984246	-0.0248646741034662	0.0410909833297314	0.0344259971008832	0.0331003665758799	-0.0259230636790575	0.00121156666099318	0.0101591923507964	-0.0165341035904342	0.049234272350705	-0.0149800500194035	0.0356877509736281	0.0490400869756708	0.0193697926584965	-0.0408686799960518	0.0294485046328763	0.0214515625110661	-0.0371636888693087	0.0523872373618649	0.0454662864061837	-0.000403769851168477	-0.00106974588427048	0.00649657183826028	0.0370867075467474	-0.00120616490279709	0.0082129205211934	-0.0313395937211215	0.0285953252666988	-0.0229177801937107	0.0416626739464057	0.0363111396699117	-0.0732472487590631	0.0101465641133376	0.0367924101385931	-0.0297628865894944	0.0137934410494511	0.0123279282611641	0.00384552576121894
0.0309457436075767	0.0159739380886727	0.0156997440438838	0.0293487730010189	-0.0198751251586015	-0.00306499658432048	-0.0102236294399739	-0.0280495841931618	-0.00238069349868448	0.0199750178093708	0.0123589602632292	0.0279414930379223	-0.0110015316036867	-0.00317638821778965	-0.0140837457802168	0.0023842303211809	-0.000907174304241131	-0.00606871969982929	-0.0236000369212031	-0.0254179160913545	-0.0309477101080392	0.060650926593682	-0.0746857087320515	0.0029256175148181	-0.021048817124943	-0.0503820728933098	-0.01958338920878	-0.00126110343385341	0.0226246963261025	-0.0171245391301795	0.0477455913783786	-0.0226992027269836	-0.049530821827807	0.02429606771379	0.0127831942757094	0.028857959888077	0.00747895248643737	-0.011165870049246	-0.0310187735005049	0.0472143756824	0.0322986534107076	-0.00510626865015556	0.0259448049167293	0.0374515328321253	0.0222415991900972	-0.0225074912191211	0.0190567823725852	0.0267727383273544	0.03255035246525	0.0177402193990181
-0.000856665223078526	0.00117001281703892	0.0304992648412212	0.00952057547324605	-0.0148367659660023	-0.0264953383571131	-0.022488091497203	0.0286073075848415	0.0219833930800217	0.0229379678914237	-0.000392753511788344	0.0274517810062535	-0.0258199136402982	-0.0228880804996775	-0.0169822552252173	0.0409239508396049	0.0168766650615667	0.0276631246788266	-0.0253676759120615	-0.0116527975286289	0.028646863273966	-0.00139935454325924	0.00580070185262832	-0.0113060175312255	-0.0270172053695206	-0.00851335821164425	-0.0151005588045099	0.00632672447716831	-0.0232855959375524	0.060827229457505	-0.0381348146598242	0.0238662971349467	0.0108487740315506	-0.0166459917511759	0.0290800016659786	-0.0261900063284055	-0.0410005516370627	0.00671236907691933	0.0335524355516425	0.032280435710173	0.0237628220137516	-0.0215745975813302	0.0299035600764494	0.00107892130139002	-0.0119804869047693	0.00507572868675221	0.0381263088006176	-0.0212377091704747	-0.0375487339807525	0.00960364164316745
0.00623296240683308	0.0159039917554662	0.00813874199945797	0.0117004988899202	0.0419170723918482	-0.0240327789487211	-0.0418727849765396	-0.0127654892873922	-0.0326341226671595	-0.00175035581700639	0.0432706821866623	0.0372750405358133	0.0543913054194758	0.0130102867858428	0.0121594222441421	0.0276363621727792	0.0382235325267317	-0.0060936429058031	0.0124680916563227	0.00165284103879917	-0.0184503211625225	-0.00511147358251777	-0.0397218520648025	0.0382997671508378	-0.0146146342761508	0.0141365006018762	-0.0175513163958847	0.00284963256883193	-0.0231246737484796	0.00139601429913158	-0.00999788599176094	-0.00460172501491813	0.00367131981459568	0.00776392323621437	-0.087482882641717	-0.0390091575214891	0.00292922591549599	-0.0287752987822569	-0.0157974467844028	0.0108146945782085	-0.00538930704855434	-0.0177296282520434	-0.0679027899037434	-0.0356254803545132	0.0181910862413135	0.0104779705943565	-0.00404917756694922	-0.0349177013005901	0.0127075464696801	-0.0132669357096362
0.00380157853248389	0.0210033623772364	0.00907995534329512	0.00159946261128641	-0.00192543495773437	-0.0144721576240296	-0.010445207832575	0.0144436426103776	-0.00816764637056007	0.0123220933512294	-0.0373688702823438	0.0433748214013091	-0.00403348315452933	-0.0285865067486689	-0.0213789649264656	0.0341744393196268	0.0239111153226793	0.0224302151701941	-0.0613400804931686	-0.0321298581919461	-0.0214667305473982	0.00740100827069935	0.0126443271199809	-0.0030703387651651	0.00720421551022086	0.00687515425073155	0.0255113681668057	-0.0294502820550905	0.0631880585812781	0.00929240448085609	0.0213879579881723	-0.00499111713492457	-0.00938771488698029	0.00677302998550306	0.0100377877149073	0.0148251192862756	-0.00642191993434931	0.0112022170859381	-0.011223376381894	0.04831950135845	0.0363985436722229	0.0171890770072596	0.0126882282811708	-0.00301966468063059	0.00821949558884226	-0.0118283136107047	-0.0391011871764977	-0.0138732113029698	-0.0404999262806372	-0.0302327034660085
0.034405266125022	0.11693670660804	0.0302631236074536	0.0223344274969813	0.00876952706404463	-0.0065048455855507	0.0443204559469254	-0.00175899359908477	-0.00362568501561299	0.0301529468442051	-0.0391202115942044	-0.039647027621762	-0.0241920645904392	0.00586922278134548	0.0372688685738374	-0.00108009665180903	0.0118582638902091	-0.0170783295313686	0.0648848553872492	0.00584355498366575	0.00517253112297294	0.0568105580095203	0.0123591512218114	0.0288760731168411	0.0183106015029629	-0.00579506177093892	0.0228035828192739	0.0580162097648933	0.00953620193133629	0.0236070957010164	0.0048567815339631	0.00440573831400236	-0.0888196516851405	0.0341943796745625	-0.0330037083382748	0.02721811297569	0.0126113495741603	0.0336280799399285	0.0158815809986028	-0.0223077805398178	0.0336079404160895	-0.0250400184071622	-0.0725632304466656	-0.0302173099598983	-0.0764859544504219	0.00594290399135432	0.0445102521565621	-0.0390099463113565	0.053725725292991	0.016934333440674
0.00606065458726662	-0.00122555508373015	0.0274777691105721	0.00515963463444654	0.0465368454775639	-0.0266030679595893	0.012253724759603	-0.0254386300840207	-0.0536382474515731	-0.00793970555142495	-0.00144405093816796	-0.00294352138321467	-0.00644334848182493	-0.0278930120215831	-0.0281427117281828	0.040126872992268	0.00327039095073713	-0.0545880981481899	0.0185141062418908	0.0115019069273746	0.0129511018574412	0.00565683540786379	0.0113407645532061	0.00624971437307926	0.0555705312338318	0.0133931365029005	0.00560720505161395	-0.00586589521334928	0.0126353326671639	-0.0192022857702607	-0.00335846304528521	0.0151270703018856	-0.0139895281423393	0.00208121440332897	-0.00865238034691371	0.0300295681178494	-0.00252586249489352	0.00891693574322461	0.0595673911001335	-0.0195128184653852	-0.0265209413847267	-0.0198849955953978	-0.0461526606929596	0.000666061072087361	0.0306628041809376	-0.0551608005796126	0.000956758555966479	0.0196240334585895	-0.0198916362774941	-0.0323923724940062
0.0364073983357157	-0.0567257093672043	-0.0293161906209113	-0.0191663693864131	-0.0187098082412169	-0.0389666630743109	-0.00615175173183705	-0.00652553671096631	-0.00190575997525011	-0.00424034284038912	-0.00819702227232093	0.0171716673610633	0.0371181799572787	0.0143855281445398	-0.0216622215910984	-0.0490166309508961	-0.0382752507462917	0.0402896698563	0.0179928202417304	-0.0148214885929814	-0.0392449356328488	0.0155936227021109	0.0212033383975585	0.0578980547579619	0.0365744272444303	-0.0271384617929412	0.023817940892297	-0.0378760879457842	-0.0486914956688326	-0.0485672815059206	-0.0279222903878859	-0.0114168177771835	0.0475655446440173	-0.00103516651849696	-0.00455042268816624	0.00600512810274429	-0.0200759691875445	0.0278109494879691	0.0323108070565856	0.0457479645778226	0.00561583719014076	-0.0292562537973548	-0.0207808199493471	0.0520041105908839	0.0179204114386857	0.0488504510706965	-0.0117020088384505	0.0376683558452979	0.0123101427291273	-0.00492860844265898
0.0053307311727312	0.0285793181762781	-0.0125970670599577	0.0146375276305958	0.0394593329974723	0.00885962322237619	0.00320130731359374	-0.0845430851662842	0.0549484806199229	0.0174686164001809	0.0594850375819924	-0.00523626071622918	0.0288926504117693	-0.0708506115707555	-0.0292385347249368	-0.0195453659207076	0.00566763450296119	0.00434746280554398	-0.0157517088573255	-0.0464161985235244	-0.0411509398144703	-0.0211908499860336	-0.0287244317496371	-0.00278938737010512	-0.000504070772365014	0.0102007296852098	0.0210500304806257	0.00364273442759748	-0.0365761247554407	-0.00817283201107923	-0.0238900179412371	0.0455001305149728	-0.0032106337028209	0.0085668822495934	-0.0296419475946566	-0.0223646833583086	0.0157895737609445	-0.0129686858709267	0.029682380738267	0.0412492492657822	-0.0160280736716412	0.0286086348652511	0.00505996088710293	-0.0460387465344991	0.0304418785549891	0.00431334514658779	0.0268640439449578	-0.0134661762626442	0.00051478344197469	-0.0671672839905407
-0.0110355395527593	-0.0175619412680645	0.0488450610759587	-0.0168980855488835	-0.0119932682127146	-0.0281662968813485	-0.0270082278729674	0.0146034720380407	0.00517404949823375	-0.02654722735037	0.00221819265004153	-0.00148122754387675	-0.00212038342624951	-0.0124555396700349	-0.00375928468734802	-0.0411326549683528	0.0182076815482622	0.0378715872385095	-0.0344538842836948	0.0408105705429365	0.0151440553354828	-0.0234235115805882	0.0169774438335187	0.0713444835280748	-0.041464139256143	0.00937383810760115	-0.0266343690287064	-0.0257358382005074	0.013751142784323	0.0625029262699424	-0.0466293410953753	0.0238347788810065	0.0218131255872348	0.00912358169163406	0.0398528047324484	-0.00813624399200835	0.041664437925923	-0.00212839352018447	0.0356291558449397	-0.0134499038888855	-0.0569860329262156	-0.0130735926186861	-0.00788824457195379	-0.0395594695814896	-0.00355304963213868	-0.0570731328130227	-0.08142772983861	0.0105602643793137	-0.039109775184157	-0.0247725541673054
0.0267267289139959	0.0257492291281814	-0.0336410441777101	-0.0456553188437847	-0.0771067944770382	0.0140175224255537	-0.0229311783239627	0.0514103703197069	-0.0114867693812848	-0.0162012704513259	0.0226629619810968	-0.00681939537918115	-0.0132218474358082	0.0117867143766068	0.00249630018727925	0.0434871719136208	0.0409685655487632	0.0132708423341399	-0.0441101964406594	0.0552085507423874	-0.081937548529767	-0.0400373188571973	0.0867811807440955	-0.0673437743461911	0.0209275774758506	0.0520421024538937	0.0132189603874547	-0.0186347654473733	-0.0534766146681803	0.00881738334579252	-0.0305243956050984	0.00019796935402025	-0.0408671911587764	0.00043440303878095	-0.00983420653055355	-0.00940204751496378	0.0124836669564882	-0.0342551203977912	-0.0275608926237025	0.0292298825743697	0.0247078865355237	0.0676300376724867	0.0277231090133243	-0.0123880917892167	-0.0219853272415734	-0.0274911508358763	-0.0345452454650219	0.0375097366929828	-0.0768034874406113	-0.0807042680149001
0.0309096026572242	-0.0127007326857265	0.0535618811842579	0.015025990866515	-0.0136875242412205	-0.00786771437756701	-0.0331923197708098	0.00838371754196184	0.0135885011192431	-0.0161454307930222	0.018944029958319	-0.0600010049761817	0.0363110104123167	0.0649105819652956	-0.0499637335991959	-0.0128960475967988	0.0021851232614463	0.0167423563681672	-0.0334867800023747	0.0333700907265369	-0.0334702058126355	-0.0268205948717227	0.00977302811736438	-0.0253661423159676	0.0207619922388628	-0.00661812852803762	-0.00733600573876849	0.0409587314511467	0.0207897218251854	0.0177036256497748	-0.0406558743632806	-0.0101815233784431	-0.00908523781933297	0.0173283085253634	-0.0287215920383525	-0.00666386748834889	0.0185269859356553	-0.00889831997798239	-0.0311224435922067	-0.00347998056228271	-0.0157044081648959	-0.0152074449177002	-0.0361036347085446	-0.0242939794611188	0.0300217462241179	0.00636600657626356	-0.0260493453105548	-0.0221982032029613	0.028225074542376	0.0189481078737627
0.0145296105607458	0.00584794253516714	0.00223727685248049	0.00635579318267591	0.00690245756059382	0.0724278913633361	-0.00499047956987061	0.0280267106450375	-0.0534935901869033	-0.0563895477913683	-0.0171891485623929	-0.0222175009760664	-0.0508318556076133	-0.0557786003317032	0.0421193518076534	0.000706121456225678	0.00283978400472694	0.0215768423725602	-0.00422668960429324	-0.0499791041399105	-0.00831610641908028	-0.0506319121445583	0.0303797049574723	0.0214130336907829	-0.0175929319696015	-0.0523919889519495	0.00163640235628184	0.0347665280429968	-0.030262253167483	0.0283155512592624	0.0275903050973821	-0.0360750274042011	0.0408206552267302	-0.025360950199554	-0.0103146688538264	0.0190660112443409	0.0706726204228161	-0.0289700224884752	-0.0837561224251464	0.0312888689676932	-0.0732362912073224	-0.0340111727966258	0.0166415772541496	0.00280373574062814	-0.00201405851755045	0.0141925962938049	-0.038522630081262	-0.00413782494274949	0.0142231639142411	0.0136802134966806
0.0287356291803183	0.085069410711407	0.0302044556325107	0.00678177873582302	-0.00736949839856502	-0.0182416434960215	0.0211517106000417	-0.00380683051873017	0.0530709019163367	-0.00906317382753852	-0.0102839280398909	0.0296251663651627	-0.00513127284393863	-0.019557208095183	0.012711286176741	0.0102328412929745	-0.0663847701649009	0.0122466012765512	-0.0153373546116862	-0.0111032508335192	-0.000911699605986174	0.025277040128488	-0.0113303683752958	-0.00517017071011361	-0.0316677901146335	0.0131951554511511	-0.00347908246522142	0.0142335869228667	-0.00593287951838227	-0.0199875252911739	0.012727205074784	-0.0298303507643407	-0.0207440104043039	-0.054899424700641	-0.0271439770664555	0.0386722935081764	-0.0199282703502592	0.0241770975470889	0.00810199171734076	0.0191131954777597	-0.0167586863867952	0.00822047187121504	-0.0257502757458173	0.0240799449316624	0.0145117011249752	0.00555559718859688	-0.0704751449724925	0.000865031990048163	-0.00618305694034155	-0.0368810910874765
0.0430835384975376	0.0208310076284138	0.0377095405411943	-0.0457136538271329	0.0114186180463302	-0.0131817027851881	0.00516815040235268	0.0107659889307844	-0.0198409751079568	-0.0201087550793172	0.0335825068479152	-0.0516954904256032	-0.0370154412822117	0.012242634672223	-0.0117078317698219	-0.0245474598966475	0.0171610068975106	-0.0189177942136117	0.0229798071673431	0.00543084574875479	0.0388811256018307	-0.0242233309031615	-0.0397074930629216	0.0120356748234094	0.0448752528054169	0.0163003751342596	-0.0296534657622426	-0.00356693924512945	-0.00354521760328049	0.00768043521868333	-0.0133345636581921	0.00713218385976127	-0.00310025622545807	0.0653847249050558	-0.0421319667261986	0.0298307491180851	-0.0424797308378093	0.0443362599866581	-0.00615037422650231	0.00534266455566329	-0.0613059685130307	0.00855960740362614	0.0278193139992047	-0.032776139798824	-0.00196927893856747	-0.0251389075363778	-0.00784980263374833	-0.00392410695952902	0.015468409813958	-0.0181494196733188
0.0123824298606663	0.0309949858587557	0.0236566076986574	0.0313399050656057	0.0371062289437731	0.0255692851300472	-0.010001385968072	0.0158542146641492	0.0355856297054055	0.0400671834290527	-0.027226346866172	0.032331843337526	-0.00194503172098823	-0.049679855655977	0.0151916028457158	0.0287458956523863	-0.00013131471901714	-0.0145110377784611	-0.022044268195792	0.00115858814435157	0.0151484957933026	0.0939520876520743	-0.0132930626281777	-0.0208299079181429	0.0266239748543914	0.0420866502861823	-0.0133460916643333	-0.0035736048738098	-0.0354108892774207	0.0100610894217962	-0.0104138125383921	0.0254293588584383	0.0230173793635031	0.00486995871483227	-0.0682019296729743	0.00975217678707772	0.0560029750352021	-0.00837037178315231	0.0322089426842139	0.00771574137578974	-0.0199007308834422	0.0781431476968657	-0.0413260122776747	0.0329241882673381	-0.0591038879450336	-0.0427593221362431	-0.0957142946510706	-0.0354410469422309	-0.00293897328388503	-0.0028472338618582
0.0430746429516002	0.024914385134772	0.00620923639709589	0.082806907771766	-0.0314295390778834	-0.0301463199954826	0.0233603521342271	0.0565223946939797	0.0633898660622874	-0.0172179990451423	-0.0268982919431275	0.00561540443339623	-0.0154743174683123	0.00438611445665739	-0.0113719275952094	0.0170249007184439	0.0151687564552181	0.0231854724662515	-0.00537595413410867	-0.028849419846916	0.0192570356147085	-0.060635627246923	-0.000943899089610899	-0.0227104734134832	-0.0264155976185299	0.00473743561742534	0.0171884755110658	0.0102630185400421	0.0032423194452961	0.0171803202686018	0.0299530831151628	-0.00195045092756478	-0.0335574036861046	0.00643627739966166	-0.0595796041407539	0.0468842930302825	0.0342878918966223	0.0405276866025193	0.0299568326111745	0.0160323754138168	0.00966372099894561	-0.0994266636873355	0.00207216851442335	0.0101299500243848	0.00455671111564318	0.00488376096653184	-0.0415458665352739	-0.0142940221678103	0.00588406956476395	-0.0206986136727528
-0.000774333977799982	0.0031793331048256	0.0230415483261753	-0.0148494598861055	-0.0129034717116947	0.00198493134271042	0.00619561531936238	0.0318699064377631	0.0231140253085572	-0.0232272771441561	0.015436354806137	-0.0159582449484816	-0.0080255505357373	-0.0412648557396612	0.0124740930653859	-0.0394096536474453	0.0170360221563865	0.0218041609177534	0.0208301041158062	-0.0173263168865717	0.0252594687744332	-0.0012258397199409	-0.0218047160579448	0.0261190366540202	0.0447983498006335	0.013347992992682	-0.00901018257917111	-0.0527935502086211	-0.00861588276851301	0.0748994390932877	-0.0319490549221265	0.0227581702043603	0.0151047590109311	-0.0234059447533724	-0.0590574737474236	0.0317732098754073	0.00243825527818669	-0.0271119814501315	-0.0334967478102261	-0.014168616282715	0.0483411969625237	-0.0475029957200074	0.00214519103357504	0.0138332378064116	0.00674902331226579	-0.0204010586725178	-0.00260589549435149	-0.00735473981361696	-0.0187570301730009	0.0260097962631282
0.0272514245963657	-0.0402424414927459	0.0220007945134978	0.090467533941126	-0.010203020459647	0.0135290475125492	-0.0224463464228011	-0.0124300758997224	-0.0275571685615255	-0.0201612041688323	-0.000815238151122484	-0.0097525464952084	0.0193808915858553	0.0297636843572207	-0.0505535940878923	0.0152964240069383	0.0502761897447955	-0.0253093586484373	-0.0717065169986743	0.00220670076700942	-0.00403877522058958	0.00733809746385269	-0.0209801949190963	-0.00419987092699398	0.0254248432857478	-0.0567101577811927	0.0341213623740059	0.0213425524154414	0.0362900477879895	0.0366375627350696	0.00161969952823825	-0.00385912179746475	-0.0210220704101416	0.0156689344059708	0.0118381419964001	-0.015418775948589	0.0140190741261982	-0.00545917751166589	0.0554580574006801	-0.0154271573847447	0.0321773804137955	0.00324166497052244	0.0536152841632346	0.0407597523713583	0.0265399865450654	-0.0235179484339024	-0.0164524787996715	0.0126228149303051	-0.000840358581829547	-0.0049007844698279
0.0184766719445019	0.0200874647616431	-0.0228880895065982	-0.0214927933011969	-0.00465762787068151	0.0135351472013096	0.0123201219028776	0.0181039700543198	0.0430017730147461	-0.00553809056669256	-0.0170100986749463	-0.00594043604105249	0.0421852134555028	-0.00485145753589825	-0.0242981265293661	-0.0178014214227167	0.00357776316725405	0.0130830598439599	0.00138716464246666	-0.0153560334178051	0.0255916998674912	0.0162550601651312	0.0144895496957258	-0.0395115720747363	-0.000632702417307295	-0.000982324666902612	0.0265294893597275	0.00416844735556107	0.0250923355283752	-0.0017097191686268	0.0857017324992418	0.0262732652772705	-0.0320303782220857	-0.0481990525583166	-0.0347156052664871	0.0287573745520012	-0.0348838725436524	-0.0578924002736124	-0.0551114212057612	-0.0342920069478124	-0.0310468591949402	0.0268202154606485	0.0754866898621404	-0.0327935822970581	0.0196112079095504	-0.0500120929085028	0.0271672608624367	0.0130154697818587	-0.00179579029260818	0.0173541228190524
0.00936689958455723	-0.0124584849253988	0.0390003487516463	0.00392400149626516	0.0433505069444665	-0.0358229196582323	0.0131232104075344	-0.0211404176447473	-0.0600398841659891	0.00977743518304437	0.00705179888552493	0.0149864231777819	-0.00954571231564435	-0.0298503788117264	0.01602375712326	0.0139795013617668	0.0727582111843433	-0.036469933814615	0.0269413278563516	-0.0390907808458035	-0.0299791264726309	0.0153718410690543	0.0395055450021327	0.0633672682208999	0.0713033862689258	-0.0128915604888461	0.0957073665098936	0.00419369471789237	0.0647000997978343	0.0375956225041321	-0.0224969372186369	-0.0513621831682005	0.024318709436456	0.00790405869464261	0.0287214471472109	-0.00895673959518816	-0.0388687217227266	0.0323770965046085	-0.0272167524994304	0.0768107108033361	0.0404231767873189	-0.042148680778463	0.00680886771137179	-0.00726900110969115	0.039396850954333	-0.000645063188578718	0.0218170867838932	0.0407264607679607	-0.0402645337357758	-0.0287098986629329
0.00276112032426659	0.0546632957870502	0.0235991250219578	0.00702656700657857	-0.0169378008271097	-0.00272345749376816	-0.0172717564064908	-0.044987807595586	-0.00261948468329328	0.020777074041794	-0.0509822917546211	-0.0117493782792658	-0.0119677235361328	0.00431083093063851	-0.0178509899824051	0.00234029091355504	0.0171563764840136	-0.00572910660184578	0.0410401236387148	0.0278589887646292	-0.00532645166810037	0.0117512448197645	0.0528604752990766	0.0286903846271481	-0.0128933542057799	-0.0138721679022678	0.0198656185168571	0.0382035745921377	0.0311153551757186	-0.0055652519142438	0.0216707623947299	-0.0458714357805498	-0.0136210065140918	-0.00733279603221028	0.0124399398090578	0.00891713659168666	-0.0112808697147219	-0.0178780660238786	0.0208104256705853	-0.0216124083595237	-0.00750938143766231	0.0108669999636831	-0.0117114312993583	0.0168842754791657	-0.0730720549649597	-0.0260706744296291	-0.00223839118467564	0.02940596903147	0.0403888670511065	-0.0133585036024061
0.0522384587773724	-0.0384719263477038	-0.011957220733454	-0.0121741907451195	-0.020335561793382	-0.0135059038695399	0.00955715590533927	0.0328816750379201	-0.0235229945352227	0.0174482847696349	-0.0322813869332127	0.0265971469155023	0.0229029148445211	-0.0123273310039357	-0.0204058280084314	-0.04527266419616	0.0164817566612695	0.00727735903437406	-0.00375903063738944	-0.0671994164279999	0.0128291155111186	-0.0224707091262608	-0.0119578287888817	-0.00730029089050746	0.00337014549794511	0.0203301974657912	-0.0113751094504886	-0.0291202196398535	-0.00841664636238127	0.0379985399742588	0.0182084070807547	-0.0243498625706877	0.0433767031080013	-0.0109328104000945	-0.0367360835219393	-0.00157864599967489	-0.0418998798497511	0.0171390715754028	-0.0408970925771638	-0.0258983230656641	-0.00398489157566157	-0.015042419252085	0.0292372819197478	-0.0529709681995361	0.0146894312552702	0.00274309631360425	-0.00675399793489212	-0.0185452477761168	-0.00900589892633509	-0.0132398203426739
0.0216699534766349	-0.0142277584885649	0.0355672928664367	-0.012300418711176	0.0142993322290662	0.0415246948306623	-0.0876285834463792	-0.00383966291053066	-0.0270748921930742	-0.0535175890134032	-0.0194693232775582	-0.0314017043218359	-0.00937708966566177	-0.00195871554736767	-0.0701790209358667	-0.0167418750995229	0.0329750839352379	-0.0152272363715574	-0.0408676553912552	0.043275484976601	0.0369305932292966	0.0709669450743601	-0.00362845276206014	0.0476190930935602	0.00994503020677893	0.0445619940348673	-0.0739901441743645	-0.00649881728657391	-0.0573641105921565	-0.00568501078431476	0.0485565215647083	-0.0263521441817086	-0.0642655773459994	0.0411242472052421	0.0364232353324497	0.0135592924632758	0.0209125430510318	-0.024588799054413	0.0759174083658032	0.0231833765556786	0.0131169585107572	0.044630668238441	-0.00589552259164182	-0.0379211940687883	0.0415051010253484	0.0401798108271299	-0.0129021266297107	0.0450193158518856	0.0187184320138965	-0.0223997729305955
0.00604900569550201	0.0225490884577146	-0.00678803187705281	0.00592567676798153	-0.000191627114782226	-0.0137621790038722	0.0084070013776529	-0.0425898670848906	-0.00344931345893435	0.0451178262633174	0.00147548742914744	0.0233913091624409	0.00475829151610152	0.0158196988782005	-0.0324905819194949	-0.0135237284387869	-0.00455624709508919	0.00230866116326409	-0.0563769657301615	-0.0217008638554181	0.0392317599139613	0.0237412994702234	-0.0325540912206711	-0.0339132799310612	-0.0168882320821467	-0.0291651366566527	0.00247054751642894	0.00727509308263354	0.00229012326916779	0.0271204714907024	-0.0342170148426122	-0.0324569129693258	-0.00739497858670782	-0.0297442109043105	-0.0345008115043495	-0.015280225987081	-0.00956732154684481	-0.0428689233939699	-0.0462846760687948	0.0121019370358605	-0.0173739353306542	0.0262741672365581	-0.0737023341062222	-0.0295516089894115	0.0180213619192708	-0.031948435958067	0.019498115190833	0.00408455095407868	-0.0135689396758546	-0.0272338596319576
-0.00402465070727265	0.010833238980261	-0.000667654356823172	0.00660511151382894	0.0149735128288981	-0.0128257531322837	-0.028987722232291	-0.0217662138623771	0.0181806614360705	0.0420059903572485	-0.033284044974113	0.00791735816248249	0.0242386566809045	-0.00900188371025004	0.0181616248726534	0.00770800347897101	-0.0124415021752575	-0.0254044428087172	0.00462662172777662	-0.0471879461933571	-0.0180420389530597	-0.00483871550960592	-0.00660044798326984	0.0273930754595767	0.00802710393237798	-0.012902439971565	0.0314980977906223	0.0300147648763743	-0.0109202897304823	0.0380663157568044	-0.0143424974812909	0.0309796158279509	0.0238048909361792	0.0323315529343788	0.0226529927976033	-0.00466130306002322	-0.0277043400909481	-0.0821152773139988	-0.012832058049359	-0.0014613056771173	0.0400566191079821	0.0238334370544207	0.00364316029502717	0.013095416446495	-0.00829479150921644	0.0344491128463885	0.0167885419491419	0.0203525893311531	0.0072379086986175	-0.00856179423823141
0.0246505222407801	0.00678462734079507	0.00216541220397519	0.0198709563429252	0.0708498243260361	0.0243722355363817	0.0232447339547672	0.0241753456911913	-0.0175105532675097	-0.02911769384742	0.00441260038216804	0.00705637893291912	-0.0231647150970998	0.00583637163007528	-0.0411068261216166	-0.0191704801749397	0.0095727140882008	0.00722956382613507	-0.0144424701787902	-0.0465941766258578	0.0268766369555831	-0.0142802407596009	0.0297702263334895	-0.0695637835398429	-0.0365946704440425	-0.00284475149130498	-0.0224626505639751	0.0344571539891007	-0.0259005707167593	-0.0541614227517401	-0.0318980293565714	0.0494376222623712	0.00742121468592589	-0.0486805349275471	0.0447338702699454	-0.00602639550892905	0.04240600945824	0.00292247850330873	0.0336352293829388	0.00159001542940961	-0.0399518417651947	-0.00342700068499405	-0.0163509630614384	-0.041375698042081	0.0281394543485255	-0.00198407342129082	0.0523596003017371	-0.00298703740069605	-0.0203176629600568	0.0354616422917265
0.0274016775688795	0.000492934807528057	-0.016572526066764	-0.0148404121485282	-0.0315507345741927	0.0664464200691672	-0.0445944656783672	-0.0415366774723299	0.0319495416759488	-0.00264372809600191	0.0265963525687446	0.063929785826401	0.036958302823209	-0.0206401030759469	0.0224627369334829	-0.0303392057482691	0.0373367831597906	0.0210876668005609	-0.0149369061750899	0.000796290804247138	0.0175540575845288	-0.0358603201362219	-0.00948930008095605	-0.01809064699886	0.068155637578742	-0.0160858039583163	0.00505470776253702	-0.0589012929319955	-0.0179529931826829	-0.029571763728225	0.0529593797910299	0.0228365299443319	0.0123410556630901	-0.00544837449629056	0.0100070054960703	-0.037209010478866	-0.0396363159935139	0.0158773919842417	-0.000123013276133634	-0.00746821192686233	-0.0032728415763628	-0.00797225740272024	-0.0529908021384211	0.0230316874554516	-0.046645647500888	0.0142759040919179	0.0468157000684592	0.0572234271697018	0.0553495574619306	0.0518670073636777
0.0169302825537725	0.0106152935273835	0.0438171736313958	-0.0153196683449043	0.00914391538574116	0.0204787632423264	-0.0378183183346605	-0.0233644206980875	-0.0067049470472427	-0.0146861265918582	-0.0126369182027662	-0.0398738478895775	-0.0536976084047603	0.0714356046483004	-0.0226468265918926	0.0608837776491909	0.00624959157770065	0.0201089107673174	-0.0352286338975103	0.02242190672396	-0.0225705988233249	0.0580431280413187	0.0101307055577319	-0.00416249622057121	0.051534442466719	-0.0309539775088345	-0.00245097310258977	-0.0551634938184457	0.0104342819852159	0.0347032768665745	-0.0412745832729555	0.00391267028632603	0.0193540113386292	-0.000961552188554743	-0.0260578816338251	-0.020291593999707	-0.0213776924198359	-0.0350835175589448	-0.0438585155190131	0.00534388571567329	0.0298961548221994	0.0428702055054656	0.0249973617950292	0.0123876949171105	0.0107353893507125	-0.0359794401559598	-0.00475697885489594	0.0214101367231495	0.0213098306657307	-0.00347163164233008
-0.00187688883533591	-0.0142375397225811	0.0477122962231038	-0.0105712313921536	0.050086537761009	-0.00128021307008351	0.00721702574944942	-0.0278272151936276	-0.0181497992126101	-0.00675395214234103	0.0371299172260652	-0.0169277885888218	0.0334628449300922	0.0176459354869254	0.00585518733434998	0.0164666204741579	0.0157415094678594	-0.00714919116934224	-0.0113517867198056	0.0133791079697385	-0.012360529755168	0.0285056949961305	0.00991867380556925	0.0484292944775052	0.00781459657640873	-0.015180478935318	0.00136171905654716	0.00447624100522667	-0.0235485602502855	0.0321803362826833	-0.00563550101464376	-0.025733730472582	-0.0297530945646626	-0.0180050708041637	-0.0277445314663465	-0.0169662458260893	-0.00640414892781253	0.020406078406029	-0.0262777917491366	0.006670004029951	-0.0172545664581767	0.0235086713015366	-0.0553682691738522	-0.0246949768263462	0.0226207741120748	0.0175615634263392	-0.00573987443954341	-0.00393467431412142	0.0508404231372355	0.00208871845806895
0.0483048482856888	0.0117523543679754	-0.0322616091613169	-0.00383636273559021	0.0591028966888614	-0.0140691292942711	-0.00112278601675634	0.010234363080623	-0.0821095827134116	0.00867639323354697	0.0680900506096363	0.0384694444365468	0.018800836906705	0.00824166682988321	0.0166199329528578	0.0132777407294376	0.0451742835049399	0.0317477678783443	0.000138581549105565	0.0199557350876986	-0.0553988668270659	-0.045905668096078	0.0583398758506025	0.0160528185364473	0.0414001386129288	-0.00132991140263114	-0.0488057709260123	0.00211644375853948	-0.00632862723896327	-0.0259085854657305	-0.0250191872078663	-0.0064930045778462	0.00646923658226323	0.0267246624880107	0.0256307481990529	-0.00443825356059763	0.00714994389426905	0.00553502967418363	-0.0157599865823752	-0.0189105614765202	0.00979355118465176	-0.00179479596372631	0.0456575993647662	0.0866696795152904	-0.0172102706316939	-0.0351052969870775	-0.0507632746374134	0.000621302443645933	0.0178264573138859	0.0329535049865528
-0.00522483245551139	-0.0455398672419956	0.0245913100254908	-0.0367422464788534	-0.0109935978452263	-0.0230472468635854	-0.0149524010316979	0.0190300689794303	0.0236111029810436	0.0174641969287765	0.0115531275858117	-0.00634952356786167	-0.00863394023637571	-0.0476344855500268	0.0145350492311255	-0.0107904432021478	-0.00875472423509121	0.0118504203570617	-0.0049762510069571	-0.0202921689008415	0.0561370728218178	-0.0416693193217192	-0.00715670921734342	0.00589975988071046	0.0212393941431061	0.00813682911762214	-0.00279255026885921	-0.0166523461975499	-0.00710214750098624	-0.00373263184884599	0.0582532421499038	0.0160376227081848	-0.0149458827090138	-0.0386038555037292	0.00752706603834495	0.00897096679908968	0.0197130452946635	-0.080030265105817	0.00836332202584718	-0.0409926528210302	0.0279491166475351	0.00108896163677229	0.0351309826636662	-0.047179825674559	-0.00966490523176491	-0.0138457651521042	0.104189253751311	0.0257406996860443	0.0164722120753387	0.0154003409533335
0.0198509673193694	-0.000894543814032504	0.0344258789917025	-0.0111601545270537	0.0206323120367109	-0.0271778292887252	-0.0361859187380052	-0.00750021619385573	-0.056823881539739	0.0120182999848494	-0.0226393356251794	-0.0253963314887668	-0.0397177645039216	-0.00375621280132037	0.0128040848509045	0.0149097240398244	0.0291458415780987	-0.0249573066882551	-0.0493209520552855	-0.0521687548246918	-0.0312027390925448	-0.0288317966929991	-0.0477776534321105	-0.0355544710609605	0.0226464078358952	0.00397199657355121	0.0187683964740676	-0.0404016733329939	0.00710784965305229	-0.0112422560276932	-0.0534821370551678	0.0310100964259873	0.00787177159379903	0.00868495651580718	-0.0215736184304573	0.00954027492236509	0.00854288842401269	-0.0371872423142687	0.00479565315571481	0.0505497242123544	0.0495312946464334	0.0163704617986595	-0.0192767670787078	0.0434656139187571	0.0384954207600726	-0.0281875326349336	-0.00344960434606519	-0.035708182024004	-0.0370008029761293	0.00160063174947898
0.0319431313331689	-0.00444166253400709	0.0057777655524079	-0.0333989422688698	-0.0204374074919118	-0.0121901305189597	-0.00842837561064198	-0.00643280537994834	0.0174450105576621	-0.009768537694619	0.00192697301781004	0.0385495154638692	0.0241653359549894	0.0116164493282763	-0.00363814245220617	-0.0408994213277609	0.0124677003884523	0.0338985672380441	-0.00999024447587001	-0.00761194150435597	0.0290750073314139	-0.00137592736723639	0.0148003508044988	0.0416674510874828	-0.0451881534800051	0.0375706027181859	0.0221033633752807	0.00981114763318815	-0.024780881323577	-0.002468077499143	-0.0879949194350921	0.0314474231675986	-0.0291050697148397	0.00300161782733986	-0.0357261147837002	-0.00638740380353277	-0.0140470585401465	0.0285916391576309	-0.0012916532200173	-0.0125950634841982	0.00772371679288883	0.023703578659372	0.0559694392281313	0.0231415032820079	-0.0346479866086882	-0.00612466850461765	0.00440992782007562	-0.0351729539089187	-0.00549861980059454	0.00843506944031555
0.0546772518385379	-0.00225471858237268	-0.04103489498816	-0.0391905420375448	-0.0109820973928839	0.0238883053945176	-0.0290008506328628	0.00124930452931282	-0.00880746007865199	0.0205086504610424	0.0193642219850353	-0.0117965001316238	0.057646446023484	0.00388134744912424	0.00762684120545182	-0.024050258879013	0.0193175076759773	0.0328398327230713	-0.00257200215589075	0.0038989530187506	-0.0116224172120392	-0.00112700348647612	-0.0306952207163627	-0.0254154400329667	-0.0154461712151107	0.0130152471847951	-0.0152617231704849	-0.0280196557270666	-0.0127442889429117	-0.0331887387286839	0.0230376096979523	-0.0271020921262289	0.0175196484718575	-0.0373311589625348	-0.0208092671812641	0.0150910997366191	-0.0197349341041013	-0.0244438105330369	0.0152551680431484	-0.051632419871242	-0.0686360792577565	-0.0153542627366354	0.0264253537249124	0.0652816309031647	0.0226688826476716	0.0221399879944302	0.033133456179862	-0.0146117537082262	0.0274755361001731	0.00777653253273716
0.0166046404534096	0.0128064184216705	-0.011537523178393	0.025049634157525	0.0174436743440272	0.0166730091168468	-0.035008388507349	0.0198593803554348	0.0174692112449983	0.0652664225105254	0.00776255557059837	-0.00706382505268628	-0.0172385999752036	0.0045213600808275	0.0526639818440232	-0.0713556395438786	0.0187422775428031	0.00971090972900513	0.000737772190347701	-0.0201555692636048	0.0331013877233623	-0.011258508855469	0.00791673282940169	-0.0297369121290637	-0.0151611478244552	0.00712571179060196	-0.00228799458910798	-0.000810393606865893	0.00562368273790881	0.0322937867225334	0.00922951141122749	0.0336978642568692	-0.0117081749558801	0.00200842175508197	0.0179588254116806	0.0484022461611005	-0.0269071530471393	0.0213011027643554	-0.0795514866770294	0.0396862262274277	-0.0408900979086934	-0.0101510183024693	-0.035870357504416	-0.0118962980428949	0.00825311052376141	-0.0462104105481603	0.0288905712295951	-0.00291505219155644	-0.0251209608706948	-0.0453369565475636
0.0261727024811218	-0.0159023737165769	0.0309296696089784	-0.0100501921338131	-0.015901054367421	0.00419432302619606	-0.0195774118188331	-0.0363982284630023	0.0594515031749579	0.00790417399485792	0.0181454574085221	0.00215407931262492	-0.00998809948375369	-0.00702069888011721	0.0123160457358027	0.0376282636545279	0.0203258879660963	0.0230140523423538	0.0694608172951511	-0.0443010787954697	0.0399776316364127	0.00450404037211001	0.0151650923188236	-0.110291422552819	0.041260401288983	-0.0248501357025828	-0.0172005317165093	0.0149427662479723	-0.0316559512140378	0.00686889694364105	0.0671389445798047	0.03562971844807	-0.0698814038318984	-0.0472946101827692	-0.00456612549558566	-0.0649407695963389	-0.0264683067836516	0.0118238578689786	-0.000860583842153406	0.0274424848777019	0.0272692106371027	0.0205427863407812	-0.0109633268304121	-0.0415055303238942	0.01518715369008	-0.00742985035480711	-0.00739364157615271	0.0103927134924763	-0.00513665919798588	0.0160990135801839
-0.004457923061758	0.00519136716462855	0.0149380689285001	-0.00636927876430621	0.0136784929031978	-0.0275228259956898	0.0228011156376758	0.0161869502431615	-0.024118886375821	0.00589379075844649	-0.023467843907708	-0.00200117017410874	0.0501150025496304	0.00131435247418471	0.0076207878545137	-0.0361173412349926	-0.00950994920148038	-0.0148712416709533	0.0281960862952564	0.00637816471308911	-0.0038869092586877	-0.00925010223182259	0.00866660677214446	0.00146063085008692	0.00596417793265806	-0.0109148338619607	0.00373929813175556	0.00159066557370482	-0.0184682730017835	-0.0407521689209916	-0.0354068626543911	-0.0125828367764587	-0.0385991381322229	-0.0381504141763038	-0.01826352510928	0.0184899742845235	-0.0511315315377919	-0.0161456828221057	0.00151595479096454	0.0311726140794345	0.0213441891836142	0.014523067042595	0.00139048353804565	-0.0294552180118764	-0.00539914733297177	0.0573148282596505	-0.00594555472218439	0.0226470658319053	0.000774077075322373	0.0014889689616043
-0.00380989387266778	-0.0213465402420376	0.0196834693074645	0.00628491747646766	-0.00535614707090768	0.00893689073150158	0.00348744165076858	-0.00885779961384391	0.00164650681213635	-0.00242242689558011	0.0158781219350837	0.0193095988123491	0.00876575355594834	-0.0177965374534728	0.000231421789992976	0.00670164497446121	-0.00318912390040196	0.00395200169744218	0.0184591129279833	-0.00511158462499238	0.0202608444575703	-0.0102688629142525	0.00182456541820988	0.00953507187707632	-0.00205455190444067	0.00696337353978921	0.00380485268064083	0.00229784123669861	0.00607406343440309	0.025688432135115	-0.0728548383648886	0.0624141045313481	0.00927008747617885	-0.0309895897067307	0.00464969952508698	0.0223186152133285	0.0131941371653595	-0.03339312896003	-0.0129698360145951	0.00461388661640378	0.00466528208678016	-0.050324733995115	0.0101633282671045	-0.0024140321595859	0.0038262178475362	0.00722762413167888	-0.00310024632504149	0.0285160195032791	-0.0396761181779461	0.00398984841394959
0.0168989242323648	0.0829044854320787	0.0119471848583673	0.0164203962691897	0.000223202695414459	0.0116355717679099	0.0130078943492757	-0.00442889913028567	-0.0582709588996103	-0.0284689144725464	-0.0079569531696552	0.0359005740260963	-0.0202914706849178	0.00582605418505523	0.0268607372066682	-0.025938349449395	-0.00423938651362408	-0.00808974563276724	0.00866147612798536	-0.0390190815561788	0.00148488825143175	0.0228975344432641	-0.100016364009124	0.0449885216245642	-0.0128304043122941	-0.00831949034265965	-0.0502824923737584	0.0176465524935461	-0.00387276778548866	-0.0293773804585315	-0.00377862351843912	0.0179792353262433	0.0470880591630416	-0.0525359046740895	0.0229820069165581	0.0406323002084739	0.0271427306237635	0.0236213158960082	0.0151506377420662	-0.019579226727364	0.0035283611795068	-0.00634751481317973	0.0258879697539898	0.0179115100747684	-0.0365259570762357	0.00312806619432683	-0.0074681756593332	0.020365246273485	0.0438588225627469	-0.0240372796278693
0.000128967824985128	0.0122741740624798	0.0516189410709893	0.0145459135988365	-0.0409064525550791	0.00454862411815488	-0.000811066770891255	-0.0243116929254918	0.0211405184916241	-0.0126650815003854	0.0562396784597389	-0.030296852852081	0.00977396081516604	-0.0471719423099989	-0.00928653394199493	0.00498516532729822	0.00999159119847732	0.0141676744970788	0.00490992465888029	0.00544620046569746	0.0319922526510692	-0.0106239010878892	-0.00518233717371513	-0.0149450316775208	-0.0326666541802948	-0.0183204260367429	0.0160257261503521	0.0206951815969257	-0.0322909849151976	-0.0175932963157657	-0.058605836712043	-0.0565685617545937	0.00118863807921898	0.034920149477064	-0.0047972126865068	-0.0274769769779071	-0.0167823056067909	-0.00566841363907145	-0.0446740645207923	-0.018127369122705	0.000998189658501853	0.0422123522410618	-0.00229728780706099	0.00317489557397829	0.00461912578087044	-0.0604383357104915	-0.0471049604866466	0.0361549325550742	-0.0584233793561532	0.0337656230113972
0.0291532021139259	0.0442520640850896	-0.0248422132223512	0.0406154969492532	0.038172594143371	-0.0471612670440686	-0.0244802993037669	0.0628730809202732	-0.0321356378758015	0.0279346496052914	-0.0157842065104517	0.0447751843423726	0.0466977599629897	0.0222826495676931	0.0306705533465582	-0.0577411108986698	-0.0100359013710311	-0.00186125518487597	-0.0551700223163049	0.0170578171125098	-0.00319574778190197	-0.0156886288538344	0.0698286392172114	-0.00288502863687651	0.0482438257567866	-0.0235043299729008	-0.0269515915289475	0.013244491937213	-0.0211940643692159	-0.00408465956466992	-0.0425432875262839	-0.0135285337938765	0.0337264570599426	0.0321490254827353	0.00387889269876394	0.0299073867425808	0.0106578378468688	0.00121159347641371	0.00983048574171251	-0.0165304172190707	-0.0375851754704556	-0.0080448196273474	-0.0470761435268084	0.0661095163118527	0.00787584107897404	-0.040321690843566	0.0549182429175422	-0.00347448229915739	-0.0305364928571875	-0.00377736332160842
0.0317970932295979	-0.00889525155533669	0.00668689126398199	-0.0218973848302597	-0.0471264003737552	0.00914376816044701	0.0335072791135801	0.0122982601686553	0.0345588772625392	0.0290117854323982	0.00844605120825606	0.0207644984570578	0.0196532961152033	-0.0127547214901613	-0.00920890180333074	-0.00908875726709135	0.0121891469473408	0.0976347536400454	-0.0200668277398172	-0.0368231036620316	-0.0218236132717122	-0.00948259419973663	0.0250891791185539	0.00893743408519769	-0.0150961719452917	0.0313046704970981	-0.0102499438431155	-0.0076272627547915	-0.0191261950836829	0.0170389825235792	-0.0236474427660034	0.00906351683161946	0.0106990671076467	0.0567869341056963	0.0136533947350691	-0.0612897473097561	0.0129324227067826	-0.0133893009156746	0.00421054892352473	0.0134214871394016	-0.0240757173956674	0.0130168829056625	0.0122449737087568	-0.0339335396669635	-0.054041559771652	-0.0264947830439435	-0.033298889137233	0.0135494941666351	-0.0118152783984812	0.0282738368351439
0.0171803164219792	0.00937494860671806	0.0344378712712245	0.0014217982440694	0.0423527459878801	0.0320692421672657	-0.0475144295618741	-0.0260895600291124	0.0384983479084629	-0.000123444316165625	-0.0198903866138329	-0.036831326914262	0.00530103875146065	0.0726223502862782	-0.0284137290742554	0.0307728831822986	0.0105770298591242	-0.0338391854573088	-0.0215415197369988	0.00365315457378064	0.00855722312356795	-0.00317092986408028	0.0131687184021441	-0.0186267051249857	-0.00256946353579802	-0.0165942095043305	-0.000744799968074453	0.0123575463891974	0.0481097740887721	-0.0108464005107201	0.0263844327347534	0.0129621153809311	0.00550534294560233	0.0248104677733397	0.0261575270542547	-0.0153923357323411	-0.0327580002431582	0.0192716896393884	-0.0513611754995868	0.00149929957817919	0.00099045408671291	-0.0371969950394038	0.0444130093662207	0.0241167004292989	-0.00331845222812648	-0.0391757994141621	0.0139348531684995	-0.0190634322531151	-0.0253780569855656	0.0612560188705396
0.00251214728110266	-0.00428748071911956	0.022701847730023	-0.00549013263479498	0.0334310811502648	0.0135574786020628	0.0200331899730812	-0.0275649145238219	0.0368595306168938	0.023247564250354	0.0459216709319668	-0.010194197443093	0.00213576180452378	-0.00848548138744364	0.0520975602316798	0.0322548729677551	0.0327428908661999	-0.0213749039496618	-0.0396913601606087	-0.0544962895157676	-0.0295391799018041	0.0149680569126898	-0.0423116927893606	0.00966426382769851	-0.0237786723057602	-0.0188902120966581	-0.0231072265352499	0.010884840678623	-0.00112686886960688	0.00873408383958385	0.0026378265438322	0.00585604061669724	0.0224584857646374	-0.000741096570521504	0.0223908383388677	0.0230874671801571	0.0528366908183845	-0.00015265451272342	-0.00909599992700776	0.026870804499877	0.00678961308949908	-0.00235349661274957	-0.0215750966121868	-0.00806941235220107	0.00507778592431858	0.00113214568415596	-0.0040332092194333	-0.00287685765809802	-0.0130815705160991	-0.0306545544141228
-7.59136417080841e-05	-0.0435611477334286	0.00625326110936918	0.0159542224893942	0.0126821412308007	-0.015019708546342	-0.0185629234005693	-0.0228934870753162	-0.023882490697604	0.00610553316822286	-0.00412313589318328	-0.000321755565855386	0.011595222303747	-0.0219998046237956	0.00757520585163869	0.0480340230236182	0.00422117126697506	-0.0386919691104164	0.0296324589447563	-0.00352819846368816	0.0114374993450335	0.0253428593322378	0.0177454992757782	0.00648427575842104	-0.0108916297772739	0.00318065673536713	0.0170999182865946	-0.0102487613295784	-0.0449621608933503	-0.022465482526337	-0.0262227217998027	-0.0150711901760789	-0.0318790106264094	0.00858964509355132	-0.00622993532431719	-0.0720241861482687	-0.0399798194455923	-0.00535741431826029	-0.0226052701261651	-0.0531214762782434	0.0639310746510624	0.00212550730611377	-0.0471350766270801	0.0280923766777244	0.0103402238191335	0.04807049554191	-0.00365879677209114	0.0393711138445685	-0.01638026937365	-0.0453086483622383
0.00770013640314779	0.0392127838425824	0.0546171949827302	0.00837946310450934	0.00660001552031627	-0.0253455777231523	-0.00828221948760133	-0.0319712074548264	-0.0377488461268043	0.00280618951176785	-0.0532673660535751	-0.0128208226556281	-0.0182820200265934	-0.0186285392292975	-0.0493416118750711	0.0378529956182575	-0.0535255498867362	0.00437112586048934	0.0127172203520502	0.00062691513680949	-0.0167338049843577	0.0233323812370252	0.0225896186181272	0.00451739806239039	-0.0167459490891437	-0.000686639664684068	-0.000854444813870191	-0.0248954463971262	-0.0317985723041011	0.00704827646181596	-0.0417956040827173	9.23900749548602e-05	-0.00351303043800665	-0.00517142413535246	0.00288555350343651	-0.00679450151792645	-0.0186213315496695	0.0209100897624531	0.0124808562195569	0.0100824656429473	0.035919475358813	0.024558358443324	-0.0120028960979646	-0.015296389505141	-0.0276924601294133	-0.0101111951739667	0.0296678926489182	-0.00489671723535576	-0.0369246140599436	-0.04714076648
0.00642634810289476	0.0488248018716738	-0.00545261681920922	0.0111263320071818	-0.0115742507880826	0.0751617988297439	0.0122991003982996	-0.0192677935177098	0.00993148954658861	0.0249615438964186	-0.0131462507127673	-0.0183436106628664	0.0603610148342261	-0.0704892787399589	0.0277942720329777	-0.0380514834993652	-0.0161934366339679	0.00536629126208632	-0.00882956850140213	-0.0364305977601544	-0.000119258031228614	-0.0418936282659859	-0.019165777853277	0.0816958570400119	-0.0193866033432853	-0.000545994486487249	0.00109715956048865	0.00637968574855983	-0.0246706268643046	-0.0308270786242075	0.0346015212145089	-0.0548036596025062	-0.00877400933584297	0.00109865910387983	-0.00482093076731294	0.0651037030484396	0.066765944472994	0.0543065670588563	0.034325206053477	0.0575655385365358	-0.0146664981570762	0.0132690437048364	-0.00290788051694556	0.00144558525466896	0.00677579116219643	0.0233218585050186	0.0422683609179125	-0.0145315181988046	-0.0123062257027129	0.00687066717504128
0.0141032487803798	0.0561114290704018	-0.0243169315560554	-0.000813267553782688	-0.0246552672712803	-0.0129318700858518	-0.0104507591268043	-0.00361208383643628	0.0114429600024306	0.0342841342675439	0.00667581688090263	0.0150851635909895	-0.00562027723201649	-0.00546823950450983	-0.0190735898832921	0.061884034589415	0.0214557144961793	-0.0116913081878989	0.0238101157136283	0.046335330298897	-0.0199290890604865	0.00227104549144178	0.00316615649209982	0.0703027930179942	-0.0814863338529202	-0.0231214309656243	0.0308044382702716	-0.110979354521313	-0.00826099162651939	-0.0229432258492528	-0.0310017376583724	0.0177884768346347	-0.028625940662256	-0.00221142874730012	-0.0248297994773443	0.0229229503100338	0.0813128028303862	0.00514224310321111	-0.014696794618659	0.043155075230621	0.0270922453283293	0.0549771010031087	-0.0467011204354318	-0.0170119482675681	0.00349123186814732	0.00281670589700334	-0.00558693757695837	0.0105763523263903	-0.0114936197797035	-0.0840550971852154
0.0181997073352425	0.0212252617853383	0.0407391124099432	0.00412138529051093	-0.00537892759944491	-0.03174017407938	-0.0386098763725258	0.0154083159234448	0.0294895928403396	0.0211082549646299	-0.00608352873317139	-0.0295376712873188	-0.023147260855979	-0.00679681960128754	0.013977461323342	0.000907911204253111	0.0313703565875047	0.0276682715533201	-0.00736684103289318	-0.0106938688927507	0.0364518314958029	-0.0249976772770149	-0.00770322713997995	0.039431793669044	0.0054839638788625	-0.0563342302914155	-0.0372420151429001	0.039157815968151	-0.0264294071352875	-0.00325277355105381	-0.0466115696225786	0.00788443184555779	-0.00165713507191107	-0.00544949784039675	-0.0409144806352105	0.0461314940471266	-0.0109115114771582	-0.007323124441115	0.0377565849160856	-0.0119148112794472	-0.00422020910601265	-0.0507642299430746	0.0192651135616271	-0.00615828149588958	0.0106886740200669	-0.00604770643661322	0.0325807404678986	-0.0271078860776792	0.0124126927942417	0.0151327851117669
0.0639650263648662	-0.015418596374543	0.0103250289413936	-0.0308118638706422	0.00449072005473216	0.010504743923955	0.0948415759990681	0.0504377751162229	0.0019591435193002	0.0318213702817098	0.00833685816762264	0.0213921871505664	0.00582288699986942	-0.00193013301750682	-0.0249851735096749	0.0368716942351275	0.03254191278316	0.0221407991373573	0.000681539724174162	0.0388498882444958	-0.0111812827961362	0.0957942735017093	0.0506048525790051	0.0235582081397541	-0.0133853893056852	-0.0384012177157184	0.0421218568771178	0.0226838670289175	-0.0253656491245697	-0.0131943337068286	0.00914407455381532	-0.0589790918705818	-0.033792956678557	0.081637810016322	0.0614088981977881	-0.0446422609872536	-0.0199084962741011	-0.00558776825468443	0.00349553466920778	-0.0508348279732328	-0.00745645884854	0.0174682782190509	0.00436609164454333	0.0456785018043813	0.0491311091629907	-0.0229894684565855	8.85548045232486e-05	0.0183734523993406	0.0101647546551427	-0.0109361435361009
-0.00133890755587104	0.0305859460594891	0.0212180410372266	-0.0226299748006681	0.0117487818449855	-0.00608808495115369	0.0454230074672626	-0.0296740138767713	0.00833815043722817	0.0372866542888787	0.0223748711969091	0.0268443913399312	0.0420488960812741	-0.0366441412141106	-0.0214724489571792	-0.00586187586792021	0.00831748252081921	-0.0294349412595709	0.0594898363642494	0.0189060974318712	0.00613668048892041	-0.0319995869897512	0.0396476613650388	0.00912375777429943	0.0131693028733345	-0.0167164609431513	0.0172415273177493	-0.0269424234250137	-0.0522871660869118	0.0140709094440311	0.0366437244637297	0.00495999326074741	0.0393283100634183	-0.0392531693225051	0.0558564412929854	-0.0397073185899704	0.0191349284156195	0.00859151331055957	-0.00425404086094722	0.0772115012484215	-0.0395334819751672	0.0100092704172287	0.0164466369955381	0.0079279195904163	0.0106436609300186	0.0327412766440542	-0.0201439673783531	0.0347425329554391	0.00947043520094947	0.00763480152338671
0.0254133695142525	0.0028558582746677	0.0030651849853633	0.00105034185636124	0.018344275136716	0.0159053744099454	-0.00645451940416777	0.000835999352534497	0.0163882656055	0.0270755197150078	0.0636871262044577	-0.00446201831417007	-0.00467501255494076	-0.0965368275454709	0.0662982595129306	-0.0318085349344042	-0.0246764079013795	-0.0338501191487114	0.0340745413921319	0.023114553115329	0.0415442681467101	0.0187593224175555	0.042039077946706	0.0206259988356701	0.0197061060171206	0.0381014488790216	0.0279636744724055	0.0252175113323355	0.0200843046101669	0.0490586013250171	0.0564420882552822	0.0587969139222206	0.0672230615083922	0.0281761079659633	0.031244830636532	0.0331358438181087	-0.0211335350352482	-0.0177112441687633	-0.00120556218991874	0.0344422125379197	0.0231954807847389	-0.0104277176001093	0.00682946739595859	-0.00665515582332108	0.0215290682647303	0.0206477774359644	0.0275767661218573	0.00816385336239055	0.0356106304253407	-0.0085106952755114
0.00344117871881138	0.0122988752965939	-0.0291038219655662	-0.00931544165211422	0.0313344442078388	-0.0205685209354893	-0.0570711725102502	-0.0010843221419466	-0.00840395259789519	0.0332647571722713	0.0333473346094296	0.0244996168648844	0.0130326733477855	-0.00218096864803621	-0.0206277130482981	-0.0192224715313803	-0.0018149406583154	-0.0237040179067777	-0.00402965503729316	-0.0293231938424971	-0.0392900095938628	-0.0609454640941896	0.0589951211422132	0.0458104580094397	0.00128816194427621	-0.0030426501881997	0.0443317345267221	0.00293095049560233	-0.00661253040986853	0.00490387607045662	0.0225138128525499	0.00333258485466879	-0.0186943629624976	-0.0492053210916725	-0.00317276270327914	0.0531185227390187	-0.0200400030835538	0.00684441998617811	-0.0169903998939806	0.0409332958169905	-0.0494787071319179	-0.0162204542926218	0.0163778252043486	0.0272677310503209	0.0251135801979215	0.0364171413581635	0.0130448227716292	0.0377883542065298	-0.00576100315763183	-0.0232061522986088
0.0165461814195115	0.0258506462589639	0.0309371791579754	0.00276796658203352	-0.00729715332705366	0.0104049061257807	-0.0655821735150283	0.0306316638904393	-0.0378241159602457	-0.00730733517364284	-0.0485695263606308	-0.0279691501358925	-0.0455837025837396	-0.00124784537348294	0.0109659333688143	0.0292948584389861	-0.00363546883535209	0.022605682924865	0.055680485001193	0.0417485075610536	0.030359434353008	0.00402075280335243	0.0374696927176494	-0.0112111622100564	-0.0245950841451244	-0.0112068289861722	0.0461971358508175	0.0433943712303234	-0.0236531942736459	-0.0281761551565657	-0.0439529149519599	0.048222922931178	-0.0157303738912261	0.0627847382799324	-0.0278643574562771	0.0130705320038621	-0.0424786508946238	0.0534123662408459	-0.0522234858615528	0.0357217342098918	0.0045887177077488	0.0081657106627635	0.0264213334049053	0.0565036116535072	-0.0513468489683116	-0.0174862341043153	-0.0021846371525536	-0.00677433589019686	0.0310513326918158	0.0240432034702805
-0.00139124597611714	0.0142375846349044	-0.021099401030642	0.0132016216702492	-0.0342244583386247	0.0407465755444664	-0.0260079441984118	-0.0731218241204681	0.0372414217877895	0.034118719915626	0.0368115258435599	-0.00942089172291317	-0.00920389234255014	-0.0136078526951551	-0.014804451923167	0.0192311297932811	0.0168391091857907	0.0277752024032635	-0.0203067379112723	-0.00887387585443903	0.0057904088829096	0.0253007819502473	-0.00587500990467007	0.0379312317711095	0.022698741379244	-0.0330758510274253	0.0663096821457199	0.0167063114639923	0.000833355670803424	0.0511560349743371	0.0179155304599087	-0.0206577599985249	0.00743719970800518	0.0233131753531954	-0.00976255225947437	-0.0244347236951393	-0.00124935308313408	0.0130758005619761	-0.0210424313213564	0.0541868314067603	-0.0382212366357139	-0.00490732320513048	-0.00496497692100214	0.00523603053920536	0.00723586969848076	-0.00299964524316459	0.0132226810116239	0.0675325373162107	0.00522813768645358	0.0235622529563571
0.0319163384596109	-0.0327583896081997	-0.0107466635058419	0.009524843250794	0.0153930520452429	0.0169644999976172	0.0355686338176363	0.00622699295416057	0.0296040669718883	-0.0246479083177886	-0.0254028517607313	-0.0171211057346734	0.0393111985836624	-0.0510210813324983	0.0391031755505408	0.00602339735466965	-0.000199719725970677	0.0166843962673939	-0.00872718467937737	0.0268413373561031	-0.0142365562423728	0.00134008900219607	0.00234100628783269	0.0173538392177085	-0.0135172590523611	-0.0383488037020641	-0.0458724126777654	-0.0225627952100632	-0.0109808035094495	-0.0355544235910789	0.0152696218095	0.0362097747994272	0.0303303024612692	-0.00524978793320903	-0.0492339994968743	0.0250348444031575	0.0272243768181533	0.0191279867509086	0.0285780104602615	-0.00105873646338049	-0.0133337681366299	0.0575219445753063	0.00273609387010917	-0.0241100197132862	-0.0321603186288481	0.0274071051137551	0.0114890020805091	-0.0210867634988494	0.0405138530667018	0.00158712794198426
0.0150189449519148	0.00876405181282369	0.00912223668660275	0.0458869599774488	0.0157651505439319	0.0168494788108709	0.0168761743214809	0.00221557400542387	0.00301154122724825	0.00340160210499472	-0.0358800049077426	-0.0552852375269312	0.0462621558395437	0.0116233226278088	-0.0166134862061712	-0.00190149459025283	-0.0194520090810044	-0.0484746481168722	0.0295770467601074	-0.0332757102126267	-0.0307187296632255	-0.00569284738694692	-0.0106970026103672	0.00483730014724027	-0.0141039360487415	-0.0340075274724025	-0.0584431578650253	-0.0228135259469238	0.0515642672120807	-0.0136507492490832	0.0247973352431398	0.0611402441162076	0.0223580094015062	-0.0445161623586013	0.0459993406160774	0.0258636271880539	-0.0810173514885092	-0.00322181863865284	0.0938803833343661	0.0343719795214479	0.0231690254227783	0.0259101319672298	-0.0494592542627932	-0.0592164084226162	-0.0318492153356289	0.00106946966318076	-0.0193616073217327	-0.000390773451941434	0.00686420878271992	0.00582231835361071
0.000347324330025765	0.0273557857924674	-0.0321522497114994	0.0230621454031411	-0.00627859546467647	-0.00601668189800473	-0.00530129931205816	-0.00677507154234161	-0.00612349944519972	0.0439946608731522	-0.0189711945370383	-0.0298530705141892	-0.0348875054517483	-0.00350173456225946	0.0193356458892799	0.0024527752636477	0.0318256828227682	0.0411015678912065	-0.0120288341331874	-0.0422753960219316	0.0191749712721764	0.00820725677376251	0.027534211954712	0.00477310010157954	0.0386378821433834	-0.00707931122965931	0.0091555381242195	0.0337507350064059	-0.00546157714108777	-0.0169878291882362	0.00627947585879817	-0.00915124677638181	0.00855526842374382	0.0198568981178705	0.061009231712923	-0.0120725492413649	-0.0067074980238133	0.00688934575259655	-0.00869249254233583	0.0229652479640141	-0.0234346403268639	0.00816034688402086	-0.0366619215766831	-0.045312905888312	-0.0438489502647744	-0.077504404365119	-0.0123273439101987	0.00357406094697873	-0.0221705052585996	-0.00144201616339643
0.0500266638534634	0.0147488552188421	-0.00182358837860884	0.0576511029119339	-0.0183553050454469	0.0222707437427295	0.0220933978395565	-0.0196352460545103	-0.0358624039267896	-0.00537511244612496	-0.0614645199150536	0.0723499196761108	0.0229121171834479	-0.0443876884012744	-0.0272618634739922	-0.0145575812060266	0.0120471664880989	-0.0181305824044045	0.00715357978371583	0.0456321774805039	0.0263033984951213	-0.0626900876613118	-0.0415049607444096	0.0618470922663686	-0.0514865257439739	0.0895049404514984	0.0674988937352821	0.0385676801620491	-0.0104450583623368	-0.0449840999343051	0.0476323229927065	-0.00108877158871681	-0.0269114684928028	0.114135883047223	-0.00161387407886807	-0.0175296805728669	-0.103991823986793	-0.0407631211119914	-0.0186592469857738	-0.0145272312136772	0.00884660569004649	-0.0631573316517502	0.00498983701744382	0.022101023365647	0.0296410109693455	0.0664912452337651	0.00891886067224415	0.0266362189516711	0.0257122250194891	-0.0113338158342104
0.0195469706428516	0.000994842789912696	0.0425884569539306	-0.00617993501590149	-0.00651151210618643	0.0134488290265327	-0.00593480674117657	-0.0439272473662852	-0.000648013356209068	-0.000573527968360064	0.00871874437039957	0.0265923614238576	0.0067717366004165	-0.0203483963461711	-0.030687801646225	0.01901896786341	0.0106452339479556	0.00224310952714133	0.053162104824966	0.0322219066185542	-0.0419108155802492	0.00568076839784488	0.0117809353244453	0.000331363182256984	-0.0439122254310812	-0.0139073781876932	-0.0268523199939365	0.0424373968191284	-0.0609214420441469	0.0328785203984503	0.0551958642356152	-0.0186290761698677	0.00866918175118855	-0.0152747599066257	-0.0365587512848768	0.0185338589310545	0.0430766056816544	-0.0262917134523084	0.00387177734465573	-0.0312727859019355	-0.00551988435509898	0.0137427107981212	-0.0206991805441367	0.0229552026625299	0.0295476422857002	0.0568373354666946	-0.00680459244875186	0.0208076970487525	0.0135109719613246	-0.0392066092502459
0.0551388822024194	0.0139676900034246	0.0776429534583578	-0.0566937084787422	4.94063071160001e-05	-0.0132153779533795	0.0233658113490139	0.00162673611115318	0.0151909096269571	0.00861776854912714	0.0544913505648169	0.00123850341203878	-0.0064191533617387	0.0552264440899851	-0.00197813437718635	0.0174561019089098	-0.0328069818887807	0.0232526321999549	-0.0230218420869003	0.0255824638643567	-0.0129246257181733	0.00335599086399978	-0.0263387009607284	-0.0260701639030319	0.0146273260379308	0.0582304006093831	-0.0502578554804673	0.00637183506412901	0.0346104344315738	0.0561107150369991	0.0381590155279584	-0.0163557469786571	-0.0345408004270332	-0.0486572671489172	-0.0105766324047342	-0.00521432648128064	-0.0391736021747478	-0.0301565334541563	0.0191491631193659	0.0247364019039564	0.0139784626942662	0.00174486645412419	0.0188071020709302	-0.0136982123877286	-0.0596620785775494	0.00869844798321464	0.0769841759997349	-0.0299149556892611	0.00478672010124163	-0.0396680147415206
0.00231150377511369	0.0163585255426112	0.0118871886836216	-0.00598398169584476	-0.00617157506725024	-0.0124260927551063	0.000800204921069195	0.0599560791416422	0.0269923046594919	-0.0178029996826348	-0.00223838160190115	0.026090810360244	-0.0236884525794593	-0.00499142758582732	-0.00768352297190464	0.0189516539897094	0.0183718470708754	0.0282757489008988	0.00867107981900924	0.0176318920924309	-0.0258990503931553	-0.00699578298684777	0.0171617035256792	-0.0376018965990703	0.018837434955624	-0.00406314641735771	-0.0408613505354495	-0.0025189561764835	-0.00845975406691956	0.0146750345121918	0.00647755773036695	0.0358137016616089	0.0122771812435588	-0.0222911113755048	-0.0207032961427123	0.0514135232690663	0.00299036517320041	-0.021773854376344	-0.0158624050119295	-0.00059884977558678	-0.0415698172288875	-0.0618676885548969	0.0134210920417563	0.017583116643281	-0.0286903132497216	0.00341829586193606	-0.0408322072022698	-0.00135343647354281	-0.0315249931217454	-0.0687775386302344
0.0575925681261437	-0.0105934560060453	0.0244433506441377	-0.0472436464284303	0.0255092828618414	-0.0184156375359947	0.0271208782514578	-0.0292660211301699	0.0213097295200036	-0.0287048093962709	-0.0176726955255414	0.0362211252674644	0.000754784319479294	0.0164764475245679	-0.0293889763780205	0.0310323790457971	-0.032740583672985	0.0100058104729039	-0.0119453588431269	0.0153797753765264	0.0407714448176466	0.0225000994401301	0.0202714901256638	-0.00053366425771051	0.013210787216705	-0.0107724367520388	-0.0616423990779674	0.0365368742710953	0.0015876283989084	0.0311704892997769	0.00879270784546325	-0.0767698410994645	-0.00543919343740421	0.020158234337809	0.0167474215748813	-0.0269286539667979	0.00647182438248179	-0.0174660853352062	-0.0568616920209525	-0.00881608909896803	-0.000199648971204194	-0.0191221977276158	0.01435534045008	-0.0277692213565988	0.0128153968135167	-0.0114507010352822	-0.0162148914960295	0.00354441903740952	0.0114077921723054	0.000997022311049251
0.0191259374184533	-0.03165133729662	0.0150556365657632	-0.0102223852998895	0.0247881335298383	0.0170108334571987	0.0252898110465692	0.0281273557289623	-0.0343942838167127	0.0795097709078449	-0.0511152668267639	0.00172799013193265	0.00318706949844901	-0.0257629089607085	-0.00964134133513392	0.0642741654581633	0.0276281966584655	-0.00595453635135582	0.0127879004652062	0.0356140555387269	0.00423444444715252	0.0114063584125811	-0.0288736916823164	-0.00313579422343392	-0.0622300197634399	-0.0100599651467535	0.0316180626185536	-0.0399506445482677	0.00882294394936212	-0.0299068081229962	-0.0663100208265517	-0.0477646249847147	0.0293996905671052	-0.00166356212989548	0.0137945260647155	0.000996338237317917	-0.0585847368317851	0.0167345302646886	-0.0158326649860082	-0.042976302307003	0.0404347912684179	0.00448122845053525	-0.00133987924834705	0.00255235264056314	-0.00773413595223381	0.00531108185898029	-0.00864934751208523	-0.00943636025083508	0.0155777900651192	0.00698765696145492
0.0130032089788993	-0.00170678767312651	-0.0169111348963818	0.0126551931915399	-0.00423493983361444	0.0016850504074537	-0.0511883934055363	-0.0490291305109123	-0.0154636294535886	0.0141682748736247	-0.0493306685737364	0.0387247919441059	-0.0602520961620983	0.0370963460989314	0.00664640955849172	-0.0299882819426008	0.0121742975053961	-0.0123888221007033	0.0219667245913687	-0.00800050994543547	-0.00454444694930709	-0.0573149840435155	0.0068504094520915	-0.0052642866129396	-0.021265659651619	0.00952460934736335	0.0367621056628807	0.0240800534887777	0.00666539392328669	0.035319991155045	-0.0404701191352926	-0.00840136585190995	0.0388494418161669	-0.0318629953552987	-0.0163806890087033	-0.0256698928746814	0.00242557638273169	-0.0245465557977673	0.00362227012443885	0.0047890731912498	-0.00234334827661589	-0.0387055478890665	0.0158167909846703	0.00490632747750147	0.0213491362478281	-0.0192854064987289	0.0163483923924043	0.00932227872831019	-0.0253555149886698	-0.0214362374621948
0.00643208251067836	0.00382388842467093	0.0621691694911132	0.0105763660584394	-0.00230183642578173	-0.01037359471151	-0.00491317558979774	-0.0128205178513142	0.0048144446620385	0.0685441475297779	0.0106437110651681	0.0256017618798182	0.00123187305962721	0.0262773847581913	0.0167923458467795	0.00706528785215869	0.00620854599851291	-0.0205003971703457	-0.0136375256834024	0.0287111379187556	0.0429055095905379	-0.00974835412428421	-0.0221493633967648	-0.00308845040747317	-0.0212587549523579	0.0135308557488941	-0.00987651761936393	0.0338776094219527	0.00345778012756062	0.00998213233238324	0.0218270814254705	0.051700136841413	-0.00909171417952977	-0.0254381333964996	-0.0275498877528874	-0.00939552767324648	0.0720542535484455	0.00470788454715451	-0.0485252484885283	0.041421218140566	-0.00740125472797339	-0.0249328001305113	-0.0032435879441088	0.0339261518162632	0.004372512383937	-0.00118067945728144	0.0695093030921511	0.0345399753119264	0.0342807938299966	-0.0127199832046303
0.000714398557832766	-0.00603033948996763	0.00730033631102178	0.0158764033752916	0.0107648869544945	-0.0214206282111945	-0.0298044776082713	0.00463911698834378	-0.027373704930981	-0.033094628592335	0.0106585007645978	0.0624215425770455	-0.00540904791703316	-0.0331859595489015	0.0348531630596812	-0.00416678446275949	0.00215662883828362	0.0208157939294374	-0.00996465058639918	-0.0102564292074849	-0.0135117313686344	-0.0382980908607739	-0.000508485529055264	-0.0189694935718027	-0.0201584266796016	0.0188633998593307	-0.0059794061706173	-0.0115004793625808	0.00322896484239555	0.0210534951906979	-0.0174841964839844	0.00855149120027392	-0.0241587257072268	0.00105299790917947	-0.0319608963113466	-0.0183750582461609	0.0581096788057624	-0.00710415023054432	-0.00334508751347314	0.0310586517116937	0.0189804178962854	-0.00774682992866326	0.0519171097694054	0.0686378342868622	0.0121161455108254	-0.0177153470738185	0.0257838219499271	-0.0304696762991359	-0.00476048081053708	-0.00919261769288363
0.01193866867489	0.00448427234779669	-0.0146001283123947	0.0330859800018478	0.0247200852312344	0.0239080630690052	-0.0457788975217466	0.0283074419832826	-0.0463222148343135	-0.0456475604649492	-0.0140106730477139	0.018967024725806	0.0549071569344912	-0.0282849399371713	0.0628036014921952	-0.00994548261931683	-0.0346240900467199	0.0630874787920976	-0.00480721093431724	0.0238869988709861	-0.03672668796172	0.0368217215293217	-0.0131986849797164	-0.0177257600991355	0.0128545553024438	-0.0162399645431866	0.00782194532972588	0.0293710962637774	0.0245224226886452	0.027385426144643	-0.0317312472292681	-0.0173386254370131	-0.0282000914744053	0.0123265933626959	-0.0306030301838915	-0.0262233511626538	0.0305281477822576	0.0144418897094272	0.0213622191158556	-0.0154127754594014	-0.0198654549043462	0.0230619182172581	0.00857053831890087	-0.0346755068736297	-0.00777680402111261	0.0212345988911682	0.00490084199706833	-0.0123813433954327	-0.0208013781451147	-0.0173644456229497
0.000600624198373046	0.00864630796477508	0.025588685955614	-0.00138591209928234	0.0309757902824262	0.00891114648300946	0.00648373184154497	-0.0183083623491462	0.016484178770963	0.00457711011941814	0.00286538223316327	-0.0240518287376638	0.0317105327327844	0.0143462600921915	-0.000744960087710833	-0.0153953886574851	-0.00383496727537382	0.0149086170824682	0.0386070193022333	0.0215467532117698	-0.0189516587108567	-0.0334109582301842	0.0218894544871084	0.0415646754003129	-0.0600362050196903	-0.00849539772173993	0.0145141779786829	0.0261490080578676	-0.0299637481895764	-0.0161578429866412	0.00757225279813128	-0.0196411632208669	0.0177819744755408	0.00750111257867101	-0.0690352700386954	0.0261589480348977	0.0132054743202118	0.0252107875760443	0.00588407249780531	-0.00715281019751745	0.0311514589508611	0.0434813437693414	-0.00267788354536891	-0.040254540633928	0.016876751552905	-0.0525014233793992	0.0197147186955213	-0.013233627189959	0.00270300108388443	-0.0321343105831003
0.0342675481374767	-0.0107076622199174	0.0199267254858446	0.0095560622683764	-0.0392130343364844	0.00399017673301476	0.0323476614137716	-0.0366927876735639	-0.00248179077873845	-0.0420949952168335	0.0726320604346954	0.0344876431461032	0.0727422208973176	-0.0861838704869222	0.0422293521049731	-0.0840478102401375	-0.0250622750386718	0.0343284167502182	-0.00795234920667464	0.0450271566555814	-0.0524481953594627	-0.0398133463258047	-0.0102070708779548	-0.0163904393538431	0.0388594769447708	0.0183466015953518	0.00634284211222664	-0.00832147523985913	0.00848069431194026	0.0302771371542786	0.00478312410899732	-0.00797524392764265	-0.0384156857501224	0.000583469763208059	-0.0357784213775798	-0.0321884502576491	0.00929357371370626	0.0107744352340945	0.0649267362748785	-0.0126087063001757	0.061689102775778	0.0185334158202502	-0.0394077706314522	-0.0455189210645797	-0.0586742528825988	-0.00626794041001707	-0.0297665970165048	-0.0263270990594577	-0.00486396983138919	-0.00519531619946162
0.00182255199843929	0.0256804513223407	0.016782329413759	-0.00483342199434066	-0.0104640221217992	-0.0105527001711881	0.0132907205385448	-0.00962451629823612	-0.0147959897691325	-0.0309361960986034	-0.000706535602244206	0.00436526409892891	0.00193223064770801	-0.0183695984792839	-0.0315654994591158	-0.0184004959798124	-0.00372921886717648	-0.0184739806047498	-0.00210826645685546	0.0371420570778632	-0.0598133517976619	0.00553597505124067	0.0216422428189019	0.00423659590021566	-0.00483365314501849	0.0325244093384858	-0.00172369551829638	-0.0211784539249124	0.00936222264544622	0.0302828751980164	0.0512484486038589	-0.0298628516463492	0.0056365230309094	0.0157372292560277	0.0121735038768391	0.0261907111746329	-0.00510595303932204	-0.053462321803497	-0.0369744399595043	-0.0121996092308252	0.0253725288676511	-0.00368801449361123	0.0260574008531306	-0.0150165590968106	0.00243857103096866	0.0115020301253315	0.0215559645168482	0.0178677980072463	-0.0112934247827877	-0.00736910217622859
0.0621347127630014	-0.0502862968294938	-0.0264110877981489	0.0382567120011772	-0.0339868572346505	-0.0154188325787123	0.0282073430342224	-0.0551214000267902	-0.0286787972859503	0.00392245271919846	0.038342374107164	-0.00312342147948766	-0.0230234227635406	-0.0384164388171223	-0.0507286048856239	0.00467281077965509	0.0280886032690328	-0.0314969490701817	-0.0100567129323932	0.00471958718414887	-0.00152866518723707	0.019150165606867	-0.0128758494538729	0.0303294528071219	-0.00797744625246739	-0.0212221586535366	-0.00508977487377483	0.0245941762439948	0.00478666029048295	-0.0292804580430587	0.0187344123506131	-0.0043432610418014	-0.0311747678487489	-0.00279695447648051	0.0356352931575239	0.0451864860333004	0.07651899014047	-0.0633430289687001	-0.0706352331297656	-0.0102041117472191	0.0216231971241059	0.00297623766113307	-0.0215144547846295	0.0158810860413846	0.0142957590181724	0.0270618431874509	0.0227978606129693	-0.00706699287576436	-0.0236149648095826	-0.0064667477200052
0.00653281581361215	0.0280697639627234	-0.0123139497278079	0.00842835255837323	0.00128898310959941	0.0173509272606034	-0.0152165271436915	0.00504136096387314	-0.00775673412955831	0.0235905585622193	0.0242955769342545	-0.00902757299166893	0.0118631082134138	0.0107071253947032	0.0127193931052694	0.0379719911963553	0.00605841073177386	0.00443124645984146	0.0277744833895417	-0.0012205236552921	0.0447608010025965	0.0289611308895075	-0.0193119453784101	0.0591764725446877	0.0390627683606067	-0.0428619377944449	-0.0580785797643743	0.0226522246445694	0.00236737750222829	-0.00422407908963389	-0.0130335885299314	-0.000611481479187788	-0.0323092049580504	-0.000898274316228892	0.0270756495129905	-0.0388062178885713	-0.0262085815343074	-0.0024634906724284	-0.0118438114940235	-0.0349044919419172	-0.0287095065749165	0.00566890474544418	0.0144722356221131	0.0121418778287718	-0.0127766582771367	-0.00949179840380947	-0.0169476508861031	0.0422840373298923	0.000874295943770275	0.00980112419550296
0.0223338801312337	0.0457033761628942	-0.0247635633998608	0.036166331887808	-0.0342854139680039	0.0405027959177165	-0.0652203727908192	-0.0286144206265933	-0.00846517029607188	-0.00596057610429923	0.00950854091767436	-0.0270720493949515	-0.00558723539667867	0.0456747635531164	-0.00246799232715702	-0.00470237886097286	0.0220708732716661	-0.00299417325870444	0.0317433180545819	-0.0339077006908768	0.0357403134206049	0.0398655922921069	0.0202809287058506	-0.0157747072558918	0.0648610859606139	-0.0220814548370431	-0.0164671507163037	0.0332644675626264	-0.0184696558168059	0.0534945109882586	0.0127666293604883	-0.0224498413656911	0.0602928376492306	-0.0334935067005395	0.0037637070684409	-0.0299055381416732	0.0257084384422163	-0.000115987791607616	-0.00885360144611891	0.023749082161846	0.0238419184604548	-0.0353630310085651	-0.0176629289884236	0.0518171660247128	-0.0176277110248204	0.000115687296625967	0.0517563213095551	0.0300058515612152	0.0139794906297958	0.0114582998089546
0.0141418665376879	-0.00510970411280909	0.0245539096088145	0.00590849206912859	-0.0274108492929763	0.00353003231670239	0.00080120254460073	0.00874034197255032	-0.0129103753556178	0.0101190266509467	-0.0230041216355423	-0.0206788097005674	0.00354654240116633	-0.00302434949486158	0.0270694412213954	0.00287176409375192	0.0135946612193613	-0.0410011150964272	0.00835760833518269	-0.0252762955822942	0.0324617484644895	-0.006796174834205	-0.0268738748430986	-0.0171892102101733	0.032012388665826	-0.0141730911736023	0.00662638300538961	0.0327455286814406	-0.0352176171438107	-0.0317895803144501	0.0561232057040613	-0.0126132639367668	0.0141592381332468	0.0100564029989973	-0.0428974826472936	-0.0428668879391003	-0.0496728699498437	0.0110724304855408	0.0132693562529341	0.0269337186785186	0.0276177039391575	0.0275250459770467	-0.0190354550530855	-0.0322163705588637	0.0242790953388489	-0.0170022704991528	0.0481347993262242	0.00401105896144369	-0.0105459307608892	0.009337859118769
0.0608030708317975	0.0223605925123355	0.00426260346158843	-0.0177669733976352	-0.022375781231872	-0.0153545660917702	0.0847789011796024	0.0100797605382511	-0.0306026342658293	-0.0219361488157166	-0.0131049140994675	0.00930245901678499	0.0259163388468824	-0.0120409956142565	-0.0129460283138559	0.0141418547123517	0.091613274782496	0.0659647849050889	-0.00799052411254869	0.042364533502753	-0.0202430710690113	0.00346664924766877	-0.00315988191773226	-0.064658226938551	0.0623358927734186	0.0169305141498697	-0.060658613769751	0.0246126701223712	-0.0240923480451456	-0.00671578868974595	0.0231639062624439	-0.0118519785441064	-0.0239968277873332	-0.034144323081885	0.0417348143070196	-0.031787094225188	-0.00207889822657847	-0.0014849707264802	0.0322507014365819	0.0296211700631486	-0.0726054593432178	0.0581667387422114	-0.0456262745002965	-0.0312063368807447	-0.056184480168251	-0.0304572804497837	0.0285484050067744	-0.0347639758252982	-0.0205790855289526	-0.040698199413036
-0.0103230813755653	-0.0180994965066965	-0.0168259029468839	0.0214112957290564	0.0453291654179962	0.0033927148865808	-0.034374329434575	0.0187892377175739	0.00347196314286882	-0.0152224281089759	0.0557125950037101	-0.00705493483882772	0.0107070959252214	-0.00906057923097517	-0.0197673554626461	-0.0216104552589618	0.0207770303264021	-0.0179036440996099	0.0679502068484963	-0.000150860012807575	0.00361453574395612	-0.0422525190093221	0.0536948315653235	-0.0682586443250676	0.0135195163805713	-0.0166749938059633	-0.00884269961673153	0.0537013640075483	-0.0142875168853338	-0.0647778631669313	0.00315409833578486	0.00331167917873519	-0.0542133866391681	2.77932353978286e-05	-0.0468060958716474	-0.0230377610946094	-0.0257910405692097	-0.0213024949295662	0.016273522213706	-0.0322133964456214	0.0060965955188052	0.0172362729728884	-0.0471996426313041	-0.00487839198813459	-0.0574592632426507	-0.0452534844388895	-0.0294040068498456	0.0352388190692725	-0.0209383832196657	-0.0279596037316619
0.0116964210310896	0.0215403602437947	-0.0114410073015283	0.00543056747186569	0.0334636666355749	-0.00574517223452696	-0.0106492772955397	-0.0321553385692583	0.0327241530905803	0.0313620820959313	0.0248948133483936	-0.000967095034310288	0.015683253283636	-0.0227723121894235	-0.00898095360389807	0.00440350581086663	0.00203107475542624	0.00948769988806255	-0.0128032616460065	-0.0229508430538776	-0.0483016460750252	0.00435508455461439	0.000280036092062406	0.0756738609722954	-0.0126171275070668	0.00116250155933966	-0.000276368721063957	0.00481127532167074	-0.0281910051359928	0.0399793665476845	-0.0476823901994162	-0.0267399525286202	-0.0131270603154825	0.0169733089162725	-0.0417184092870676	0.0586458711486257	0.0370691162115629	0.00932461504720574	-0.0143698785694251	-0.021563102576824	0.0338785431977986	-0.0465946612301012	0.061078842463808	0.0184951315334272	0.0198873508737519	0.0105622610672234	0.00793237522997497	0.0155806693729788	-0.011624920717399	-0.0226970760835951
0.00477106098573816	-0.000546328475467631	-0.0114768711486481	0.00353641431520134	-0.00639945148994364	0.0435076363416209	-0.00588665746771734	0.0179218529152602	0.0283140760739561	0.0320149267215854	-0.0173111911000668	-0.0169275058290759	-0.00224937441856438	-0.0162759727946879	-0.00686888506783804	-0.0294092054360316	0.00539812142818355	0.0313949332719004	-0.0446247270818399	-0.0420688808803303	0.0542972567412906	-0.0544191368155881	-0.0398389326212606	0.00604078512005449	-0.0280226077478977	0.0406753781564025	-0.0253359838317403	0.011714708105813	-0.00859060492718471	-0.0172929247997025	-0.0439399157157753	0.00568305250122295	0.0474649686534831	0.0115737974977405	-0.0439859623526154	-0.0238320093217955	-0.0188080910179488	-0.0174953615688494	-0.00425246068215646	0.0515194465684059	-0.0574363236053927	0.0242502405829601	-0.0287003587588519	-0.0179977598593921	-0.000581299295606937	0.00873199732760445	0.0162431762882883	0.0132228696671146	0.00938296408465508	-0.0234384541105519
0.0574815851890957	-0.0135672037727646	-0.0183459478253225	-0.0648791144717772	0.00958311293453242	-0.00664579561014146	-0.0266483707081686	-0.0213841206759674	0.0648964352169465	-0.0115984047441919	-0.0114958601853406	0.0416166027239094	-0.0730433073448038	0.0170726364457913	-0.00361650415921764	0.00327777599781714	-0.0360563805629471	-0.0224677230304508	0.00682752816853449	-0.0482581738337126	0.0707539204785598	-0.0274435389381419	0.0439680799027007	0.0357177886506827	-0.0355107677824415	-0.00901625542993477	-0.0168370723239145	-0.0373801302157535	0.0214987544636128	0.036368850996315	0.00908760788788314	0.0206654591756606	0.00845120350664713	-0.0629569358924335	0.0426334828568282	-0.00205714451335297	-0.0360088728868669	0.028113249033302	0.0709496912022518	0.0288612056078559	0.00109113710950788	0.00481824141213238	-0.0558908568732915	0.00966712475114217	0.0473838910813447	0.0464027074443243	-0.00255798036554165	0.00716477947644043	0.047811621218049	-0.0165187366911402
0.0373838309465315	-0.0294294634996651	-0.00657965271324558	-0.0190296539125971	0.0144719960773944	-0.0196220316189853	0.00878338207808729	-0.0427216853786959	0.0305611051174727	0.00791760216354948	-0.0162752123783147	0.0557799351214753	0.0328950354694233	0.0190950883612071	-0.0108131849490217	0.00931412423964858	-0.00389160425379038	0.00648323550537826	-0.0217816158266362	-0.0264754450501528	-0.0233425570544781	0.0195010482843522	0.0019095248408352	0.0447025444266234	-0.0170849517832229	0.065218795771758	0.0559389184217426	0.0201676682042282	0.0138088219179795	0.00979914422340417	0.0325127170026139	-0.0207130912747759	0.00663837811323989	0.00656394121924689	-0.00655864262408712	-0.00338031053521667	0.0582089539513975	-0.0306510857112288	0.0186036879165094	0.0195920019071799	0.0140453099260674	0.0321194635267018	-0.0147532696867126	0.00306751278101707	-0.0486441429946147	-0.0703150114223058	0.0200523616396455	-0.0266235251167439	0.0114234425968676	0.0264437908917538
0.0183630076153759	0.0206046915556731	-0.00438978678512549	0.00880617183285244	0.0448912880769682	0.000632213280348947	-0.0398219246369317	-0.00109081028429149	0.101228368571075	-0.0316607578331353	0.00173735036910541	0.0222060892284686	-0.0195353032371458	-0.00377709750191385	-0.0409388300614613	0.0338759499191227	-0.0324729286905108	-0.0243832072978146	0.0469855714949207	-0.00325989299454153	-0.016885364918202	-0.0379053884157024	-0.0163048936951309	-0.0169954826369489	0.00174724304957107	-0.0225182619470383	0.0123259497684996	-0.00232551104683235	0.0704216140130909	-0.0124861299138804	-0.0284781137529271	-0.0557775533878623	0.0092842152266431	-0.037668488738709	0.00192048422712445	0.00423995823627064	-0.0178432331801846	-0.00443248974920813	0.0558957720842968	0.0399269991756332	0.0235600520629491	0.0138889030022085	-0.0190120809051878	-0.0227383447891474	0.00836780507003929	-0.00323491387506871	-0.0748081692035976	0.0116879945900689	-0.0441371976662285	0.0285959004610482
-0.00049624881997313	0.0172372519492348	0.0193706368328672	0.00702152389610748	0.000311689291720268	0.0156343165686012	0.0340364844351843	-0.0280327831740451	-0.0116299248357997	0.0125539794757344	0.0141048017763678	0.0311481214311366	-0.0272773245828369	0.037189873758126	0.0141825916892656	-0.0228117132937875	0.0221290664638699	0.024907574459763	-0.013994403168875	-0.01506843209258	0.0203691648892542	0.00236945989673441	0.000990199801817473	-0.0210792618999669	0.0124401220230316	0.00490952016392055	-0.0621285648961544	-0.00903588384150279	0.00456383491758783	0.0302320463634397	-0.0152423740503904	0.0384806148733715	-0.00832108078206472	-0.021361203792582	-0.00248252251119388	0.0372433998297259	0.0189788274325079	0.00567728858424018	0.0152653009698642	-0.00028466893363592	-0.00579324085029821	0.0162089627405592	-0.00389126301200625	-0.000180884366773303	-0.00937428904556266	0.00553725938404912	0.0214772765671511	0.0312879294379097	0.016966418739217	-0.0327843342603199
-0.00555966037180685	0.0112098652075429	0.0122245600169978	0.00303274067246397	0.00951721427265399	-0.0115916484030658	-0.0299091379706433	-0.00914577443533761	-0.0176837441739449	-0.0271313543716997	-0.0263012753459536	0.0387976039504873	0.00718448406458605	-0.0196748983912786	0.00560337035207532	0.0128054795422403	0.0097583805979113	0.0280573130051834	-0.0431344219103742	-0.00927956701062697	-0.00277893375595504	-0.0128600009880199	0.0101793394723811	-0.0485474207333612	-0.0206266252348447	-0.0449190612916498	0.00680112195907055	0.0100020210602149	0.00456814799713265	0.0149662602670017	0.0135092906166041	-0.00977711995835633	-0.0219120473249432	-0.000344245645592663	-0.00150000003228309	0.0265163505940422	-0.00182697139280066	0.0307052610746064	-0.0111672828959751	0.00378033120009255	0.0275610423958258	-0.0223902437330025	0.0563222817442737	-0.0470657786263395	-0.0288814031003173	0.0443275803865368	0.000110855556537319	0.026479951555024	-0.0133085102157483	-0.0304494289646836
-0.00399207680275611	0.0293463204793053	0.0178593797320353	-0.00260231946420191	-0.0282928095188758	-0.00899030814817524	0.00364616375007602	-0.0350520525826748	0.0215018681865449	0.040602330080236	0.0188440646748198	-0.0498270545045475	-0.00559800133661676	-0.0388097813286768	-0.00107397905163499	0.0209093349720958	9.30872681138845e-06	0.0225772520873938	-0.00305253972484794	-0.0145971505914624	0.0137613414680413	-0.0084769574066708	-0.000482708356934428	-0.00648769857500563	-0.0475275308862372	0.0248691392747346	-0.0309193854008776	0.016804989219226	0.0384277013916259	0.0235727213602152	-0.00943682529620149	-0.0259377277746061	-0.0104942766668748	-0.0501943346919702	0.0196953092730732	0.0343833837343526	-0.0264646068705958	-0.0195857409786103	0.0136090713249024	-0.0283585373816511	-0.0512511448533164	0.029373563010219	-0.0211887180085989	-0.0243124636334016	-0.0119427163041613	-0.0125385109107442	-0.0194560863952743	0.0196450191362415	-0.0357015784865628	0.0236085874324584
0.0818253941807417	0.0507463569402532	-0.0108089475835917	-0.0327940966362506	0.0172923038589757	-0.0391825951131605	0.013890992456743	-0.0380067265567343	0.0163566174878794	0.0395304096919817	0.0202205339530442	-0.042297350053491	-0.0121256547876118	0.0266395847838465	0.054337881455772	-0.0643162567573584	-0.03023725136871	-0.0592383818545566	0.0299572201204606	0.00195296015079142	-0.00275023043179523	0.0326347850367914	-0.0318897295004081	-0.0529742740108383	0.00301733577502417	-0.0900366004402519	0.0254503613791541	0.00585276555445627	-0.0146839529281934	-0.0579923011200946	-0.0120619264760172	-0.00035871338500658	-0.0213783375142015	0.0399071122980156	-0.00130859548623249	0.0483029459460533	0.0253525769809051	-0.00309879245819801	0.0105063888699492	-0.0621738007773225	-0.00440642967185514	0.00730400515781247	-0.0131695844329514	0.00605437113019678	0.0633431545323294	0.00958738198270589	0.0198986401230529	0.0406708286818128	-0.074033913643487	-0.00144975832075553
0.0121906569318879	0.0558549058071071	0.0516837175745895	0.00471383130835704	-0.0335595834830109	-0.0188559968899388	0.0172033235226696	-0.00194810315350284	-0.0457718215234175	0.0495410253642761	-0.0146470501967719	-0.0448930811639034	-0.0377187585200463	-0.0265361201835129	0.0752152682990196	0.0439793126736779	-0.08954296364894	-0.0282660185255491	0.0178005971041585	-0.000219549795692577	-0.0292923236556704	-0.0909687159041487	-0.0023200833517164	0.016373711996505	-0.0126887339427858	0.000370818148688746	-0.0197955412790158	0.0231435948922185	-0.0575518676814278	-0.0261749766801147	0.131173322839982	0.0385134542058519	-0.0233248142493415	0.0385302110357854	-0.0231544833749117	-0.0235940388728117	-0.0364608798213349	-0.0152699876902557	0.00290403387134718	-0.0186817618810154	-0.00126216803503535	0.0329881398618606	-0.00774322964011668	-0.042688325133145	0.00100781337462008	-0.0464113371189764	-0.0239009401994002	-0.0162338292295681	-0.0192877185881539	0.0824267579218652
0.0357585819932536	0.0224296853592557	-0.0660646000059056	0.018268564875589	0.00628439407498586	0.0851408906943425	-0.0398586315254133	-0.0114085586807845	-0.0430599667247047	-0.00890480632508076	-0.0185478008249259	-0.0326661724592439	0.0497090205912099	-0.0113785813349483	0.0196406089582675	-0.00892501712519897	0.0411969399828614	-0.024990795168314	-0.00897102923826925	0.0348428142266572	0.0190471718057225	-0.0136480096022069	-0.0166129143109386	-0.0141247715982133	-0.0624945617750755	-0.012468741309048	-0.0958514250607702	0.0288976302891004	0.0483093386139174	-0.00291619065700383	0.0193712406668284	-0.0352383198534546	-0.0170256626206904	0.0312990018950455	-0.0274858077298869	0.0674182988297329	-0.056052716376088	-0.0563615378776665	0.05584263664474	0.0922083010946165	0.0754611333772011	-0.0250562606718541	-0.0620892850974298	0.0702231499917049	0.0177362475432497	0.0531325211699009	-0.0135593423505019	0.00868099796990541	0.0257360998101572	-0.0368723080402131
0.041364890483075	-0.0047811366115675	0.00229346998692105	-0.00988264706827169	-0.0127911759471886	0.00754488841837195	0.0351003800353389	0.0137798115337481	0.0212163821754246	-0.0780496496818145	0.022975578870747	-0.0268157942488191	0.0316104547799939	0.00616035137029307	0.0208116445611049	0.0369065644532058	0.0302462865710684	0.00647597727070042	-0.0454778441600032	0.0334106899732516	0.064628841820531	-0.0404819492385935	0.0276314646735218	-0.0362116367704466	-0.0433237790635748	-0.00583193750443693	0.031659728229397	-0.0170032597780237	-0.0206138146532069	-0.0576615016676831	-0.0298219931521309	0.00488099013305314	0.00827491712108882	0.0402724466519552	0.0304670075276803	0.0485438756617304	0.02433532214914	0.0410291407089266	-0.0536266593776952	-0.0496083362561251	0.00734103996101102	-0.0549937028851205	0.0450921536561821	0.0149070581487253	-0.0124018405392562	-0.0980962780573007	-0.00120492102238177	0.00774644046934882	-0.0055767154364102	-0.00429183010116612
0.00316877110303713	-0.0141957621381932	-0.0322567892495044	-0.00245834271578315	-0.0341888080352098	0.00956950043215297	-0.0626043214852462	-0.00496141189231301	0.00116161563992612	0.0142652971038104	-0.0086039581210413	0.0284449821285246	-0.0124991544882475	-0.0120969440306978	-0.0265610128804868	0.0164910440674514	0.0774248711899019	0.066479192489314	-0.0790798478103431	0.0142241202372976	-0.0241588352126707	0.00739764091197119	0.0289151806620949	0.01704084557213	0.0626173167293673	-0.071324039820948	0.0437053909950547	-0.0329566206128878	0.0631493953826568	-0.0112586960081172	0.0368789773088488	-0.013354973892482	-0.0219780682857041	0.0275229859342057	-0.0258210074570314	0.00224606196190123	0.0145620704054042	0.0642293596684817	0.00873484869336463	-0.0296823448284122	-0.0157162139220904	0.0245757346699061	-0.0319803499849978	-0.021312422756305	0.00622538691927278	-0.0316215018137126	-0.00821390596862129	0.0368491263632764	-0.0214568118479996	-0.0418283029018152
-0.00300371414418263	-0.00263282758702428	0.0399702419385449	-0.0331218096038322	-0.0173751197919475	0.00337500342060782	0.0195006194686768	0.0264486037146743	0.0142898748945419	-0.0209737344490418	0.0338151420446825	0.002863737133047	0.00149736055670901	-0.0277987544675243	0.00930034514691003	-0.0132988876649798	-0.0141404435019228	0.0251488596787735	0.0212990885794103	0.00729482749184942	-0.0585949620919795	-0.0293579080281607	0.000650418460438441	-0.0034117031375671	-0.0405075266777393	-0.0218911075507938	-0.00151950545217036	-0.015797014654673	-0.00656591392122562	0.00701232110055018	-0.0331293208333629	-0.0147686754644089	0.00458154660546584	0.055720259315731	-0.0239294397086714	-0.0445488701634527	0.00762840378226802	-0.0176645888394971	-0.00935157374141397	0.0499654636207605	-0.0717204952027925	-0.00543430781685631	-0.0292831977594232	0.045297899324169	0.00140464222867727	-0.014391712744667	0.0731748235269524	0.0172750910348986	-0.0385642070852179	-0.0240415742361385
0.018766756040354	0.00765837642582753	-0.00104245077700284	0.0297828831536561	0.0295341536516089	0.0150093883597777	-0.0392804552548196	0.0240850451837781	-0.0437645161161677	-0.00102256723094186	0.00841311765371082	0.0060197752813637	0.0104403428690243	0.00548636416117512	0.0159179875543084	0.00227864125262031	0.0207310218297739	0.0159280719110889	0.0700169479247805	0.0288355841590447	-0.0125145187174974	0.000643193981534157	-0.0491526169264571	-0.00944569957477948	0.013075260212008	0.00490023863603786	0.0224530891445345	0.0703585164046589	0.000529526619520134	-0.0224316128435005	0.0167516139446536	-0.0145983098878621	0.00566298704265464	0.0243757810721297	0.00770165519141594	-0.0136624598246998	0.0197635399841076	0.00703878962144734	-0.0186234858603524	0.0906209181038754	-0.01678931032216	-0.0187732659657767	0.0184001303646416	-0.0351874566573334	0.00859928887381248	0.0269212739595743	-0.0450641497883127	0.00989565908526756	0.0284311558306405	0.0119397031399229
0.0316764990134199	-0.0146386910991453	0.0206257831412071	-0.0268656861160999	-0.0253473890853568	-0.0156403239802013	0.0529246497891189	0.0113197289190646	-0.00547170686560065	0.0467164774596966	-0.0318914386624926	-0.00543440876279393	0.0311879822791405	0.0378324664074439	0.00556607118630476	0.00688600428186406	0.0894600510435535	0.00959755598099022	-0.0237024039022846	0.0281042542627916	-0.0223712215169762	0.0308869695255212	0.00374287987759466	-0.0148269739349577	0.0335099158262108	-0.0358707026677082	0.0468310013466569	0.0153409177525398	-0.00748761103062359	0.0416491890093431	0.032593750911388	0.036767382371451	-0.0143853538546878	0.00257978040975066	0.0102424435400591	0.0738627704457921	0.0273375097360369	-0.000850955397101251	-0.00519306565297748	-0.00713197592285141	0.0314190137402212	0.0106898216928024	0.037169646234044	-0.00883770691959096	-0.0521858158536772	-0.0400236740318407	-0.0466751756021851	-0.0208818097380615	-0.00204667532410959	0.0200047613473051
0.0188833839466684	0.0191642449577159	0.00433410221897158	-0.0160818267594381	0.0446342355394022	0.0178196278850267	0.0179328315195222	-0.0263203562266679	-0.0684652973085889	0.021068178882962	-0.0138867557968561	0.0272177539085944	0.0242917072463876	0.0245014635735629	0.0198474146943633	0.0415345556231281	0.0349052051087298	0.00907802326220171	-0.00303671391632392	-0.0158394071564381	0.00461423015159021	-0.0520252204367398	0.0198628642598764	0.0347273636348188	0.00579016464627973	0.026933035434658	0.0273099868578914	-0.00683364663747055	0.0202004160040219	0.0156533337180464	0.0174414692511181	0.0141933009893076	0.0665539272649579	-0.0619423572380075	0.0164363320524221	-0.0529145437442674	0.0160912077843344	0.0525350301656064	0.0138674988434172	0.0228267102201031	0.0328379229216628	-0.0106312822197752	-0.000664989278584297	-0.00571135538663381	0.034957304186917	-0.012214425338455	-0.0117020058562704	-0.0117980638680995	0.0156052839600558	0.00564412452844782
0.0554508869455138	-0.0310548008453913	-0.0473949824718804	-0.02220906067217	0.0188380590555072	0.00178068771407567	-0.0113758787516531	0.0123050675146391	-0.026642832998739	0.000354873010149717	0.00926039593110511	-0.0507694182725741	0.000538848707298376	-0.0350923349615751	0.0217365552921133	-0.0392025903949297	0.0139449731030468	-0.00272061846684426	0.0448150229093447	-0.0482408614501835	-0.0577690922654248	-0.0257866597064638	-0.0190145068975681	0.0105752893440243	0.00421597689293293	-0.0187363019328977	0.0278386413732562	0.0354559180357902	0.0439972823145532	0.0173533322700848	0.0392528175300449	0.0175210559318009	0.0030254343981152	0.0013138691365839	0.0656032042760791	-0.0287701311480276	0.027088684796491	-0.0222615872643213	0.0220913192219813	-0.0917682258016657	0.0161931766302675	-0.0232747744506285	-0.00766573443362358	-0.000883438484061856	-0.0071095334772524	-0.0437251800695461	-0.0412640377021985	0.0555731093728458	-0.0113424711211411	-0.0637890719264055
0.0133040451894063	-0.0167789023130953	0.0223573989309569	-0.00213311078179109	0.0328323638538806	-0.00496558270474753	-0.0578418691454685	-0.00876272061727826	0.0478026062949414	-0.0720668026679891	-0.0749400175988239	-0.0601012541978353	0.021401514960552	-0.031727015577807	0.0805337848173619	-0.0129618900972145	0.0447437884922353	0.0238916598411715	-0.0122104963446977	-0.0480824010027398	-0.00595094826629116	0.0329066893606004	-0.0248088410827082	0.0272995551032092	0.0227734190679028	0.0159693026280584	-0.00784909076547729	0.0229593559888333	-0.0236076809824975	-0.0307364155148945	0.0460920827718905	0.0330729844507246	-0.0184334957818194	-0.0218712355034266	-0.0642625190606433	-0.0287013382434007	0.00364696238301573	-0.00727629732171065	-0.0230408603351848	-0.0118303924561537	0.013531545229019	0.0725835861902871	0.0121781127534359	0.0614032245732214	-0.000355551108184559	0.0151012807851541	0.0795806656595196	-0.00765178454136962	1.58701255732251e-05	-0.0427345676175774
0.000183758400398661	0.00266340491363569	-0.0170866842671584	0.0173000119008485	0.0527147274886985	0.0198937285963632	-0.0200604439728248	-0.0408242868752401	0.00802248626769819	-0.0516663925212261	-0.0213806460648706	0.0914451033458423	-0.0221810312265361	0.0279439205629065	0.0487706791684682	-0.0235122202466549	-0.0278828552763496	0.0278176147210315	-0.00189513340089253	0.0161949737114463	-0.0295147156409965	-0.0398173671442838	0.00101866024227619	-0.0375025533403853	-0.0166406016888935	0.0590790982928177	-0.00804746112596462	0.0167392371842582	0.00823800310894041	0.0689208352838595	-0.0286245312482403	0.0191868242768721	0.0266330254567053	-0.0332700283372766	0.0700232545204777	0.0203571692027866	0.0165288759609189	-0.00048860860795627	0.0137330721420125	-0.0264362856028789	-0.0160049113922921	0.0610900175945109	-0.0127323311511462	-0.0109254089700666	-0.0120800527916465	0.0297955947807855	0.00968024748412933	0.0121708744927818	-0.0121904911438253	0.0156978104903914
0.0257244866925906	-0.000507351332098705	-0.00461591162272548	-0.0280744594640504	-0.0139087071984129	-0.0333028879720314	-0.0248457467703921	-0.0196523208506009	-0.0393972147880866	0.0183739040878182	0.00855765486612478	0.0358756700252809	0.0278627516827553	-0.00553284279659442	0.0039313734268513	0.0269749945894458	0.0221823509635761	0.0174300750193011	0.0454360505130339	0.0190079088858361	0.0282728768740872	0.00881246762523825	-0.0514329483733302	0.0253767018617402	0.00452499348516991	-0.00343386324305304	0.0162983785093006	0.0175772157431475	-0.050216096705186	-0.0354988434432913	-0.0355648483678428	0.0182664749373916	-0.0133871704184756	-0.0190682574996781	0.0476332694726437	0.0583590796283763	-0.00751777425283314	-0.0316251522309975	-0.0294876230725691	0.0397883795851414	0.0131240749370072	0.0197452471557702	-0.0522879672207046	-0.0269601192849049	-0.0313919069770506	0.0247570412813406	0.00993980758538962	-0.037474205707335	0.00820425776544201	0.00329702097635475
0.0500689967988763	0.0965852760632633	0.00548101459478767	-0.0228993579351319	-0.0144122023274501	0.0294848604517309	0.0629659535985291	-0.0353240691322798	0.0264115623195919	-0.0479389193668578	0.010734179865862	0.0260198876124061	-0.0676095179208897	-0.0390748093908343	-0.062948962531781	-0.0238116797958556	0.0250276624176639	0.00447011563016182	-0.00181727829942612	-0.0250545223343678	-0.0207354256425489	0.0592410434851999	0.00465497189825515	-0.034694184064982	-0.00774299502339473	-0.0296036383710453	0.100693169620962	0.0133787212759665	0.0123895388507009	-0.00275868334626111	-0.0513448444395041	0.0100565607773474	0.0133132153006645	0.0168386828353524	0.100094090420929	0.00474995739808906	-0.070646707512097	-0.0155091231465437	-0.0192410406771944	0.0258820511595433	-0.0443974774027569	-0.0158367965315947	-0.00648665107058614	-0.0484384982110155	0.0278551509484911	0.0418536046086618	0.00243704801037801	0.0570025085070735	0.0533400020065444	-0.0252668564350989
-0.00240683630841621	-0.0225503892665585	0.019471359099757	0.0167457451151539	0.0540356373467076	-0.00176234059924902	0.00199144927220597	-0.0388852933585351	-0.0173528540111476	0.0040799387914389	0.0477160417678448	0.00125118441808851	0.00687071868017263	0.0194443379674242	0.00100911244888591	-0.0104386634053943	0.0445993742528033	-0.0385133895513468	0.0106835924556117	-0.0211759583538145	-0.0366813039717593	0.0120843433802984	-0.0121328169503681	-0.0293299944955288	-0.00745806782534535	0.000284351562063769	0.0179905169295534	0.0138902400346801	0.047214713674984	-0.032876462963038	-0.0212422993282435	-0.00287309072158265	-0.0396878531377032	0.00461745893048982	-0.0500755701334877	-0.0227001137225782	-0.00313648114158108	0.0188821649927844	-0.0161664587497373	-0.0195600799208141	0.0107552113860363	0.0276069515227365	0.0392744680222351	-0.0122595589230133	0.002651457631995	0.021115878797594	-0.00132972604131178	0.0641977446876028	-0.0240514287907253	-0.00483140266201677
0.0532884739691448	0.0297902959414532	-0.0793874901067387	-0.0552548611763624	-0.0180899340887923	-0.0231991067993505	-9.17785162380435e-05	-0.009134103563822	0.029831069584426	-0.0066881795772392	0.058013460113586	0.00169342132326937	-0.0368582744451474	-0.00761634039454695	0.0238395461228585	0.0361048660387089	-0.0153850972499278	-0.0101539981333969	0.0524952236119278	-0.00501074946476002	-0.000760829824664861	0.0059708851856868	-0.0119529027545314	0.0533268541622005	-0.0753031572341506	-0.00573167782081025	0.0247487587009521	0.0182974263058837	-0.0232329089534365	0.0447253962591938	-0.0180333468092837	0.0280915574771431	-0.0115919385972125	0.00146097044843514	0.0791658491849282	0.0179121808967216	-0.0431402442105658	-0.00713255010606643	0.00485462403145922	-0.0447069838966956	-0.0876276039182145	0.00947085791863626	-0.0415684235861269	0.0341935272624426	0.0173740256405895	-0.000277584401229774	-0.021593060233357	0.00254721626452801	-0.0153403156239585	-0.00815819883636916
0.00439364295137832	0.0362720060573424	-0.0025832751747708	0.0144403624203853	-0.00275784838719872	-0.0140424736300156	-0.000523575978966662	-0.0241958901670068	0.0393867644827806	-0.0141330895394127	-0.0100950382205909	0.0473682501363158	-0.00107846548314766	-0.0167731399696458	-0.0198682695779384	-0.0172565520419781	0.0167754318945419	0.0482540661380341	-0.00859628959718522	0.000572974460457105	-0.0018961478304971	0.0377877345019504	-0.0561208184041947	0.0244708277657846	-0.0154255154258101	-0.0590535880212599	0.0228870214487836	-0.0274971737453285	-0.0138248971497403	-0.0195899113558529	0.0140687883667427	0.0402786450643491	0.00346670688259116	-0.00357486078128646	-0.0101944754590578	0.0260882072946814	-0.0111702165535549	0.0265388636759968	-0.016192097752081	-0.0539062674450579	0.0272769800620534	0.0420499255424844	-0.0491308852969062	0.0112804139933305	-0.00340940245944984	0.0210148218755933	-0.0238891178425158	0.0296432931514898	0.0310467081963266	-0.0210315764108573
0.0127655352234758	0.0206518333642573	0.00298340002583613	-0.00400281134950088	-0.0196958988971482	0.026230547148592	-0.016411833002294	-0.0263695249669748	-0.0521510387993242	0.00164320816738788	0.0182969219708232	0.00388976171732183	0.0268048221626965	-0.0557576801510329	0.0205623320320911	-0.0152600965511813	0.00332343581824955	-0.0105799408897261	-0.0496360792397036	0.0206841064611997	-0.0254232813520196	-0.0180628897155562	0.00171509141361386	-0.0217207036163951	-0.0398282296420683	-0.0201390571573696	-0.0353048745417913	-0.00342118869126209	-0.00320794294727346	-0.0452224980659741	0.00629385948145365	-0.0529139213915414	-0.0170296177531355	-0.00159528426048029	-0.0234729996635076	-0.00987752073895585	-0.00578855327128284	0.00460947729719539	0.0905059527022679	0.00394508768127835	0.031577275253806	0.0279536831358187	0.0242810329918405	-0.0106920842151205	0.0218366756781282	0.013775311964682	0.0326416603497633	0.0127671341950697	-0.00842768773591962	0.0233367747237728
0.00159722481835159	-0.0070533581072892	0.0422956706094738	0.0132342343892642	0.00579606714738435	-0.0277229860139916	-0.00340083417764144	-0.0746997544257076	0.0101700184707303	0.0583680430637764	0.0473571014158689	0.0293980053794581	-0.0137397212755259	-0.0204516494760834	0.00884213155404114	0.0293584899595238	0.0241941326984543	0.01828610198833	0.0173671062233006	-0.0350204182884424	0.014315421771333	-0.0151481570597533	-0.00863772873869099	0.0276845452751355	-0.0234715542002643	-0.018240314178841	-0.0149721360769813	-0.0222096953239802	-0.0150149540607526	-0.0187907896460503	-0.0143010799761619	0.0193432523219064	0.0288029923776296	-0.0306787014131512	-0.018470218381932	0.0244598064838364	0.0129915365060096	0.00596010141974979	0.0450075432895733	0.00857666183219439	0.0213693997201611	-0.0511220426421191	0.02720237247312	-0.037564525836851	0.0171591560597137	0.000335016738111757	-0.0539036318620753	0.0102981690106583	0.0256597918983715	0.00318872261627117
0.0084610971777168	0.0174316272465664	0.0200672635222691	0.0232870964704494	0.00922703595630425	-0.000263248660558328	-0.023063128728613	0.0150508519076318	0.0152775107032507	0.035923064623502	0.0172285428584951	-0.0300544493197748	-0.00673114548829887	0.0187637241808935	0.0151285388680455	0.0188233271533576	0.0323391291434487	0.042051981183749	-0.0459737367611498	0.0109897794341758	-0.00489783700247372	-0.0133027461736315	0.0420449792135882	-0.0283654349817846	0.0375286724650733	-0.0312335358829886	-0.0230639013482607	-0.0264941745339104	0.0474880399980159	-0.0169485644611348	0.00129792715865965	-0.00974965023814556	0.0166723922113609	-0.0214868062339572	-0.0065223961074607	-0.0109512594997854	-0.0280358599568322	-0.0708610225783271	0.00390212632841308	-0.0210020047437903	-0.0281041398944634	-0.0290431864500673	0.0363853300254159	-0.0165111043051953	-0.0616984217838594	0.00398820388889269	0.014431243080155	-0.00645659445881091	0.00913745484504991	0.00257849248903297
0.00436716007836243	-0.0110028320369938	0.0263699224718454	-0.00474188118678637	0.0251001070383492	0.0753448540757136	0.0266249849345848	0.0534720736287775	-0.00366220977642587	-0.0112870270987998	0.0790397424382744	-0.0296110973962509	-0.00627459848655648	-0.00660546372618362	0.0610073711376325	0.0336025568723947	0.0605208247288969	-0.0064243551191476	0.0174567502660554	-0.00707607229772151	-0.00244751812745663	0.0360546922616631	-0.0531045615715427	-0.0485595581377211	0.0574010836876349	0.0065233288330764	0.0377183312581052	-0.0117696456416423	0.00574641639276032	-0.00202589530381123	0.0644445685255903	-0.0271267261552151	-0.0336339073239629	-0.000866506147284487	-0.0156353882030442	0.0308067044141286	0.00139137700636859	0.0470673935635548	0.00308482293707616	0.00631971218609698	0.0173156706840234	-0.000761976494771115	0.00673242432555064	-0.0230829583835823	0.00644515652458315	-0.024253087295344	-0.0447242063622612	-0.0111074734768994	0.00945863095987072	-0.0131539006448967
0.00939468884202162	0.037627797670982	0.00186243434783728	0.0356639603835626	0.0388179952188581	-0.0136829521536555	-0.0272250462710639	0.00196879136747265	-0.0082982422030687	0.0129454416028386	0.0114717257650856	-8.57029472756171e-05	0.0216321666189173	0.012500014746438	-0.00397034884411688	0.0265246022377622	0.0124165392561879	0.0422898870448127	0.00377004728246903	-0.0220512916437064	0.00110493284928959	-0.0280959846679335	0.0138271772130605	0.0495030406691111	0.0219798984854371	-0.0378065977698039	0.00917043110568691	0.0412483682083169	0.00628159692659784	0.0201226278010656	-0.014943835560965	-0.0453600825913049	0.0198240302342013	-0.00490929573519966	0.0114561724578176	0.00202067379724456	0.0296164963693724	-0.0112898393602542	0.0241853755517013	0.00826294928651783	-0.024744344512328	0.0105015641948524	0.0160075520343051	0.0393320463857332	-0.0574327937707753	-0.0267099386663267	-0.00705413749982141	-0.0138979981551937	0.0193040963063567	-0.00211802923703116
-0.00352456160517759	-0.00740471953632107	0.0331261237906649	-0.0219318183403417	-0.0299169239557681	0.00610042752370143	-0.0154005870552657	0.00948680897289094	0.00531395924142979	-0.0484969029477691	0.0678599136967164	0.0195014163554382	-0.0265817977132765	-0.00825783316438545	0.000572178889290131	-0.0685633706644871	0.0103071332525421	0.0469331824586702	-0.0628109946271144	0.0347858843941144	0.00029808581201547	-0.0363783244881634	0.00494821805477987	0.0293976636647732	-0.00887797696411096	-0.0259551948567988	-0.03365585061136	0.0509400580696832	-0.0474332239587005	0.0020209386072147	-0.0446935152025992	-0.00427642414388872	0.0317267279266316	0.0654183832673944	0.0231454686198357	-0.00159424515532247	0.0129376222447253	-0.0176513750058585	-0.0490200649983346	0.0307702703415244	0.0069160089806005	0.0131332614252638	-0.0256446774168417	0.00723661994019655	-0.000752982215592002	0.0130837332430281	0.0402597955092401	0.0317497390483021	0.0153095700242005	0.0476723384205446
0.00408547382525423	-0.0152409017564137	-0.0126738337403418	0.0112667794829016	0.00244599032260871	0.0405622052266754	-0.0282933040293624	0.000602242843286938	-0.0355140119710669	-0.0137142441737886	0.025451991630554	0.0133716775220084	0.0420008033073895	-0.028928021341716	0.0382398120002996	0.0729109703657004	-0.044834886112649	0.026327437456202	0.0241898201337562	0.0341119973212767	0.0231242034049889	-0.0147799415006216	0.0323507662485045	-0.0191823620807838	-0.00266007457791365	-0.0746962844511541	0.0340538442069648	-0.0159461148393837	-0.0498484340613937	0.00709501836481863	0.00780766433594648	-0.0155427734200602	0.00347138312390061	-0.0335745636833954	-0.0115198088468452	-0.0243526875253088	0.0538939755513472	-0.0728402371677224	-0.0349400236403948	0.017042930961669	0.0436022041879092	-0.0307785061513785	0.0117329721621905	-0.0477444083905114	0.0127282295893411	0.0022267151690265	-0.00635691006865989	0.0376837475732801	-0.0530427313292696	0.0106811633815207
-0.00139788664073471	-0.0243367457302581	-0.0430624461185593	0.00667657455828974	-0.013529171714493	0.0228845071915256	-0.0274192150119023	0.0293550173519338	0.0238718906076161	0.0137388457505524	0.0147147236339096	0.0198209856023794	0.0216423508348145	0.00130901278041189	0.0440490500257399	0.0476384806742141	-0.017526167448523	0.043737821147328	0.0302539955010132	-0.0418185790287915	0.00330943485977852	-0.0367284170710981	0.0197209473030577	0.0041497342643756	0.0270466086832706	0.0277158955489275	-0.00762355613277128	0.0432722840264422	0.0163830675291024	-0.0321719730611925	-0.0764998866829923	-0.0279275436270775	-0.0147745457357792	0.027509269381766	-0.0115883472510797	0.0173550130526021	-0.0596256312006229	0.0332327626455712	0.00533534015836422	0.0230181013629483	-0.0155393315068987	0.0410342272068751	-0.0380102075203093	-0.0334510760324862	0.00307176412366311	-0.00845294900001875	-0.0440814129987166	0.0139792719903625	-0.00795285256031774	-0.0208844454472101
0.0359145426088182	-0.00769658991694	-0.0321223079898165	-0.0219455250590521	-0.024220753060026	0.00535384439193964	-0.0377769796271607	0.00357880502656098	-0.0200941118505421	0.0710034938253139	0.00587772022341034	0.0368952404778136	0.0244177530241756	0.0091195375733447	-0.00257270139843127	0.029767251446151	0.0410962826133304	-0.0385207898104475	-0.0757343842157596	0.015364805704568	0.0442950860317686	0.00497434314472159	-0.00234847599442013	-0.0285375982589121	-0.0668115322953569	-0.0123479939668589	0.0880522453513413	-0.000629216109766664	-0.0400877817766906	0.0416202232441884	-0.00750411672599636	0.0308217009225353	-0.00893319653970335	-0.0247218351127815	-0.00600186539562732	-0.00682864553405396	0.00197312007952498	0.0169410446790496	-0.0113677564933038	0.0294165547664113	-0.0542905633207235	0.00115870512468671	-0.046583246328031	-0.0517654248065257	-0.0336610467336816	-0.0286312314893999	0.00987851790093157	-0.0246862384422419	0.000233856973683173	-0.00820936649058229
-0.00280548474779374	-0.0311250612535268	0.0645603788038572	0.00123952638815005	-0.00517740438985599	0.0620737757461611	-0.0115914052619133	0.037429030198529	-0.0271618683809941	0.0219517054943377	-0.0358667512865746	0.00235675488129284	0.026282371942402	0.00461599951954612	-0.0389609767593839	0.0512602332964082	-0.0148410456939286	-0.0127390383348971	0.042112512501324	-0.0089052290370865	0.011725815087105	0.0314594109511859	0.0313739464454298	0.00204204502051187	-0.0571240167503309	-0.0340990276978576	0.0716990794636154	-0.025439957119401	-0.0888127413649222	-0.0182779485916577	0.00724995268374075	-0.0118376644002449	-0.0115995705414322	-0.0661918166225042	0.0718323984255576	0.0629743205247882	-0.0154561274760795	-0.0496607137394783	0.0103092277813429	0.0268251206129743	0.0231146730274499	-0.0258964377033889	-0.00694185965190399	-0.0103400208120546	0.00526267591935793	-0.0551279678996251	0.0387285509904827	0.0374639186687784	-0.0290039996437953	0.0143884372235514
0.0379379438537962	-0.0317404351503222	0.0150069393513371	0.0764826405608675	-0.0255475644853877	-0.0470874728436049	0.0177992178106201	-0.0144304553639863	-0.0122431751843029	-0.0153305394536888	-0.00914564408234117	0.0363766815818887	-0.0120364031878873	-0.00525783956282973	-0.0406261017653301	0.00233345064390559	0.0163790621360726	0.0280066588359244	0.0242787070838819	-0.00190179559375908	0.00606687861801873	-0.0403268607381036	-0.0431658234897478	-0.0318865792491095	0.0386859619972695	0.01343296088947	0.0274197700088876	0.0172238227552652	0.000170922986091612	-0.0116422979048327	-0.0205207956060828	0.060994391970412	-0.0227659188800528	-0.0543243535930225	-0.00436216449087889	0.0310973927165788	-0.00994572520010995	0.00479515749363479	0.0564777862814301	0.0150071712128409	0.00717413939513048	-0.0337282710990775	0.00919404900874967	-0.0283038425920674	0.0233436235828017	-0.025581337499862	-0.0287761871161367	-0.032601150804815	-0.0107624878902685	-0.0046268047364078
0.0740861995688619	0.025797896974361	-0.02333655684008	0.0144691358004004	-0.0482301006727773	-0.0131716317131678	0.0338993579327643	0.0112731649528916	0.050774654183187	0.0294002661342235	-0.011768393924069	-0.0714177757417157	-0.000421005151137148	0.0135692421313703	-0.00376395539142893	0.0350740690966549	0.036297770396188	-0.0264848088110624	-0.0255015539042135	-0.0233548600465761	-0.0430062648669231	-0.0200331831852332	0.026093149207817	0.0103723004015037	-0.0345735681867107	0.0700216372211314	-0.0238728100776064	-0.00667046029433333	0.0159211769459818	-0.0140458562550254	0.00186123805017392	-0.0227875790648419	-0.00117947915437252	0.0182105058276669	0.00080824343706117	-0.0110678749024433	0.0130637516292771	0.00469167524498199	0.059843458574791	-0.0508753639939715	-0.0689510354060135	-0.00151211819536542	0.0569518615804726	-0.0200735786780674	-0.0477011411001124	-0.0298954409804503	-0.0444324196273866	-0.0198328674484676	0.023063061646987	-0.0133199027457124
-0.00318453614386565	-0.0155203537286373	0.00782786079862116	0.000178769662112341	0.00276684844205414	-0.0147809648379918	0.00466395027494543	0.017297337463497	0.0116111627057233	0.0184015893064561	-0.0222682284775527	-0.00468919375431472	0.0100955213648237	-0.0123767028065918	0.00774111717018812	-0.00085085398768567	0.00302719088725227	0.0172155995632707	0.00389178168096546	-0.002385918154541	0.0399267145911139	-0.0220347231181008	0.0241841268472754	-0.00987322209447406	0.0139719042664473	0.0204688413184283	0.00750110767139939	0.0411248258433576	-0.026549217292641	0.0384306229090226	-0.0555607560110326	-0.0185492747682322	-0.00453650994388266	-0.0144567889136536	0.00412008374608115	-0.00155279788929351	-0.00198738630065085	-0.0213966138855065	-0.0415029559578863	0.0200199439115981	0.0442230970744558	0.0228232533442158	-0.00882622725623256	0.031243075349323	0.0130610166652589	-0.0427979278432934	-0.0447147202441455	0.0124016883318632	0.0176599359106907	-0.00556093861840556
0.053046973037149	0.0216460021822623	-0.00324790272537587	-0.0431136408786878	0.0319109254450941	-0.0427445495692578	0.0403996981075883	-0.0400508237756019	0.0814670669454625	0.0134902313775556	0.00441236478851966	-0.0212378785538782	0.00529932912153542	-0.0204709506067788	-0.0714471994060618	0.00996323959789592	-0.0174049315207397	-0.0313897278436342	0.000773796987001674	0.0323672370788451	-0.0216045301910441	-0.00255571195543602	-0.0223364368968105	-0.04142243294335	-0.00994625378000127	-0.0317091935029365	-0.0448514587278885	0.0139402404437377	-0.00768086674778367	0.0367226632462887	0.0206875408026876	0.0363716312576902	-0.0162392108387656	-0.0123828019403687	0.0142164610681185	-0.0121514499769875	-0.0443222462867936	0.0457615096164505	0.00736204887926223	-0.0319390465710838	-0.0411305891720957	0.00593811249168037	-0.0299158678017664	-0.00747362483736582	-0.0385241971945796	0.0524878618100814	-0.034754598060997	0.0442667025528194	0.00832841728889773	0.0274237256092368
0.0108838353867595	-0.0122758180395317	0.0348150219145788	0.00977279062627307	0.0382812252424074	-0.0158501480258567	-0.0405615467493095	0.0308732311612994	0.0173057732358544	-0.00700871309945766	-0.0209213619159089	-0.0388630578925327	0.00585927841757755	0.0140526559004025	-0.0437756840070122	-0.0424789535309346	-0.00284778150038039	0.0276099695904928	-0.0327698532927202	-0.0263066623543537	-0.015092182309126	-0.0162367801952116	0.0104795004077532	0.0262466531756415	0.0402453123122781	-0.00874869674660271	0.00275136245866168	0.00714133985546128	0.0311302464959679	0.00795120497315596	-0.0122899274912298	0.00847477466422025	-0.00557779123564045	-0.0282061392713664	0.0110590046335597	0.00879769990412768	-0.00132762098197557	0.00986089419124594	-0.0066010401271198	0.00135068845713839	-0.0233551360548008	0.00538353606937877	-0.00684099877538884	-0.0130969749585255	0.00393762134885354	0.0309244171830201	0.0217146858436306	0.00743837814354402	0.0331291944712103	0.038885028684377
0.0540686935189203	-0.0494999880304637	0.0174061106736521	-0.0407072839166311	-0.0105545101271118	0.0150208599645461	-0.0222316630025236	0.00999630877406291	-0.0418527588587244	-0.00571839398270971	-0.0357635164249421	0.0257983478742847	0.00715431230576717	0.0282781975826078	-0.0174153823355725	0.014133906968568	-0.0149016880410916	-0.0218957237589776	0.0227980171564233	-0.052457441902424	0.0308552331746052	0.0177148143600127	-0.0287885210605769	-0.0286551824896489	0.0516838210741271	0.0046834194737794	0.049452806999164	-0.0340485052756354	-0.050002518200776	0.00508278873318341	0.0182169381261945	0.0192811509356316	-0.0172956433345483	0.00856474546564095	-0.0119661663415993	0.00370330084660517	-0.0250518823476873	0.00362181784573561	0.00742503104575719	0.00573901148951294	-0.0400515768728077	0.0320852852336657	-0.00388775579899377	0.0402443871271009	0.0574297638996008	0.0240340348507497	-0.0267745577298092	0.00314628835811168	-0.0190956442920818	-0.0148889201932671
0.00706553755465845	0.0137119499891126	0.0176967633724135	0.0133061142951025	-0.0133110884238683	-0.0152487842601271	-0.0318549380203534	0.00390854543167386	0.00670329189562807	0.0219862633538058	0.0225364099848437	0.0203228337308875	-0.00553109282992086	-0.0103986897436217	-0.0302126238646754	0.0386316390219412	0.00453350234798601	0.00123616700873278	-0.0396214923141731	0.00938945941878554	0.0088239296000295	-0.0287224031988234	-0.0374598447229513	-0.0406975137514897	-0.0300040858157106	-0.00364254626107226	-0.0617988523325168	0.0161658540376575	-0.0129905006612237	0.00258368623335023	0.000258729508224376	-0.00881493768802441	0.0114038948135839	-0.00288006226501536	-0.0223268781784105	0.0139319365623314	0.00336890314818615	0.0506464843886122	-0.0530673216115894	-0.0498968793516815	0.103160128216068	-0.0477669026775387	-0.0509358344325099	-0.0578618504527257	0.0169478572079973	-0.0450595949117665	-0.0564677671022821	-0.00557559491926867	-0.00868947926495878	0.00456168877111473
0.0252759265908871	-0.0226095649269713	0.0140563152176283	0.0854503019389932	-0.0154351962422309	-0.0139935592483915	-0.0237956702097866	0.00745409479728412	-0.00685560703699726	-0.0181048663763237	-0.0448864580865067	0.0116065017962694	0.0275948839109801	-0.00323729447579743	-0.0325147684149592	0.0329014691601013	0.0121455599282385	-0.0913648309347891	-0.0181409047070867	0.00768369918198876	-0.0155436725355824	-0.0580423693927101	0.0149813707818065	-0.0225445513912139	0.00267367442664258	-0.00654658186013449	0.0159261629455676	0.0045942067993386	-0.0134642156067051	0.018182890988818	0.0459527517140171	-0.00514759588555267	-0.0308953682503598	-0.00119871395067889	-0.002234157623836	0.0334846032652947	-0.00657792266042379	0.081255145296467	-0.0405673057923077	0.000717123197671349	-0.0263965157032655	-0.011672222777348	-0.0230682526124674	0.00586301240657244	0.0118366740128688	-0.0390762713453437	0.00930579339434151	0.0126002817237542	-0.00692263841612364	-0.0103648361937137
0.041720396167817	-0.0563063296100569	-0.0164434438987844	-0.0174825751695958	0.0136793388987785	-0.0182226528374955	0.00985468648270184	-0.0145874155280569	-0.0469039939491241	-0.00624478506170965	-0.0301167887703044	0.0156009155640196	0.00216686065347046	-0.00882502472447765	-0.0154467944165573	-0.00116568279499747	0.0081299620567576	0.0616927721155865	-0.0289719935945359	-0.023177390414378	-0.0077686025507412	-0.0673471778853547	-0.0201298944269117	-0.027241673588999	-0.0108859087308648	0.00615977703109081	0.0719528101850815	0.0347411341605603	0.0665903843213983	-0.0220833292845319	0.00351261768168416	-0.0188508552666245	0.00158163608843449	-0.0196242639587817	0.0769641752230878	-0.0178439753118793	0.0254414672162422	-0.0133651594702875	0.0232903314518686	0.0243160181218583	-0.010830637354559	-0.0632619147445895	-0.042550961208664	-0.0749744057367525	-0.0208173559738476	-0.0251303886046449	0.0392281121523299	-0.0162923034685985	-0.0156360669999346	0.0071073076086412
0.0241042347591337	-0.015645902757701	0.00584623419361313	-0.0209286107744044	-0.0148171439818636	0.0226364392948454	-0.00802635836287148	-0.0114938291616191	-0.0167090804039944	-0.00334329861903205	-0.0285301580923676	0.00307462009766865	0.02188195070626	0.0426509685570556	-0.0154431093120409	0.000386225348730968	-0.061357715487314	0.0779387367631747	0.0574848863184852	-0.0259047083180589	-0.0750254965653564	0.067931507126963	0.0193527494446369	0.035652629011065	-0.00902183618330041	-0.0192882658780565	0.0453699357105039	0.0156255710369741	0.00538290557628688	0.0163661951250866	-0.0155573012910083	0.0319946483822963	-0.0430559557248485	0.0246522707293269	-0.0297099946744612	-0.0390498057171016	0.006927740345787	-0.0421267345029387	-0.0168940416370517	-0.0253032636220448	0.0137918624661769	-0.0723448154696051	-0.00674525018227085	-0.0136859136533206	-0.00190998229330463	0.0362170524112412	-0.000644744871775418	0.0309676763402639	0.00658847629246272	-0.00130958290557659
0.00417956116091756	0.00700448702247952	-0.0204342274358214	0.0151641570500474	-0.0078784164298257	-0.0205155265259083	-0.0107715673058055	-0.00831137297364449	-0.0202085874500901	0.0515405815793398	-0.0647586861628435	-0.00685980152927753	0.014927775540634	-0.0115840557634252	-0.00545135356081735	0.046194001421608	-0.0082400721940629	-0.018954360110459	-0.0319928057549189	-0.0144472670654148	0.0305151006884061	0.0270716360229099	-0.0166836034868142	-0.012309795490327	-0.0259354226880172	0.0550030525955039	-0.0175184488873765	0.0068291904824499	-0.028424068114569	0.0611078235311207	-0.0274800808006215	-0.00902943177693483	-0.0396657297649844	-0.00775892191118399	-0.0448454244667352	0.0118168215243321	-0.0250559684889166	-0.0177362718577686	0.0468083283867566	0.0150855741115263	0.0317618767146898	-0.0325791918205616	-0.0114898087097415	-0.0638344437087935	0.0024641218964458	0.0479732141778705	0.0258238320009482	0.0186491924444466	0.0183450398114572	-0.0206270127208618
0.0128125535085566	0.00737283152984539	0.0181023779198093	-0.0259704851838037	0.0112922045284465	-0.0660130591500951	-0.0284933765178191	-0.0120449465907946	0.0409700456243784	0.00601074681252765	-0.0105528158286377	0.00830331894253252	0.0267414521095132	-0.0557258826081668	-0.0279380018959916	-0.0181001577491193	1.55139701977551e-05	-0.0396069958880444	-0.00617122963550374	0.00428245774459187	-0.0372494142481208	-0.0266679482411466	0.00721313852031291	1.13019055731061e-05	0.015691166169207	-0.0214924729044866	-0.0351454075595177	-0.0482202668619656	0.00887878333037472	0.010604663123767	-0.00429041895181149	-0.0456252461548783	0.0319973769414811	-0.0402239341473123	-0.0209241947977133	-0.0115830849822137	0.00835854166746424	-0.0179011204241345	0.0264228010852226	-0.0134252050818972	0.0283680617711961	0.0408515180516494	0.066256280257361	-0.00277559363149983	-0.0105489303753945	0.0404620481212902	-0.00645191834850619	-0.0183128286507326	-0.0327031704222988	0.00443893134127536
0.0267163232507565	0.0382209213471636	0.0358414159754295	-0.00497376954948718	-0.00199000058075431	-0.00683912235987042	-0.000448443547444046	0.00753302896707246	0.00895404143348938	-0.0220747268567022	-0.0174421595831398	-0.0171764505846778	0.0209423363571429	0.0108834090685911	-0.00970604091627621	0.0130810545258855	-0.0145270140807406	0.0500790427147076	0.0246308491274878	-0.0155906145400623	-0.0255366136285069	-0.0391664044360342	0.0170417678683553	-0.0531112325476172	-0.0124947792166261	0.00622250978987618	0.028911284608522	0.0257075577907043	-0.00292908135665002	0.0257705084496428	0.0107886439277469	-0.0124678028888494	0.00498185681151667	-0.0173932650409196	-0.0185063745200414	-0.0365431405961589	-0.000776490571728611	-0.00668599488292659	-0.0416405124477291	0.0195643320555358	-0.0572790059815236	-0.032082155586443	0.00643936613608194	0.0451465711349283	0.0470174068280126	-0.0555663817558568	-0.0164674977427516	-0.0241775172152638	-0.0258902808503946	0.0162496637079289
0.0437500317990192	-0.0404290154571764	-0.0455926619519943	-0.00873175562189684	0.0277446385942366	0.0351460222526817	-0.0297597352404899	-0.0132843487636611	-0.0425135143405143	0.0256426870819243	0.0629690242445432	0.01754180748227	0.0248706435268502	-0.0523194198753451	0.033182357053995	-0.0310917135362417	0.0080515206893759	0.0181763343832477	0.0356993313871931	0.00763750115935515	-0.00763298877397174	0.000349989851828545	-0.0186982142429526	0.0367746845767424	-0.00634956147291887	0.0451253246387636	0.0334211436311996	0.00798789134903045	0.0273526880812381	0.0172121507357253	-0.0305791082312767	0.000281133692942749	-0.00998329478571208	0.000393832322631448	-0.000349749300658756	0.0346940448072729	0.0221226636627907	0.00337593272520422	-0.0538353116906691	-0.0169061121105864	-0.00224049758067608	-0.025971621055293	-0.0304484946228879	-0.027348113492963	-0.0478825773544259	-0.0109657998004406	-0.0120285981644156	-0.0265089698925757	0.0192033644529089	-0.037444211235348
0.0703947751981835	-0.0395443058409832	-0.00789309277573027	0.0219504097543223	0.0270826560874072	0.0417272655435571	0.00917725134724302	-0.0783475985907642	0.0118225759875546	0.023332473020345	0.0313717446623284	0.0176446942712427	0.0127958678396689	-0.0155918801424113	0.0376896319758663	-0.00239427401581316	-0.00273821103596162	0.0508670160482455	0.0501918817521992	0.0146792215015252	0.00571478375980058	0.00853209719691868	0.0162182469419651	0.0517418790558021	-0.0420300589909913	-0.0439490488895272	-0.0492167391714394	-0.0377924335806996	0.0489432503605511	-0.0289506908341409	-0.014135903391421	-0.0176019968031141	-0.024858980445862	-0.0160590798516428	0.0131556251717439	0.0598895744987401	0.0137910420900847	-0.00127385418700232	0.0149352811112737	-0.00195383656141572	0.0501754031664908	0.0299728895361737	-0.0071309524781113	0.000309668190101182	0.0532843500167298	-0.0396216653819969	0.0333454866831027	-0.0540664942830791	0.00510444181794434	0.00689365458692657
0.00604861492480393	0.0263292876794711	0.0430797237977942	-0.00322299185515598	-0.0238914913547581	-0.00615209964389151	-0.0181655334235449	0.0382633278135021	0.0313195198336598	0.0185979031927176	-0.00351798155207763	-0.00776652036756399	-0.0343591483137023	0.0026942994199703	-0.0201233695001053	0.0116708554569461	-0.0129004730224183	-0.0101470600051492	-0.000581825306870959	-0.0167485171695054	0.0248293849608695	0.00637804938521145	-0.0127417385042609	0.0122275105227021	-0.0210515981446876	-0.0175572910777256	0.0113775237539586	-0.0122170882752465	-0.0370628649463098	0.0213908708792251	-0.0101462861851623	0.0361218086667921	0.0549186202922928	-0.0127691018884088	-0.0243090307528707	-0.00608863331686885	0.000608620839368588	-0.0380705758252202	0.0169774592566459	-0.0496303820961957	-0.00836474074556468	-0.0270306041436493	0.0297058416409416	0.0376357773914654	-0.0297921902417571	0.0422668627919753	-0.0140406482625626	0.0335390038765305	0.0151052127014879	-0.0158227060657896
0.0280717061528287	0.00772702552514571	-0.0363702802926054	0.000492098196848215	0.0580982962596239	0.0248285381751732	0.0014585411206771	0.0261841704511727	0.0490392369571907	0.00437526615384351	0.0184520006055343	0.030723552715451	0.02790831553705	0.0355178321675209	0.0115633667960087	0.0517860645569477	0.0182204055409419	0.0143685884170403	-0.00439435056609372	-0.0350965087835073	-0.0274331564553832	0.0114093468805759	0.0136926354661042	0.0034904080046815	-0.0345697558481028	-0.0348533805314895	-0.0311327695359744	-0.0492527587015256	-0.0404123897398444	0.0154007737855189	0.00129716418867897	0.00833173836103152	-0.00371867966884813	-0.032272678844829	-0.0468403704673126	-0.0575893096189513	0.0346056090586959	-0.00452598878873959	-0.0353671466270555	0.0256339429903973	0.0093993819527023	0.0257678724019569	0.0186333763208152	0.00474024512749134	0.00127875694651623	0.0546194554349434	-0.014281821518964	-0.0225214609318281	-0.0140345091214543	0.0733892508201761
0.0103160756520952	-0.0230971034510517	0.0565096236894023	0.00153458093852058	0.0958676864346314	0.0475483626457733	0.00745601939782759	-0.0319886946900723	0.00937473892847802	0.00343635144050371	0.0389190852501863	-0.0576489054638847	-0.0309475437364886	0.0527708435926572	0.0120849349572573	0.021270686883611	-0.00225192335739255	0.0292309787566388	0.00780148677012295	0.0108062021954328	-0.0326230917945393	-0.0238116326725435	0.0117904591114441	-0.0298555412670918	-0.0536301958124574	0.0383784362094286	0.0449680844443172	0.0238694199988698	0.0216481961155247	0.0172391987610363	-0.0121990912352357	-0.0137769312964606	0.0385769473809493	0.0413424768290137	0.0162126030674284	-0.0165757054559896	0.000940656930690304	-0.0140770591180131	0.0292218863719126	0.00479848296113688	-0.0152591040485546	-0.013415605115161	0.0366363539709544	0.0599896643482476	0.0071038721497677	-0.0164557884138205	0.0572522919616255	-0.0226486911384908	0.00107346636147935	0.00885903446368009
0.00641411192932153	0.0107744157779054	0.0231636302493077	0.026419823476165	0.0116238278830938	0.00350424853693376	0.00929784405696396	0.0070341887190614	-0.011155676933615	-0.00512957847466111	0.0118680021642848	-0.0242219205863279	0.0172099413138682	-0.00753183442654662	-0.0488588189877822	-0.00978119204414668	-0.0208676888907127	-0.0197314839042161	-0.000270391267043777	-0.00746782257239271	0.0269510371195269	-0.00600082512636492	-0.00132117443999103	-0.003104768907142	0.0094142258937028	-0.0193589836765536	-0.0100875009681538	0.0478996606455241	0.0521826161347209	0.00194531140777746	0.0126761286416895	0.0124934649128505	0.0269825815534388	0.00205018209837235	-0.0116835687806624	-0.00489986391664305	-0.00995892785542544	-0.0597576441099029	0.000834551374257306	0.0133841972231155	-0.0703917422607309	-0.00962201507899761	0.0411384696597901	0.0127324466406027	-0.0250006443177932	-0.015905384246184	-0.0114420822759816	0.020458851596142	0.024354646237336	-0.00431234027539149
0.0169418838532022	0.00936861476051	0.0335439456549801	0.106626699947969	-0.0288402592818948	-0.0366865393303929	-0.0142003269023733	-0.0261953841171636	0.0399565452081199	-0.00602691623119409	0.00597603059666234	0.00969522063007231	-0.0068594010535269	0.0220264034118098	-0.0441767862050756	0.0178490036422755	0.00311303551342883	-0.0207617202938234	0.0223563554068365	-0.0117707855701628	0.0247702097800477	-0.039381218951001	-0.000283738481437021	-0.0415448837584794	0.0105053602876444	-0.0357090376747151	0.0734239674737688	-0.0893186416058949	-0.000696550575024177	-0.00729528049295373	0.00529246829353514	0.0284698596506753	-0.066896678351901	0.0388983700039363	0.0148535920166667	0.00693637692812434	0.0799293218454499	-0.0554103214824509	-0.00545893981612618	0.0382076313428285	0.0158269267006231	-0.040059830186166	-0.0244208787859827	-0.00962268637409164	-0.107307194129718	-0.0440714408098833	0.0154544550924264	-0.0298787678462867	0.0337469315448286	0.0417978435536585
0.0169629894806659	0.0264757607698295	-0.0267743124053298	0.0121421862191686	-0.0178045732640464	0.0179355846537828	-0.0391125641441075	0.0723214316697316	0.0167555639716609	0.0114495926973479	0.0338101266370652	0.00026990967644467	-0.00677804034049994	0.00343784613934006	-0.0173393136298419	-0.00174563883193215	-0.0115700263970724	-0.0101278124535667	-0.0109125447459781	-0.0394833411387336	-0.00356168338043983	-0.0491912906667417	-0.0103728215979144	0.0333347937334996	0.0219646472507704	-0.00591141658219491	-0.00864935791049872	-0.0482391774827759	0.0121951948731357	0.0800732936795958	-0.0121041804569033	0.0460610208645493	-0.0398297859492642	-0.0056754597474481	-0.010290174625698	-0.00245843595362039	0.0303833851776026	0.00170810642271834	-0.0263260069877853	-0.0630921101938588	-0.0300763810392987	-0.0223021276839308	0.00252532294904117	0.00982900961516806	0.0111985521051263	0.0310184016294653	0.0101645394508335	-0.0221978285472442	-0.0241747823188918	0.00261350226111709
0.058090845732951	-0.0178595805999064	-0.00512713906435251	-0.0361767192047226	-0.0472336962866252	0.013999046604759	0.0298667795760185	0.0560813322829376	0.029178163193456	-0.0280819309644374	-0.00422874996810668	-0.00146862812791625	0.00735582293855557	-0.037908996991557	0.00635748172560164	0.034846761746871	-0.016087757862962	-0.0214618642782393	0.00166943602025077	-0.023285833312934	0.00619162931081403	-0.0109028836108546	0.0421719368677395	-0.0102828655829825	-0.00567417444752086	-0.040084224930201	-0.0633480212680118	0.0213234752119489	0.0344357647176097	-0.0371904444427947	0.0477075629755271	-0.0513931380894271	-0.00043273740223962	0.00232254799731386	-0.00980666106017892	0.0070863109413029	0.0304594056107244	-0.00109458847884783	0.0135233375218898	0.049233120910591	0.0656690401169391	0.0331715944348971	-0.0292040446306206	-0.0111678963872622	-0.0242620910981926	-0.0287477119976002	0.000357663743528619	-0.00252746172330355	0.00362407166326766	0.0440592548956322
0.0214965751885387	0.0393445068034009	0.0520781517247782	0.0146634473843666	0.0269206320317597	-0.00276849957947887	-0.020402659191566	-0.0527581561372339	-0.0696697327738675	-0.056798570691774	-0.0162321921966143	-0.0253089854735561	0.0451746246007162	0.0364965965034116	0.00199860100770016	0.0198486890492615	-0.00952496406165946	-0.0205719176117971	0.0391586594134866	-0.0158637879069242	0.0424209878231209	0.0027555235064378	0.00175522957499799	-0.0485786717626825	-0.0402363085899709	0.00400316849511101	0.0146132446455736	-0.0798489689796881	-0.0102960124534993	0.0145454833966588	-0.0316822137675766	0.0102579011361989	-0.0380463375178944	0.0923847911106641	0.0488005365475689	0.0418835294488031	0.0286908987919273	0.0217728067770102	-0.00978134294683494	0.0171139271767034	0.0149517100853569	-0.0295465037263359	-0.022956336249426	-0.0502923460677467	-0.001480401374402	0.033170911789766	-0.00424777854150232	-0.00241612992674918	-0.00464344652842364	0.00019976435313962
0.0722949739183489	-0.0241895213859849	0.00293356191362401	0.021671140230129	-0.0481152299482849	-0.0428717617158621	0.0100823623129456	-0.0610777900101934	-0.00449414338394957	-0.0360284159661526	0.0167079073958299	0.00558547761144274	-0.0413898440838472	0.0539059631139038	0.038662243384438	-0.0227253606479152	0.0492183350658311	0.000618210981622832	0.0331459491522847	-0.00206429324838018	-0.0113635178359368	-0.00363438401972017	-0.00155382872918819	0.0167180609277905	-0.0126506243815703	-0.0404903007757751	0.0149396204906483	0.0156652679634281	0.0112696239470823	-0.0312453156383644	0.00870099165359269	-0.0216731422639144	-0.00205470607020628	-0.0241993157411252	-0.0211450498812935	0.0235573244460115	0.0197750890593915	-0.0505422181257836	-0.017597590930462	0.0105614138778114	-0.00169758392529889	-0.0110965965920407	0.00532037098556856	0.00203128397937964	0.0168594796679389	-0.00928960508929526	0.0267793427355369	-0.0227881907991411	0.0486389822333993	0.00278020268200019
0.0263769494392592	0.0649332293371413	-0.0194488818386001	0.024102741566895	0.0706051636685654	-0.0143051794559759	-0.0322335958878192	-0.0305995435286318	-0.0637291422245375	0.0225251097779311	0.0119645908981349	-0.0415096481753051	0.0310022339324009	0.00927338715348495	0.0385052706708904	-0.00457444679530285	0.0146518726595692	-0.028742887952368	0.0334798776719578	0.163510805022198	-0.0170732610492315	-0.00584519944045787	0.0293456506212544	0.0204580810219829	-0.0321384626844311	0.0404524521957258	0.00880843841937466	-0.0344791075470338	0.000776140294951974	-0.0330726567733435	0.0119152384725576	0.011874728612351	0.0542622373643066	-0.0248199044224186	0.00507987990953889	0.0141190173263196	-0.0170462711133897	0.033530484315104	-0.00113742380279517	-0.00544091196218769	0.000944738870799282	-0.0152110964628314	-0.00131551011961932	-0.0329713389996585	-0.0303743577399362	-0.00696217345137523	0.0401440024932402	0.0034471181557473	-0.014314811607163	0.00302526467942346
0.00885328516259546	0.0307979325602479	-0.0138270133256398	-0.00711803510820387	0.00364071695395751	-0.00551481326629318	0.000728957539892404	0.0088350255601911	0.0268413347750141	-0.0123602751070561	0.0262830047105808	0.0126203536269744	-0.000758307709673197	-0.00330909024957507	0.00832347225477006	0.0109275704304793	0.0219720430701034	-0.0208901361969049	0.00759821437975742	-0.0132083104283482	0.0188392693003943	0.00428641134041346	0.0357327059123935	-0.0116315895275498	-0.0222708380503455	-0.0151271631632142	0.00699876231469543	-0.0240969755644154	0.0197412209728075	-0.0457978166602299	0.051612143973538	0.00182630493153906	-0.0333110127458811	0.0170215143462254	-0.0142984803296541	-0.0395803258418482	-0.0392976818475096	-0.028680953535034	-0.0755538747004563	-0.00625445064825545	-0.0024023441557862	0.0558571679644259	-0.0244371149179863	-0.000659511749782735	-0.000555847431852148	0.0450574156444831	0.0110901101546135	-0.00783794768417159	-0.0109216514080984	0.0194613694910168
-0.00014848147674256	0.0487556851321706	0.054697532313768	-0.00310377477675607	-0.0349038827838865	-0.000405542346094486	-0.00756213690508622	-0.00220167650394383	-0.0193394447362359	-0.0361184545654722	-0.0138042535353987	-0.0173842074666166	0.0485694217373158	0.0271569870341239	-0.00393709240840245	-0.0204532543157188	-0.0590221725055651	-0.00555098097776214	0.010820337266236	-0.0224100863505791	-0.0261861795657561	0.0257561337273829	0.0683073535336567	-0.0263629999844289	-0.0279790364736051	-0.0253491375649751	0.0179952709282153	0.0120049400513507	-0.01741179326871	0.0112881602747407	0.0123034878255825	0.0561114476181796	-0.0042858066000484	0.00016133053564447	0.0188186213219949	0.0641304390300663	-0.00986509872903689	-0.0113621758654906	-0.0138735693793541	-0.0021871557780547	-0.033555141788291	-0.0172511247038132	-0.0130979486103506	-0.00979017906561564	-0.0774492737165844	0.0307098964518486	-0.0124366483759746	0.031161748933934	0.0183063968613933	0.00660888483125803
0.00736842947807462	-0.0069028300305629	0.0466626181401634	0.0222858981947406	0.0140544468821133	0.00993585335787812	-0.0628850282485511	-0.0157584034895111	-0.013955956636786	-0.0258422396415126	0.0210843347853956	0.0109651802012773	-0.0103313412612631	-0.0145411800261326	0.0504355412753871	0.0243387975195181	0.000589442758691102	-0.00517306431041148	-0.00171169270900713	-0.059267589755377	-0.012164700907051	0.0572802211435252	0.0480685116568308	-0.0650573571034913	-0.058158385325828	0.0392802492766985	-0.0494267714205667	0.0355662218998695	-0.00677481355736555	0.0362208571168711	0.0174590385787627	0.0027639807350959	-0.0301216673629838	-0.0292610725060988	0.0238779899242542	0.0279662474475684	-0.014803949973867	0.0358578058247774	0.0544654290062263	0.0221918000197108	0.0288580026256601	0.00837380059966146	-0.000409643902934651	0.0817480178216266	-0.0376519098950107	-0.0460187229026523	-0.0139981203110883	0.004514859535884	0.0460051491569864	-0.0103152765292633
0.00456142133945759	-0.00731371970536133	0.0391410686873476	-0.000208163025951611	-0.0032567049320633	0.0120327616417773	-0.0616410233670718	0.0168973150135494	-0.00871975682762477	0.0243324107040812	0.00620461437254272	0.00536382886466153	-0.042247323959273	0.0210431617780477	0.0152582118603813	-0.0475954009583489	-0.00297410737009228	0.00279276107418406	-0.0416865892184952	0.00186871432055762	-0.0119802526085128	0.00126534022210033	0.0195694527075222	0.00884285487094856	-0.0507937814024425	-0.0197798448842169	-0.0340520922258411	0.0336459573134114	0.00542536699050154	0.0647763321232106	-0.0351408045366918	0.0192678131589477	-0.0104635473294636	0.060925359118029	0.00557685354032558	-0.0116225688790498	-0.0213088725384582	0.00479316804851467	-0.063098383430553	0.0173541870525197	0.0292987599139643	-0.0247862551595178	0.0086302940592659	-0.0252558938977193	-0.000297914668356424	0.00499476104832011	0.051352703590557	0.0101527784839599	0.0565344225336023	0.00222675769627268
-0.00237695303979594	-0.0222369152085653	0.02406364126667	0.004890447358381	0.0226031874554564	0.00310712203998372	-0.00671955605043193	0.0375011703051417	0.0101515983465772	-0.0207086715318139	0.021291128147349	0.0127549000198317	-0.0328109182776577	-0.0461781060474317	-0.0159968592934086	-0.0253430058152441	0.00446003093221184	0.0297512770611116	0.00401733173553637	-0.0430919450870193	-0.031600652139252	0.0176663067966458	-0.0550889917975822	0.0246290048773403	0.00461006730984836	-0.0289051423050275	0.0153217923829208	-0.010600332286535	-0.0162302901111851	-0.00160592390003838	0.00173925058433611	0.0148063508368209	0.0378155379677164	-0.0106441621451395	0.0104748371497802	0.0312057533632661	-0.000984997440548961	-0.017651090254147	-0.0291854981503381	-0.0318247386304196	0.020782405807961	0.0146654747000548	-0.0050620864409164	-0.0136533799513802	0.00701845014636635	0.0212840647900813	0.0197233174223927	-0.00764398308197947	0.00710444827156077	0.0081834983834527
0.00962443225482089	-0.0238302835102322	0.0265064334077824	-0.0338653072570601	-0.030920951181358	0.0286380649956721	-0.00119655798328211	0.0566888299382757	-0.0132002901844226	0.0343157401158575	-0.0762178745080769	-0.0272532212748013	-0.00659715414695699	-0.00534911231170906	0.018669549273935	0.00581849293591282	0.0187140273251713	-0.0702878863690336	0.0743979651379193	0.0132020190823485	-0.0201055077234664	0.00297230996178206	0.00515881376559615	0.0225802618214065	0.00161928684892347	0.0498255794769778	0.0294875572194249	0.0225721738631556	-0.0237827923863856	-0.0102349448219826	-0.0589785782240662	-0.0255437694388261	-0.017221798082183	-0.0322640558572149	0.0527353683405223	0.0192476419544938	-0.00845253593970647	-0.0292604994348071	-0.0314000632392896	-0.00286388345917431	0.0279850424404532	-0.00505262326975448	-0.0236799606654859	0.0317742909603592	0.00297555415536044	0.0798104931171088	-0.067718886007824	0.0238199731807672	-0.0117701300664307	0.00460962861881178
0.00183865305481075	0.0376910909717742	0.00894931595286991	0.00974065785735009	0.00433206446402653	-0.0290438090440715	-0.0333968343429754	-0.0124649449412368	-0.00802417202293308	-0.0218283744364185	-0.0381063042705091	0.0358510968718138	0.00146067525899523	-0.049785217941052	-0.00296786611360548	-0.0047744287672681	0.0266691835789041	0.0295371912720925	0.00112887627401357	-0.000685275677724641	-0.00285167912214537	0.0130025128008484	-0.000315274377515878	0.0409871843444571	-0.0236617583926798	-0.00225088073128653	-0.0226465784864031	-0.00968085290428394	-0.0321535775384455	0.028770430665571	0.0341906934613194	0.00310127956377944	-0.0106581978089096	0.0187474513433433	0.00247306344764299	0.00618011899964045	-0.0307500217978888	-0.0160041777565952	0.0288470946008257	-0.0620912920575367	-0.0373238253678176	0.00417592966047495	0.0347367653116562	-0.00187074510546419	-0.0241873528167651	-0.0209958074850788	0.0412019006231624	-0.0294314266325547	-0.00590305931048719	-0.00762145294839243
-0.000404131913816789	0.0144525671899373	0.016135268214034	0.0249950054944564	-0.00601915638487436	0.0144086176629966	-0.0140378573135907	-0.01720354837515	0.0272586397781416	0.00402899681721535	0.0094767357162073	-0.0192156665486701	0.00392140503696214	-0.0126504983787584	-0.000858793015841981	0.00968240070671827	-0.0325863346134974	-0.000905377754362938	0.0422255660593971	-0.0296505015328492	-0.0151335663429873	-0.0494034175663899	-0.0208678003380107	-0.0224345306729262	-0.0377418642056144	0.00534584672379607	0.0444468788978292	0.00814663721647539	-0.00105043149130599	-0.000758982278310059	-0.033388904504554	0.0256290952910814	-0.0211388113400117	0.0108111130356928	0.0208925885602148	-0.0413018931636541	0.0345993472516805	0.0146726230757961	0.0375718398697293	0.0266844371699896	0.000718981961870688	0.00918743845267323	-0.038641266429662	0.0171531193936263	-0.0342395059133258	0.012058041452696	-0.0221425081343907	0.0171579718800063	0.0371013514808797	-0.00322220639096945
0.00985353802357499	0.0155234706226208	0.0419262770510128	-0.00665470851323602	-0.00293127597647853	-0.000862074793705665	-0.00558664248102378	0.0241445369710153	0.0206604650546736	-0.025795311160633	-0.0351539777380845	0.0291614351243178	-0.0159006821682485	-0.0563710067597155	-0.0174978450312797	-0.00974848405173371	0.0634069800058499	-0.00666957536714113	-0.0159595731953395	-0.00460862329439152	-0.00847738295571991	0.0158443788118392	-0.0224799726770133	0.00442702564458204	-0.00355729696255274	-0.0357907637180341	-0.000174066150208621	-0.0224391918756579	0.0339981430364002	0.000301016860972558	0.0316815687980044	0.0253622885962911	0.0237348857745608	-0.00185693947735031	0.0141777385561306	0.0148056235888197	-0.004303164571812	-0.00724469838815399	-0.0413687027688536	-0.0285852396497357	-0.00245594255332457	0.0200039790774761	0.0460794240639277	0.031230856151825	0.00676261068994392	0.0127318740907443	0.0169239759526422	-0.0104331747169814	-0.038730380983657	-0.0040884798601811
0.0391214501477255	-0.0448068675579045	0.000635726598296614	-0.0454272760450684	0.00518160921738027	0.0559341922312683	-0.0098401531204889	-0.0718054933907641	-0.0602823799449066	-0.00575679204205789	0.0715787990449153	0.00570925923402667	-0.0256825691288035	-0.00393564922032224	-0.00246659845509306	-0.00233880425384494	0.00295844716561586	-0.072465791021635	-0.0147900471846698	0.00641011297045096	-0.0248515641523811	-0.0165099092388978	0.0305399389489203	0.0174665178299214	0.0149663201570721	0.080375755221497	-0.0263880011817109	-0.0106312922961983	-0.00405080646888065	-0.0298277129161908	-0.0195705085024759	0.00575402587274712	-0.000414890405186492	-0.0465753868600564	0.0264489098987028	0.0190108039900236	0.0333026603862591	-0.00848621514317717	0.00875095092590176	-0.0397134504864055	-0.0261663481112406	0.0139365029423903	0.0152677791532201	0.018390735044298	-0.00230423740772468	-0.0298711105278486	-0.0271696562796398	-0.012904967206865	0.00270740885434818	-0.00846469113929071
0.0273035603062263	0.0577991472239546	0.00260074482604614	0.00996724145225656	-0.00564417299783051	0.0499687124213575	-0.00061779173476908	-0.0030919681713141	-0.00614695311657708	0.028373251666688	0.0357687837639689	-0.00190058504409905	0.0106064629716519	-0.0118260650511576	0.0101231767257923	0.028316517336889	0.0437671748534906	-0.0121905388996427	-0.00293823306234897	-0.0631983777328259	-0.00555475230743811	0.00312865199746673	-0.00997912849063901	-0.0155194744305569	-0.0106827537132364	-0.0359210781421015	-0.0179928642272229	-0.0174035452285037	-0.0606611859367071	-0.0095700230046893	-0.0124313858064134	0.00315033722596032	-0.0262859508910937	-0.111053696219253	-0.0310427001650581	-0.00416915112605792	-0.0171019178303576	0.0605598850346249	-0.0111458598482003	-0.00823521198822422	-0.000992292343402873	0.0362407567984243	-0.00433567501541947	-0.0267081606881612	0.039980482733997	0.019881351390356	0.0366159424949615	-0.0303766263061913	-0.0134106188340337	0.0188574478011119
-0.00442717972325981	0.01152189418456	-0.00686875994132752	-0.00219655656922908	-0.00407051842947868	0.0212935573630527	-0.00716100522145199	-0.0404615032772808	0.00684259227404692	-0.00956567763704821	0.0115353514106417	-0.0242788951281871	0.00550777175566236	-0.010722686852037	-0.00162754654221531	-0.0121716112610657	0.00128017595770445	-0.00490612134946979	-0.0292332192940034	0.0227545457071659	0.0132357840913841	0.00223904365297466	-0.0143814696798127	-0.00460780137857517	-0.0252984853827221	0.0210857588999225	-0.0387836058632033	0.00627297517893954	0.000650749907347353	0.0212756668912703	-0.0300475752359305	-0.00889154996786263	-0.0565774044877421	-0.03331206810587	-0.0205543716004652	0.0155494200887366	0.0322044783928044	0.0140168222827052	-0.0100879223038953	0.0273473806192306	-0.0373798049078202	0.0528950080138509	0.0106127424834521	0.0201725486752684	-0.00701316035758542	-0.0135553281096339	0.0283397733973506	0.0351350534923142	0.00267054921153727	-0.040157267466461
-0.00089059890754364	0.00779879559901941	0.0372516241939724	-0.00395180792564358	0.00855111482132221	-0.038114259926948	-0.0161320793338668	-0.0268251064087823	-0.0346117265378172	-0.0231740157123812	-0.0122802614520601	-0.0230658799718535	0.0192100320645338	0.00768009981516955	0.0222907346221007	0.0153840012464861	0.0020147814998916	0.0219422709117131	-0.00429905634548485	0.00864659821409027	0.0254185454768959	-0.0140120642812172	0.0139252451204335	-0.032938934086854	-0.0230919996841681	0.027130710540183	0.0335833774561068	0.0708019511385169	0.0317067527672014	-0.0132319413302801	0.0275050577936439	0.00122758713518261	-0.0524064546413523	-0.0231839593106236	-0.0457500051551813	0.0210896033917447	0.0130653026068418	-0.0311602668674581	0.0141731625220118	-0.025808850642444	0.00243529292989261	0.00498085190790671	-0.0230529154852075	-0.006476929898306	-0.00900077810808657	0.058554850370454	0.00179352086184092	-0.0164185127001074	-0.0145299836070524	-0.0126177264200443
0.0320347680659642	0.0114703956716844	0.00391051081761244	-0.00410400033475695	0.00260188586371376	-0.0144278644718232	-0.00436121560129149	0.0185155253155825	-0.01424941517249	-0.0536223690200769	0.00639394429622793	-0.0181271812295603	-0.0011679833586991	-0.0294197084685652	-0.00897260263734322	0.0124182620975754	0.041617373013008	-0.0116052406619465	-0.00258114903596515	0.0128063017093026	0.0146719665975265	-0.00309614568695223	-0.00399826576502341	-0.0204059720317253	0.0242330669817086	0.0391680699270266	-0.028207369153666	-0.0358813360711653	-0.0318105588894138	0.0202404072923155	-0.0229133645702983	0.0161943509678896	0.0151856135078043	0.0239211528772752	0.0193607677127899	-0.00275982710151679	0.00698823527026479	0.0269556291204632	-0.0137338675925	0.019026365111908	0.0221835533434874	0.0169814565263653	-0.00236322613945121	-0.00727924054278234	0.0238461101404126	-0.000286787876783574	-0.0141292845368438	-0.00561174283139207	-0.00938012965965311	-0.0137184603772217
0.0599482099210931	-0.0148460967890518	-0.0153361468154571	-0.0064145728616955	0.0640463078725814	-0.00851582489055044	0.0215436230669705	0.0144322064370291	0.0921591487478229	0.0382342601477597	0.0131500964360563	0.0817208937713405	-0.011014197866872	-0.0932753460539782	0.0891498936625312	0.00596245552211275	-0.0149619593963121	0.0355962485914792	0.00437205814281715	0.0198585124035723	0.024928586458494	-0.032090532397663	0.030958899287866	0.0232264627748382	-0.0275087369516906	0.0320348766825704	-0.0294740238957653	-0.00420472373871166	-0.0651200977926627	0.0565259024189484	-0.00723220641821219	-0.00679273089256832	-0.0153430075679371	0.0121180146535546	0.0123269085655304	-0.00330793916196972	-0.0195150556525602	0.00747956818041429	-0.04006239380016	-0.018539408446357	-0.000399630646244055	0.00223973349816824	-0.00958559042925315	0.0390459445917988	-0.0510847570456522	0.0378996365941369	-0.0110395208964622	-0.014207058716532	-0.0297935227713024	-0.0184761530280918
0.0179393291843295	-0.0284702275952894	0.0266901387233938	0.0119386569364676	-0.00263587655556246	-0.0197712635547939	-0.0221530700018918	-0.0114673240107865	0.0267791867275097	0.0222125758386259	0.0393608841137804	0.00302469123150107	0.0205240120325157	0.00851172919741665	-0.0623153556351632	-0.00821451336141047	-0.0375034128541919	0.0139603349293975	0.0261261991849906	0.00189585725081611	-0.0561136087120936	0.0217221658945957	-0.0406241230979614	0.0735357203484803	0.0141137023383762	-5.83535915730222e-05	0.048694431067964	0.00427080472387026	-0.0314849035638535	-0.000967537352425532	0.00417258973838469	-0.0588702663489425	0.024517959727339	0.00518653432988591	-0.0248687823733061	0.0298101240623161	0.0273743004616519	-0.00546178091450696	-0.0248392594853048	0.0251603150257443	0.0260280700746908	0.0432625054778563	-0.000562522046078972	-0.0534022694654267	0.0048413199665437	0.0426732523972866	0.00866318588325908	-0.0145666120973848	0.0234354530042178	-0.00185679940583644
0.0518965374248805	-0.0276534437253996	-0.0251881607157557	-0.0475311682467209	-0.0382055120474649	0.00347894346372338	-0.0450527491370409	0.00130559978432205	0.0415792611768713	-0.0385150403968974	0.0309898885207121	0.00226665399087713	-0.00481506825982975	-0.0161511469854494	-0.0109679446933602	0.0427551639425916	-0.0609105923490623	0.0418689303913316	0.00316639667646014	-0.0411230265514243	-0.0224094829548434	-0.0170046340472032	0.0309320176024022	-0.0184120378032879	0.0274763314181637	-0.0689111319095246	0.0501948187927021	0.0216343109334164	0.0118013893992089	-0.0264346779341611	-0.00808652487737156	0.0118191974632321	0.0485232502749359	-0.0187130998758577	0.00787051071048423	-0.0266478216704482	0.00370848853416365	-0.023751789300596	0.00625788360437189	-0.0525209724514043	0.00195347086310865	0.00889889025644201	-0.0131252328608136	0.000795421252754608	0.0629823599711479	-0.00292896197797423	0.00525899928101727	0.00372267923704582	-0.0378838198167557	0.0271956077670199
0.042035021665028	0.00792380651498721	-0.00146701366626271	-0.0503332541305358	0.00515531378970193	-0.0200500338522355	-0.0205274341771748	0.0256393821544158	0.0359163931710295	-0.0454348851193879	-0.00998097927338986	-0.0409551210856297	-0.0546348680045824	-0.0384152830318237	-0.0224418778254992	0.0297046797314665	-0.0195238769058627	-0.0206999968804697	0.0518317089744404	-0.00554250656671555	-0.00405663706009856	0.0743736503022989	0.0288850152979052	-0.00115714015045199	0.0407384789003419	-0.00757164121531169	-0.0203561619961933	-0.0266239202944404	-0.0377997163800699	-0.0263047746462276	0.0364318234243758	-0.0489039738825176	0.0202038720378553	0.0237102437509336	-0.0525219385603385	0.0301924938315706	0.00559201546284565	-0.0478583354129557	-0.0887215381518124	-0.00435837885514855	-0.00763219441184348	-0.0546797486069436	-0.0193299179978539	0.0525391386650181	-0.0100030684047139	0.00544778527218924	0.00062377901665302	-0.0132691133569507	-0.0148392564581156	0.00497690910556292
0.00741756367560712	0.0347296374281644	0.0515676307486603	0.000954509641386463	-0.000721059549186333	-0.00285247583962285	-0.010976830912477	-0.00235501418729025	-0.000185565004549699	0.0134013710604389	0.00209784882676549	0.0110928257550694	0.0247860928673841	-0.0268295291321585	-0.0465391388890645	0.012211087353089	0.0314702167374849	-0.0125267624471011	-0.00610105398933289	0.0175817715128429	0.0130455970364888	-0.00802415665891938	-0.0407153816203046	-0.00205891670147425	0.00742907858192779	0.00374530514139297	-0.0423559051324083	0.024429662651013	0.013731555954093	-0.0324656884790398	0.0464587300222252	0.020853611922249	0.0344974584222109	0.0244735141448067	-0.00635598791501276	-0.0251411827436355	-0.0460073352535012	0.0143148342273149	0.0146529390130708	-0.0167420525233713	-0.0323060810421134	-0.013510934703595	0.0223775600330138	-0.0127485845251767	0.00366583602724996	-0.0365281116831082	-0.00601564985405592	0.0288982098092969	0.00786411055935474	0.00873417238952967
0.00716872404051761	0.0548571660268442	0.0126782729770653	0.0194729198291575	-0.058986596789677	0.0740780225006827	0.00995486935757944	-0.0523579766564057	0.0175781781350665	0.0124715416574141	0.0177819842713472	0.0357186922427811	-0.0394064661386836	0.00938447055221423	0.00832447499143113	-0.0488692561251386	0.0345051576240679	0.00733719585780831	0.0250256520447985	-0.0548392760688766	-0.010090578632959	0.00998881076495603	0.0140502407031093	0.0257406389263655	-0.0586590346451723	-0.0163677846706874	0.0253546612540355	-0.0349860898984622	0.0387293012268025	0.029175922406568	-0.00337569235318777	0.00342308995170483	-0.0104715212201671	0.0478600726379648	0.00733301959985305	0.0244271332438587	0.0297481202651379	0.0271745991441133	0.0294243034237712	-0.0210830011957762	-0.0277734798447353	0.0656872644587096	0.0012865523684756	0.0606257480948919	-0.015703234230887	0.0331958187398681	0.00533781592814975	0.110770505677965	0.0955227174727012	0.0432828473024421
0.0181206115587954	0.0167581420568549	-0.0149327156021364	0.0314723841921199	0.0226737873504111	0.0625070003450708	-0.0401701861394595	-0.0252404044741866	-0.0120040974650394	-0.00329722455556565	-0.0930468391071879	0.00515875527175057	-0.0300089594185992	0.0184855757806894	-0.0161080133687807	-0.0580950878534238	-0.0243440922589482	0.0241898983085911	0.0266060809588358	-0.0548299762309159	0.0116867138727673	-0.0178790788682199	0.0179380170992178	0.0209961365456548	-0.035641086386334	0.0551425493669214	-0.0381144096675554	0.0302929698573209	-0.0652647135401052	-0.0261669452608263	0.0432182876466182	-0.0409628284892079	0.0130863514085494	0.0141370786777823	0.0640856496716731	-0.0312484070304587	0.0438774592078779	-0.0432031833513341	0.0293682045314616	0.0476166229443113	-0.110030695427557	0.00949653654758005	0.0180876491480368	-0.0113784814185892	-0.0237328494767461	-0.042177058899622	0.0282317180086748	-0.0165147916452268	-0.0195317035187094	-0.0309704801026261
0.00304165237222909	-0.00214337302565973	0.0197488305982991	-0.00432039078016539	0.0214083369307917	0.00975580718015464	0.0103656643802013	-0.0561575574469518	0.0161312053674136	0.0157499890861089	-0.0197183893928801	0.0331247675366591	-0.0175154544756594	0.00919102476959494	-0.0221738605965762	-0.0325323606341297	0.0105255078279215	-0.0381833367211161	-0.0060772907655414	0.0303494821144026	0.00495091421681388	-0.036275774574529	0.032139015228573	-0.00136620424413543	0.00620761054187855	-0.00874887046113131	0.0191840586053522	0.0333067866170559	-0.0245158712828779	-0.000840684919938263	0.0260925640304937	0.0023898881522167	-0.0167874882628435	-0.0106220740062401	-0.00132665481437347	-0.0657032089438439	0.0137481622769198	-0.0350180633904676	0.0058349383184274	0.0534755815904345	0.0286084507740219	-0.0189855037738891	0.0384014765400406	0.000549624205350592	0.0194636719449594	-0.0166810053804011	-0.0471346935096411	0.0142565643703107	-0.037069706533055	-0.00525310677696539
0.0211282167490619	0.052250075120385	0.00101872024186308	0.00623012032857194	0.00925358037079518	-0.0195034941061917	-0.0167718148944437	-0.0248670381016523	-0.00096652166797492	0.0300478567259543	-0.0292020172908103	-0.0295496686429283	0.019285237118784	0.0196888846118251	-0.0303952272743891	0.00613281169597992	0.00561039335339057	0.0163955760038669	-0.0093473442744847	0.00902900322631605	-0.0222128216705139	-0.0220074833062674	-0.0175172386295318	0.0163810319040333	-0.00910585467912801	0.0127836578332049	-2.04880253490311e-05	-0.0247350438806483	0.0182131896834679	-0.00638252459956083	-0.00383688980730676	0.00648079920620718	-0.04764502913301	0.00977184769617388	-0.00464591798294887	0.0178904973788779	-0.0389148637646957	-0.0385439958490283	-0.014730628775077	0.0328899528299882	0.00171482812073439	0.0327516688293782	0.0382957952911721	0.0112761980367593	0.0166922162109487	0.0129878358875618	-0.00331627411210345	0.00901411296549251	0.0283430183056589	0.0225652156998766
0.0410863128435914	0.00258303111172595	-0.0158259352412733	0.0809752244349079	-0.0168357794465708	-0.0230797106379154	0.0261628765135999	0.0602552267586565	-0.0108302718447655	0.0408304439711784	-0.00195705209536402	-0.0183255291873968	0.0194408992482343	0.0697968019184413	-0.0424917048886178	-0.0173751174083639	0.0130227630008516	-0.0263542134047972	-0.0495239995946167	-0.0213471614328735	0.0302385727742336	-0.00627287699920292	-0.0184062521404012	0.0066737070614102	0.0328408406701124	-0.0233860274099412	-0.0228864973072057	0.0139104363762293	-0.00258433277303209	0.0596616884771492	0.0783230948548578	-0.0741945172039352	-0.0153475949327738	-0.0517394474323171	-0.0336334182145731	-0.0211972556610265	0.0539563853435463	0.0122093163689679	-0.00541056362148396	-0.00564484559883989	0.0448365071851932	-0.0518677156771641	0.0278039489189066	0.0157445449434868	0.00787053162927524	0.0499735519157504	0.0351405398193605	0.0213925049056676	-0.0181141395322076	-0.0433531397320706
0.0270223426179935	0.0410419424361046	-0.016288751254621	-0.000519747640134249	-0.0330359121217486	-0.0461359830974705	-0.0383763386070492	0.0274853667783562	0.00506002958554544	0.0252976653447683	-0.0168182959244255	-0.0193232293449504	0.0137926344357899	0.0588672133465947	0.0106753323609125	0.013630153859742	0.0242128691101022	-0.0280582626059688	-0.00513010734247226	0.0180133554083007	0.0576990904250494	-0.021063907396184	0.0383316140685197	0.0111534592620208	0.0305005291193576	0.0339967428560038	0.012101523927221	0.0208680765377854	-0.0264389129605003	0.0165924060063665	0.0225129238152098	0.0244592960278144	0.00429185740632786	0.012021317198551	-0.0213761982261874	0.000569782545659532	0.0180495306298047	-0.0201803405837851	0.00138419756621998	0.0228848046582059	0.0165823080213402	-0.00490712944196545	0.00655440230398163	0.045919634252153	0.0172174111428005	-0.000442458924644468	-0.0197771048772145	-0.015938504059046	0.015628110567498	-0.00221014876097782
0.0275978431034345	-0.0311963341119364	-0.00811485112337771	-0.0398744440338048	-0.0241388074872391	-0.0110817880215265	-0.0158748058333322	-0.0770817802919104	-0.028312815755262	0.0423261419873272	0.00243726831338302	0.00862770255540333	-0.0507654142484095	-0.0090692390768389	-0.0280016726145944	-0.00428429974785565	0.00914440809736954	-0.0130799695761844	0.0191328285190144	0.0146602498056219	-0.0111600921131001	-0.0289755063825464	-0.00433385715256611	-0.00997649599444922	-0.00651886224502045	0.0406624234596811	-0.0064993371799492	-0.00611182363758834	-0.0164936294286193	-0.0123899427224912	0.0119274364220921	0.011062416237676	0.0274166943137977	-0.00495396017549348	0.00493364191070261	-0.0506233669554292	-0.00935774635842408	0.00773012466184364	0.0150121246104902	0.00589242045022968	-0.00656552534251271	0.0291788782285743	-0.0277994278359273	0.00362426811121102	-0.0720576982080766	0.0172362950926677	0.0121711971288773	0.0172749811085119	0.0345430264705533	-0.0128391329380157
-0.000107736705709129	-0.0243072139311674	-0.00878006703820812	0.00108325044487105	0.0447039855359992	0.019428292547047	0.0274670656417039	-0.0332555099352696	0.0180338201099796	-0.00385467754118523	0.00950535815046463	-0.00723847293733049	0.0124374681759084	-0.0237905625983832	0.000979560431608539	-0.0113387822618525	-0.000332175209672522	0.0208796556599395	0.000543416176006985	-0.0214592806844188	-0.0353548887047028	-0.00721826365655361	0.0129613149507238	0.00605260022547658	0.000217953639410407	-0.0128201331137144	0.0240943816954677	0.000586503054126317	-0.0442268107740248	-0.0242509435491206	0.0324384941910001	0.0142110179857971	0.0487927674048293	-0.0151992354043829	0.0317415294993869	0.0133728059023729	0.0413021086206484	0.0376286074136072	-0.0292718821335143	0.0291924407939134	0.00916039576973509	0.0197811734880414	-0.0109513749972844	-0.0322041685719686	0.0127913735622943	0.00491163462933661	0.000978341911881879	0.0103405402072619	-0.00830302349224329	-0.04680088389597
0.0308472610312068	-0.0356157303250071	-0.0288878305190395	0.00792000733983778	-0.0207001509961072	0.0672518925207842	0.00534963347380796	-0.0124510043120227	0.00496834291771949	-0.0104458086182608	-0.0539897366043976	0.00220318576248815	-0.0119065998104598	0.0346605626866271	-0.0241818410815479	-0.0110285453999038	0.00219240330690732	0.0168051593739199	0.00318766562501258	0.00140736805222654	-0.0134346535962302	-0.0291276166938601	0.0140613099987573	-9.24755646110026e-05	0.00718652874228866	-0.0060213771238833	-0.0254579655786955	-0.0754465169195564	0.0528493819000912	0.0213311330012438	-0.0573318635043525	0.0965933767654545	0.0461852608642049	-0.0173280586975757	-0.0660734670947933	0.0106209596922761	0.0357744276663491	-0.0188636811182844	0.0280551309995239	0.033280376009371	0.0725116974770689	0.0203176939112457	-0.0456043851438059	-0.00522690715698038	-0.0257983221772871	-0.00708553137521934	0.00796690565969493	0.0136397084505037	0.0150565409860396	-0.0063082624585534
0.00426828294221584	-0.00283814660047561	0.0199033799032433	0.0126614804390541	0.0072995978286934	-0.00862277314289465	-0.00645420332728271	-0.0471665670633167	0.0193284613568879	0.00806827871463598	0.0402207325188334	-0.00552541966856079	-0.00189110494225645	-0.00298837600161271	0.0250185487129909	0.0607952771746554	0.0018063830578704	-0.00227543106472733	0.0292153387902585	-0.0154094085754352	0.0476797092172863	-0.0192267500039133	0.022424355389868	0.0433301258658617	0.0384812373595518	0.0305963431398855	0.0164758929789617	-0.0465471627899959	-0.010988700430326	-0.0313382670831517	-0.0115161156349841	-0.00887126254007845	0.0423534044826942	-0.0365230535636786	-0.05449442779808	-0.000247033824434679	-0.00985731214136345	-0.0499691935889575	-0.00910706355118155	-0.0547179033980119	-0.0113666231747322	-0.0257408795351201	-0.00303402622804932	0.00560975221461358	0.00855261334193283	-0.0289577712606854	0.0105615361628329	-0.0183075083510691	-0.0252239134700743	0.0179006546598352
0.052359150726712	-0.0181825592639768	0.0253206767642134	-0.0611135588362346	0.00321039502955544	0.0281674328476321	0.00993870737947122	-0.044806376717762	0.0938782203626551	0.01493459898572	0.00782712965072291	-0.0535607686267488	-0.0153219880736153	-0.0320365640717467	0.0202994470973974	0.0455791829239224	-0.0488454368191298	0.00568195529008542	-0.0336273858585239	-0.0193913812596349	0.033038598784698	0.0464743080598928	-0.00929296702965407	-0.016126933597091	-0.00424871479385396	0.0139326501558726	0.0191289898491117	0.0566132203941804	0.0167460227617148	0.0129382831953234	-0.0745886658439051	0.00385136185593434	-0.0258621253685641	-0.0427266494449391	0.0324771435205963	0.00332234765263938	-0.0380399736531298	0.05133273925447	0.0263690605091214	-0.028169560549672	-0.0117638929037259	-0.0500418480847604	0.00682602466944011	0.00531206388341736	0.00290271867617928	0.0028147226024108	0.00598048051860768	-0.00733052735780493	0.0540515614291537	-0.0216365721225004
-0.00417360864174313	0.00690796916452723	0.0044001919309583	0.0199396786075766	0.0262348820270756	0.0402747853831319	0.00477192484739987	-0.0516018425420958	-0.0345291881144934	0.0159385998527746	-0.00807782010016947	0.00563964311839584	-0.00858123252041087	0.00173363188375633	0.0435969631001479	0.00948142934153638	0.0118531083023329	-0.0484549520760667	0.0222666550738218	-0.0332051627208773	-0.00135922733035559	0.00464069781158033	0.0242792088263025	0.0542878419084357	-0.0269536291360375	-0.0315896923958485	-0.00190755348917783	0.0111833155690371	-0.0227136635506978	0.013957215918752	0.0275987877743817	0.0024682370739835	-0.00698281056753759	0.0117685427515028	-0.0286722438171481	-0.0271947707017395	0.0101352602030824	-0.00464498196421229	0.012408430533813	0.0426101465062164	-0.00386919535938009	0.0255596809408394	0.0504646963739271	-0.016479744292088	-0.0346725752980629	-0.0424013931356261	0.0363255212450119	0.00876509453324716	-0.0262686352209856	-0.05355970920542
0.0276261199883967	0.000801519213180241	0.078355466368747	-0.02234109074946	0.0288483644421079	0.0280871481293107	0.0170459728260195	0.0799395536457314	0.00628304454156945	0.0166113637023248	-0.0139414031451989	-0.0117697859479031	-0.0348461203507088	-0.0076494050168307	0.0426319333718572	-0.0491501838062768	0.029451223229	0.0432581066283748	0.0233834905661809	-0.0146494008292209	-0.039876957253093	0.0298552489716537	0.0351369830527895	-0.0605932493239836	0.0303396742909744	0.00333505116995794	0.00808371641039892	-0.05566797927339	0.0308570928056411	-0.0212525332638374	-0.00819743498823026	0.00928131855718408	-0.0131929901649609	-0.00836744195146426	0.00954695447441896	0.00498073216763536	-0.00301556707600869	0.0464346286403537	-0.0308799629798416	0.0456063324616986	-0.0285654294484942	0.00865325507809292	0.0664445644640484	0.0240901095248245	0.0205516694011835	0.0325807042641228	-0.0165442005639406	0.00341464148249402	0.00301089874626599	0.00695579449128887
0.0349607967273951	0.0766482496596184	-0.0221355771420729	-0.0156320475746051	-0.0101822345707484	0.0600885400248771	0.00620755095867729	-0.0723676927118085	0.016051893765557	-0.00363738885400806	-0.0351765471346545	-0.00776382404310055	0.0509241434461439	-0.000369005994809302	0.00244954020261366	-0.0681572864920879	0.0136158308826206	-0.00108954907307925	-0.0094078500074109	0.0476350943952251	-0.0212625153986788	-0.0291746934137211	0.00560794435076067	-0.0150540252492681	-0.000855686603753052	0.0525590947704008	0.00401336531535938	0.00248086498760715	0.0125051313241903	0.00335525157154366	-0.0222233878987495	-0.0190266296511871	0.0376599203209963	-0.0384239555007039	0.0156702198194411	0.0196429684257958	-0.00235493706165174	0.0452698829646086	-0.0309998355861718	-0.015490609431547	0.0174613589046753	-0.00133410028903538	0.0764429044856583	0.0193512679483374	0.00434529351387072	0.0360888547085927	-0.0415243165902423	-0.0320041147140913	-0.0321695863679144	-0.0217832218488373
0.0601008575842837	0.0041371686998799	-0.00499976503210184	-0.0350634478985521	-0.000550102238147547	-0.0326037680896972	-0.00391486394865861	-0.0396902883263776	0.00512964224891313	-0.00474816611436733	0.00543729155366114	-0.0138100105749921	0.0108610850550449	0.0151525029620979	-0.0399130499188911	0.0148385906682587	-0.00402928573903287	-0.018783726070724	-0.00354289555543652	-0.0158229765845635	-0.0654846567845628	0.0144367366218025	0.0218145233149282	-0.00758304214753119	0.0428668236996049	0.0280508107687587	0.0122344538328226	-0.0634854136452451	0.00722926612273711	-0.0516826664836341	-0.054847145481316	-0.0337293759505623	0.02899176078879	0.0193158086577089	0.0252080670202295	0.0472610748232028	-0.0246351268582715	0.00946312714142617	-0.00988260754049349	-0.0169999829924859	0.0197542708718667	0.0240553948885717	-0.00729332104761257	0.0137151287832607	0.00726932044765737	0.0846485633818589	0.0119982638633886	-0.0155145156278566	0.00411226443968467	0.0290930065892389
0.0025242690714234	0.0137029342520877	0.0311638600784758	0.000782494392550683	-0.0090469032016864	-0.00999680741983444	-0.0248652673791502	0.00718720211882894	-0.0050588962124056	-0.0104749396817854	-0.014643147855382	-0.00023172890772814	-0.0183509117961178	-0.0113816495726978	-0.03360641801053	0.018692585814791	-0.014473081630266	0.050551124496556	-0.0482878139483929	-0.0115632193400657	-0.0301028822125422	0.0292382944139351	-0.00406342109162756	0.0153416847304752	0.0381264146858306	-0.00830173866167005	0.00527877682546767	-0.0113938381442038	0.00610649924534222	-0.00796415069540612	-0.00786047556107059	-0.0296826357470222	0.0384829368050276	0.00118204496322975	0.00872435817443034	0.0456599133661259	-0.000989597465376438	-0.0218286781814222	0.0182569191743627	0.0329041409832376	0.000515002539932298	-0.00541054604324687	-0.0235417197453897	0.00483879765203631	-0.00766211614039003	-0.0108775509848351	0.0294540304332391	-0.00334889001750213	-0.0513968824629721	-0.0239560751038622
0.00396533532001447	-0.0169197815046474	0.0373661632662565	-0.0321453011122564	-0.0459868347168134	0.0170081817193725	0.00698776014785577	0.00718635118638374	-0.0202606045023508	-0.0275117045821125	0.0469299148822421	-0.00691493555088531	-0.0239488130962791	0.00546607072487719	0.0126898531239509	0.00389972455553826	0.0150802673454993	0.0474000141904037	-0.0311136930835148	0.0519145736546857	0.0111505501886426	-0.0536002086556491	-0.0158910391530895	-0.0318880137161053	-0.0422838097017912	-0.0615003504150039	-0.0213874030102764	0.00888277273969619	0.00628758734003186	0.0549884516910634	-0.00547692532892916	-0.0210798559254682	-0.00437009354662383	-0.0363138516404895	-0.0291303872906629	0.00527153675772216	0.00416350312330049	0.002087259888303	0.0232325906984405	-0.0128123165706053	0.0374969456362233	0.0461378939174308	-0.0774607631906617	-0.0290402893087723	-0.0156846829042885	0.00492587102646175	0.0316383738988355	0.0854525570510232	0.00339201953544299	-0.0462920702841533
0.00259115117654913	0.0298073213043015	0.0310508726763509	-0.00380716110759881	-0.0381533174632895	-0.0383415160875627	-0.015666103341353	-0.0254383775616671	0.039724271827717	-0.00368884682691472	0.0219187366149293	-0.0150229666495099	0.00714041817336868	-0.0127249827523197	0.0310158153149629	0.0110247319521433	-0.0202673728486177	0.0117139593071602	0.0148448975539594	-0.0119323084329592	0.0182721968215253	0.00839254383190385	-0.00618421901728814	0.00464204080799418	0.0114059763777586	-0.00355189567756164	0.00522812679636049	0.00759816411604133	-0.0319649584727793	-0.0224172304775018	-0.0193319255469835	-0.0246724003538942	0.0208058490230917	-0.0154991548972752	0.0323281739688373	-0.00446941542032716	0.0326218230686909	-0.0243491252689009	0.0213923657680337	-0.040497304073744	-0.0278835505972788	0.00183462481233997	-0.00555686665481787	-0.063954145009205	0.00304768966772058	-0.0293157805507394	-0.00907644815508822	0.0106301209914386	-0.0532992072806359	0.0411357085053639
0.0068539641620965	0.027718416940535	0.0340034416732645	0.00730220387072286	0.00914776449718577	0.000345225392663969	-0.00209829784800461	-0.0233480394810645	-0.0246107312860682	-0.0147880922988072	-0.00459860702545619	-0.0494162469930524	0.00443140530227882	-0.0295248763105758	-0.0306285308572343	0.00466033032821315	-0.0159733069018122	0.0149815111052497	-0.0291035129573443	-0.0203128229833058	-0.00140789898606482	-0.0118541015951416	0.0271567134053898	-0.0224439183223716	-0.00958577047994493	0.0147197192352026	0.00866354407224885	0.0518870560554785	0.0338046784470182	0.0114057078485088	-0.00796175849933247	0.0109051905878748	0.034543563895724	-0.0267756995131789	0.0115603713611497	-0.0083748919853903	6.32020573547563e-06	0.00566720945064566	0.0189991536501969	-0.0209239637975346	0.0312228602194999	0.0262818220086975	0.0379665508641038	-0.0106992603596222	-0.0106494768594398	-0.0221280734170683	0.0392584532593269	0.0133058601576191	0.0216617599791463	-0.0181002531874914
0.0193902709397813	0.0112846778190281	0.00164733665294366	0.0204481687753086	0.0155644590669939	0.0670653668937325	-0.112988267411034	-0.0681161426875955	-0.060134480378881	-0.0498853815015762	-0.0383378140747686	0.0842167437312665	-0.0188966728375601	0.0169845749865811	-0.022399619317849	-0.0114554865346543	0.00330180179161875	-0.0346752257122074	-0.0370756588580555	-0.0584593355201151	0.0187146380630944	0.0305797948992543	-0.00698339569862794	0.0760816026884929	-0.059521497535035	-0.0107540702443541	0.0246352885650852	-0.00053983013933533	0.0157126271149217	-0.0135781177100997	0.0344952576398452	-0.0343379151518327	0.0315059459527225	0.0141541165602827	0.00951664142857102	-0.00278136771548545	-0.0162706856402933	-0.0291134005128767	0.0206579108088099	-0.0316068162180488	-0.0437188693650411	0.0274646369305638	0.00725771362263748	0.0288966960600713	0.0386209399547965	1.26228524255178e-05	-0.00122983817652291	0.0059287744182015	0.0462058694521788	0.00623688259432546
0.0131935726287579	0.0236381440946201	0.00740032869328436	0.00729914356901036	0.00200061836997197	0.0126020277337527	-0.0656872419049089	0.0292326695315589	0.0552126830960643	0.00619456805213093	0.00100526524734902	-0.0644637485909149	-0.0455995281285246	-0.0205777456290549	-0.0445881178229053	0.0412417840454423	0.0297862612283265	0.000686959410799483	-0.0298763663933377	-0.00991943849110756	0.0271508608451366	0.0352907991492924	-0.0249796315359801	0.0155530967165075	-0.000250611891569655	0.0346956634146322	-0.0131213115631079	-0.0521771615178307	-0.0291099444522468	-0.00592719893771394	-0.00549322523813468	0.0282322970178604	0.0135315667632535	0.00746301140895703	-0.00256051609523893	0.0220342346126152	0.0340964612193978	0.0262525295157244	-0.0244850896916573	-0.0186357605010831	0.00271913660620904	-0.00214594744434149	0.0555257621079051	0.0588442328390844	-0.0606998045485784	-0.0238504337006121	-0.0365212448695695	0.0223267612242377	-0.0128986120905899	0.00322759751585239
0.0171717069283201	0.0396274511009499	0.0626889637907951	0.0250676887545032	0.0316316803197647	-0.00609433688178417	-0.0386253661168748	-0.00257619416782641	-0.00521822237757581	0.00585710763032967	0.0167608192739923	-0.00476343597941128	-0.0136292586188705	-0.0648901265360027	0.000882686352470562	-0.0378369507669998	-0.0760367288359007	-0.0133386716978793	-0.00646975437320455	0.0434044168365706	-0.0281297012310444	0.039785000008487	0.00521392413462026	-0.0231906166435936	-0.0435267410086717	0.025509577978404	0.0181794991329402	-0.0234793791614546	0.000241422756746105	0.00581451969234524	0.0329092205411804	0.0620773959620103	-0.0149995196621742	0.0197039498865796	-0.0461639225203148	-0.0206863382458045	-0.0612346065084822	0.00522436464629451	-2.71345245966098e-05	-0.0413404857407107	-0.0328097109520476	-0.015863329716954	0.00943458256667168	0.00568171215496023	-0.0407482835787032	-0.0421238371387101	0.0224223125976259	-0.0251104145801995	-0.0244889498732932	-0.0194632856511819
0.011080215704562	-0.0165544621423954	0.0208016925795721	-0.0193546004810638	-0.0101326214314513	-0.00712308525588348	0.0200036696732807	0.0257994148465634	0.008434698029917	0.003759645775831	0.0206972987997613	0.0256380027122829	0.026970661817469	-0.0254847865612124	-0.00175652441145455	0.00628527359791182	0.00829096852682811	0.00223758151967415	-0.0263151306317726	-0.00871445006156648	0.00723948801446694	-0.0107795207636654	-0.0598227938806044	0.00172969935969533	-0.0149363515450926	0.0165146102566321	-0.0236175674005457	-0.00145239431737258	0.0266058753222621	-0.0171782741360319	-0.00749144926337323	0.0454343326856227	-0.0118157421870272	-0.0234513044515619	0.0023888802638097	0.027891077687109	0.0554140319937582	0.0130744005375402	-0.0230292600090301	0.0483137379316996	-0.0586246328012628	0.0101436997889642	-0.0261927730735418	-0.0116488758990043	-0.0144676877295903	-0.00478507304460481	0.0113377630855992	0.0240872831071798	-0.0149118174113578	-0.0145740627816778
0.0123890582045045	0.0177835155698462	0.0351723499422789	0.00532206432105155	0.0307665872714193	-0.0340588407471052	-0.00867601083616441	0.0196144187711394	-0.0198295880682449	-0.0572366602774846	-0.0491202934849277	-0.00582893031927324	0.0166390425105917	0.016167724560674	0.00692689823060599	0.0266165735157536	-0.0219251703878986	0.0183700614284413	-0.0270755058943117	0.0260713674729659	0.0278318988889908	-0.00360007882180783	-0.026835515324488	-0.00690614229553881	0.0226053508088795	-0.0238662060513919	-0.0105863401409069	0.0337887991391734	-0.0115737676413466	0.0109520543896869	-0.0105866148456642	-0.039625830450194	0.0159329675963159	-0.0182005580465914	-0.0520331327733002	0.0137140231148325	0.0343742161561643	0.0489914928515795	0.00480726139067879	-0.00295604305937509	-0.0212289355265956	0.0123533777258496	0.0265390648807316	-0.00888833429208671	-0.0111070928898997	0.0203199703018296	-0.0636123063859258	-0.0119355066214973	-0.00556005877355314	0.0147602036387433
0.012927685615469	0.0614026175811622	-0.0510524438215166	-0.0281674144572652	-0.0747654563258794	-0.0126854691641816	-0.0623596675601488	-0.0113895191061717	0.0552323348700772	0.0353194393000269	0.0716508874359756	-0.0349157085351843	-0.0132148102673196	-0.00624303424177582	0.0597721084820525	-0.000857394568197795	0.00922950577816243	-0.0564354336524096	-0.00232693224258426	-0.063356509070974	-0.0601826383991179	0.0354405783375639	0.0339910102565929	0.0510092434620288	0.000154520852726038	-0.000819391532397073	0.0495655435872395	-0.00228018305145965	-0.0496079117555365	0.00256134900580624	0.0142646755224493	-0.0283174975484507	0.0600492618449494	-0.040159548975799	-0.0314212634218716	0.0419276041560874	0.0188079959649088	-0.0126713507228415	0.0382886168648795	-0.0225750265944096	-0.0057028509778726	-0.0697215634846053	-0.0181225819755675	0.0346322534558275	0.0017604859485323	-0.00820262042910171	-0.0167765951952547	0.0162591128348102	-0.0193839631396258	0.0615460041816786
0.0108849205951989	-0.0130790606361333	0.0154447758177326	0.0202215982076733	-0.00803341755393721	-0.0108718445204408	-0.0384182683140278	0.00741342762708957	0.00741495404799994	0.00475419651143674	-0.0263291387042671	-0.00224440348811697	0.0341967617707311	0.0578088047512121	0.00513889710313895	0.00933339107718121	-0.0335887112426799	0.0105316996282143	0.00255110910305322	0.0103622900479121	-0.0361449218389167	-0.0128206144208125	-0.008943892537818	0.0170664444161014	-0.0274826234237844	-0.041368800103159	-0.0129122490245165	0.00609647081552576	-0.035892234317611	0.00303801652185943	-0.00157609017369551	0.0110711416457748	-0.0162069337402902	0.0150801947354113	0.053445321311391	-0.0525119052929611	0.00318457664157563	-0.000496080726467758	-0.0707248401825882	-0.0156349376877486	0.0118937154178636	-0.0204013445363813	0.00819146906490129	-0.0537134353435496	0.00105647438694921	0.0279042727297912	-0.0504762900140193	0.0247657526687767	-0.00418057401958005	0.00696244583987248
0.0041771338131688	-0.0308389020553299	0.000539135446680818	-0.00277294855204951	0.0422276630755977	-0.00779387787594263	0.00109580534107738	0.0132328685909092	-0.00822254693054995	0.0215198024201834	0.00692987797137103	-0.038001923870889	0.00672208642449884	0.0138243444240037	-0.0149956346076876	-0.0128021024591188	-0.0156942141949269	0.0278452872076214	-0.0114069400196619	-0.0313520040159172	0.0157375414740146	0.0122119771536774	-0.00814012222357039	0.0275024731431651	-0.0152394429006074	-0.000476171157491337	0.0499772495419937	0.0232496012233039	-0.0494699071512807	0.0242990017318448	-0.0226489471676602	0.0229499755313308	0.0173852696425412	-0.0297684585836599	-0.0748560985107195	-0.0253411129403722	-0.0340463457636502	0.0125182939544164	-0.000430805665389213	0.0510475993611579	0.00470706387944656	0.0241721864942118	-0.0234826281091721	0.019573654080438	0.019075579612418	0.0343967169745285	-0.00621634232408673	0.0304324354341489	0.0189608184124689	-0.0237872103367907
0.0225036569092789	0.0293573848277823	0.0488273000089463	-0.0189321113367275	-0.011133912984147	0.0429630119580075	0.0271268911523012	0.0419301906002442	-0.0193455966283059	0.0142196745226637	-0.0745862434543919	0.0319297787946601	0.0372910475211484	-0.00932394889563219	-0.0386954945634716	-0.0431571297197847	0.0561687359162833	0.00903298726315149	-0.0287385569721316	0.0297951081346999	0.00841119858109209	-0.0664860535737841	-0.0204960782315154	0.107128564945198	-0.0589222673529652	0.0348416339306134	-0.0124538707664769	-0.0493067211105782	0.0860778862805024	0.0369132231149907	0.0201499524741264	0.00893079777118684	0.0126282830472072	0.0646349676416694	-0.0388557857907416	-0.0204824727610618	0.0335640658706446	0.0542488583513506	0.00562802466691203	0.00437508016308028	0.02637898551021	0.0419594382729406	0.0490170418925214	0.0884590877048922	0.0314145113830063	-0.0203583651546532	0.0545206758285236	0.0156221837136207	-0.0234196652407233	-0.0237266858749329
0.0584409676995926	-0.100836792849724	-0.0129164502785904	0.0547572799580093	-0.00425799975210055	-0.0164455616416377	0.00141081929585093	0.0130440840434612	-0.00698065219151381	0.0448576658480653	0.0109988196950432	-0.0152840771599148	0.0126112260985035	-0.0104633516421913	-0.0215839920294638	-0.0327994136073928	-0.0367280738306902	0.0147149462045249	-0.0325734691580211	-0.00959273510002959	0.00582083446146458	0.0298598050002805	0.0212564399521221	-0.0420406720697191	0.00212721353799265	0.0274644352797823	-0.0406115462143678	-0.0244830067897742	0.00899417591822088	0.0426773969620943	-0.0111232601062442	0.0196931745920062	0.0216710942657597	-0.0178602465564199	0.0133209406427584	0.0181742060756944	0.00793733712420187	0.0536667993462874	-0.0574053651505496	-0.0191640157851354	0.000637236818796442	-0.00130935396387245	0.0353260812934665	-0.00766101513098739	-0.0146026247912966	-0.0588961791349708	-0.0310509019031928	0.00302114158955229	0.000906941750621656	-0.0143242362363235
-0.000454923264567537	0.00761074594558177	0.0276048925974726	0.000855796791535672	0.0116355346279944	0.0137650214942377	-0.0197008881175595	-0.00872084543485949	0.00699014368761444	-0.0225049461614847	-0.032956827931435	0.0293982441152898	0.0166203740669673	-0.0171426378017869	0.0274099151644691	-0.00464840745520946	0.036617833720345	-0.00853732148550946	0.0281418333771283	-0.00603903476297496	0.0164127806353018	0.00256827433160217	-0.0154445243092807	-0.0118686839721371	-0.00849445574066379	-0.0158524655482656	-0.0235818935896413	0.029753859584226	-0.00231878315976182	0.0286372704543288	-0.0261290537803837	-0.0386128964145249	0.0100994629611105	0.0177486254391338	0.00508003719898217	-0.00964111538498547	-0.0195564317075884	-0.0468562508763512	-0.0251738361342005	-0.0509256969478916	0.00379571510019193	0.000972954293262403	-0.0251893410087076	-0.043318290779504	-0.0144093154980986	0.0120174276837388	-0.0374983286664428	0.00218951390007868	0.0217886916580927	-0.0099505819047865
0.00549249143763592	0.0217507153102147	0.0333783430186747	-0.00146493030842209	-0.0178810397078393	-0.0367736257515502	-0.0288863407429591	-0.021095114558877	0.00602638346886648	0.0250758780966982	-0.0408179287373315	0.00667585759303945	0.00246490284826282	-0.0245435483810062	0.0065265536365226	0.0327732931998987	-0.0136641627840728	0.00678616908564823	-0.00253069006157791	-0.0268416518288112	-0.00282966899334793	-0.0114461275563593	0.0260288619264877	0.0299600973852827	0.0213606220975193	0.00695887392926252	0.00482167520959631	0.0136955833757794	0.0138376424003877	0.0129429585485035	0.0375444358392201	0.0190558997435185	-0.0122955735493327	0.00182045979379172	0.0341713925878077	-0.00654126082513541	-0.00346131077299376	0.002242060551483	0.0449388894080234	0.0077480952473697	-0.00888464971622298	0.083912428899155	0.024330175762703	0.0407613466350976	0.0317751213704538	-0.065674145358469	0.0166967161605088	-0.00878888304503006	-0.00905036672588457	0.0314269563111917
0.0437891582035696	-0.00987749674585215	-0.0253255493735408	-0.0180084762596222	0.00453201941118077	0.078400630913246	-0.0720565699492508	-0.00816913148554436	0.0505056911226583	0.0174797558806902	0.0197492211006478	0.0547339530139367	0.0318846411932652	0.0397588002960802	0.010054169046317	-0.0205890150051137	0.0276011991775563	-0.0799951400103059	-0.0414458148830836	-0.0212886480706604	-0.0587158357845841	0.0246753167522766	0.0050821603719683	0.00222422025345263	-0.0479762437787623	0.0306226127286372	0.018770570060442	-0.0173786460201551	-0.00418246311081567	0.021747320209922	0.00515419114070683	-0.0812709125647406	-0.0246445307249214	0.0283840566530163	-0.00537173820026176	-0.00421806668642256	0.0809908093269967	0.0551558367462357	-0.0274448104606417	-0.0217329561932818	-0.0441854178059232	0.0394208331754607	0.0382360898504735	0.0368246911001498	-0.00455295684231432	-0.0713448739030858	-0.0207485732075614	-0.0620494075682644	-0.0666055745022636	-0.006025632865412
0.016017152768197	0.0238358162725381	0.0251574064917777	-0.0179298722243206	0.00623880959404666	-0.0292282637680559	-0.00865986499081808	-0.000814062692069266	0.0473344854679919	0.00124315091869098	-0.042157667478018	-0.00305424909504235	-0.0480440295865822	-0.0441087341372014	0.00690983952107887	0.0265403609225678	0.00981495040923078	-0.0423294572782751	0.00602746491094123	0.00473151910431109	-0.0066450663210348	-0.0124396723244977	-0.010755277715848	0.0204976885140793	-0.0101488746515859	-0.000946106460249433	-0.0102029707790697	0.00831818452390854	0.0220347259012525	-0.00786388209028612	-0.00271904021211374	0.0598700471446003	-0.068440152120196	0.0182628215541326	0.0273817875053356	0.0377462220270349	0.0168196506965564	-0.0152496405166108	0.049467537154073	0.00649873000620332	-0.0251691703768619	-0.0404658481101559	-0.00802709757254008	-0.000191683970267464	0.00663776749142961	0.0517760344149358	0.0027385512623397	0.0133676538233175	-0.0300660568470514	-0.00535063562442495
0.0353217483703379	-0.0197892169060981	-0.00682114484361439	-0.0129517572091852	0.0363913174370762	0.0226925928486524	0.0233971034553483	0.00587640488689966	0.0309546437522801	0.0173011536862131	-0.0166312162697166	0.00783542996985967	0.0379879267947541	0.0180752151430139	-0.0335150857604561	0.017162218973129	-0.0368914236125191	-0.000827926381168519	-0.044933610266734	-0.0494570942282369	0.058677919320378	-0.0510856123348863	-0.0226031344447273	-0.0266328463308571	0.00593877727610024	-0.01295884173108	0.0519443141882851	-0.0161861155212144	0.00656683130931022	-0.0554855770408674	-0.0627281310293034	-0.0177143313425438	0.00427378022003251	-0.042294096830843	0.0330210819979193	0.018989636278288	-0.00147730178516001	0.0540398519308545	-0.0239291493091016	-0.0160286544249147	-0.0112901811513532	0.0285585394225905	0.00986164146739306	0.0349191621486513	-0.0327402631990514	0.00840928550711364	-0.00752938198126703	-0.0154312090822541	-0.0280277384929413	0.00475640879729914
0.0376241965948246	0.0884345275796299	0.0214395682179881	-0.0158942004955872	0.00491868307387199	-0.0344204301649008	-0.028426590983189	0.00782366882325745	0.0366908172148181	0.0167703784703302	-0.0116121497230848	-0.00685514207291877	0.0324643472929067	0.0263365032657292	0.0328685825001137	0.0572419317182784	0.00471771680077367	-0.00385808055625367	0.0233774861014282	-0.0301089603990674	0.0511878644457218	-0.0204460484193099	-0.00306920934661904	0.00384185154952448	0.0152013983764038	-0.0179311541554004	-0.0366972475849396	-0.00961687784591117	-0.00563952561605821	-0.00428785229198637	-0.0460137281946581	-0.0199049913375764	-0.0282901548419939	0.0171137675548486	0.0640232906880693	0.0336136671949045	0.0136183892058133	0.0275475384072477	0.00310034525279753	-0.00836898414581364	0.0218305851818004	-0.0224348234183007	0.0188900599407788	0.00211961600833443	0.0212748709442481	0.0368482910236573	-0.00296327641351427	-0.00854525220249002	-0.0130601900992903	-0.0183193804080734
0.00430393338989227	0.0147148682280935	0.0149323553992924	-0.0246929857342605	-0.0182981519380257	-0.0149347197851239	-0.0170941751279744	-0.00157883884814295	0.0110739253981477	-0.0118462161426464	-0.0667568821646759	0.0145346133781099	0.0193292702699665	0.0067374273034715	0.0541355834080616	0.017068422668004	0.00667939101029011	-0.0107484394715337	0.0152712281270897	-0.00351193359126598	0.0302184592732194	0.0216828602669988	0.00917039709903897	0.0125956473560676	0.0113698329444918	-0.0138743510484562	0.0361253638439827	-0.00341006098417221	-0.00513597910147001	-0.0198321909965034	-0.00480826057378609	-0.0025046270708053	-0.0184903376926097	-0.0369645708640158	-0.00857909878209349	-0.0163663714079297	-0.00587136532384691	-0.0303547803324538	0.00704472216008858	0.0487183545523796	0.0259838537385983	0.00152389164208728	-0.0164968619795267	-0.0219764803044364	0.00334568711540646	0.015857809952281	0.0195421785782339	0.0140330870224884	-0.00322646591906184	-0.00298797374155321
0.0291646002323688	-0.0116112937379988	0.0105052592029437	0.0153151725387301	0.0253196456663673	0.00276372983356817	0.00740090578842718	0.00309100572206122	0.0192801844641819	-0.0389176921618962	0.0222964796493482	0.00611523305020212	0.00836731808814323	-0.0263778581792998	0.0290787981798763	-0.0146202286960943	0.0835308940938152	0.00254948148182814	0.0257807161768092	-0.0693748849762739	-0.0363451664015883	0.00220203207912561	-0.00740868240212373	-0.0453841822913769	0.0172444640062529	0.0671572715386637	-0.0258864334652749	-0.0145095688324135	0.0136910816199552	-0.0631219709927907	0.0480127335369317	0.0849447279148813	0.0254556497178903	0.0402226347594152	-0.0713871500697889	-0.0316808051409263	0.00945640144560725	-0.00139566902226653	0.0124431434751904	-0.0393401503789739	0.0936876579934493	-0.0254849122376575	-0.012550457722537	0.046455901697376	0.0203563828337255	0.0398906270768515	0.0227524222306892	0.00676352350353543	-0.0121112284293659	-0.0125821429993203
0.0812329018057343	0.0524753102964962	-0.00598945533119746	-0.0661206486556933	0.0148522493705334	0.0412190453955327	0.0140802655043751	0.0531141467843806	0.0387370143943819	-0.0637742783854865	0.0112871416315434	0.0324845717124085	-0.00336137923380201	-0.0127993091913045	-0.00800227618823891	0.11058170139503	-0.0805492343592045	0.0138570451139297	-0.00104084219837927	0.0177933429781623	0.0104232936657717	-0.00891054235673115	0.0508067783779629	0.0142945148591715	-0.0171329485028352	0.00494841256649806	0.0042169310284896	-0.028998002610665	0.0685524592926793	0.0563586249986869	0.000458161994610826	-0.061550967754725	-0.0332902445526613	-0.067107521080271	0.0894412459527709	0.00348606924530042	0.0130533376184385	0.016780338580359	-0.044739182590775	-0.0684846736211622	-0.0478255153243328	-0.035348816159192	-0.0251030765426001	-0.07052019256604	-0.0204960673061857	-0.0104121981594877	0.0665942993564597	0.00402324758928055	0.000506927074812547	-0.0894494361561714
-0.00383923009396519	0.0262693973877244	-0.00730261204373121	0.00500629588368538	-0.0432294563732577	0.00999317344089121	-0.00852363502627849	0.00164029531792965	-0.0246820566653509	0.000154806809760126	0.0308665177115304	-0.0131904595732246	-0.0196225640735428	-0.0108748590800228	-0.00381506903124626	0.0464832300029631	0.00945331893579147	0.0195282966690839	-0.0126424600222293	0.0303284019331812	-0.0260311948233868	-0.0330843266684559	-0.0511476997659842	-0.0323148868085374	-0.0593185889224691	-0.00161648804949001	0.025744749354847	-0.0275172290325165	0.0325866105889989	0.0316603253498369	0.000145657199528193	0.0250787269684879	0.000149500222008672	0.0421904522956738	-0.0492267388287249	0.0353271753996891	0.00140103137423759	-0.00320944066880804	-0.0204991419774453	-0.0355908254362347	0.0284817240983705	0.00409136392364882	-0.0014877643509201	-0.040177726768602	-0.0230713829270095	-0.0131762351050384	0.0145016739439115	0.0656567963030272	-0.0714545305708435	-0.0576100812310653
0.0721782114065908	0.0548959596870625	-0.033935918965948	-0.0469306181558644	0.0531348321517858	0.039846224685738	0.0445507903774594	-0.0461932806331168	-0.0138668929669388	-0.015219243585578	0.0115726857469354	-0.0336927050657519	0.0143752423313242	0.0240854799308489	-0.0295734283126261	-0.0487859935115285	-0.00172441067443124	-0.0203213301430333	-0.0681330458876016	-0.0396010001067582	0.00148577962181955	-0.054169205484471	0.0221645810013787	-0.0327271058313312	-0.0269038160887503	-0.042045523645626	-0.0197668323066542	0.00196008068643067	-0.0116214455248411	0.040911090927219	-0.0417349044562744	-0.00964872326329298	-0.014491849803307	0.00132819164854786	0.00372866503975881	-0.03736553894413	0.0056574495536668	-0.0449630605743213	0.00849451614918734	-0.0761318994662986	-0.0112440821890913	0.0165468775872749	-0.0880807124477014	0.05085162732842	0.00481480720364922	-0.0135898161090002	-0.0452406819653467	-0.0772032802972924	-0.0495800431111653	0.0275346997819717
-0.000899688129923015	-0.0433852126883014	0.00240840537598649	-0.00487122395884043	-0.00255973149654248	0.0267031135289241	-0.019814506085045	-0.0465510717847611	0.0125662019568926	-0.0192847559162695	0.0470197947202164	-0.0351753032960154	0.0621754206929981	-0.0264734922134327	0.0317415775112062	-0.0223623160450545	0.00896002029024362	0.00633643386341282	-0.0129125052323565	-0.00519675647465018	0.00631384948266373	-0.00338795945035156	0.000995481338052443	0.0814553037691959	0.0627489050916133	-0.0555589200217804	-0.00254820461593236	-0.0172936943092251	-0.018813653576225	-0.0527397573575944	-0.053210971639337	-0.0167986110445989	0.0380209773281174	0.010020670031746	-0.00963390404691867	0.0219810642969394	0.0200927922691349	-0.0112185415064321	-0.00447362982386395	-0.0590997343128603	-0.0161649729484263	0.0427120988241166	-0.00853207897981971	-0.0404144557998153	-0.00947054734583345	-0.0144267852372298	-0.021414807139279	-0.0128560005436884	0.0230646896034219	-0.0673360438920346
0.00766473667411909	0.0028313926291925	-0.0210832151905382	0.0225351228364003	0.0230823046410926	-0.00143321096024736	-0.00837790063503951	0.00679284088036246	-0.00648770637956108	0.0159343062099395	0.000538794476990672	0.00666637075740679	-0.00387365634306583	-0.0578584948025323	-0.0278073466028092	0.00857560488922796	0.00759640070301676	0.0407981590944674	0.00331398628382967	-0.0619533894935577	0.0317021238249754	-0.0153775086752386	-0.00143898274228184	0.00408600576232987	0.0271314635622741	-0.0162840232002068	0.0020121118236737	-0.0331451652256448	0.0234470728496578	-0.0071159730226031	-0.0234277691467158	0.0053209581034867	0.00714162027279602	0.0253528676809581	0.0241560729109566	0.045620007704867	0.0205572556727839	0.000906720415539422	0.0417696948986175	-0.0192951532051508	-0.0133077709539515	-0.0197220642674159	-0.01518804938124	0.0327346629412524	0.0214971710741308	-0.00841845782589886	-0.00156204234029948	-0.0136001294632802	-0.0361551630423192	0.0187347316346171
0.0387178047230109	0.0705910993140927	0.0143885074998951	-0.00386957037234235	0.015394416206831	0.0423873562191485	0.0395344647449005	0.0347974733351318	-0.0916096530141749	-0.0407294938387833	0.0481389613019153	0.0133032704581908	-0.0063767433654688	0.00192612205727969	-0.0147571256831481	0.0148666950859929	-0.0345831941487832	-0.0364204017562107	-0.00754815998635581	-0.0318059815556391	0.0345991967310943	0.0312644059058059	-0.126260563955672	0.0387104937432042	0.0875784278950151	0.00319214924669338	-0.061952993824903	-0.0674596060035383	-0.0799713639871244	0.0385880511042814	-0.0551391931651554	-0.0168965540917056	0.000326251115547724	0.00128315415961256	0.0681420576522639	0.00522617328575111	0.00496838834142386	0.000602537571522726	0.0364850332465208	0.0429850898286936	0.0350560745116082	-0.0372238085033459	0.0362977647565391	-0.00888897598264633	0.0288915674071234	0.027034504770697	-0.0165655337942863	0.0204068008611664	-0.0390089724830611	0.0174406315322557
0.0211983162091307	0.00901591970222682	-0.0106953492775472	0.00619305411750631	0.0390156866904432	0.00846292948301817	-0.0364361696128111	-0.0440225983181717	-0.0527231917610872	-0.00455373866910502	-0.0632732378300746	-0.0179872719296528	-0.0340586521058651	0.0574443798635657	-0.0109839269959936	0.00163002145965762	0.000478856178687994	0.0319453612720428	-0.000820158895655813	0.0141276616549751	0.0118814066576172	-0.00450835312369934	-0.0450479438015019	-0.0247075083697884	-0.0090946252426034	-0.00683292962291605	0.00398313900208793	0.00287323531945568	-0.0452713196525802	-0.0389562081146248	-0.0225468151790241	-0.0437508090519822	0.00884395158397956	-0.00142205331162443	-0.0189372590742649	0.00160287160625423	-0.0322419586536442	-0.0512204209008232	-0.0587416476582965	-0.00922127674920252	-0.0290722086576087	0.0373732587531925	0.0144589759966906	-0.0531410283205291	0.0247411963373235	-0.00734262579501113	-0.0528280732259711	-0.00256374195675737	-0.0424003191025944	0.0264139639669731
0.0579770268581012	-0.0203057214612712	-0.0325875481747722	-0.0428982873812404	-0.0161602589472338	0.0299217191487452	-0.0390315588010038	0.00203355817315864	0.030931442168749	-0.0193909821300411	0.00319652435611094	0.0123848065123368	-0.0151499391871201	-0.0512112245943034	-0.00157668458869535	0.0265241889048151	-0.0437207879714126	0.0380779720170413	-0.00978653272836	-0.0218365601600411	0.0202565791192718	0.0088825920369462	0.0092190398253985	-0.00287439456613694	0.000920833317815876	-0.0175635649853217	0.00416730443157317	-0.0131512211378636	0.0259528983578716	-0.00951882818751719	-0.0274284508964399	-0.00381621234189237	0.00809776303977635	-0.0187085645203232	-0.0297984943405611	0.0177735059495098	-0.0771026843164412	-0.00704649841747736	0.00872567231035499	0.00152575652485043	0.026574929302265	0.00364542544178536	0.0195279192211664	-0.0370611753966947	0.039653128143742	-0.00836437066048392	-0.00470886071031121	-0.00272555097275931	0.0164729102543041	0.0144604381647546
0.055083818949634	0.0285625604529617	0.00924018835213604	-0.0286738556051194	0.0431760164322048	0.0267464436170937	0.0131610876363573	-0.0521333547876231	0.0799850746987872	-0.0404346133167489	-0.0523334826532108	0.0117753976138398	-0.00888747059139579	0.0558525935818143	-0.0353773040656884	0.0167080890256322	-0.0156146676838436	-0.0814572987953491	-0.0120722830543193	0.0464218559724247	-0.046459065076698	0.0342034775326983	-0.0631499949410932	-0.0450152812289315	0.0279689322949827	-0.0421083684339862	0.013123253506457	0.085965457456705	-0.0230064823412338	-0.0403901281530695	-0.0025674915316983	0.0141419691972765	0.00350978239092187	-0.00793256770405515	-0.0528595224680708	-0.0576095880687148	0.00649286328088719	0.0529640913027743	0.0514454309627553	-0.00558357138120118	-0.00695978957999201	-0.0399128242776109	0.0178819343635659	0.0237892698843899	-0.0458841716991756	0.061848988486403	0.0998330576955011	-0.0210785412714126	-0.101024798155309	0.109390437592183
0.0186278793215418	0.0286498644966623	-0.0253933412165556	-0.0294384037225716	0.0279235474724415	0.0172054657371781	-0.00262419278925589	0.0417431691812977	0.0251441028856222	-0.0166177181761723	0.0153073784254306	-0.0139219184152663	-0.000349283734217052	-0.00147168988603515	-0.00838029268055773	0.0417646986584251	0.0300625283362421	-0.0271769696176605	-0.0179945088663084	0.00888595637073626	-0.0154665096238617	0.0411946186128654	-0.00530379214608751	-0.00924177002630949	-0.0368919967965847	-0.0475166743937671	0.046770528331427	0.0501393350245534	-0.00938012206170949	0.0080573418071106	0.0342926769819106	0.0353527049638402	0.00872110111259285	-0.0256237977291692	-0.0280578402860859	0.0447839781079852	-0.00563141027097976	-0.0286744397380562	0.0124611636892697	0.0793633991600562	0.00437608820471463	0.0269962824194935	0.0110403324198743	0.0209775495792863	0.0271580068709865	-0.0217602881476948	-0.0351186750078738	0.0089181005840385	0.0227322134836486	0.0223103482999677
0.0052916733197517	-0.0177120977761273	-0.0105829139935509	0.0101676355772759	0.0275668495345871	0.0129510719446255	-0.00729031068780845	-0.0351836391937086	0.00937837930077659	0.0214555039877078	-0.00296849882212379	0.0613995665190265	-0.0435302863166466	0.0394934560807301	-0.00804325396069134	-0.0387975830950438	0.0453240856152522	0.00340830299961225	0.0398308247119818	-0.0241789128759005	0.0178658437642493	-0.00836320090563406	-0.0593183169904266	-0.080033071164139	-0.0191342154943528	-0.0517241354755681	0.0368862101885624	-0.0329192671955707	-0.0135640037681038	-0.0197111563974736	-0.0133361865538183	0.0104599242431041	0.0120183045724431	-0.00347118660791768	-0.0113176513394903	-0.0156624025282893	0.0260364282558883	-0.0155016132656903	0.0268158231868834	-0.0166485744417367	-0.00419151653611742	0.0268001306666832	0.0334370323673996	-0.0377363886224207	-0.00180171386921695	0.0353434130973572	0.00539694182841094	0.0119663233517126	-0.0568560108901019	0.00813262424195843
0.0235849377473222	0.055689820143042	0.0101564797833697	0.00684135261300026	0.0115472409333091	-0.0147493625999822	0.00402314598215569	0.00740357158650083	-0.030344081237038	0.0222790994366498	0.02042194358019	-0.0165265631104136	0.00666661023840152	0.0617384557078599	-0.00558208737822607	0.0451012759040186	-0.048133641621023	0.011130502675532	-0.0265230861229866	-0.016567134267155	-0.0409978648634938	0.0293116959296646	0.0244546823549576	0.036130075264767	-0.0255959953409964	-0.00153684727714484	-0.0568288410078152	0.0391737795515672	-0.0355284098789775	0.0458392130589163	-0.0191470181337332	0.0263243088255787	0.0102724588115895	-0.0234713045921041	-0.0185736471074018	-0.00622277960284758	0.0222917573200108	-0.0464119187640397	0.00973799015588137	0.0225847102199059	-0.0161309487729333	-0.00550672987093597	0.0185281972632769	0.00306240892887924	0.0173569096347677	-0.0212692985343099	-0.0226093038609214	0.0112373196689071	-0.00218605958751324	-0.0280479974956816
0.020295638608761	-0.00986105493636157	-0.00469258142284799	0.0265427238570272	0.0657529215920376	0.0452785626906772	-0.00824970084665103	-0.0131726530505997	-0.0213547891943748	-0.0158390273472091	0.0156122258259956	-0.0371053579409172	0.0101429680581103	-0.000316601118689411	0.00649675388872477	0.0319310927634113	-0.0380305044691594	0.00120253898375538	0.0161084464603144	0.0333135540438554	-0.00974797902377265	0.0793545001216454	0.0627907825753015	-0.0187996365846854	-0.00314120658956908	0.0248498712815097	0.0221841218650934	-0.0365236024028121	-0.00322707205034153	0.0200385448549079	0.00909084290768324	0.0573974679091575	0.0359900748352105	0.0449465952276257	0.00934026022275675	0.0791428589921996	0.0197745869824573	-0.0068950963851903	-0.0285203792022109	-0.0141092083431826	-0.01418151646647	-0.0239564171900144	-0.021130359212688	-0.0282681681436052	0.00976513947573364	0.0221210886418752	0.00645792970080513	-0.0104172898206184	0.0623989290762718	0.0234091036199629
0.00695486900037961	-0.0178587672443304	0.0195772568548339	0.012203300698237	0.0336285933458275	0.0152468881097244	-0.0294473180598574	-0.00207720138692503	0.0310265672372187	0.0653744506568076	0.017721604057245	0.0206375337283034	-0.0259337818260776	-0.0258785630881353	-0.0193923991562848	-0.0354864036962753	-0.044386355974973	-0.0081744923771827	-0.0498905193408256	0.0326109544838073	0.0389694877124696	0.000335330198836063	-0.00988427544823915	-0.00345158646789116	0.010568017150761	-0.0404224154396389	0.0279237112389437	0.0141148035451084	0.0387454617788542	-0.0462927929682269	-0.00665230989697896	0.00713578959482144	-0.0621078779683272	-0.0201967311598014	0.00260943091180945	-0.0233268470331623	0.00793573406981351	0.0136891061950019	-0.0477256346477317	-0.0386812975046063	0.00667725963025283	0.0205785633975147	0.0364396584709691	-0.0179723696703183	0.012863206433918	-0.00515720737788704	-0.020180393133701	0.0125622642028658	-0.0124855968719214	0.00262551954092013
-0.00676149305281824	0.0466743261125897	0.0340938623101366	0.0180316945001309	-0.000649138051386062	0.0257718115647263	0.0250032523973988	0.0198088811416209	-0.00899995668137437	0.0245670715754358	0.0183364326465645	-0.0303105488972685	-0.00703047560077157	-0.0300390672362339	-0.022510105334052	-0.0195619760908798	-0.00414837471020438	-0.00396522151058188	-0.0570376642194868	-0.0288676335526106	0.0169158876713262	-0.0691857029153507	-0.0508760959904737	0.00786125976659927	0.0323818541119904	-0.00424731611172665	0.053118377569921	0.0393192270769398	0.026615819681519	-0.0214090181814298	-0.00784867681179806	-0.0161855344469124	0.00346720865095383	0.0159627023091706	-0.0431959151101782	0.0298645903389491	0.00291852854061904	-0.0223485854005511	0.0189774810527495	-0.0274701620954006	0.0252872638029649	-0.0228231080557923	0.00496466660737066	0.0116540398122588	-0.118283716821866	-0.00964345073852348	-0.00841665199560745	-0.0133057465081799	0.00736266445489984	0.0205822968926305
0.0113245300755622	-0.0036417276774365	0.0161200254297641	-0.025325045682887	0.0345445505684046	0.0368661053090912	0.00956566111637013	-0.0544502345486839	0.013266661665875	0.0704723375310883	-0.0147112285118055	0.0208401012778842	-0.0658138086733685	0.0534362370264748	-0.0184873708466304	0.0458656457739244	0.0824495191694413	-0.0147021766270312	0.00434275879923974	0.0334857525015825	-0.0250793093530687	0.0366252425573243	-0.0206508769906154	0.0219411198151613	-0.0569107955098229	0.0655652615956247	-0.0262340077112959	-0.0828881120422309	-0.0463073072963894	-0.0368658424602931	0.0223923350934982	-0.0493238787453984	0.0787942197114175	-0.0095622319211084	-0.0471352847748904	-0.000593899620450894	0.0195720914044552	-0.0315229311773755	0.0236211812042034	0.0166870163392105	0.0563340979836581	-0.0110348936779554	-0.0479091002970524	-0.011379933433734	0.00371483990358672	-0.060405585369719	-0.0774921631581677	0.00723074120710754	0.0335156925452991	-0.0229776998322529
0.00747413713838797	-0.00137066715815031	0.00187080137209379	-0.0145998166200716	0.0432426285349611	-0.0219214334910567	-0.02828415671797	-0.0390209624615248	-0.0156661182355371	-0.00757965264989212	-0.0215174721240206	-0.0177410537075073	-0.0317398789287823	-0.0218832196194017	0.0137745514302803	0.0241804796557006	0.0310282083855849	-0.0231162248576169	0.0216343409162303	0.0319456358856435	-0.0138195608154246	-0.00654722154592665	-0.00438417657657994	0.0768400311316876	0.0150791474380431	-0.0209133281293395	-0.00229323099234473	-0.0320016409751262	-0.00300852380455563	-0.0283112510220485	-0.0240681846117355	0.00736216565075284	0.0625966810183484	-0.0151131119453706	-0.0034943996114699	-0.0481938134326049	-0.00963651530255643	-0.0266119118886661	-8.94911095458584e-06	-0.00819861532567107	0.00733340917269379	0.0319894228047728	0.0243608628733927	-0.0471398099439739	0.00703011553699301	0.000437899663677526	-0.0290501963989644	-0.007416731821057	-0.0292489155432211	0.00788482346064373
0.0327123073010441	-0.0035131720241611	0.0289693609179464	0.063801974629966	-0.0943790188203461	-0.0330394096141148	0.0198801921816797	-0.0310282895240913	0.0137491431915288	-0.0364896947467227	-0.00439230267821993	0.0119332762109211	-0.00129698513660929	0.00304647242540697	0.00115224485693376	-0.0548036240100466	0.0301068727025757	0.0388508730964297	0.0345733213019474	-0.00521774022041658	-0.0577144511985985	-0.0181083663965729	0.0109788752927911	0.0371489214456192	-0.0349663599818594	0.013090747991677	0.0819078142837083	-0.0251351101518611	0.0164085391479685	0.0362999847989158	0.00723316507961093	0.0137874841807858	-0.000669823643428124	-0.0059414363984312	-0.042748425466974	-0.000247720678524115	-0.0214354030193855	-0.0265244286082061	0.0309193620431768	0.0287512802536866	0.00317238880949083	-0.0165201348327191	-0.0623712209657303	0.0259753640955018	0.0197491458758947	0.00996323441907889	-0.023049550027179	0.00389459958687363	0.0221908970839244	-0.00496094687016502
0.0339594562511915	-0.00289164371934634	0.0181465339893438	-0.0185504365832917	0.00394225283264806	0.00982424723198753	-0.0455912585520173	-0.00422073927471478	-0.0502830769943514	-0.0204501773291624	-0.104727652543592	-0.0140404944046147	0.0553639481246882	0.00960906062423284	0.00522790685085594	-0.0691229222956656	0.066418380611073	0.0306275141014549	0.0162110203539007	-0.0180943137573713	-0.00678679510924808	-0.0428700284203303	0.000179012066220133	-0.0315946357290664	-0.00698233519684162	-0.047337898588912	0.0265993406485049	-0.0332949907238075	0.0110806865586855	0.0149902903997725	0.00186263570613681	-0.00142704808798903	0.0248209297382556	-0.0413983121279858	0.0225007204350917	0.00560344168310298	0.026520593372398	-0.0150612742823125	-0.0141732140000733	-0.0303059528652192	-0.0212293321901204	0.0325508977694922	0.0231294306554365	-0.0188737320150065	0.0211574884612174	0.0721317524880163	-0.0231152395348077	-0.0333494582440733	-0.0076964008979731	0.0314097135688044
0.0465458186639738	-0.0269124629977508	-0.000456354565577487	0.0930244837060057	0.0352891894734454	-0.0135957667981307	0.0105039263754744	0.017408411103541	0.0109095623760442	0.0110110547864342	-0.00812599489514453	0.0215547841658144	0.0404688613277226	0.0105228928012763	-0.0127693528140081	0.0214919644693419	0.0478097370598991	-0.0211664053469611	-0.0495827308771869	-0.024147119585746	-0.0414929390014444	0.00394460206440139	-0.0214442692549672	0.0328009799935444	-0.016292545986439	0.0102136789723722	-0.0333350928999982	-0.0119477736150861	-0.061995026920411	0.0260302573047174	-0.013669223905568	-0.0820636402228411	0.0762586373940841	0.0426845228605599	0.0476195501040027	0.0249114447861569	0.0058796750978232	-0.0260453539554725	0.0392711211640123	0.052803253390104	0.0358656307974706	-0.0264235740620725	-0.012069945372465	-0.0122452284300425	0.0166779190282696	0.0522723761850319	0.0391269571212183	0.00497380059881813	-0.0226466934725955	-0.00170425680268633
0.00616102988520792	0.0154731345764003	0.0473643079144777	-0.0303044775233365	-2.2672699535381e-05	0.0631841342916818	0.0389802529991957	0.00982931888732296	-0.0050621295950732	-0.0103929602692133	0.0606743972072169	0.0160283061875273	-0.00427024480041231	-0.0224271808505941	0.0266136297118189	0.0241318483178589	0.00857854533591693	0.0355136069393855	-0.0435674942787578	0.0312378003727305	0.0196657931682217	-0.0507852298879396	0.0663624877406241	-0.0326294407880518	0.0629452875616364	-0.00141598744037702	0.0387498311149702	0.0307257768039581	0.00487863739744809	-0.0770251619486363	0.00461132561458034	0.00659884482505551	0.0338878846030858	-0.00606688328604604	-0.0467550824907618	-0.0185176820991043	-0.0142499186997942	-0.0169857788395824	-0.0304503700011272	0.0365198120978112	0.00535857390267014	0.00407561456145062	0.0177624856289528	0.00861242254280441	0.0113415792537144	-0.0182751151647525	0.0369199725603716	0.0549010169653092	-0.0393778563134526	0.00420922669266983
-0.00455451417569084	0.00342251660347007	0.02471587251781	0.0145671016977671	-0.0105990351472241	-0.0366323996652971	-0.0353414486916265	0.00327275695428998	-0.0232963520193208	-0.0434721496176954	-0.032460094927959	-0.0125984783021911	0.0112997813478046	-0.00898628416143037	-0.0071304185891779	0.0366793194913766	-0.0342615487847812	0.00754034685677588	0.0121743911406683	0.0114924107302533	-0.0243437716366648	0.005601805052013	0.0369504836113485	0.0226065226903119	-0.0346297168471917	0.0139207916820232	0.0481592642059319	-0.0148586410368384	0.0314800282788864	0.0797084674526336	0.0282469833611657	-0.0115388263850126	0.0195678627455407	-0.0108222553668487	0.0312450070117398	-0.00813101784480778	-0.0122668621291274	0.0281473303712916	0.032090366269674	-0.0322173427843033	0.00140838220438881	0.00446038325322428	-0.00022917525832758	-0.0653226915052351	-0.0508294815898455	-0.0311344408778316	0.0128246089721653	-0.00318369705925341	0.0139653477883316	-0.0225222778011442
0.0174363670145396	0.0317162835636785	0.0393862567137108	0.0108425827898061	0.00480802957241013	0.00261415749975636	-0.063056908019449	-0.0161321120553763	0.025199783286461	0.00496024041721519	0.0083964286918974	0.0630697968453177	0.0342319146578414	-0.00978302957423086	0.0476715957093501	-0.0241584288793915	-0.00100242315407865	0.0553937436342018	0.00953472461469939	0.117595454550529	0.000449664704160162	0.0369102504278764	0.031666869837338	-0.0118275193461307	0.00151194309765572	-0.0182551659168927	-0.000306029125049493	-0.00727058846802218	-0.0286143962212426	0.0231654043668863	0.012480834774913	-0.0375207655656634	0.0506461187471727	-0.0576378810726026	-0.039303436100024	-0.0171591907995581	0.0155762761872169	-0.012775541306312	-0.00845998302111139	-0.00471130010977242	-0.00905086284504075	-0.00252049965417667	-0.0191001963173192	0.00686424073147335	0.00111876840239292	0.0247017857920621	0.0212626118970096	-0.00509512446443587	0.0112329689562541	-0.0599036834219872
0.019760875511425	-0.0198758925386137	0.0155892668194272	0.0132353561946866	0.0649727063441578	0.0729108608146186	0.0177895651334525	0.076920707496529	-0.0310279868717959	0.0233325799661512	-0.0575480841549417	-0.00136727064416158	-0.0380083602315323	-0.0226844385383907	-0.0137039022879885	0.00181785383415842	0.03959270292583	-0.0688100911625167	0.0189983666158418	-0.00332458442347641	-0.0106595771727521	0.04864125752447	0.0694590163076289	0.0109874368623936	-0.0132848525368591	-0.0311111015705864	-0.0143822658229231	-0.00365173561998205	-0.0655922997873221	0.0232021015334293	0.029706061077754	0.0244427438111177	0.0152679225985102	0.0333022901827035	0.0220099196494639	-0.00384791684463805	-0.031247495536023	0.00440991110911861	-0.0422236633674968	-0.0191301382314893	0.00280332862956417	0.0147144208495238	-0.0318723399271496	-0.0242087750846568	-0.00211418013149117	0.0255412297561825	-0.00758056165521904	-0.00775015653760707	-0.0314763161174973	0.0187486757708695
0.0164783390425342	-0.0141348030854626	0.0557030780700539	0.00255996116610556	0.0633799794602032	0.0431712028317952	0.0219673515510999	0.0524050020378598	-0.00174915920177511	0.0489750605733362	0.00215827219334	0.0485497049739276	0.0238782700464082	-0.0252736223029016	-0.0149914541756579	0.0308108082853932	0.0527179592428577	-0.0149204939658123	0.0568780297871359	-0.00635854482767064	-0.0130833749109804	0.00584294743100545	0.0223316906231263	-0.0419014924154549	-0.00613218321947796	-0.0276663250273267	0.00641830176327367	0.0131755033887586	-0.0358067576143538	-0.0705054059268743	0.0189592027322676	-0.0502525031516513	0.047080405578893	0.063951737547996	-0.0388566343941548	0.027909875468419	-0.0550752852078232	0.00596158960575735	0.0308476267904122	0.00908249463215238	0.0824995364985631	-0.0126211013757761	-0.0329915683703523	0.0118345289254236	0.043329052190644	-0.0141302094019478	-0.0468929921478173	-0.00352897529231076	-0.000150923791286643	-0.00373950988661068
0.0511423171088483	0.0324605293257709	-0.045040899119891	-0.0439233559069402	0.0170404917671712	-0.018663432922939	0.00381804245342074	-0.053738805555993	-0.0185147281670966	0.0183884695537587	0.00857896859771247	0.00193529110020637	-0.0173933286208947	-0.0421813078656013	-0.0399806518700547	-0.00378556309389632	-0.00525226208542337	-0.0161106605130752	-0.0291535963318568	0.0128596547620771	-0.0134342317179725	-0.0333154502945578	-0.0266098419157116	0.0346303177017784	-0.0145025921824963	-0.0253623331353196	-0.00139345569817799	0.0229485851265993	0.0133468223884523	-0.0432595766369845	-0.016040878873434	-0.041534968566019	-0.0520838335734995	-0.00807959838577952	0.081885634183613	-0.036236451661254	0.00760250201030013	-0.019920843597311	-0.0973110005429838	-0.00720951355547617	0.0514547090100775	0.0462686459214166	-0.0296348923789059	0.027800256974353	-0.0218389024013621	-0.0192822586347058	-0.0242484836151028	-0.0105683731957575	-0.0338331778523086	0.0137507536071524
0.00878377934795797	-0.00411670300095908	0.0637418369018126	0.00157107055048718	-0.0465515327446743	-0.0105373197090207	-0.0089254894528819	0.0291024585006962	0.0107616847622585	0.0374264286577655	0.0164557691925399	-0.0310469826828672	-0.0734277394516215	0.000411703820662328	-0.0150295120038829	-0.0469100731469289	0.0206874013987222	0.0180482105047253	0.0134553300046363	0.00808318923540645	0.00531792560589639	0.00055420743377467	-0.0023473861300933	-0.033548403654553	0.00618124521569625	0.0356143869515197	0.00192435583066389	0.0544437084261528	-0.0274164622415332	0.0139561613309773	0.0048977081020079	-0.010308029726529	0.0175403095678501	-0.00573871114597059	-0.0136163883695574	-0.0101906728391254	0.00755066336139236	-0.071179812491679	0.00193184236532892	0.0304198062703488	-0.0276334886978021	0.00943368117589333	-0.0142470036678756	-0.0439483803872145	0.0126643841644869	-0.00161437229858487	-0.017644497307751	0.00860938619893129	0.00496636708201995	0.0138000243197916
0.0247245935913282	0.0701013104827263	0.00320576037992823	-0.000492173929226545	0.00567275288208069	0.0683447484845076	0.00303250656380845	-0.0414524536648601	-0.0294563893248193	0.0283574659878692	-0.0398096624544239	0.035535602463181	-0.0190294777247058	0.0104394976294975	0.0394542930258794	-0.0214535678463295	0.0668107127230992	-0.0138350347474031	0.0168873019279212	0.0300163640487662	-0.0465501736941725	-0.0653118020101333	0.0515125065291636	0.00418031926849657	0.0231428787493815	-0.0418866150586112	-0.00685602575430626	-0.0364452395625581	0.0284243927250985	0.00911596677305911	0.0157387901546875	-0.0279139495164383	0.0406332469916389	0.0389762798487898	0.0105785182778316	0.0372343089150507	0.0153979142181504	0.0160367819113283	-0.0331660698908612	0.00409947554747306	0.00506762055209028	0.0324166308502834	-0.0350626812061759	0.0450839482561602	0.0227169786771114	-0.017011702803289	-0.0153919409663095	0.00544914487765732	0.080940358314085	0.00250635799637644
0.0308629977498807	0.048245550495214	0.0137883153074474	-0.0377833866900983	0.00292192771359728	-0.0250485828001953	0.000256541885961382	-0.0167275223259089	-0.0188592119265417	0.0215961260879731	0.00288031683479304	-0.0564924850264313	-0.0233338795379501	0.00209124706938821	-0.036662651532825	0.0345251145161634	-0.017780216885162	0.0132799030270263	-0.0425288785070163	-0.00630368743929435	-0.0135563097775525	0.0107186765886839	0.0100850038843889	-0.0315482351345325	-0.0518363090477536	-0.0342920988716668	0.0131446209632134	0.0464025247898604	-0.00635696051174046	-0.0167935551981872	-0.00742364289104896	0.023999979001737	0.0500642674947316	0.0266715954354265	0.00551251017251933	-0.0397344646748886	-0.0559350033270203	-0.0290697454304903	0.0122465266716775	0.0485177068437022	-0.000840888647536755	-0.00510926662293734	-0.0202891334540111	0.0421522455877917	0.0103130045077954	0.0704456825251703	-0.0145222951309106	0.021170549684556	-0.032438141071495	-0.0198110164818815
0.0251177384715871	0.0325118805379998	0.0206216936115131	-0.00118069110884561	0.0250913942736353	0.0244995373056055	-0.00966906845452858	-0.00192612588508775	-0.00458823410775628	-0.0159727383121314	-0.0328456915218554	-0.0642141922880681	-0.00886456183311207	0.0179797214746838	-0.00464707776394477	0.0411863223579871	0.0225132260221061	0.0213230808503274	-0.00242647672960506	0.00516307678386715	-0.0146941410242464	-0.025284618145182	-0.00210552545238917	-0.0735254198014907	-0.00438514099897823	-0.021458280474485	-0.0208139216564874	-0.0123644099264544	-0.0155048993626674	0.0378732850306322	-0.0242621432783468	-0.0576612009962672	0.00783126232535078	-0.0307880287770336	-0.00837238756646769	-0.00845842743125537	-0.0446199421075441	0.0184072859354466	-0.0783608717523225	0.00434635849111185	-0.00820294141952511	-0.014457604245409	0.0627868264055348	0.00585723502530302	0.00686649482849692	0.0132703921310963	0.0220844045326811	-0.00213337106749656	0.0204657247674322	0.00147548067241194
0.00820591965092236	8.97434672919082e-05	0.0314540395488513	-0.00819915627945245	-0.0104348303900855	-0.0415210907030717	-0.059862264468828	-0.0127522420096768	-0.00154556261109126	0.0306761681957924	-0.01563849359714	-0.0271217019501682	-0.0415314016165903	-0.0250917368349435	0.00992223647038803	0.000916747714106568	0.0270744487485247	0.00398571143671636	-0.038143438201117	-0.0369563567394777	-0.0668625873952488	-0.00810940344464337	-0.0244378706095411	-0.0121631588443582	-0.00062817076955605	0.025850893098367	-0.0462812885844465	0.0293564267935455	0.00437420082636815	0.0368999082443803	0.00722968274028452	0.00319189299373942	0.019865108509745	0.0158185446901069	-0.00479342303406841	-0.0120442152484994	0.0220382028382416	0.00499070491893356	0.000860662616558835	0.020167285565909	-0.0162052450174729	-0.015288497463525	-0.0402893149235739	0.00528801323718687	0.0203017745424929	0.00556529672159907	0.0126861899273427	-0.00453275902974778	0.00548599306466159	-0.0188761847009551
0.0272309850828501	0.00150267903377137	0.000145067364254993	-0.0385598428398007	0.0188345490151528	-0.03287157717381	0.0293569381299804	-0.0545887692560238	-0.00359679657409489	0.0526058521344424	0.0263849537622913	0.0720841726377415	0.0237818113346903	0.027613698596591	0.0122556073315293	-0.00259232151723328	0.00814351991589503	-0.00614278238377912	-0.0481717273384568	-0.00285551368779567	-0.0395477574473468	-0.0481995672188542	-0.0202116741943032	0.00866837217463053	-0.00621232829950228	-0.0397536973814344	-0.00722450361269655	0.0398738055710551	-0.0253333221617306	0.0370615499077945	0.0160611086130033	-0.00392360066111622	-0.000659484265698854	0.0506075826464276	0.0070349756720323	0.0476380305911986	0.0340277414312224	-0.0173671341094589	-0.0420846043358993	0.0371857819259664	0.0151784307411901	0.0245408714260754	-0.0173186940344815	-0.0100743987116059	-0.0738081525046501	0.0234372619303643	-0.00486022790415391	0.00502830024178349	0.0147495156301082	-0.0039735288526327
0.0209871938405026	0.0407842367044412	-0.00398377071126193	0.0259287933414528	0.0309939776548197	0.0588623228169347	-0.0130341221037625	-0.0539570757816465	-0.00540101429011486	0.0458459628506362	0.0326286584900807	-0.00655102304806459	0.0285736624949975	-0.0574075620795389	0.0516365320153079	-0.00243366027531422	0.000385988601453518	0.0199220790535225	-0.0256848973206573	0.0335215520038936	-0.000589226743058885	-0.0203471704558193	-0.0566529871008416	0.0443165674387721	-0.00110645045451534	-0.0613798062970235	-0.0212053436279117	-0.0369498954992771	-0.0441394384981409	0.0185159711831376	0.0177722123990604	0.0150680823534827	-0.0726089862815996	-0.0164072932296414	-0.0205901154671329	0.0218708446236953	0.0291986090279307	0.00802611487463311	0.00557988562319645	-0.0352719485627322	0.0118656010991387	0.0211890323265298	-0.0215538342810304	0.0399016719473353	0.0290716237851633	-0.0146851029660332	-0.056650994865175	-0.0204807384401874	0.0201644843981961	-0.00816838533370216
0.0381290817325566	-0.0218913046800803	0.00615535241848651	-0.021432829147787	-0.0140783149201846	0.0696117232704567	-0.0484461628403874	0.0543838791604683	0.0062283933885327	-0.0314466887518334	0.00375287744371141	-0.00119569190034251	-0.0617690982667315	0.071675729346751	-0.00792049083705225	-0.0238194290793737	0.0465162341235014	0.0695779508020798	0.00287795023585416	0.0117320286696025	0.0571970085808127	-0.0609170668400611	-0.0146217738428191	-0.0376190888768037	-0.00844007766609817	-0.0678055882564205	0.00341693117576822	0.0257079107223546	-0.0266414249281385	-0.0300105760253479	-0.0102724922427165	0.00562459923213265	0.0389285523194922	0.00331981439419454	-0.0594584162257723	-0.0315909534596568	-0.0181367747641264	0.0249003255892073	0.00762771909516846	-0.00066278235480475	0.0373469752480538	0.0367316178076769	0.0576409121661473	-0.0573531875671544	-0.00449116383830046	0.0230266848964568	-0.0310464134123395	-0.000650166194754056	0.0605846775649146	0.0029700006295666
0.0152213734857955	0.0203474901274136	0.00140736021499053	0.0159878524830174	0.0297364745253771	0.0125988871909809	-0.00990368065151945	0.00627249876624766	-0.0490604263288096	0.0537460428136378	-0.0335154970461542	-0.0140971709741595	0.00504773536251035	0.0227856863805981	-0.00154033653858396	0.0335054852646846	-0.0471361915567455	-0.0465086278025964	0.02298244542743	0.00604885175526046	-0.00247805192710311	-0.00390300099381949	-0.0234202613338755	-0.00960267236686789	-0.0303199926528616	-0.0164931025108819	-0.0164523661460054	-0.0416236541704204	0.0573562602775752	0.00294350034570144	-0.0155161059131288	0.00934423260179901	-0.029083275803942	-0.0281658105779344	-0.00746440410641121	-0.0120795646094271	0.00291323270986585	0.00335808362246277	0.019225585410451	-0.0203398807527553	-0.0477291904178075	-0.0222416364118045	-0.0449843281442265	-0.0225798292185159	0.00674050798646664	-0.029211587056378	-0.00662364168891254	0.0118901948273955	0.02362889369953	-0.000499555020960156
0.0233631364750129	-0.00500879465341636	-0.0247855455450395	0.0423887853558877	0.0545883555958798	0.0846716610656256	-0.0682950600754379	-0.0395113500057289	0.0193758048481442	-0.000874355873485737	-0.0136616157429087	0.0482879418433663	-0.0559102038387529	0.0363379679703301	-0.0635128839634107	-0.0627174975491758	-0.0316606999332654	-0.0167976809248968	0.120429223280064	0.0100919763771626	-0.0272405552020877	-0.0965540689243178	-0.013090131147009	0.0121306103905625	-0.0093439694506313	-0.0188099778356521	-0.0411930830482433	0.00591775707293858	0.0426976181177956	-0.0337770811771389	0.0271392959153006	0.0133905790173924	-0.0164423538175214	-0.0215398869336308	0.0148927978230656	0.0291110659179005	-0.0696825096677696	-0.0196321808717604	0.000303007616623879	0.0251036223222509	0.0549360036466795	-0.0105907021651625	-0.0320347172774004	0.0393253110487274	0.0285545851522198	-0.0136048709730219	-0.0331337769847381	0.0116750160267824	-0.11091877140837	0.0150704494732096
-0.000695348626606872	-0.0198402080971917	0.0238936114306764	-0.012414980807832	0.0105024303785596	-0.00565518986971623	0.016197088280429	-0.0129551440130805	0.0585198986748832	0.0217867232997268	-0.0117578684474245	-0.0362075486370787	0.0382223717831271	-0.00670801467550245	0.00492445657352278	-0.0310208868612573	0.00729640304691766	-0.0639941207218451	-0.0122136168010729	0.0245028326834217	-0.00338801709842695	-0.0271898804014021	0.0618850238042134	0.0446205657080376	0.0204320022987389	-0.0505366563803809	-0.0446830247140805	-0.0610111236896423	-0.0339585926552678	-0.064257828507292	0.00203885057777591	0.0470966273463711	0.0106813196201307	0.0114503309990711	-0.0228523583573178	-0.0255690329871171	0.016639587491577	0.00968521878918464	0.00824309106443822	-0.0667977221561867	-0.0225367118479277	-0.0544255185248702	-0.0106218755023562	-0.058348497039027	-0.0211469824881468	0.0336327699551102	0.00315703078148955	0.0154847238847137	-0.0145812291349907	-0.0362470019854108
0.0106311186197503	0.0454920744891293	-0.00621916210357509	0.0210710145644304	-0.0300401669429243	0.0162029897225373	-0.0049426394059333	-0.0435977855039148	0.041738099471047	0.0190489048818477	-0.0173873136461684	0.0174885891281494	-0.00551297629864277	-0.0187579166422416	-0.044961793808698	0.0367263432869545	-0.00914640343041095	0.0172480450690811	0.0163941406457893	0.013137083971961	0.0240390631578285	0.0488421682539811	-0.0355724080131213	0.0193709279378109	-0.0270341634616029	-0.0189947830295251	0.0328236804876699	-0.0050141712025502	-0.0332088182072873	-0.0168509522312583	-0.00319437916039963	-0.0170979948074296	0.0162167975015282	-0.0566506292086278	-0.00159658474686327	-0.0626248727719836	-0.0274638721520479	0.0159922445761535	-0.047610761311107	-0.0474879614097533	0.0184727244481394	0.096393996121954	-0.02955270300203	0.0367679514177035	0.00483035923125551	0.0044127324788063	-0.0696640446606348	0.0455131295420489	-0.021255989521546	0.0192065724429149
-0.00084160076041864	-0.015165046497505	0.0065261261554091	-0.0093515394136112	0.00165492042785215	0.0172065482063753	0.00736749116818575	0.017435324898023	0.00561160469773308	-0.000201954031447595	-0.0161912398148799	-0.0112929944745416	-0.0110261727446566	-0.0301467332904813	-0.0150462140291523	-0.0240301499308961	0.0340249691545822	0.0218792879187794	0.049854453062825	-0.000675197105877453	-0.0381089044946892	0.036001940615841	0.0188000193810692	-0.0245109925978386	0.00641929101269593	-0.0241927318549396	-0.0128510017445749	-0.0157628138944972	-0.0068689812517859	0.0100884837912516	-0.0164955994329455	-0.00665051594038296	-0.00347153733450328	-0.022045750803827	0.0166279204134974	0.00738625595002453	0.0160677921561316	-0.0298381730642407	-0.00667246195828058	-0.0227405906726356	-0.00867975589539632	0.0160373669556811	0.0118342574372564	0.00352833362752881	0.0145843412306932	-0.0444630392288856	0.0325772282295358	0.0174254525954657	0.0010891199855746	-0.000269476894036323
0.0620637868225855	0.0175805766025919	-0.00399307845734318	0.0261457252557917	-0.0272613173227541	-0.0505874480901191	0.0363155481960426	-0.0505555083778488	-0.0167405997669392	0.0467247940369224	-0.0193833265480727	-0.00987589634954743	-0.00393203016479738	0.0145508003307078	-0.0360580044151471	-0.00375513052985219	-0.0316889105185347	-0.0093098653718149	0.0120871373974394	0.0218994061963294	-0.0508035196986378	0.0351230536850054	-0.0119396911328145	-0.0206414794686744	-0.0221552371077219	-0.0153109753533926	0.00921486564432004	-0.0177156567681718	0.0207548021368547	-0.00278521825888578	-0.0195872759317715	0.00477590197577285	0.0404857470162204	0.0120890572643569	-0.0290662906003996	0.00996123458563648	0.0195586719595112	-0.0132863800222624	-0.00854776156711926	0.00844291320754797	0.0273642771862553	-0.0182175929266615	0.0201764222448657	0.0361179635162452	-0.0657295982030649	-0.0030409773051757	0.0383424206641231	-0.00929220801718309	0.0259248590956893	0.00997522781347339
-0.00866492599908974	0.00207504878404829	0.0050744226700517	0.0101782375016665	0.00637611181205731	-0.0346474761181711	0.00282159263453403	-0.0200623055767412	-0.00614820370163407	-0.0199159866007278	0.00927781285636162	0.0290522408923603	0.00270957889762119	-0.0295057836836064	0.0318804411125908	0.0117428399578034	-0.00563432693950968	0.0046772776536867	0.0110575766729478	-0.00103409863847317	0.0209395032658737	-0.0229490900641499	-0.0390565454331816	-0.00387292958359181	-0.0344841119496068	-0.02904337688607	0.015690583906961	0.0102419778923901	0.0295367072617011	-0.0141794442340662	-0.00434961272946732	-0.0706390766584988	0.013547862159757	-0.0317695368404647	-0.0316308249319718	-0.0127204412909146	0.00866383232788217	0.0138308695959575	-0.0474673509041829	-0.00870861522065618	0.065330660829164	0.0452513608132624	-0.0237295033009968	-0.0107281246289329	-0.00270299836611301	-0.0349989717481919	-0.0840726604317257	0.0111193161843906	0.0198759154124561	-0.0133685373961584
0.0266405197664142	-0.0569107157123048	0.0488576820914101	0.0190474890551716	0.0552678042948297	-0.00799303709584683	-0.0406266444000673	0.0496815192189307	0.0564720011266402	-0.0508160525502551	-0.0346443981748517	-0.0189684623708333	0.0625442775736055	0.057326233843219	0.0269219375846112	0.0116124358252162	0.0579481179631042	-0.0390578398414315	0.0237699716697819	-0.0108350782438083	0.00453693873639289	-0.0203956344711181	-0.0283648839140122	-0.0211135172883908	-0.0471335174128783	0.0545624967172316	-0.0309518209740496	-0.024596498374592	0.0650943060672902	0.00627865734135936	-0.0238595840473587	-0.0141751904524734	-0.0178564347674161	-0.0508024312052938	-0.0207224959456416	0.00209425689802348	0.00627000476640109	0.011975796531477	-0.0667883565893248	0.013937854873328	0.0128695408065203	0.0174939424687478	0.016410109231159	0.0491896281511187	0.0197368087939239	-0.0563090587485955	-0.00105222999372049	0.0655231503707013	-0.0132059105953632	0.0582244005412335
0.00331215149947235	0.0293933562355156	0.0238693849481491	0.0174936862144083	0.0184398429254949	-0.0051021152751381	-0.00940576032244022	-0.00169644047159414	-0.0604101791183155	-0.043855462833596	-0.0101730046949056	-0.00211350523449406	0.026758792193091	-0.0502288860010369	0.00726830665096808	0.0155042083399769	-0.0144266449664575	-0.00011759284289611	-0.0145315404686254	-0.0040479650751705	-0.00464894570794226	-0.0901952571424289	0.019835297262849	-0.00679777662398925	-0.0352039445281121	-0.0146355037331926	-0.00644638842308757	0.0265978876544655	0.00864311109764619	-0.00364906783091421	0.0241346118647082	0.00324287852553328	-0.0300487744208636	-0.0109285764053519	0.0198706631028057	-0.0147921794704041	-0.0206887838678824	-0.0135797461287446	0.000880660607540777	-0.0574490023400712	0.025138097276988	0.00399477985914219	-0.0105113653459397	-0.00800835299973146	-0.0461909843768426	0.00929748147380399	-0.0162627111014327	-0.0332865888876349	-0.00721166177289733	0.0165554721936894
0.0535882553070907	-0.0625351604942615	-0.0186334506347283	0.0196891328461259	-0.041413762803827	0.00149943568795881	0.000570279897509773	-0.0124265861808098	0.00479460041708189	0.0367723582763196	-0.0201368421933814	0.0211069267407365	-0.000732983373113574	0.0162475020972131	-0.0027408058825969	-0.0127850980765	-0.0362482826751642	-0.00213402183796929	0.0334066387762234	0.00813924368783633	-0.061251216424234	-0.0160252794970342	0.0439018895836782	-0.00315280186916024	0.0132905988104113	0.0178316472366904	-0.00967126917376537	0.0134644515200122	0.0176791132577395	0.0201218012660844	-0.00931845772043153	0.0198459563505744	-0.00826497867772069	0.00467706432438752	-0.0106258528049136	-0.0254068891939621	0.00550505762818573	-0.0247865731196782	-0.0272432297684749	0.0216884891417072	0.0789314684626547	-0.0124798708906656	-0.0185615024212299	0.0279809751931556	-0.00720697069361527	0.0389038497530598	0.0109697196124736	2.4077752680153e-05	0.019123291308672	0.00399532894997286
0.00133690350080671	0.00922361220697815	-0.0185727040549515	-0.0127326341985078	-0.0194605771543122	-0.0191849839482834	-0.0426362778811513	-0.0311098657535348	0.00378925218932768	0.00239542523865968	-0.0240245351207627	0.0312003075025971	-0.0302244672112651	-0.00119588691747829	-0.0150348149388634	-0.00578318994741075	-0.00716325206906104	0.0126630369911135	0.00466602703555893	0.0227091455220238	-0.0135546088204151	0.00759705921051342	-0.0227885573776058	-0.010733242113475	-0.0646991925595641	0.0118473517311668	0.00197443586589298	0.0230404263450952	-0.00460085168649165	-0.0525009452405117	0.0107782373864486	0.013774903011995	0.02297925483575	-0.00768534116896648	-0.000762743384989559	0.0613744306167923	0.0332895219754606	0.0350421348379899	-0.00829836301313346	0.0188010710017185	-0.0253679939437946	0.030531123522202	0.0271404222846157	0.0163802772130621	0.0122767174765318	-0.0420115739469812	-0.046624412504572	0.0348750410578613	0.0400119122183476	-0.0302806915132292
0.0307857697903557	-0.0559375157067703	0.054148648513128	-0.0473561042758773	-0.0105506649022393	0.00530075140591639	0.0389215671408098	0.0141052733345433	0.000747792655185675	0.00474037261952625	0.00594964782791319	0.0417249363006873	0.032546517058831	-0.0214701218272494	-0.0249310674263373	0.011636561389092	0.0232111223251771	0.00460223680808348	0.0140509510371341	-0.0154600023880014	0.015305979164647	0.0150230227695058	-0.00761228126196066	-0.0412422425314737	-0.0156637667543998	0.0272804995704687	0.0142465392429715	-0.00380526607363646	-0.0294107013434526	-0.0111374717900479	0.00183538523815969	-0.013572811067701	0.00358725504025795	-0.0238915570798381	0.000824442235528131	0.0804437894082102	0.00453939532875586	-0.0502895587354548	0.0162561363570146	-0.0357983222439879	0.00231884710197832	0.0281584732403005	0.00903511281141725	0.0597493277425688	-0.0432772801446213	0.0236207971563234	0.00933201156294375	0.00469191442796981	0.00127903166735061	-0.0391323916073185
0.00784424402773819	0.0276285621943915	0.0231654350931952	-0.00838332464445568	0.0100688770737603	0.0288006534992392	-0.0119222201208665	-0.0802899315341177	0.0351923189726496	-0.0298313544178489	-0.0125573849450173	-0.0872030270086995	0.0805790860255832	-0.0590795218223187	0.0531397159163792	-0.0362674330075739	-0.0533669547567255	-0.0605323412570464	-0.0234894119910423	0.00435535851776267	0.0351426247668835	-0.00384372581271826	-0.03400664668142	0.0143028719939813	0.0717081831751103	0.0332928793156482	0.0474724923111862	0.0473573090983765	-0.0119300704272345	0.0537068835552823	0.0400381485178989	-0.00100324866696022	-0.0515229586186954	0.0344597119248869	0.0667125130744375	0.0228901573266329	0.00130941204023677	0.083048485468382	-0.00433067204937527	0.0681346756300734	0.0207929531901294	-0.0361081630050406	0.0205375215501302	0.0429073891231348	0.0266721765882995	-0.00489487897553767	-0.0278778619524226	0.0511514985013403	0.0285797932301609	-0.00539578005210456
0.0236420363360529	0.0769283697942271	-0.112900666290915	-0.0123226203247478	-0.0263971560314167	0.0138100926624647	-0.0734985172809238	0.0620034996429485	-0.0330825203821303	0.00247211939872659	0.0321292031312837	0.00365143327716897	0.0231914168284572	0.0348868380604857	-0.0487090494953026	-0.0327047064535711	0.020402855860463	-0.0206426471789125	-0.0320443286291378	-0.0217529735038467	0.00336314421028108	0.0197360873686447	-0.0440684592411424	-0.00998714711349601	-0.0337637438561366	0.0454357057399287	0.0927181475632536	0.0272563937704572	0.0178405543745733	0.0179050606726065	0.0469010982188743	0.0163005244362954	0.028862513173746	-0.0183052947592591	-0.0168028995365592	-0.0243993601588582	-0.0315776494369559	0.0285062856917775	0.00844945699793381	0.033500976246487	0.00562265207869828	0.032992340950442	0.00556044925630426	-0.0613370076096872	0.0347429902648855	0.0108145692317279	0.0131988865739203	-0.0131102897081674	-0.0202582514875413	-0.0182160168318163
0.0120461327421783	0.0181469338476886	0.0431410052129961	-0.0206936379804025	0.000266798351048179	-0.0100883120141334	-0.0551874870758986	0.0151832919542278	0.0155131418690742	0.0342042730260337	0.0551048182944683	-0.0284585033939645	-0.0460955678904869	0.0228375711042348	-0.0149757032260681	-0.0422322734846033	0.0158266230219571	-0.0244500116566556	0.0297400244949046	0.0550502129229246	-0.00658409208909087	-0.00130269293602272	-0.0306971581933889	0.0248744377159702	-0.0318901333550914	-0.0180867283633249	-0.00860701839169484	0.00512913763145469	0.0561108651897797	-0.0662510574412258	0.020933067334538	-0.000355593470743369	0.0166612446817001	0.0597053912262137	-0.0267285395758792	-0.024170830177787	0.0267873790244926	-0.021260615007419	0.00324624567114728	-0.0196909830857671	0.0262925543150924	0.0123947507060558	0.00129213551775478	-0.0340193008724591	0.00440948778054213	0.00949512232637227	-0.0278836140893185	0.00645167004939114	0.0269056639465286	-0.029847113344266
-0.00330293569395976	0.00220426878203862	0.0472241728371043	-0.0221345367306203	0.00415448492148131	-0.0126589508472665	-0.0119774979420218	0.00881939074923782	0.0516361167868639	0.0178231372870982	0.0400820491831762	-0.0421627862111364	0.00963432422401515	0.0178802342958285	-0.0298774924374934	-0.032992333909667	-0.00529781518541959	0.0137220875325085	0.00259972383429068	0.00867305868787554	0.00671229407152788	0.00111781687075488	0.0511884408736454	-0.0385282524309351	0.0481976592370967	-0.0153921154324613	-0.0314629382774267	0.017285258684035	-0.0382348907895956	-0.00713185006282563	0.0318083704459172	-0.0157540243156268	-0.0341680612031986	-0.00461100901244904	-0.0173931527616079	0.0231527750966454	0.0513235208850026	0.00979117176057806	0.0335103644422946	-0.0175554645296162	0.027981780464653	-0.00717264829744429	-0.0053319014155369	0.00663404035579718	0.00636578869153477	0.00457022329388899	0.00725327243424328	0.0139581123420212	0.0119670361382619	-0.0136044657010987
0.0356785733774953	0.0112660483381096	-0.0132625862863428	0.0183484993706645	0.0510868672327798	0.0470253149090905	0.0206676232557755	-0.0781585766278022	0.0082622154660172	-0.0140362262823854	0.0269066296408531	0.0119962312217434	0.0169462812984822	0.0220711467659883	-0.0655419532869092	0.00251295554846679	-0.0395033049871717	-0.0532876335473228	0.0019556633171869	0.0187765005458515	-0.034481444865246	-0.0340354210558042	0.0457199354386395	0.0425548690508619	-0.0390409493241247	-0.0268940545908511	-0.0580363251636094	0.0399822585486924	0.0587500573966882	0.064668005669514	-0.0130712146005442	0.0354599493497199	-0.0416968542725985	-0.0307124315518904	-0.0733139155103358	0.0673549168817131	-0.0630946953554967	0.00431509811058217	0.0522621447108908	0.0711874278066153	0.0722380635810498	0.0348732375559552	-0.0102822192971154	0.0121271761474063	0.04709765938874	-0.0200119556529194	-0.0149878239919496	-0.0381631302953702	-0.0855309771965255	0.0152742790466349
0.093662504020635	0.0256059765159891	0.015229891439468	0.00133244144097126	-0.0535865837655786	-0.0305199182913816	0.034143867948347	0.0374289840869419	0.0485787447575631	-0.116687058381418	0.0158353763042073	-0.00888110965477534	-0.00547203593880979	-0.000440788435981813	-0.0373523880513317	-0.00485766272390343	-0.010214845308932	0.0168896476434857	-0.0303535923019591	0.0100631548493223	-0.0222430160040265	0.0173476033280466	0.0260416289025625	0.0326518712303797	-0.00776166847562228	-0.0148480586180233	0.0229234601379454	-0.0237881787900426	0.0188918719228847	-0.0139122659386308	-0.0311389960073163	-0.0175883629855038	-0.00444765154935927	-0.110494556662914	0.0736011742664169	-0.00213152705898245	-0.00390612307900015	-0.0195446386030853	-0.0419588192860431	0.036878418089338	0.0142356271140098	-0.0734849415878933	0.0263935965226638	-0.067469890955688	0.0107906480852932	-0.0462491013916153	-0.0147237920039459	-0.0533572953173067	-0.02463459373479	-0.013824704423234
0.0617668388537529	0.000327890228114513	0.00374308934220818	0.0323474942376617	-0.0360395127287921	0.0407495680391897	0.0714917324221644	-0.0163572689704919	0.0393673357525867	-0.0351001351092663	0.00898956890763212	0.0283745245067339	0.0535057689950289	-0.00362435012365248	-0.0370658413539832	0.0207007716998357	0.0805126475185808	-0.0389455688376078	0.0388802521218573	0.00801170048389171	-0.0160608298792797	0.0140637227979262	0.0533338000123356	-0.0953813727008654	0.0217169135437216	0.0259773158413762	0.00846339935637905	0.0185610411847562	0.0198634281775095	-0.0631753669626043	-0.0144435017621351	0.0364797609523737	-0.0262237961193927	-0.00552271578100489	-0.0209611176686365	-0.0292570340991048	-0.013531163521598	-0.0258757109869685	0.0333730264804855	-0.00816109179713217	0.0480473119322135	-0.0238132922251423	0.00334615275630452	0.0129918083765383	-0.0246819659649261	0.00395098056737111	-0.0768902972135714	0.00864255058082474	0.00806017029010301	0.00337482279026875
0.00730210432582961	-0.0202252427826894	0.0302919781387794	0.0186923052411891	0.0323896275570123	0.0388076423116783	-0.0097783552355969	0.010915754256421	0.0289748151074106	0.0223217929550729	0.0343119240731356	-0.0359298816826647	-0.00825437224509052	-0.0204981756878907	0.0223452458954927	0.00712726808705993	-0.0193015896909174	-0.0176888028768206	-0.0215938326901312	-0.0242727022543617	0.025459317878561	-0.0337325518727367	-0.015271200149628	-0.00652883918049581	0.0262362309919262	-0.0412253476442061	0.0292358487455315	-0.00224294869269765	-0.0267616441315485	-0.0296998019177887	0.031498427156641	0.00119465452844188	-0.0266969830538401	0.0281272925526391	0.00289383579861545	-0.0162685403561216	-0.0601207336517492	-0.0235108833041016	-0.0286719922505462	-0.00203586872631132	-0.00647270632077403	0.0282795509312995	-0.0337420107965382	0.0184819346693493	0.00257406825726693	0.00308795565877221	-0.0145960945991655	0.00204314078551459	-0.0041822297353964	-0.0850238153324351
-0.00468378451131991	0.0247201138000416	0.027207072470148	-0.00490196264158014	0.0449075506058448	-0.0134331429932725	-0.0428580542809035	-0.0162176536730314	0.00680481797425359	0.000943363161594864	0.0157158151486384	0.0145223419104313	0.0620659934668058	0.0502361951841565	-0.00790473353798896	-0.0656376772077259	-0.00709826261534949	-0.0441597474281732	-0.0235238160149012	-0.0069570082431262	-0.00203532969697583	-0.0270695866713915	0.0358054774643387	0.0278919796390119	-0.0296886771920989	-0.0669232908353701	0.0368513038956128	0.0462057896453914	-0.0416757570663857	-0.00316726162438726	0.0321130547320333	-0.0069454793244551	0.0237657535632774	-0.0196079767171293	-0.04060630280798	0.0283294515001085	-0.0118417252471475	-0.0104663411004987	-0.0310190863830255	0.00845833025053245	-0.0282338912166189	-0.0321523526767101	0.00897044171979044	-0.0330316137427397	-0.0222815600983764	0.0169998051158266	0.0130529052729982	-0.000724772318117196	-0.0481067369283342	0.017097361329794
0.0444736647313477	0.00224874501331573	-0.00874990125860117	0.0840520369977075	-0.0205345371939001	-0.00579323119622926	0.0123665356061068	0.0221132025901025	0.000837085805715817	-0.00468140483344241	-0.00570376029644579	0.021826923760464	-0.00531112667944947	-0.0108576108067157	-0.00790009064010669	-0.0307704210378016	-0.0316233231485946	0.0360044552193568	0.0155631910362979	0.0252026439916339	-0.000899130103850441	0.0685382724784192	-0.0169738392438857	0.00973007699367969	0.0119128833811995	-0.0307146401391283	0.00718481503189312	-0.0130876523814367	0.0519009259958208	0.0334063483515142	0.0435532409343318	0.018948759854776	-0.0295618155068392	-0.011361638865296	-0.0176966749538868	0.0210339078578452	-0.00633843739321214	-0.0230918137436934	-0.0429985716334017	0.0175922699250547	-0.016961831919241	0.0346672464854428	0.0312723833159336	-0.000671780147775391	0.0222486334328239	0.0209276131029926	-0.00991323055588024	-0.0213449590376777	-0.0260264007469881	-0.005094920287731
0.0385282588862105	-0.0150649647509649	-0.0112043129006129	0.0260709483014852	-0.0182891868723337	0.0164034361689036	0.00287920416225381	-0.0601692960080051	0.0502080583215648	0.0184201940885686	-0.00403719663247662	-0.00162817808575444	-0.000415817616383109	0.0545769158789059	0.0168131973465183	0.0127843164318477	0.00276307385545336	-0.0610531190422496	-0.0142707213709802	-0.0200726762419078	0.0136671837298476	-0.0246953365366336	0.0239824734312208	-0.0268566157779407	-0.00185108383010932	-0.00889502971483236	-0.00721620205135575	0.010768635131903	-0.0469863409365881	-0.00162473410944956	0.0366610665150032	0.0187648553098732	0.0380826864813892	-0.0162702156237345	0.0263025564344114	0.010071341694836	0.0553381680386334	-0.033117848502154	0.00736690456905074	-0.00341153405050646	0.0144545876559557	0.0279440704644596	0.0732932183723716	-0.0442103706923591	-0.0184156263091803	-0.000561040090533395	0.0393808154233433	-0.0175921702401157	-0.0237970882842587	-0.0248071996252515
0.0282783411169963	0.0330880550179388	0.0450485083305242	0.0105412524299069	-0.0254065058632987	0.00626326378330036	0.0506245612781561	0.00677641390870189	0.0239376244001986	-0.0544772021649699	0.0097835170344273	-0.031610219937469	0.00220402179704117	-0.000838392735342227	0.0306861506772935	0.0247623071780471	0.0160248226611381	0.0309304901386594	0.0109843465836588	-0.012689441934342	0.00926960969136135	0.0306780650876328	0.024493978546789	-0.00164308190686868	0.0246093211441414	0.000652653956619275	-0.0202498155848659	-0.00991444717776007	-0.00391347247731002	0.000696398884556929	-0.0272349748836733	-0.0208840848207742	0.0240497987107742	0.00486815566931977	0.0559386047639792	0.0194726115338013	-0.0011969813636434	0.0133894578999246	-0.00162468943376492	0.0179022323950868	0.0105535285761029	0.000530244747368312	0.079310254129421	-0.0143525810650679	0.00773109530166703	0.0199416995439475	0.0201817141308485	0.0243179537794621	0.0111700351984471	0.0106987500069815
-0.00608460491438475	0.0173050774297141	-0.00865543284287225	0.0325499355285826	0.0411252026329774	0.0513833285590942	-0.0147687180501701	-0.0196854002859621	-0.0816345023475573	-0.014310758975496	0.0772037343385686	0.00580833204024703	-0.0212961836563877	-0.00212941491648222	-0.0170523935880118	-0.00423491198494935	0.011012296033783	-0.0214337206118801	-0.0265963413584911	-0.0700616917141193	0.0278393464267281	0.0333479229005185	0.0109676488362027	0.0248622698953285	0.0563758199635101	-0.00595769512746557	0.0332784771221643	-0.00963390617275964	-0.0200648677455144	0.00081489811712409	0.00896183384013793	0.011839668254917	-0.0201458607156807	-0.0106535066508438	-0.0457945605724074	-0.0515371343419824	-0.0131271587274167	0.0236364536102818	0.0165174126236768	0.070088086888027	-0.0313513659618814	-0.0331045431175316	-0.0327260941296458	0.00436309562046441	-0.101621578914838	-0.0437177044317804	-0.00737147100211312	-0.0148060479910679	-0.0138596559623486	-0.0199207901726483
0.0352060224076188	0.0501667101927224	0.00828737941616092	0.0129277641891704	-0.0167019528055668	-0.0227583060367895	-0.000826061595614577	-0.0383085296717872	-0.0550459534656265	0.0543408767469058	-0.0657558247881299	-0.0212293794187182	-0.0227733797048477	-0.0167885432950641	-0.015668341156874	-0.0268104669983289	-0.0133478292703121	-0.0157115774782865	0.085857300205884	-0.00534686367061519	-0.0226660489251158	-0.0116220644180305	3.49516738005954e-05	-0.00560692129782666	0.0107563637399553	0.0337341997942695	-0.019066741601193	-0.0261038097141575	-0.026347032122022	0.00808444312636988	-0.00694309188775845	0.0188283282577699	-0.0470086337052282	0.00049020630504772	-0.0376609007214241	0.00193704385402383	0.00596703840698313	0.0283342425807958	0.037627164214969	0.0228797218537937	0.0166906242971242	0.00301421142347301	-0.0203794853018921	-0.0242489885457	0.04922192745065	0.0359665995818561	-0.0506872739130035	-0.0091591910980577	0.0576208906977974	0.00801072037461967
-0.00324941667726152	0.0100451853078604	0.0484450797171516	-0.00868773966497386	-0.0145257711050755	0.00336282189471865	-0.0408089371535098	-0.00417065981731431	0.0122837667825033	-0.0436932300173188	-0.0163010780174593	0.0274940801481264	0.01849096579414	-0.00725156287765984	0.00926972263743169	0.0221609888166858	-0.0022671176525813	-0.0234991529994163	-0.00153127160032973	0.00168170111233919	-0.0128683512904611	0.00246897357335638	-0.0126595415834361	-0.0408584466306959	0.0238047694515861	0.0103034360086	0.0486270059488768	0.0384635710265038	0.0227491205999548	-0.0385525669002022	-0.0107835633988686	0.0174564208914134	-0.0249030122895829	0.0563122541232286	-0.0470304532280135	0.0364006863861524	0.031298194784539	-0.0204388316052132	-0.0331745206690275	0.000185854672561939	-0.00753480597945738	0.0226512479252457	0.00572917718347745	-0.00765245977729488	-0.0225651713076237	0.027343741921784	0.0351186107599837	-0.00462111007187995	-0.0255202165127645	0.0117189672191403
0.0133811276616908	0.00773099929407416	-0.00433133419344583	0.0404586523076108	0.0428376554800074	-0.0498227763799857	0.0120127398263039	0.0202346949502945	-0.0312527492164601	-0.00600068679682711	-0.0170640355713404	0.0286159946845582	0.0068522098828833	0.0297493932007314	-0.0353066020509368	-0.0274792374428207	-0.0219960060716029	0.0639712659711162	-0.0154600611438863	-0.0402647925920452	0.0278409684925952	0.0246008362127313	0.0059114923375953	0.0112280066626067	-0.0187184233621601	0.00403706878857401	0.00449272781461979	-0.012515018032786	-0.046558189337092	-0.000329176090375144	0.00239536820013717	0.0255739370816806	-0.0120299360876912	0.00430898768875281	-0.0338371822141178	0.0510133676186687	-0.0222423352568283	-0.0149604764312659	-0.0144190135857694	-0.0117013750660985	0.0366289042317441	-0.0304058954351806	-0.0425965802886334	0.0296676968365684	0.00784200719906118	0.0110592934032618	0.00108696253141482	0.02246122121633	0.0134599068227228	0.00569976782959701
0.0174759793160027	0.0378602917773215	0.052284700377597	-0.0321724414817244	-0.0184398231428543	0.0360772076620306	0.00142244487485586	-0.0134379902267488	-0.100584342874931	-0.00831900204992896	0.0489003078094619	-0.0233231952169791	-0.00146463590816264	-0.0435508934451241	0.007969301808865	0.0292013278138208	-0.00464791342087394	0.00908994711218986	0.00642689470074084	0.047664160738314	-0.0212036563502664	0.0111306057312829	0.03818651509322	-0.0102511930667531	-0.0815447092630338	0.0214719770378187	-0.0196798663052784	0.007410037077883	-0.0416797413624582	-0.00686556456422055	-0.00823121966793088	-0.00149322106401403	0.016966644829202	-0.0436629419754924	-0.0407525907801117	0.00798235127870236	0.0128601338578609	0.00388744007098841	-0.0307157913405007	0.0218767690076641	-0.00378572057439671	0.00172835282694549	-0.0183639653066034	-0.00223455080371777	0.0429665522076998	0.0202104794118783	0.0237170978710447	0.0602080915942443	-0.0384272858477268	-0.0240307072989898
-0.00538545080974732	0.0300758788916449	0.0054221161832721	-0.00178266484181042	-0.0173004374727457	-0.0181299029161443	-0.0514804672797096	-0.0126392874059659	-0.0412933817751286	-0.0501367621995197	0.0207835818409267	0.0233027569253198	0.0335717181853088	-0.000353578963531171	0.0212313315171165	0.000599439795384622	0.00310454808302517	0.0492080225901309	-0.0338962446964461	-0.0178376625544497	0.0381148254929937	0.023384932777252	-0.0118041554016083	0.0114930930026362	-0.00238482475409112	-0.00112931690324219	0.0389828429847831	0.0339262435133683	-0.0039627474262904	0.00775649852198959	0.020367324272341	0.034691194145636	0.0355466184169939	0.00377908089879586	-0.0162770006052764	0.0102948842604767	-0.0529051628022137	-0.0174620846789238	-0.0304615193100406	-0.00586696427970583	0.000158753677984781	0.0140806220816002	0.0320136520053452	-0.000366284959896889	-0.0215691680265906	0.0110937396562328	-0.0234955813253127	0.00907094541393143	-0.0464217229279953	0.0058876148171619
-0.00170064349759034	0.0134072744439217	0.0290572665589933	-0.000983589590447384	0.0119049880113235	0.0199172127279654	-0.0267993227374309	-0.0468308229924137	-0.00526295667987546	-0.0713804274423367	-0.00982907781469179	0.0598600958134721	0.0181065142249978	0.0207093066992833	-0.0127166110005152	-0.0330137242988192	0.00803766655659697	-0.0340206512105746	0.0221394978687323	0.0335588280156071	-0.0382492214324265	0.0088651717759969	0.0483630430850658	-0.017110935417374	-0.000373132279213252	-0.0218970179796567	0.00367553782706718	0.0313984844722115	0.0425496054871061	0.0189655652801568	-0.00819356503111476	-0.0145158809249204	0.0143913681219909	0.00193511340875523	0.0125789047133559	-0.025587794090504	-0.0111266963932299	-0.0162326931454677	-0.0156610111748549	0.018892874920458	0.00446784249692766	0.0143481165607485	0.00659785766180124	-0.0149499403409597	-0.0126931060615344	0.0311392946160753	-0.0188241576858996	0.0254578253911989	0.0297099317628749	0.0101343976947952
0.00651303736990591	-0.0100932200026282	-0.0102453843272285	-0.00221935045519887	-0.0120226612569834	0.0080507000638118	-0.0265029564775565	0.0366841386395177	0.0203308202937364	-0.0146186788995074	-0.0209644295577657	-0.0119595497937938	0.00542063512630201	-0.0157010353364127	0.0416433527235195	0.0116979833080989	-0.0233917661333162	-0.0110130990027853	0.029936331835034	-0.0220959006682698	0.0110023690060198	-0.0572752955113976	-0.0154870290693981	0.0322383267156971	0.00833639364687244	-0.034958350773089	0.0351911813156152	-0.00661002035054084	0.0315295409120231	0.0421970177931927	0.0180041642016909	0.0173424906177787	-0.039707184298221	0.00902201828252022	0.0223803785378274	-0.0250765350887248	0.0541281829218749	0.0144781206942221	0.0144547283389975	0.0137066383891705	-0.000389245507827473	-0.0162380092633225	-0.036616996164911	-0.00590499523130435	0.0150557837400441	-0.0189741472181661	-0.01842414488279	0.0148576657471737	-0.00911621471582067	0.000869621129875065
0.0501061667454603	-0.00849128480136711	-0.0319299317811214	0.104383989346372	-0.0116290439748668	-0.0066645774234035	0.00268971539959638	0.0163494634940204	-0.0128352504479164	0.00626464280643292	0.0445654003959596	0.0562050290990342	-0.00692293678828099	0.00997239401719472	-0.00240753301424564	-0.0182998893258371	-0.0495761171657307	0.0573987882099531	0.00624353363018797	0.0135425817602197	-0.0620800757670901	0.00437225569687423	0.0384951266234366	0.00350629345078118	-0.00551419654882586	-0.00213539429750276	-0.0351193517291135	0.0460738200311078	0.0256057385395109	0.0261078522658373	0.0122651634030857	0.0225038282781924	-0.0186332891241072	0.0421531400708732	-0.0150668326324036	-0.0309421437436054	0.0145969969799498	-0.0158156757712891	-0.00372995079289899	-0.0300720059399398	0.00435915316506244	-0.0270078364426842	0.0203594987227474	0.042947396776908	0.0284963998220325	-0.0314212375966043	0.0534470965499277	-0.00128682672026716	0.00560504943590556	-0.0124949222657704
0.0342103555358988	0.00496933265935574	-0.0300911845109351	-0.051060770899168	-0.00192921367644252	-0.0277036254917302	0.0180765112038104	0.00528871158116719	-0.0201136572476538	0.0410341809738714	0.000472668191139575	0.0292425544314143	0.0556269403911179	0.00369138123173838	0.00862146239284642	-0.0172058666031079	-0.00823194405227897	-0.0171347174666517	-0.0366924610743789	-0.0527140844623383	-0.073151606416045	0.0128068764263267	-0.0247266400483521	0.00506723112550944	-0.0117431451381588	0.015237741887333	-0.0392968698190324	-0.00492651582423292	-0.0033860694881423	0.00189965348740933	0.00614994168944559	-0.0107141840162818	0.0555751540568905	0.0113069576350373	-0.019130506319315	-0.0156539824726381	-0.0256927367120193	-0.0255402991735773	-0.022337480189266	0.022656351132665	-0.0183153847889637	-0.025873032616476	0.056972509099761	0.070274674797491	-0.056307971383397	0.0600602294835424	0.0104245225124935	0.0287922245969223	-0.0287456965471594	-0.015013821350992
0.0634687696946878	0.0231225150534919	-0.0714980750586293	-0.00237229212129854	0.0307022512023072	-0.0296459602064046	-0.0416841041529834	0.0184636316286005	-0.0189218200976015	0.0612476790743581	0.0628081702365048	-0.0164190899045166	0.00975175759606088	0.0213845957045874	0.00959504852585741	0.0171210730917974	-0.0285044269893625	0.00460928995668191	0.0503904891473973	0.00916622841998062	0.0461119127882112	-0.0179727269289688	-0.0496430561697002	-0.0460608976522877	0.0620237024238252	0.0012688621547724	0.0592992936256718	-0.0908126130551531	-0.0230278148209766	0.0129829151272585	-0.0237464449919899	-0.0295412066080903	-0.0216031010159714	0.0943861360910009	0.000563658157136518	0.0580257710961224	-0.00554034784917091	-0.0322334145159703	0.047415240139751	0.0376817934779768	-0.0148158288651507	-0.0239967907478176	0.0572133745731503	0.0649301246844316	-0.0757232396633204	-0.012007159176146	-0.00195135669216801	0.018503665815752	-0.0135795897931241	-0.0168373814842776
0.0429590176287129	0.0668428389415381	0.0046467376377176	0.023132738190778	0.0307131801927661	-0.00278613197093447	-0.00379461070393685	0.0246358893248576	-0.0391341458717627	0.00194947605584405	0.0354701321472284	-0.0155466702138849	0.0387806779429814	0.0393166375939644	-0.0150979671715096	0.0181506200950369	-0.0180994879660733	0.0211663640603499	0.0335203056315007	-0.0513929112339769	0.067436479544176	0.00762403574851445	-0.0421090789165036	0.029911778955553	0.0120404545458647	-0.0402827424266353	-0.0275225355564718	-0.033263852750138	-0.0842035326296254	0.0232834716621948	0.0240580726837576	-0.00356845014397069	0.00254516218530032	0.0286121651640699	-0.00445772499437092	-0.0201417931817547	-0.000257998158739668	-0.0224277927955332	-0.0374068775691293	0.00404605435821176	-0.0221924438021613	0.0586080272649169	0.00750217752280292	-0.016820049665441	0.0529183432485353	0.00839227656532688	0.0111288430911911	-0.0136616088230625	0.0245353556191409	-0.0104276571086435
0.00302925523873844	-0.00397634720786034	0.00222495113430679	-0.004034595678395	0.0385014808420935	0.054958400694728	0.00996527188609908	-0.0242376046312346	0.0389692667632998	0.0193326570624848	-0.0266538101080813	-0.0911362030169792	0.0784325678636543	0.00269891073381576	0.000483606337449331	0.0103389029652822	-0.0090960083489148	-0.0189951365825047	-0.0168794666994871	0.00965008409263593	-0.0324545479105789	-0.0387557252414757	-0.0273165468127823	0.00592959134597128	-0.00603030880169442	-0.0204155105679124	0.00307187406788021	-0.0268122998761255	-0.0248553455756312	-0.0130575360258625	-0.116084446285137	0.0243048561979761	0.0282927079852193	0.0727058942072813	-0.0110678743578291	0.0151644023635591	-0.00144244743083578	0.00189447807906181	-0.0037720571970578	-0.0464943615691715	0.00869156865467658	0.0146063961332	0.0548334556234432	-0.015503514906511	7.01241552399018e-06	-0.00555670511422611	-0.0444392455053944	-0.0347522429563144	0.072297876579616	-0.0906494683383036
0.0206863627083254	0.0418198118336539	0.0633543377622068	0.000405777434477108	0.00977086484504675	0.00588082881605435	-0.0388917462201995	0.0142374172851479	-0.0631325533987889	-0.00169326953518488	0.000326396708000059	-0.0291772001198339	0.00690716161354896	0.0210235061647654	-0.0336552714010051	-0.0120705766673591	-0.0477253771506981	0.00719178325077885	0.0517965971881271	-0.0257914158744824	0.0287750973341022	-0.000709124216690031	0.023554129347705	0.0178806036818666	-0.0252973520989939	-0.0718976913887947	-0.0534264842876324	0.0244581851735574	-0.0424067503647503	-0.0735175023311951	-0.0265920874626157	0.0181657282537211	0.00151915398776413	0.00245162874850864	0.0249246368239785	0.00262151802986601	0.0035965154948735	-0.0205792499551969	-0.014395573867212	-0.0527283266620536	0.0145441582400548	-0.0160943704166586	0.0412623636114962	0.00744779780455545	0.000991055500770671	-0.00107438343097631	-0.0177002274402047	-0.0134102180065037	-0.025600730024467	0.00756519625725562
0.0354192770733079	0.0707774126265857	0.00952700019553351	0.0319028230681203	0.0597090606923302	0.0371759043232755	0.0305777094849505	0.00442251737292623	0.0310592800482566	0.0441962882436941	0.0409739840587677	-0.00418480988240438	0.0122971164835507	0.0264345557993099	0.0543383968572364	-0.0292464913131326	0.0479395641444264	-0.0267746467690745	0.0387381340189336	-0.0254961221854683	-0.0385931704075837	-0.0410517896275364	0.00451874527776299	0.0710471010255646	0.00757330097767437	0.0715035189771901	-0.057182113960334	0.00415426395297945	-0.0329809340257683	-0.0196421246126999	0.0216001116748487	0.0160039363189267	-0.0212725951809716	0.0585349423388924	-0.0297438920724465	-0.0609714364296619	-0.0215617224776963	-0.0358060879425729	0.0473893714568799	-0.03356146220792	-0.0145251822898628	0.0300946761575424	-0.0256614631386916	-0.0673613783668048	0.00490781155599322	-0.0119139247054718	-0.000841008526138657	-0.0232045177716313	-0.0573844679936511	-0.0506062760090084
-0.00601541923155025	-0.00054493747589292	0.0369740899667329	0.00358123864373508	-0.0122988731933927	-0.00562886312837679	-0.00106943514646444	-0.00983738568198018	0.00453984560649584	-0.0183508796412105	-0.00173206301966446	0.0293903795295199	-0.0308968736460995	-0.012836794704266	0.0121766785670978	0.0212296965318631	0.0447276207699228	0.0115731274733014	-0.00932674682428339	0.00414674915654306	0.0228290098113946	0.0373827140613711	-0.0561306940344379	-0.0515951159963773	-0.00512409129410096	-0.0107266408903038	-0.00322560943103275	0.0132392555280988	-0.0170976503617531	-0.00124142502522082	0.0115882297532535	0.0448512774487901	0.0290093480034986	-0.0609380352963294	0.048880208769214	0.0369456145654593	0.0122095115634458	0.00421773174967868	-0.0346675437883286	-0.00814895003854257	-0.000928240855557084	0.00357138301958444	-0.0403722394882187	0.0327207368717592	-0.0275178138889107	0.0121374426334676	0.0128924312129862	0.0409352712715521	-0.0109412400125271	-0.0109451839446585
0.049373510015905	-0.0214262514444261	-0.0196746084988832	-0.062118702119188	0.0469966810035704	-0.00370394533168708	0.0237994226002479	-0.0334602779648445	0.035435561130793	-0.03871464725695	0.0376945262045744	-0.0222693491626669	0.0421981434004993	-0.00816990027207713	-0.0105687601174232	-0.00152370416173963	-0.0418111671637757	-0.0157620746381887	-0.0496247029306781	-0.0287343916294322	0.00434919209847434	-0.0742180629844938	0.0169443575330713	-0.0433554170953694	-0.0145368171190493	-0.0321921445313874	-0.0281626103927496	0.00473086488909295	0.0248496113896432	-0.0103623746091254	0.0677214190544668	-0.00252196655069123	0.0229281287353986	-0.0319066547407409	0.0797947980701462	0.0581106871804091	-0.0672512234364125	0.0547318416662695	0.0455968034990127	-0.0183703523742097	0.0418331939394144	0.0266270689916727	-0.0798983555771785	0.0264713830103039	0.0892572969498747	0.0180648607063987	0.0396428341250927	0.0417521899529985	0.0134031851845564	-0.0515813069398179
-0.000851751960414483	0.0305240816137876	0.0552831849217717	0.00440783534566671	0.0160888474482561	0.0541783275962002	-0.0385914077103038	-0.0289705459042877	0.0407795099623818	-0.0180997808861825	-0.037844985482487	0.0103919096649435	-0.045775334652249	0.0327479513648435	-0.0320326280199107	-0.0966378650710751	0.0692339487163282	-0.0333707682955875	0.00641659102630495	0.0330057562452907	0.0150449039831153	-0.0641724817184377	0.000262174556793489	-0.0211577853523581	0.0302940547871368	0.00320290981011825	0.0159672959991721	0.00660470938338491	-0.04059511885528	0.0413490789360775	0.0172604077504856	0.0285199623170595	-0.0381251855028331	-0.0413208969070822	0.0244980774992628	-0.00977198705216721	-0.0512761517864567	0.0125740672697219	0.034210973714366	0.0911093839554363	0.0142246140884071	-0.00185562329641826	-0.00662188800807842	0.0087360141759382	-0.102524483890191	-0.0458656933492965	0.00827634667379153	-0.0359587944972111	-0.0311422667586906	0.0055816975588008
0.0154808039681903	-0.0188036713874159	-0.0199786526173192	-0.036452365915883	-0.0142888898466346	-0.00860962628406295	-0.0175867706434893	-0.0139375787919899	0.00470584770774259	0.0351786479045355	-0.0344869853136163	0.043217918880701	0.00527785897624766	0.0416595884619905	0.030168043093531	0.00147137428836983	0.0105900251342149	-0.0142263800331391	0.0110671538936225	0.0178283828155588	-0.00103912581436766	-0.0462731094396262	0.0250263155480514	-0.0339073642262884	-0.0338190840339092	-0.00566410178289607	-0.0439169857737828	0.0331287636303765	-0.00657260612364295	0.014692750924069	0.0042597196013643	-0.0488730341281928	-0.00107823754345151	0.0661501065104527	-0.031171487352322	0.053214818979108	-0.0139823713370412	-0.0196051637429054	-0.0139475311803649	-0.00138182683113046	0.0341324610036668	-0.0151220377718158	-0.0233774923179873	-0.0395089159964833	-0.0335587210147701	-0.058445700918997	0.0150141616856199	0.00141723657345445	0.0125686418772061	-0.0175421021041031
-0.00404429080198902	0.0178079618555974	-0.00326165071817193	-0.011930422502591	-0.0127779467212153	-0.0116949498472246	-0.00175154890255102	0.00974152489934002	-0.00276382237080126	0.0347931660158385	-0.00147709506747556	-0.00120901667382936	0.0115162251416466	-0.0170247765545246	0.00701473505579922	0.00205422388173382	0.0148239612985381	-0.00245806527415925	-0.00620825217436825	-0.00664850733185002	0.0229422952349145	0.00717801466199158	0.0251357239043607	0.0195548869720555	0.0306745042974578	0.00267284178078595	-0.00803970478654128	0.0156769195800972	-0.000829512073768889	0.0450000208189986	0.00671971996611779	-0.0319818773525445	-0.0277421632275744	0.00309876270869365	0.00405085494448248	-0.0138922853037424	-0.00646123717889611	-0.00587220277766057	-0.00720091405952545	0.0104193955568909	-0.00265335042026669	-0.00121784353892849	0.00991890421612377	0.01578822755806	0.00789718143207832	-0.0249815520875417	0.00939608614458689	0.00672580521180731	-0.0284261445178369	0.0201053287164912
0.0204898385607002	0.02944760636425	0.00411018287809456	-0.00293141443637898	0.0318598915053471	-0.0328737127915147	-0.02805536554652	0.0218381902008353	-0.00156157504081467	0.026705712781147	-0.038476765682128	-0.00242580178335126	-0.0207638544521788	-0.0184610745730635	0.0152772360834054	0.0121370423227955	0.00681551283503673	-0.00771259483610875	-0.0339044729179299	0.00175227888580186	0.00653174237620655	0.00857851375763997	-0.00424379751554568	0.00618202018414067	0.0287258230999443	0.0281853395277667	-0.00844925447901011	-0.0134335976539591	0.000386306118085844	-0.038395628983045	0.014222119294853	0.0698429808775041	0.0395584337130631	0.0159287142036947	-0.0265243696699548	0.0127247526771493	0.0303323365109808	0.0225698481957737	0.0220681244865472	0.0124912837214976	0.0338571706677214	-0.0224356205822676	0.0169435706152217	-0.0505056718411494	0.0121021442299163	-0.000689267738791989	0.01070218857527	-0.00798340290468615	0.0102295011000674	-0.00857255304301426
0.000633601733099947	0.00281508586210508	0.032479975686122	0.00605607489994858	-0.0236352803184986	0.0599248900870489	-0.00801547046208967	0.0897723863026655	0.00244734213391766	0.0357585034309267	-0.0190478365841344	0.0340532267836924	0.0593547133298027	0.0613021198139743	0.0379992669173261	0.0776658373002471	0.00887115187430787	-0.0786292077287788	0.00615728302411834	-0.0378342493263727	0.0172403520421559	0.0294922444060982	-0.0136920935466591	-0.0245755020240155	0.00572758147787952	-0.0367488601601608	0.0032456147349587	0.0485184113847517	-0.0540203616062574	-0.0480572225738317	-0.0159978128054123	0.0216771895737818	0.017255485423211	-0.0289534110323489	0.0136359855477291	0.0324052129706512	-0.0417903049238128	0.0056175848053297	0.0231941122172278	-0.0559447803657653	-0.0300278407612362	0.0193166599205683	-0.0222027438403761	0.0469332357568577	-0.0481645996187246	-0.0195088174026691	0.129774458419926	0.0306247448676721	-0.00715089590964595	-0.0141144784138916
0.0299026744533987	-0.0550580622818846	0.0214656059208188	0.0181520585149338	0.0261149268217755	-0.00927427287937989	-0.000130731226835764	0.0579872548179942	0.0580800327754168	-0.0554287782827516	-0.0444566733235017	0.0113244483519983	0.0586543912097602	0.0253997768589083	-0.0209900731949934	-0.024084612128017	0.0604860098722287	-0.0396797780750652	-0.00219666573875625	0.00797067100274728	0.0419720843875478	-0.0315434624460051	0.0488731715014007	-0.0553310086691835	-0.000338182153789129	0.0134206297042875	0.0345770841463796	-0.0507638763069844	-0.00210365427949084	0.0189726815296629	0.0223649680116455	-0.0456007442904651	-0.0137578797132002	-0.0819757713787984	-0.00019196639135553	0.00987557952508873	-0.00471547041857726	0.0611458803044105	-0.00270016356838308	-0.0165183776115965	-0.00887024102297848	0.00734164981099792	-0.0403651308056264	0.00587149629177708	0.0165713248346787	-0.0083144934343408	0.00679296906849207	0.0390408262995564	0.018587376879398	0.00857459956942116
0.0516299690647039	-0.0590609496724318	0.0236621565317228	-0.0240878542007038	0.0340900190693885	-0.00468507188468745	0.00851097409294618	0.0167003486786368	-0.0724844778219851	-0.0401697786216506	0.0584409251908512	0.0392466097807112	-0.0100123168507442	-0.0172423192482084	-0.0420271951256933	-0.0236213350934325	0.0225958160101248	0.0258738802307812	-0.0453987619323521	0.0118439473648756	0.00168037954495549	0.0426911046285593	-0.0520017158094347	-0.0421391417564031	-0.00482874111490738	-0.00857411099915504	0.00408539671855888	-0.0229820867344733	0.0260265927127447	-0.00331739941112099	-0.00314850043311326	-0.0399509007962129	0.0265676917624661	0.000988378329498127	0.0471000195091884	-0.0199135458471778	0.0451223873478887	0.03795786925819	0.0541908051787563	0.0297046996561598	0.0203873168659687	-0.0377046461734193	0.0406316959421535	-0.00559742765112458	0.0370296388325885	-0.000706053878108529	-0.0917168944996648	0.0161441208467789	0.00484133278734237	-0.00510715140608112
0.0432692899482089	0.024580022522412	0.142236154049803	0.0619047650444521	-0.070205009915781	0.0263435580657621	0.033621017985947	0.107441586784629	-0.0313237064374565	0.0806545314027608	0.0262904738908288	0.0912772452536652	0.0123573827271452	0.0756016273365384	0.00311042220976203	0.00333314853114395	-0.0454706256053352	-0.112455499884201	-0.0669835143061586	-0.0185437518108418	-0.0819197858242602	-0.0103182818151462	-0.00104943990584236	0.046058390649642	0.0179955548594071	0.0232123100759264	0.00900458535381347	0.0229687315124812	0.0575215335554381	-0.0419548575734802	-0.0333564383283968	0.0344758517080628	0.0185764918219105	0.0236083370053693	0.107391568129797	-0.0331403181255913	0.00644357101153629	0.080211857488162	0.000538423212678477	-0.0129260460298768	-0.0559889130270522	0.0343792689909781	0.0420618662098213	0.103647177521728	0.0308697759859643	-0.00937275253591929	-0.00300625782362688	-0.0167372209518314	-0.0196316273378963	-0.0613183866377042
0.0124736127811864	-0.030005782789104	0.0473775965895835	-0.044802663774241	-0.0197862483088064	0.0436195534933534	-0.0571914396214674	0.0450316220129685	-0.036203797344277	0.019035226481987	-0.00966001767632906	-0.0729119047183896	-0.0417893528156042	-0.00674555419594553	-0.0388698285665841	-0.0326883891905639	-0.0117884847996486	-0.0225117608227759	-0.0208492836956973	0.0890028770820722	-0.00115237678336685	-0.0296090189538118	0.0114255870060734	0.01697024851124	0.019398897953072	-0.049192727723169	-0.0042814406086571	-0.00901372255084763	-0.0132658460221618	-0.00957381098070518	-0.0387405991903264	0.0272831638478113	0.0438679194761999	-0.0125402873363972	-0.0102490478639876	-0.0306756800452775	0.0247018424339425	-0.00529384284517777	-0.00157302548867867	-0.0115837783935708	0.0276194132236572	0.00913297252833611	-0.0336355318790562	0.0166811583513576	0.00241633185038114	0.0393062124105667	-0.0146785316216586	0.0302825119374834	-0.0399414598591991	0.0233972805695971
0.0165313953966513	-0.10636476573747	0.0666002537410165	-0.0298722703410222	-0.0311358485313901	0.0671722509478468	-0.00356622312665541	0.0187986404064082	-0.0258960634012774	0.00976931079805075	0.0338522248735681	-0.00368605064238556	0.0567866640424486	-0.0358371126815169	0.0428572809346928	-0.0451004170126667	-0.00522320170252243	-0.0144692843520497	-0.00297169460740104	0.0181023561224911	0.0292839071817862	0.0483732947750517	-0.0261908898714427	-0.0340026820530427	0.000531877375212155	0.0627998532303279	0.0275245452693599	0.0267123908769172	0.0113970717383168	-0.0552453373295264	0.0187605350503725	-0.0031938560762182	-0.00635682436774702	0.00093397146800521	0.0481744278088312	0.0275816973935147	0.00874075517219524	-0.0447319236816964	0.0196227110238589	0.013623991618991	-0.0232622165540172	-0.0203091963219284	0.00976412873633811	0.0244952376571705	-0.059719916362234	-0.0212907727751099	0.0159743228688511	0.0394126701252072	-0.00620159170607587	-0.0269638455040509
-0.00221251973561224	-0.0137658799058299	-0.00333557989032218	0.0168506566948996	0.0253798348201928	0.015496770834352	-0.0185303167357822	0.00601169032055043	0.0377373347333437	0.00735409697001729	-0.00143815122345971	-0.0648027109801883	-0.0447876880461148	0.00133743033116151	0.00208974846916447	0.0303199565079214	0.0197660020668142	0.0219219932993025	0.0208736356450146	0.0118871726466385	0.0226709565938411	-0.0275337385365032	-0.0575274966914506	-0.00543226420572042	-0.0259940646467203	-0.0122512199829511	0.0304117528819953	0.0246581578351586	0.0129493815516079	-0.0144625596907043	-0.0100007776354707	0.0409450609121463	0.0224213382826123	0.000353027636427466	0.0167209441771404	-0.00617155949035457	0.032047932662859	-0.0301308719463534	0.0169467260303253	-0.0382538292663431	-0.00188328318664188	-0.00510967126888101	-0.0396593392148061	0.0438228121420539	-0.0641400942037277	-0.000525243377219202	-0.00215755681884841	0.0211452525282516	-0.000514843640837149	-0.0419622451603634
-0.00254864810336419	0.0013049050096309	0.0254080739884366	-0.00421058606684186	0.00174321177903543	0.00428901616553457	-0.0118065817743451	0.000248740409007397	0.00782261362256103	0.0113098644751642	0.00929642777350433	-0.0217035766753504	-0.00838474722898706	-0.0367029663062236	0.0063864515122503	-0.0174726413894361	0.0277614552472114	0.0323996484370194	-0.0440581302725511	-0.0311190466726176	0.0206349415598204	0.00214410533453882	0.038864460790723	0.0354124462767872	-0.0151394298892252	-0.0593259341148621	0.021458406053337	0.0020543121847428	-0.0133301932826033	0.0204344940384902	-0.00287545254756101	-0.00677140875199084	-0.0265248770310891	-0.0175069204902726	-0.0472666678652017	0.0434564336015203	0.0645175009369325	-0.0161452589293204	0.0282816568024481	-0.0129692905926701	0.0100540086065658	-0.00679004405800543	-0.0015949050497209	0.023751602905842	0.00797401408330422	-0.00515240824988871	-0.00238316057918372	-0.016739112641679	-0.00434041702620387	0.0189743609956032
0.0353273012119161	-0.0345772323511359	-0.0236860556156546	-0.0521864126047129	0.00181458228338853	0.0216172660048469	-0.0190123530587843	-0.0247459155709552	-0.00124120346953948	0.00975305124348864	0.00025869735031303	0.0127630177247535	-0.0304738087714313	-0.071048510654568	-0.0469882168578483	-0.0213574586943638	-0.0306634611107449	-0.0170026953041587	-0.0195045037131478	-0.0622561618307545	-0.000180744895583588	0.0475975768226854	-0.0230016424160286	0.0293110736074197	-0.0437971793947669	0.0137864685727769	-0.0239790427343032	-0.0119766658389842	-0.0174652245477833	-0.0257098576739108	-0.0485170560309579	0.036699822437123	-0.00987529659500775	-0.00243809433543609	-0.0332153546272203	7.28017000043473e-05	-0.0127727575471842	0.030055754454368	0.00500345146227948	-0.0107215855217135	0.000540920616176488	0.0168631908134293	0.00198715829961185	0.0309441637384726	-0.0260554013828614	0.00269638632080403	0.0345563770053868	-0.0145483133432463	-0.0106369089814269	0.0308860038815421
0.00143472140685096	-0.025017004541842	0.0402463030700421	-0.000609454714431579	0.028619045848005	-0.00272186781879327	-0.0737477870860577	0.0225599623374499	0.0165445805636198	0.037887577254978	-0.00931740156949016	0.0282981061956359	-0.0132217277350413	0.0139483916333775	-0.0276030646701527	-0.110666005256936	-0.0111979875094866	-0.00186864215678001	-0.0366349728027012	0.0685100443917567	0.00429216628480264	-0.0116591987035637	0.0484598166981089	-0.0160843780307957	0.00183644866092453	-0.0106637910952441	-0.0412944260990168	-0.0177641685272698	-0.0241923461214125	-0.00806658956236996	0.0276818350921893	-0.0265944734323986	-0.00245598564494558	0.00433942187768967	-0.0120217362052692	0.0457418604652729	0.0114889627388857	0.0531429965441462	0.00328737124423718	-0.0145481340737441	-0.000257701793200577	0.0363249150335593	-0.0576427417229338	-0.0205243110125184	0.0115873162706814	0.000465972399899591	-0.0381292596074971	0.0028560805670902	0.0144172331978679	-0.0309857798313388
-0.00161104389621792	-0.00986978615903141	0.0331410419523216	0.00422663859223822	0.0284822035791064	0.0540173137074124	0.0133108588449526	-0.0120425211371931	0.0301593610998122	0.0173295611758719	-0.0556021080376506	0.00186307005345776	0.02469768070743	0.0403178080477696	-0.0430808065235724	0.00112635133863767	0.0199854198610554	-0.0349253657404885	-0.0418889380957437	0.023009976642484	-0.0362420894893944	0.014956175434306	0.00238217494050689	-0.0318736965711488	-0.0270935889522859	0.00894354730568349	-0.0180791347203431	-0.0115571894391255	0.0236142699030449	-0.0301483252378269	0.00336996794870146	-0.0105881770590281	-0.013190606812421	0.00725201761350218	0.0573082342833662	0.0234290520782533	0.0145296298366984	-0.0147921581799954	0.000185886392516107	0.0256953623444322	-0.0258704806770098	-0.00815183852222243	0.0018485031732212	0.010989297011406	-0.0408146182664388	0.0689136871268263	-0.0652152408540854	-0.00163760148259487	-0.0291135525640555	0.0239762107926333
0.0546354572542285	-0.0341732741106502	-0.0171647539816335	-0.0445849462609	-0.0202234153807729	0.0553509566743901	0.0223566480752206	0.0235790901897809	0.0265269092695564	-0.0232712786464415	0.000637132335475087	0.0226094383522612	0.0226663516326547	-0.00336665644727024	0.0219807498118024	0.00593174105575221	-0.0191577749247627	-0.0131045772170146	-0.000832200669185057	-0.0691166214741655	-0.0233280491787371	-0.0369648424536102	0.0162140401316469	-0.0277020465907079	0.0265348183144971	0.0319747413617439	-0.0216808857625665	0.00578842599448955	0.000437574728223722	0.000951066445517488	-0.0095087028869459	0.0228177183761221	0.0056678431188893	0.0226530565791976	-0.00459638306736861	0.00265573140524154	-0.0608628769169171	0.0423204698776847	-0.0403965972535903	-0.0122724623639228	-0.00672303659770892	0.000475933037610473	0.0153206678104462	-0.0230045037821527	0.0689814147001673	0.0267238971096538	-0.02520018127238	0.00786735395421486	0.0152431575354324	-0.00868956019919427
0.0185886286709252	0.018942633431403	0.00529051058153635	-0.00753852936715188	0.0212956906433029	-0.00115016476086151	-0.00575739862601294	-0.0818337180891337	0.00619336447821556	-0.0303024966271715	-0.0695939858462591	-0.00713762635254322	-0.0112949500781441	0.0337987478333142	0.0308536007634229	0.00412334651480449	-0.044765326048314	-0.00435483720177177	-0.0260859397368154	0.00580369296498757	0.000531614395109752	-0.0117165338342068	-0.0188587688698608	0.0216261108555286	0.0033353138637328	0.0161257604252776	-0.00735273689888029	0.0263462162055791	-0.0187855426975078	0.061747838082657	-0.018389023390535	-0.00480871057854488	0.0202258902938305	-0.0616489250926323	-0.00898178534429791	0.00928029614528952	-0.0126183706820983	-0.0303702682767934	0.0178493753700945	-0.0268675233732971	-0.0295402331392753	-0.0302058365641914	-0.0265067076315445	0.0166815322860148	0.013238703598431	0.0161482445563296	0.0092826423693608	-0.0160017141074608	-0.039141037421661	-0.0144261033829936
0.0106351257244025	-0.0213959447189461	0.0282014406207885	0.017887830806192	0.012040552434386	-0.0180414360012999	-0.0437339424708668	0.00534037681856024	0.00618653887020811	-0.0292192232856841	0.0157619372147036	-0.0307191494183318	-0.00600027435777694	-0.000666955005396621	-0.0107510703308251	-0.0137137116658064	0.0120771305786721	0.00797793632856458	-0.0540126092192707	-0.0319663845135597	0.00197733783549408	-0.0277933386805908	0.0308315825136381	-0.0172702409534832	0.0213309131734957	0.0354724519829936	-0.00393545330105345	-0.0105423776674686	-0.0172171114814707	-0.034287363591985	0.0149813511447333	0.00535096902611346	0.0105936018319192	0.0256361563784482	-0.00021924620779647	0.0181715452930118	0.0376949849804477	0.004982969963227	0.00039704877987557	0.001278952914894	-0.00767171205130603	-0.00801462589045933	0.000841283575055456	0.0157086140619274	0.0135630923402393	-0.0152846796777794	-0.0148605782612312	0.00518458870797574	0.0184869196775086	-0.00663101732606571
0.00276486093966855	0.0260119789587125	0.0226109409885968	0.0111190305959165	-0.00928289706949676	0.00217959427092797	-0.0165672659575456	-0.0990450240831946	-0.00965157613651451	0.0154430709815246	0.01826640454582	0.042425593851365	0.0154842210126874	0.0241137584448217	0.0497815984643298	-0.00380409217919893	0.0520408015728861	-0.0092156403311586	0.0342793926069041	0.00809824291382928	0.00792353224160138	-0.04973899931974	0.0248315626574235	-0.00549263706953049	-0.0178968562863096	-0.0202293080698927	0.0214396608075576	0.0293239747116063	-0.0187472287285495	0.0231276087757699	0.00657688753973924	-0.0206262760012706	-0.0457326185906389	-0.0288725573855597	-0.0166663047770316	-0.016564283098508	-0.0156034236392527	0.0145318153801816	0.00470827326652131	0.0306071675137762	0.0262459298207107	-0.0415478196389677	-0.0172046152686135	-0.00438710730780031	0.0258174606017745	-0.0244276747903478	-0.0184010263747417	0.0178684781531185	0.0368384757624242	-0.00413981994113062
0.0474146038928097	-0.0502602331525711	0.0144683076139373	0.0773071848997262	0.00851490922663957	-0.0253825568109536	0.00429662043963504	0.0443461763189555	-0.0194402326939327	0.0418520053918182	-0.00570116994667456	0.0208573602112395	-0.0144257062353645	-0.0298841176694578	-0.0270365867398867	0.0181407275653976	0.0344805762573409	-0.0819378902078271	0.0061174851928164	-0.0316714208902746	0.0114100071864934	0.0317899210593437	0.00266980208389907	-0.034077489697642	-0.0466180268414378	-0.0326697488453245	-0.00458683335911713	0.0527301171533613	0.0270785832478005	0.0194359157589215	-0.0548209826907989	-0.0136950398486283	0.0195673313313945	-0.0382469307620527	0.00390582681964492	-0.0212572337880131	-0.01495666878079	0.00327879314376531	-0.00436670606722238	-0.0276366620856278	0.0236395939058335	-0.0125833858130142	-0.0346090546131757	0.0249594458466595	0.0355590472850411	0.01562594610318	0.0243727234215738	-0.00164760842651998	-0.0282455459264294	-0.00536933114637714
0.100652909524366	0.0299520544588688	0.0138938158910254	6.50261234871556e-05	-0.0249712354234757	-0.017507780056686	0.0368577775294596	-0.0299235906545591	0.0574418306751879	-0.0495248443981372	0.0168609635170353	-0.0035096677347637	-0.139309694083565	0.00705379647667636	0.0208546967746957	-0.000988750631876345	0.00882728732200994	-0.0913167518488972	-0.0392952983650228	0.00677111657251857	-0.0411865166409481	0.0174457173204126	0.0395787148886632	0.085818232519583	-0.00614953064992339	-0.0593278758789415	-0.0245509502533689	-0.0790403341713481	-0.0199618529255022	-0.128586080551603	-0.0785589919276732	-0.032501202920304	-0.0639547919312938	-0.00252864446621462	0.00957767491687529	-0.10061061475992	0.0194354034001447	-0.0644404546628414	0.0442670079950022	0.00941357640305551	0.0360042747803996	-0.0687759552209096	0.0457313308930021	-0.0745848739474479	0.0140070496173518	-0.0451731021112536	0.0758534643702611	-0.0171229483337803	0.0542407156548014	-0.00163418231844064
0.00108513770288341	-0.000971429162192043	0.00182959622968763	0.0255351653262168	-0.0154869296387109	-0.00957735655728316	-0.0292704518703037	0.0056204506495073	-0.0249250111612295	-0.00940292020058745	0.00933452419278159	0.0032921064756533	-0.0508411093235197	-0.0191314675931805	0.0242289133313382	0.00586681200329074	0.0128287477950619	-0.00750102814565936	0.0224221651447395	-0.0494069615190461	-0.0168069310429374	-0.0113529712955709	-0.0353985363123229	-0.0338585904386293	0.0270774290252166	-0.00595792574166274	0.0430403121691738	-0.00411511752598332	-0.00122882609836138	-0.0338981295482886	-0.016191306191439	-0.0105033429959311	0.00928224631315678	-0.0578623301360188	-0.0183675555564933	0.0308134996815846	-0.00637931576123723	-0.0721648108314243	0.0236428054542522	0.00502492053980058	0.00984893106292868	0.00260537516354104	-0.0035165738258159	-0.00185253963734949	-0.0154828019392378	-0.0260672013096072	0.0108409939131401	-0.0144883789040308	-0.00425752397919238	-0.0112326990945145
0.0239367536459144	0.0672333482103253	-0.00634135089460593	0.017044959509579	0.00902946939048214	-0.037985871856372	-0.0158613851171883	-0.017967186637972	0.0284686873357445	0.00419923186324066	-0.0148083277303977	-0.0347289652197961	0.0434710705626953	-0.00951623694358611	0.0390954937471338	-0.00437308131673882	0.00144023240728556	-0.0166254694485282	0.0240441302421112	-0.0246229979198612	0.0190003336441732	0.02205087936795	0.00589655612726156	-0.0312460622404145	-0.0128322183268745	-0.0262080217565067	-0.00882069520338796	0.0309085458801353	0.022081079808138	0.0107825587919964	0.0314748632087201	-0.00524450090857349	-0.0346023242187681	0.00740203576726459	0.00727703501749613	-0.00972831877427756	0.0473626854898973	-0.0373829960083878	-0.0760537238404614	-0.0388204086904049	0.066782020284434	0.0122717558821225	0.0366654954929742	-0.0342515463585729	-0.00597124721042825	0.0521518652448609	-0.0179302087846964	0.00372071916870229	0.0060341572059985	0.00976818554958533
0.0221641516729883	0.0118908514565068	0.0193083400101279	0.0229955806508379	0.00387358580338584	0.00842133145729729	-0.0230810224607588	0.00645743639962047	0.0266642494326175	0.0491446177472657	-0.0275421056654724	0.0214039241026216	0.056917751325383	-0.0172850720596968	0.0318890256111245	-0.0135047992888458	-0.0306322120013629	0.0347331194132235	-0.0242853285538107	0.00233221287891	0.00890194002352047	0.0153325806066715	-0.00891719257831778	-0.0442127317669929	-0.0322923963521091	-0.0293520833353356	-0.0141733052837896	-0.0197242693621065	-0.0022289574653144	-0.000566469524035813	-0.0119447674048863	-0.0113968322485322	-0.0154234342180107	0.0172785986765593	0.0187532343943934	0.0128231503458044	0.0278376181221996	0.0214987098417409	0.00814794970510797	-0.0159986532134296	-0.0244659652084553	-0.00536884594509341	0.0312035587562613	-0.00990842004595497	0.0184720111506622	-0.0147045363403761	0.00991939334424628	-0.0022299584345739	-0.0321078134166604	-0.0185611291880902
0.0343026614467058	0.0708722278418276	0.0493661145549964	0.011226695060456	-0.00816391454187454	0.0286491368952796	0.0164050298615363	-0.0103395803374803	-0.095757886922684	-0.0533302998478794	0.00459700126823394	0.0211320362876838	-0.00205559883264491	-0.013483102833606	0.0395032815438645	-0.0158468800155377	-0.0437595748987683	0.0462029261476312	0.0196364767562169	-0.0241917798148867	-0.0300430977902186	0.00408110805853594	-0.0724753319965799	0.00909894616612156	0.0821158435156937	0.0145178430262353	0.026252140060961	-0.0223195916837423	-0.0109856331985893	-0.0121437885740315	0.00714088823018589	0.0125772230510519	-0.0388532956194612	-0.0201121297065089	-0.0275237671996821	0.0567861497073209	-0.00164348037211546	-0.0138484824947617	-0.0254451244568951	-0.0727059106908498	0.0183261224299261	-0.0488862228765378	0.00518301068536904	-0.0248339643732401	0.0459469011877535	0.0296390676165767	-0.0149249565775246	0.0170903648409887	-0.0031372383139453	-0.0249983553325136
-0.000217914001934042	-0.00147001448335269	0.0602132335290034	-0.0112911970102866	-0.00373254981737701	0.0108400723823057	-0.0132391776874685	0.0413922614294207	0.015864913933194	0.00945946384348488	0.00135460005787913	-0.0222246540989472	0.0520172067393778	0.0152596048980593	-0.00507423926427782	-0.0406076007323316	0.0506679225993682	-0.00612617252162101	-0.00545608113082145	0.012194335040264	-0.0291280449697025	0.0160502041900901	-0.00251309179260419	0.012604486967198	-0.0290046320979923	-0.0135033752720799	-0.0346856563042572	0.0424682309955284	-0.0286692697069552	0.0355501257433288	-0.0560284634540027	0.025916512607103	0.0361922950448323	0.0432492632154709	-0.0312689987288432	-0.0214333613543912	-0.0330386569877853	-0.0362384270426014	0.0135694005999846	-0.0175350056499008	-0.0330339264830497	0.00242627392001478	0.0499430576301287	-0.0453165311125715	-0.000668414597976313	-0.0246887304488196	-0.0133333813000028	-0.0011789225005452	0.0246984759213089	-0.00568026474196827
0.0260456692856626	-0.00190594175534747	-0.00972493274824971	0.0712493590616594	0.0124779227452439	0.0150315278398003	-0.0175692565535905	0.0268156562303761	-0.0222696327530206	-0.0308533503229027	0.0236389014117754	-0.00849232497506026	-0.0240963727551944	-0.00970830150510132	-0.0589598786729583	0.0242956770243444	-0.00434129769282585	-0.0110377748050028	0.0708944797113096	-0.0246382508431764	0.0280275008168285	-0.0123216633506177	0.0173774462778741	0.00745585890623369	-0.0401776993287475	-0.0223461919288125	-0.0171247638229042	-0.0574275355949054	0.0491360024565661	-0.043544355413061	0.0159805265835454	0.0477171465729164	-0.0460933120524195	0.0232034529805572	0.00893441101350771	0.0342120294466942	-0.00189356904247883	0.0125414934386466	0.028111106333481	0.0143876200353479	0.0862098189063759	0.0183196917972991	0.0265984808956462	0.00205439203009953	-0.0241008886750212	0.0160253202647999	0.0037004959099491	-0.0276311123231574	0.0027836242734455	0.0280089119299099
0.00326391175739412	0.025673953195151	0.030542238640296	0.0170195352742206	0.0231331937310776	-0.0129558302136861	0.0197983051656156	-0.00442009669976152	0.0462364066032049	0.0453678451509198	-0.0283155898656381	0.0197074087321375	0.0141874201087235	0.0031723801409799	-0.0159066659188168	0.0698410954017679	0.0211096533422311	0.0356859880195887	-0.00118691643283959	-0.0246326244700441	-0.0277291570390317	0.0101698180085888	0.0502927005468508	-0.00641366951749632	0.018130798751886	-0.00407482359146873	0.0491972907927186	-0.0463826642813352	0.00278509357808975	-0.0551759240222332	0.00509370545818019	0.049372589813619	-0.0184164667103807	0.0150623655434442	-0.00442610240620315	0.00426245531263311	0.045567533677136	-0.0137292806692189	0.00748330654787179	0.0440669720184669	0.0460554323159201	0.0303257186290133	0.0368785939828186	0.0268552348747034	-0.0375953791002252	0.0091913271348584	-0.0663927085186836	-0.018661675796844	-0.00617010205335427	0.0189209914185526
0.0350220905596885	-0.0310137455411262	-0.0339599646717975	0.0784018313646309	-0.00179779503942081	-0.0328106297525253	0.00778964725731712	-0.00327447067476881	-0.00637203277490224	-0.00701610356886767	-0.0229130439369738	-0.0243254082007036	-0.0121348367494614	0.015005680023263	-0.0280943563853429	0.0176963754934794	0.0519353984445544	0.0174150659698669	-0.000907998595111467	0.028822028023016	-0.0166063672795989	-0.040386221292115	0.00944900121178142	-0.0217727492005476	-0.00925326439860888	0.00921092080637658	-0.0294043558497134	-0.0327862462359814	0.000589357012793463	-0.032939374687697	-0.00913032766358215	-0.0284876084125175	0.00172184283234411	-0.0855003339870851	0.0411997620824316	0.0293495127981934	-0.00863775627135642	0.0149439050605137	0.00656116949279402	-0.000487070567453493	-0.0412025807863206	0.0138753512195236	0.0365756516392371	0.0178334550759757	-0.00615381505956531	0.0271898491440148	0.0339548977236818	0.0361341935757126	0.0165306228521959	0.00444552547681865
0.00303638953885895	-0.0150939735316951	0.0302643396909344	-0.00776300058860142	0.0082732230527984	-0.010425314811641	0.0212099113327652	-0.00523424970134324	0.00191289774342739	-0.00805834337175416	-0.0335241431229622	0.0102267352639162	0.00230576275413011	-0.0118916435537177	0.0116794156540112	0.00344739249462538	0.0302699907400657	-0.00224806830611173	-0.00984223564757035	0.00761594976961912	0.0235397416918739	-0.0086292105913276	0.00201840397000537	-0.0334086659588257	0.0351746177254165	0.0017774448730846	0.0350363615916756	0.0337538972807416	0.0406967226308778	-0.0142324833122663	-0.0614850511360944	0.00234230151621076	-0.0398794174417245	-0.0177027625767599	-0.0213100663494192	0.0165920023755443	0.0334873897577333	0.0127093686972026	-0.0196979345376258	0.0312491768059246	-0.0103678897215278	-0.000505254337235777	-0.0205901236633216	0.00369753726215822	0.00409517095237539	0.0489060286170623	-0.00116679810241749	0.0145483555422797	-0.0313720201842707	-0.0231165505660093
0.0241998916017645	0.0043015304229194	0.0160347648622313	0.0129270381012111	0.0139841311611174	0.0319891612498828	-0.055110738409411	0.0237112095851286	-0.0219360405359353	0.0332209680276746	0.00379171281864955	-0.00530656066019149	-0.0183630335455673	-0.0425031443911318	0.0438451366534891	-0.00397826480433457	-0.0715123794902068	-0.0139641802670015	-0.0218055045878545	0.0319187442669398	-0.0118475799599012	0.010895195473654	-0.0223882587424506	-0.0345642711975352	0.0621477934331483	-0.00309729740441205	0.0328797072406652	0.00833050833536999	-0.00337793302072301	-0.0292608276725973	0.0283335033573288	0.00605700842235334	-0.0214901222314731	0.0375972782534362	0.0130675804951405	-0.00902515755330887	-0.0118336990149081	-0.0232443750551357	0.0232293958276173	0.0186278717040104	-0.0221183789467894	0.00661171835389955	-0.016819208111048	-0.00212689796667586	0.028381274459148	-0.0152655456717575	0.024565550167339	0.000175340480279314	-0.0363830928492506	-0.0190520292198647
0.0520327956419849	-0.00694559757839643	0.0236817186089965	0.0083627733977253	0.0133562487477567	-0.039077930511845	0.0299737353845116	-0.0252012331828312	-0.00330737307357917	0.0101646678358164	0.0199072771450954	-0.00190036117007964	0.0172038791199074	-0.0171441408050314	0.0136188644126637	0.00325544509382421	0.0103372776869373	-0.0013147807708153	0.0248249759738406	0.016885001725463	0.00845892758186187	0.00795129963142238	-0.0456709689578486	-0.0206410400568167	0.094098875809438	-0.0140374524403804	-0.0449230078731852	0.0139446933078763	0.00539218729142621	-0.0209075639268417	0.0129672825207367	0.0438410638145553	-0.0246648457943742	-0.0279922732993726	0.00956183177073799	-0.00262846684727805	-0.0251990559561658	-0.006494224949573	0.0479112534091474	0.011049058268314	0.0418885287135414	-0.0375359392415456	-0.0232639129998428	-0.0042219717261068	-0.0570539285586879	-0.0129267977216874	-0.0287298637727232	-0.0198873950877293	-0.0116363455789823	0.0206920062005328
0.0228593337639551	0.031345754672511	0.0443146191297184	0.0539430947060919	0.0529664083955656	-0.0830991770876948	-0.0374166377288423	0.0322706024272443	-0.047236757003	0.0300552347294592	-0.0131470974631861	0.0374926074178507	-0.0297441847249477	-0.067144836819819	0.0164418027162905	-0.00409624114404379	-0.0451787774175474	-0.0380657108529489	0.0258748561875145	-0.0292396279825294	0.0130540871782927	0.000721491193965738	0.0290808224135647	-0.0411165737957545	-0.0833088385310078	-0.00760578497466339	-0.00800859808980067	0.05806056606145	-0.0050320208165942	-0.000605986573135009	0.0549243642813508	-0.011006184614666	0.0214397579331345	0.0173154480682756	0.0278205682663967	-0.0307708428259845	-0.0193637141806454	-0.0104960003919441	7.67494967971907e-07	-0.0579110570953342	0.0420449683981794	-0.00754611805116334	0.0766543251873719	0.0135756749746164	-0.0581705995850654	-0.0697490825586226	-0.0136864602199748	0.00202677358433847	0.02671476864202	-0.00574770961947342
0.0319970683107288	-0.0130132698011068	0.0132041536909627	0.0236855155780471	0.0153642414821858	-0.0318552417845072	-0.0445304787956504	-0.0102123119177805	0.0452069628322437	0.00592463408205137	0.0158418303501274	-0.0731145675691463	-0.0269239479318091	0.00793249709507845	-0.0350866888250546	-0.00815867510344835	0.0292133394499878	-0.00554947302142492	0.0026105476529549	0.0209015291388915	0.0722115478479512	-0.0480431858511927	0.0330580312531753	0.010942792829183	0.0328103428143478	-0.00420568259247029	0.00442834574354932	-0.00765513425215636	-0.056345426343086	0.0115221890113371	-0.00502342645363604	-0.0698734635925707	-0.0295968687533291	-0.0122613852821838	-0.0377917516624848	-0.0524858007759361	-0.0101143300681876	-0.0410604887409647	-0.0382697334499007	-0.0541365884344479	0.0132469560157541	-0.0543323243283097	-0.0153821882264845	0.0123916869176879	0.021394653365246	0.000208469597287361	0.00614093908468375	0.018110542974477	0.00432930497911218	-0.0740454825483831
0.0241327720403307	-0.0213531112153842	0.00776514350170839	-0.0133824933397558	0.0179888617736406	0.0255202624874165	0.0275707673094187	-0.0263369898044883	0.0306031560408759	0.0105029510442431	-0.00463381874695517	-0.012015439048856	-0.022436157858292	0.0268505958409528	-0.0382290063551728	0.0223717059646473	0.00602963359295122	0.0352463010640503	-0.0109582472173273	-0.0183185842304601	-0.0060427638739668	0.0634957022720795	-0.0211963713339255	-0.019312963358313	-0.0145782063863538	-0.0437039962454891	0.0470300833472346	-0.0244483613079286	0.0440925733868388	0.0390164010038614	-0.0422020439754392	0.0660886698195998	-0.0328728846778402	0.0231660609949234	-0.00766757255724114	-0.00928205797833582	0.00107082014601628	0.0173377298745278	0.0172113498367399	0.000209958965502642	0.0228419592141572	0.0606556053643582	0.054073469094481	0.0266511886028476	-0.00796669496969135	0.000916194603012209	0.036226631266496	0.0115781580847078	0.0268002795228056	0.0369636029868579
0.0188954344426135	0.0348043104913503	0.0188354955951382	0.0411516729180656	0.0307268352038391	-0.0126901403803149	-0.0213840509824007	0.0106816586022466	-0.0477266545823076	-0.000857177540124162	-0.00200287124027019	-0.0129717151596502	-0.0336115353526337	0.0462310282307553	-0.0323940414885372	0.0113141197659456	-0.0351968311039314	0.0343620650906235	0.0225101579492435	-0.0360088592966559	-0.0161425466327152	0.0190796690470597	-0.00272796643730012	0.0328198644191073	-0.0380708483565454	-0.0304196297367699	0.0121425149109211	0.0429650815662649	0.0184331343438491	-0.0534688264726055	-0.00584688830703695	0.00335990120910844	-0.0207151905497454	0.0215759181908644	0.0156101157337968	-0.0293863209549499	0.0219617596074597	0.0133869602774261	0.0162582946162451	-0.0225788277835725	0.0160573051785049	0.0141670180160226	-0.0269922056959229	-0.0120826732878748	-0.0716784728444219	0.0062137090817606	0.0118276685342027	-0.0219612725676944	0.00633617174226961	0.00633128062099912
0.0224694510507622	0.0236789046878968	-0.00604904038790804	0.0105259604908055	-0.0186389246290415	-0.0151938462812707	-0.0611485391768238	-0.0293804362755974	0.000487112098815787	-0.0122400062409678	-0.0456920467069594	-0.0333430927946894	-0.0395717726560254	-0.0071759604476395	0.0172316995167196	0.0275653587771856	0.0229191747982043	-0.0163592191708438	0.0285530246385479	-0.00890668065441296	-0.0474360875447965	-0.00321332426390419	0.0144113567426304	-0.0149727207921335	0.0254188588554939	0.02135573616066	0.0170536149573017	0.0149966338588382	-0.0217438484002438	-0.0495509015470197	0.00655951323860711	0.0282929091470499	0.0258954750790664	0.0159199909933915	0.0189672655404046	0.00754043420196163	-0.0016764029964323	-0.00326872272882562	0.0184777362465739	-0.0107811740818703	0.0446185237558667	0.0199188590291961	0.0202032892212069	-0.0155038405778751	0.0119885999998933	0.0458288376524041	0.0114263924032565	0.000187248188257483	-0.00516192375372371	0.0124825137100142
-0.00341221155697645	0.0157444278173715	0.000876615325243892	0.0281955537455669	0.0152636937506075	0.0219790719989583	-0.0126951805433905	0.00379690864092192	-0.0244842925189615	-0.0357527302256592	0.0120561123501893	-0.0262836538443017	0.00231118527876952	4.74724728396853e-05	-0.0280579828969284	-0.00355029978399634	-0.017291627998533	-0.00702289702272739	0.0252458194889181	-0.00571010152628593	0.0143905685122234	0.0260385123765953	0.00905975674064816	-0.00527256519837282	0.00563110246030256	0.0273219366889214	-0.000252325348897884	0.0221461230181957	-0.00523253851609553	0.0288055963876578	0.0172417269555497	0.0101299657612638	-0.0200321272460792	0.00863319520071485	-0.0334847314628886	0.0291584847930596	-0.00337694762031892	0.0092188967075431	0.00369797425305512	-0.0151956929273466	-0.00642794850342418	0.0175903545785939	-0.0238987815430372	0.0202006159382673	-0.116904206022286	-0.0121205254420747	0.0403656544220853	-0.013818935874185	0.0233239695752345	0.00772814579079821
0.0211019625142738	0.013325351861905	-0.00257376285858524	0.00473527854302422	0.0494830062770629	-0.0490361047092054	-0.0106126460161589	0.00294329372528666	-0.0358892501888951	0.0205934039275109	0.0179662172098324	0.0496786687573009	-0.0198427870733736	0.0144126855443515	0.0119944799342183	0.00519249805443554	-0.036854275306151	0.0073916863775132	-0.0111714169754762	0.025836397253899	0.0298792786741041	-0.040601445649229	-0.0246938887664045	0.0178178447282465	0.0122527832574331	-0.00838612114091723	-0.035229381307533	0.058113420375774	0.0197404835565243	-0.0182485217608024	0.00330363680776407	0.0162909783850241	0.0292702724567797	0.0461455038780118	0.0229261876450077	0.00316368881264863	0.00642614309483749	-0.0121831047200098	0.00966375130881277	-0.015861293668014	0.0151064553536187	0.0205870038412265	0.0293402390973123	0.0333295778626731	0.0128899645337361	-0.0214013828241358	-0.0213555709039689	0.0144135457734554	-0.0248658806260197	-0.0277370741503718
0.0139788784446944	0.0228996256454887	0.0356487462181842	0.00281273173795646	-0.00739931879317987	-0.0203554940691105	0.0112740137308501	0.00591172047875994	-0.0233685244240463	-0.0173019612912639	0.0510285275512318	0.0261630790269458	0.0022959758701439	0.0238110603610855	0.014002817911005	-0.0158418398790111	0.000497772676965416	-0.0285542790045973	0.0102355557131134	-0.0378652015462263	-0.00484796147857415	0.01265346919932	-0.0147502462122585	-0.00960768618129001	-0.00837473209866973	-0.0294332779675863	-0.0179285400894169	0.00645027041831035	0.0555993157547678	-0.0114819688173044	0.0362520203634908	0.00962471732470328	-0.00836060739472356	0.0260004562757514	-0.0429474674364853	-0.0348890213572788	0.0461073496963715	0.00948288951910332	-0.027703873055827	-0.0213717077060134	0.0173970910417924	0.00769731390720965	-0.108172066258517	-0.0238153748934352	0.029488345850416	0.00375518439273964	-0.0268292995427022	-0.01391575542717	0.0109195162683009	-0.0330903596040983
0.0103936702693885	-0.00682757531432347	0.0406552894809772	0.011776054825532	0.0196120934481689	0.0277037449617905	-0.0412759084952191	0.0253639878784832	0.0327896656028306	0.00352209480740426	0.00340170836023131	0.0309440796090902	0.00429058228931268	-0.0372702874425691	-0.0407510328018794	-0.0215673598775327	-0.0418775269519401	0.00618284614414007	-0.042864118621777	0.0417310994529322	-0.00285154063696479	0.0371610956454889	0.0202785403137006	-0.00715273522104991	-0.0274393608829638	0.00931847216808635	-0.00464777527786035	-0.02113017723551	0.0215556337096068	0.0594238867339549	-0.0267100624390825	-0.0188997242772804	0.0218157425899757	0.018320306526118	-0.0133189681465833	0.00102141050234591	-0.0807208310354188	-0.00774736333759556	0.0330588378218971	0.0126986483973633	-0.0381419445750078	0.029308337108532	-0.0116540002276679	-0.00512974649287577	0.0137292214142356	0.00504784263554006	-0.00175617961687627	0.000682439331394351	0.0449626096900115	-0.00368567893226399
0.0645016658814054	0.0129848163858039	-0.0307091568685481	-0.0664056993308005	-0.0356106493570188	0.0211071090144131	0.000665627105252372	-0.00399845192528612	-0.0262215707729539	-0.0325722132371945	-0.063605862130734	-0.0305146785162811	-0.0601631113246371	0.00467649898452716	-0.00395313714998903	0.0616759305050153	-0.00303177974424953	0.00120215512337408	-0.0520761632499682	0.030048039297022	0.0110238533674489	0.00565760681537036	0.0117991446226314	-0.0052290930377127	-0.019514770537945	-0.0528040036858543	0.0507358543462572	-0.0329592356166231	-0.0198586405142689	-0.0214999924788363	-0.0188145324196395	0.00243227145092318	-0.00697857674508038	-0.0684212965823254	-0.0897558491571877	-0.0138189604598487	-0.0400863838313948	0.000797508186286795	-0.00836682901730185	-0.00809167229950557	-0.0141354229465091	-0.0210377679701741	-0.0456411824875398	0.0264003245948735	0.00673207056851161	0.00483144841170851	0.0174086255731226	0.0235149189522105	-0.0356466957162258	-0.0613988797652618
0.0369708680842989	-0.0236079912183171	-0.0617351421721811	-0.0292801177227572	-0.0359793479917453	0.00569624652676968	-0.0359048922929567	0.0437987780192598	0.00763202832975405	0.0241903059347561	0.0618892262355144	0.0511130472550673	-0.0164353399533065	0.00688654063003213	-0.0114188090989949	-0.00634370810723872	0.0207590345958299	0.0268621334643064	0.0485723755006132	-0.00758832267808469	-0.0678836752726488	-0.0492931769908774	0.00889230001628769	-0.0293989643096646	-0.0107319979086841	-0.0152848097106626	0.00764839924998102	0.0172123630943254	-0.105892716354531	-0.0125073890355989	0.0449168667356664	0.0397149081081222	-0.0264735324787743	-0.0170379029961966	-0.0213434821190774	0.0230093565395628	-0.00101027411187753	0.026473261973454	0.0363562715869321	-0.0134709820785467	-0.0125605649739093	0.0420724686396971	0.00804845200091236	0.00872494860938897	-0.0246140909636285	0.00155996227615537	0.0147716015100914	-0.0273653190747132	0.0469145504473989	-0.0389072797969533
0.0139630569413046	0.02663389897216	-0.00263977486659872	0.00458054045488458	0.0142682664496526	0.035331943980453	0.00119530368962302	-0.0349516496737142	-0.0149975911749058	-0.00429479198443897	-0.00906047629702944	-0.0349293073262209	0.0313152602065087	0.0543984169943047	-0.0402252736529395	0.041624035656139	-0.0698546589285166	0.00850837965851866	-0.0333578934272802	0.0167014264950693	-0.0136438656424034	0.00603680017584664	0.0244678188117903	-0.0260236334631454	0.000227092384262969	0.0292602348132531	-0.0841250396659033	0.00452042651822089	0.00822930840282062	-0.00860859927237087	0.0197793541301005	0.00163143505351652	0.0261949272913392	-0.0244589548901405	-0.0030591342945803	0.0129466088773465	0.0338845920834309	-0.0499733277189929	0.00453048834276688	0.00134579696560928	-0.0272202198058879	0.00100120387959393	-0.0138581566437434	-0.00451619736724681	0.00699267636726524	-0.0220482028911535	-0.0285516989604166	0.0140014578354719	0.00116778304040736	0.00584178709239928
-0.00786203615842586	0.0328702352767021	-0.00461174110785467	0.0181886072268187	0.0283724975381677	0.0206098810874704	0.0121340422499399	0.0208888490453773	0.0179298021518627	0.00898397386581994	0.0571647788363834	0.0158908292576065	0.0116779042451472	-0.00683160685495611	0.00797810755946098	0.0297932482046335	-0.00416688615207766	-0.0221409203099279	0.00159232486545365	0.0561503093957513	-0.0396940440495271	-0.0236877688903546	-0.0252672261891412	0.037317527593174	0.0255078512072361	-0.0306965691090768	-0.0158366189798874	0.0163566466388081	-0.036682421799438	-0.0319961286006816	-0.0412991115930788	-0.0122375648309904	0.00727532285215414	0.0124137734308899	0.0226183834806191	-0.00568855953233013	0.0216679741063483	-0.0371161566178348	-0.0507923647780289	0.00248947619929545	0.0275697174485551	-0.0147962125557957	-0.018721721213846	0.00882222377391811	-0.0861867367989673	-0.0446134232257665	-0.0318812550947533	0.0171050234143469	0.021256673732416	-0.0133281150150481
0.000682171063898651	0.0557134185486487	0.0323498971769748	0.00860150628886608	-0.0165373935876368	0.0143590134961571	-0.0058609187120496	-0.00781611961036864	0.00569533886449889	-0.029843572843808	-0.00939448321146003	0.00435542422121751	0.0109970016514302	0.00323257342407164	-0.0258552743868478	0.0417853304596092	-0.0144836191178624	0.0812433445101998	0.0255547029223137	-0.00689942612402716	-0.0209071011023577	0.0542885924033582	0.0486879220459255	-0.021264838017942	-0.0261432181674032	0.0302264786726888	-0.0342145085165905	-0.0353850796831731	0.0105849309090381	-0.0128392680679085	0.0214686250836241	0.0495558002035155	0.00552543009512163	-0.0607917428657406	0.00695828667735879	-0.0110451617316416	0.0250766930686557	0.0443136075079963	0.00499137318816872	0.00134830081142896	0.00349852200737935	-0.00787198706905135	-0.0506884657253985	-0.0471346218920519	-0.13010833193917	-0.0560559437107273	0.0348448348149702	0.0835031273882478	-0.0352767408878455	-0.131533091575825
0.00139000976778217	0.0231213185326497	0.0313652714587347	0.0280974139635622	-0.0246302092401969	0.0151452498883937	-0.0479429012911483	-0.0299594422061851	-0.0351788458628955	-0.0322600879334387	0.0344695698033073	0.0539552982924788	-0.0116118022846075	-0.0343964749150597	-0.00912935136293742	-0.0290118331228621	0.0451733985614559	-0.000962027909843018	0.000224981560539589	-0.0507098607599726	0.00214184005039336	0.00191893960814396	-0.0193202295214359	-0.0331548503556856	-0.0312013495818473	0.0235764488667815	0.0154853759033052	0.00962602585668686	0.0182045299254256	-0.0287073642747317	0.042524883521104	-0.016750542209164	-0.0167385744358799	-0.0127128265051907	0.00726505745589249	0.0327963671494699	-0.00320617942078992	-0.00947689270057274	-0.0127844813819397	0.00640163877318277	0.000492060498764632	0.0211450075254181	0.0767064449347503	0.0194096185591498	-0.0347674024282941	0.014782435020186	-0.0090912653031519	0.0262502585251109	0.0314138951509366	0.014007953661728
0.00324238136517636	-0.0307472767870556	0.0138347870666579	-0.0131342394926344	0.0272349501249953	-0.0135731314423731	-0.0273507044988947	0.0180345400394303	0.00509941675027069	0.0131282520853883	-0.057574072415718	-0.0278091175385771	0.00579186120880958	-0.00529337798707077	-0.0295784801303718	0.00895846247931613	-0.0266498018896667	-0.0238334609204652	-0.00151120065741164	-0.00965090268669567	-0.0364743933984023	0.0086501718328102	0.0509167313060333	-0.00407051540681142	0.0227927665434083	0.0313592649341167	-0.0451451219526815	-0.0125877283952298	-0.0107312301472831	-0.00826729663961091	-0.000896850867835793	0.00147354340569454	0.0442329788893382	-0.0176586581891101	-0.0356326775207239	0.0133652205840045	-0.00635139201910128	0.0269236437248279	0.000992835512381364	-0.0136362670125711	0.00318675505722667	-0.0261345919252047	-0.0567215478479292	0.00727496096126389	0.0255228625106675	-0.0720732320373211	0.019805462313302	0.0251997785764519	0.0254482090295536	0.00208886285943471
0.0862724039788236	-0.0258368173009751	0.0233083537452392	0.0239436729828364	0.00764144437404446	-0.031801401300717	0.0107383229853588	-0.0344131702687954	0.0932030247078893	-0.00920966817836073	-0.0214876512224355	0.0730546097418811	-0.017132050168556	-0.0697120664768762	0.0222063978735199	-0.0164807455034133	0.0142815630848754	0.0117692658340298	-0.0254135064914588	0.0422774717568064	0.0823583246725583	0.138180640047317	0.00470051823804303	0.0368022536743812	-0.0483825274548527	0.0714488808080147	0.0134058608852669	0.0263958619654703	0.030958113286043	-0.0666458986479331	0.00427536687356801	0.0186621714172689	0.00226776117602817	0.0541839270367131	0.0336733920617001	-0.0325224932580732	0.0326000272878177	-0.0180535346847652	0.0676404094073606	0.0823044968708089	0.0410084534362557	-0.00237585969479923	-0.0188264960438602	-0.0419317307054113	0.025297350481699	0.0105553269791195	-0.0409156949375687	-0.0349371786673288	0.00798205649885528	0.00482131061853081
0.0118382876865423	0.0044093917361863	-0.0017299572381722	-0.00767383811771511	-0.0272182086135117	0.0398486040026778	-0.0406557312529803	-0.0403547661812888	0.00824918423525219	-0.0120354369588101	-0.0180962451447208	0.0548550451747219	-0.0305628970012597	0.00103531012461131	-0.0097905767372547	-0.0185813109804966	0.0478212333233974	0.0197182500873867	0.00774770348538597	-0.00879765944943082	-0.0329862367426003	0.0135407792502259	0.0164527165164318	0.0491833395900616	0.0977607627300474	-0.0259569637414895	0.0667933323252509	-0.0193849161259789	0.0619447281222816	0.0184142076648222	0.0208374553324846	0.0099637550800503	-0.0106110134037527	0.035353302610208	0.00934161391423535	-0.00797702459385675	-0.00133792948606358	0.0269554206354075	0.0277533376036719	0.00641766710490355	0.0355685739360282	-0.0014298583161168	0.00613790019721386	0.00957457396042688	0.0225046353819976	-0.00596266129612283	0.0110743461037426	0.0433306647733325	0.0558742727028873	0.0301291815424152
0.0355583795488547	-0.06058502134871	-0.0114519538084722	0.0785434568847638	-0.0335737643175094	0.031929429886262	0.00867847828548426	0.0272684203337406	-0.0169397291765677	0.0377559795321794	-0.0408137171605979	-0.0261457652596412	0.0411975688695892	0.0348391236005858	0.00703055494932491	-0.0098044690603424	-0.0513781225143176	-0.0309058432691627	0.0400193683774163	0.0326953310580574	0.0473638247692183	0.0303711280001975	0.0586398206067487	-0.0337473356606205	-0.00609837938419053	0.000859434808113117	0.0525618230765162	0.00905867102526344	0.0160656477693782	-0.0424907559027169	-0.0351511997607251	0.0243055195360657	-0.0109721430985877	0.0480148349091293	-0.0195088120064759	0.0318672799072743	-0.0179481860583441	-0.00741242585929862	-0.0493001058517423	0.00270034927474164	-0.069692036647836	-0.0180143423932131	-0.0359100875000013	-0.00913781933403956	0.0177931550064711	0.00709987038700986	-0.0756681621017941	0.00768372596229746	0.0138972446765777	-0.0139522702779405
0.00222343367796956	-0.00812979488075067	0.0150372018366971	0.0290137950094828	0.0242428108342743	0.0532527070456665	-0.0123654880403438	-0.026022736530383	-0.0250866345915651	-0.0380518343122456	-0.0322055140611888	0.00632872319435284	-0.0480409611871235	-0.00493147367911933	-0.011015028021513	-0.0520342919226763	0.0173774973648984	0.0162704904176225	-0.0124713641769655	-0.0374207833431908	-0.0276806457301711	-0.0177984008670743	0.0284483394019512	0.0139915338875038	0.0122884354796384	-0.00172213865912415	0.0214623613553212	-0.0145931299907473	-0.0113889167649639	0.0118982590834647	0.0135643873882849	0.030197917230456	-0.0426138834842713	-0.0271867657905431	0.00220797593802864	0.0257775156283208	-0.0363530114751527	0.025657456604786	-0.00724236667461379	-0.0219206877950334	0.03608710133552	0.00160052887678555	-0.0395379291071217	0.0361141976581808	-0.0359000538532652	-0.00793614007167545	-0.0149541067229861	-0.030663958392361	-0.0257411399094346	0.0111711577085876
0.0238068728342813	-0.00113539399687599	0.00317585700162026	-0.00880614452174722	-0.0114715935591915	-0.0135511162902129	-0.0174993877882133	-0.0074208230413467	-0.0770438283736246	0.0160755269914505	-0.00858439560874518	-0.0188653929767312	0.00077237048987461	-0.0195207151274017	0.0177845796585372	-0.0189174371797057	-0.0407594537450029	0.00672958212758175	0.0228647191221078	0.0156059781127337	0.0135140675587309	-0.00859917296392327	0.00392459284731024	0.00232257473327793	0.0474321908776657	-0.00769928963153975	-0.00408714794582431	0.025848409049949	-0.0197726937428774	-0.0056897509731079	-0.0253885669649005	0.0534304440987093	0.011725351029293	-0.0106183766326207	0.0038441768597253	-0.0217025203005452	0.0089099544093147	-0.0327870789124239	-0.000770122670009364	0.0115902054865873	0.0246037407103583	0.0324021804861928	0.00782286408904464	0.0106192763645796	0.018275321148484	-0.0253216226883788	-0.00659338949567083	0.00261553988351384	0.0157799079323414	0.0228665168202499
0.00360188173350571	0.0234355173114694	0.0604413655791295	0.0160383045667086	0.00935705593134079	0.0578025044235558	0.0155125277174633	-0.0797006540539067	-0.00147785992196016	-0.0253813005350575	0.0344464078363852	-0.162194088910423	0.0802171126193674	-0.0635550390694816	-0.0140162144951737	-0.021214129844579	-0.00638399593021613	-0.0114761092889121	0.00522436227071321	-0.0207838144149905	-0.0107275871188614	0.00979634356090739	-0.0415147929393626	-0.0245786901241379	-0.0235034823154373	0.0610001284212939	-0.00435787962822838	0.00904416870654658	-0.0557345289961673	0.0505752818413498	-0.00609375659536857	-0.127034253429664	-0.0197044340049275	0.0459701298184121	0.0761234387167016	0.0230074775684371	-0.0218134759815617	0.0168374613890392	-0.0016447053179046	-0.0255468553274627	0.0270467589209908	0.00414044837722134	0.0801912102829205	0.0228915471285216	-0.0212342673710598	0.0279933666902868	-0.00333098129360672	-0.0189328808494171	0.123042540019256	0.245876194431077
0.0502340461374999	-0.0381580631098782	-0.0190300942824284	-0.041962526695512	0.0205899865643625	-0.0333432686585552	0.00235319998524613	0.0467451894551465	-0.0337361752240508	-0.0716417650503107	-0.0122238918170516	-0.00117991245922012	0.0430419594566546	-0.0424508944266967	-0.052291216910284	-0.0308344901764582	0.016962551091574	-0.0115223623717391	0.048231383506838	0.043802183596448	0.0296243397119092	-0.00948831895985291	-0.0145627349668194	-0.041054368778966	-0.0360680371984593	-0.0370000423384499	0.0105931614475931	-0.00373855664814113	-0.0396923676774878	0.0434067040168654	0.02441088045028	0.0515864739427361	-0.0213073500874017	-0.0336710070850051	0.0343052694095998	-0.00322499309479908	-0.00680394545494468	-0.036474197172936	0.0371068701879514	0.0179200866454636	-0.0637446721464254	0.0408986827751719	0.0347411120913112	0.042640194574006	0.0175879460720169	-0.0453630630804382	0.0187469155878285	0.0284578811206966	0.0506756943968593	0.0307642087318606
0.0534502442867112	-0.00870925865655466	0.00223235015325959	-0.0713470543216617	0.00231620605186315	0.0564981820666199	-0.00947913930293212	0.00713029647397204	-0.0207520190218105	-0.0233812168681225	-0.081107630914669	-0.0282517537029846	0.018551887334324	0.00397517149630629	-0.0807643033236366	0.0278804656986184	-0.0427503434851137	-0.00478457005107375	0.0129797885664623	0.0111226865711219	-0.00904594941309797	0.0858201142048333	0.0157908652812427	-0.0144160004809627	-0.0074767706527054	-0.0239024830404438	0.0507526301368325	0.0457846712621243	-0.0183464060156106	0.0599564741615146	-0.0240077506488997	-0.00758880447004755	0.0051630205692703	-0.0486133226288432	0.00757594973087675	-0.000755460135540396	-0.0215677855909914	0.00849921649393255	0.0563571568063932	-0.0260288002696302	0.0254392002071824	0.0421173926952424	-0.0183825015087162	0.0398122231744812	-0.0243961837169321	-0.00818906005195732	0.00275931494356055	-0.0185476755624029	0.0133166951378932	0.0376983987865964
0.052027839744825	-0.0375892254750476	0.0048409134809378	-0.0455389203969607	0.107054535640129	-0.0180981469052544	0.0649042852272077	0.0503746525773607	-0.0570225385006029	0.00723534342554049	0.0599937172193084	0.0290175125731356	-0.025402692920442	0.0020243403802102	0.0637408483614834	-0.00781093081147144	0.0452150572309149	0.00876050286133961	-0.0604440836697699	0.0403122191329889	-0.03431516669723	-0.04027416039335	0.00129571299256891	-0.00187800200177983	-0.00724723730367203	0.00236194405799998	0.00540682883553354	-0.0588755285183407	-0.023076349154517	0.0226089913948154	0.0583951016177589	0.00874476860753296	-0.0222893465289003	0.0415444118164045	0.00205406971405958	0.0155023638229867	-0.0239962835176025	-0.00452692253934136	0.0228371343302221	-0.019058160492598	0.00502196099402857	0.0243251960071594	0.0233436583980202	-0.0194695235444904	0.0121609553642954	-0.0369184316858409	-0.0946177484112316	0.0953067529183138	-0.0109853693673309	0.0948137614161148
0.0155504152914975	0.00453187545778114	0.0541333813850494	0.00739898361966636	0.01144299408382	0.011813000462321	-0.0413700132328669	0.0130239358109734	0.000331180042422157	0.0347008224120518	-0.00473998580950466	0.0394091637501559	0.0158998218011185	-0.0206752628378507	0.00484522378985157	0.0196001725502901	-0.0172431469621629	-0.0223418457676115	-0.0362900084015289	0.00135540915358716	-0.041545572896667	-0.0086030477563891	-0.0578557123642172	-0.0024807247047669	-0.0329622336919723	0.000310453914890523	-0.0205567620241633	0.01623457587721	-0.028998352243024	0.0241485003405431	-0.00838439519329994	0.00843556470164595	-0.0479344027505444	-0.00715987040396797	-0.0417713121278587	-0.0496553841236988	0.0430358130043574	0.00588681453722328	-0.0388347069628013	0.0434752949625495	-0.0140955420889832	0.0241210912124457	-0.0280860088997694	-0.00363370671421076	0.036169402418894	-0.000303244739325037	0.0159130073702706	-0.0203372338858364	-0.0132582999802216	0.000588779465552419
0.000441420765856498	-0.0372058186856973	0.0353025604226915	-0.00150416584991809	-0.00398351206028446	-0.00264633559060617	-0.0324853680137236	-0.00802738161932527	-0.00821408251991539	-0.0180572655422037	-0.0402627476109894	-0.00163724892421684	0.00642613654086209	-0.0132066256711744	0.0602112183527129	-0.0309203163440161	0.0614592404651222	0.0428258457455319	-0.0477901288528056	-0.036607475992759	0.0113751949599334	-0.0188889407733616	-0.00385740932385611	0.00681310095293607	-0.0258332332376968	0.0105424351318864	-0.0205002690523715	0.00330611341372451	-0.020086308218415	-0.0243745550544647	-0.000207836072453505	-0.00501696885172541	0.0119196312195565	-0.0119424496676515	0.00249836122755123	0.0246707425603497	-0.000367319861830706	-0.0153148280150138	-0.00906244884398986	-0.00880824217592599	-0.000224291914867974	-0.0325049413035688	-0.0515704571484204	0.017284715512633	0.0117916881236746	-0.0245707275655338	0.0177057434248927	0.0111586953861597	0.018721961507763	-0.0242239238157926
0.0183323302471615	0.0228812078599159	0.00269712459559959	0.000777932345222424	0.0160233973001769	-0.0135314371461824	-0.0151294206847554	-0.0363024553914731	-0.0216212702799184	-0.0215053641467916	0.00603159363462607	0.0550552759214366	0.0220466709214494	-0.0127801161459235	-0.0290305084624667	0.0315882560261356	-0.0149081708266203	0.0134716295489522	-0.0198375946766563	0.00789916092044076	-0.00330632778923825	-0.0442410325404897	0.0232635303498988	0.0180124980272143	0.0375166947946336	0.0149992883976309	0.0243514079746402	-0.0052156306014511	0.0126751331390528	0.0495469014995263	-0.000873801258168366	-0.0147877729420599	0.0232304761830177	0.00337722273104906	-0.0324103622949429	0.0302795762408706	0.00113324141987089	-0.0402125629791822	-0.0331322663740307	-0.0263984933473413	0.00699151255145876	-0.00738469407005134	0.0307154490068821	-0.047658621936995	0.0340483203053497	0.0280573778206417	-0.0354340235390697	-0.0147243367283605	0.030071291922257	-0.0103449436557384
0.0922567445687249	-0.0158068624356654	0.020837203323096	0.002673188005445	0.00198225353504999	-0.0521180730249757	0.0364999225087986	0.0251609851268156	-0.0123170975707304	-0.0117497303974226	-0.0347630550299474	-0.0561925999600261	-0.108610168086304	-0.0444933903110445	0.0588779167359715	0.0115985021465156	-0.0116464790407705	-0.0711497208830375	-0.054689744436702	0.107164189493417	0.0257468283397014	0.0275450036542272	0.0133804144928756	0.00717399966222365	-0.0132699592719847	-0.0514850685101964	0.0222879313030574	0.0311861553000266	0.0309670491069176	-0.0546859132019115	0.00592130633351284	-0.0121306580087371	0.00144992991792235	-0.0714721472619032	0.0558644284535617	0.0240027778760852	0.0184060455320566	0.0327581055803209	0.0307040225548338	-0.0596978686197716	-0.042898810862316	0.0171855682068254	-0.045930268086929	0.044442849700176	-0.0145587026095881	-0.0102194377440406	-0.0063052977745708	-0.00339935504237599	0.00468544190362039	-0.0137152935160589
-0.00700304925060695	-0.0190817353263105	0.0167669034446473	0.0127587985233623	0.0451445354161564	-0.00760340779300799	0.0193758054715225	-0.0278492393964321	0.018893579759685	0.0188053887733734	0.00355356126226739	0.0260057661151806	-0.0164663313709446	-0.0216380504641768	-0.030277973984659	0.00925182065913408	-0.0174191611001242	-0.00985541308963533	-0.0179618813408667	0.00682781299125628	0.00585319469819356	-0.0319849828037465	0.0564232372572716	0.0219560629081659	0.00446493620229332	-0.00411032321669886	0.0079346305311894	0.00019241899841717	-0.0436435167846948	0.0174674343539704	0.0683868379067791	0.00637686111512128	-0.0178964961437823	-0.0127460499951869	0.00347069899109619	0.0302842869880036	0.0728128048813266	-0.00340131060120804	-0.0137306152137995	-0.0117075214175845	0.0314023924038304	-0.0103385301368091	0.00192152926813526	-0.0231821849423596	0.00284448798396541	0.0366271337059295	-0.0077848902516322	0.010286044711157	-0.0262085064219043	-0.0124415613863935
0.00992547591328787	0.0200237776767227	0.000156147003927574	0.0142964644788663	0.0219640837265151	0.00774373608065625	0.0164963014098133	-0.019012924353089	-0.0360132689553433	-0.0308049542703345	-0.0250093263963239	0.0426356316997094	0.0151872392931006	0.0344249079159622	-0.0134091835083992	-0.00737799746189148	-0.018929845278102	0.00455460133059849	0.0232449271799718	0.00606033550937765	0.0543221725480986	0.0189450714641089	0.0135602637799087	-0.0283086305069352	0.0135186526778006	0.0102291823569835	-0.00350888688547797	0.0529223947302938	-0.0326514270232267	-1.05999969975359e-05	0.0172105433612567	0.0170953623089432	-0.00406338731810186	-0.0206277882033906	-0.0654216138196594	-0.0215625860801024	0.000990354909065126	-0.0521906710121397	0.0422435675677681	0.0237723105008638	-0.0513472393138574	0.0571492999091855	0.0184267515725302	0.0637036523325846	0.0188550380515939	-0.00934628115827854	-0.000359333041412645	0.0199514572633062	0.0152144753834441	0.00119905795382249
0.00198798830732558	0.00348814688719791	0.0165785939563405	0.0163330884998901	0.0235639951932405	-0.00377690860315548	-0.000499791312845666	0.0223990009991186	-0.0501620104373329	-0.0077337838771074	-0.0350403600783189	-0.0262353919781563	-0.0358787397380294	-0.0200017777253311	-0.0348409052396833	-0.0231161055038296	-0.0375389921256977	-0.0215894079252123	-0.0228457602215825	-0.0359612094325171	0.0272634485361395	-0.0363289158227948	0.0356155104105317	-0.0145495726061756	-0.0396503875304701	0.0150790705123191	0.0267846667530114	0.0287783259489299	-0.000718068539811433	-0.0398214220480923	0.0390152764399823	0.0224412548384292	0.0141358184691874	-0.05547044816715	-0.034202471766457	-0.00472509306212403	0.0141743503655636	0.0727245705070436	-0.0434971986082591	-0.0418563401159969	-0.00169339214093403	0.00625318882120102	-0.0140375516895822	-0.000873524109000565	-0.0549424235174287	0.0209590146320515	-0.0571732314952401	-0.00351047513467273	0.00350854685267428	-0.00625100903629747
0.00600666792896543	-0.00733734484027763	0.00107905806294511	0.00383897985849414	0.0706233693966165	0.00709670681644831	0.0583491835097779	-0.0335221251698299	0.0334364574886457	0.00783832411863496	-0.0117482158178963	0.00827152696412577	-0.00256924506980967	0.00541567231910046	-0.0247357740149334	0.0434465574311698	0.00721817739042542	0.0128013912734751	-0.00524880520520751	0.0260809340147638	-0.0531185390274995	-0.00271307621636303	0.0509601401579134	-0.00208142586689593	-0.021816103967161	0.0186564976222126	0.0189914815653603	-0.0265843225190676	-0.0190314962569478	-0.0344605504825468	0.0215580180010035	-0.0321067442696222	0.00764852500626529	0.0268825509042655	-0.0324684275945263	0.0383484801900475	0.0573371411773234	-0.0404257458571485	-0.0490674588686647	-0.0333303644222551	0.0311627618981697	0.0291572547826372	-0.0139249274562624	0.000528310423445948	0.0149308716332495	-0.0230701578877748	0.0457264237336159	0.00723240510848396	0.0341570913362925	0.0504672482899654
0.0218300159890263	0.0109667530082101	0.00181356550060651	-0.0154935499328365	0.0109043383160444	0.0315404667925924	-0.0135032693213371	0.00915688458232519	-0.0264825918484362	-0.0338506586794732	-0.035051389223419	-0.0136936929807195	-0.0305519476358052	-0.0264131294194539	-0.00790825881915452	0.00637847313051453	0.0753537943821618	0.0477855771989114	0.0214615905770636	0.0398129142868718	-0.0204048440429861	-0.0244069721424476	-0.0300687518188433	-0.0117556802392003	-0.0187032203583322	-0.00797487988008566	-0.0140275400332454	0.0110471610351177	0.034444522527315	-0.0359418771666363	-0.0489595677170316	-0.0092411897381577	0.0146571563230648	-0.007484543220547	-0.0512589913191267	-0.00619602958312073	-0.0265901208842005	0.0115309856017428	0.0294918072180619	0.00785540812789693	-0.0410709504235486	-0.0411563805996906	0.0461624576952323	-0.0117078004359342	0.0200573945070217	-0.0265320022688128	0.0145851857937716	-0.00306650820134025	0.0242942959971623	0.00285502334092572
0.0197107471053428	0.0443741168826236	0.00524167857956742	0.00981962018210835	-0.00864186478308183	-0.00193209793006891	0.00768143618984153	0.0452384241763993	0.0102728527644222	-0.00821739906002867	-0.0454322995674364	-0.00495598588654661	0.00397203778890122	0.0138092107980616	0.0204884141589827	0.01679455434159	0.0131933974231866	0.00284844809194789	-0.0012899610680765	-0.029208063821589	0.000435080803830828	0.0139922412102302	0.0229955936925735	-0.00366449162698962	0.0338346160941082	0.00237797010194132	-0.000803879144831801	0.0121333710905841	0.0102487802107903	0.0120742832475135	-0.000769021743672916	0.0277994410180292	-0.0248112118478986	-0.0139838101628729	-0.00490886868729724	-0.0167574643257315	0.00474450391623639	-0.0227894488776352	0.0147215216798065	0.0267778371520326	-0.0217735772584685	-0.0101110187976389	0.028454519485489	-0.0491984177666276	-0.0118436745654284	-0.0334626616392889	0.0488436981712131	0.00719138529231841	0.0347644242874586	0.00143609111899523
-0.00270654673133148	-0.0107376493275739	0.0174939678402219	-0.0127050553790912	-0.011160405013472	0.00832859359821334	-0.0178682880645779	-0.00208798445589215	0.00298985501707142	-0.0560866755881616	0.0222949266490944	0.0205789253635786	0.014332912842649	-0.0181697983169266	-0.00738821094179432	-0.0365898565086039	4.23076120513506e-05	0.0184628713219378	-0.00903169604855336	0.0122427915781656	0.0140994275458131	0.00880926333463335	0.0163271920790825	0.0183985267295279	-0.00450867776548438	-0.0311966835306244	0.0419282838814496	-0.0238337471198293	-0.0183822585122978	0.054619731808047	-0.0163630028026613	0.0723729257478112	-0.0128094883997765	-0.0112796517626368	-0.0506218756732267	-0.020130052786393	0.0162110002427665	-0.0142772686659318	-0.00453306194231026	-0.0146476568017468	-0.0163037974072885	0.00712407142249793	0.0565345427055677	-0.0482681231511138	0.0258830428357207	-0.0298962156465466	-0.0143271804227608	0.0123357175453172	0.000406884822452234	0.01549464532427
0.0140335842256975	0.0241587932936225	0.0165087961496698	0.0127308013629493	0.0482016473795598	-0.0320671511301402	-0.0347519406697018	0.0217986595815797	0.0170228813329647	0.0015389880000251	0.0235859055971261	0.00219673227905404	0.0251636874669141	0.0168567641660481	-0.0206936686129885	0.0315787912167435	0.0347951698671672	-0.0567284390508908	-0.0193617785789368	0.01175035525248	0.0206109970262273	-0.0210235298532026	-0.0177152514344692	0.00639753197023212	-0.0242306035666835	0.00325246677587203	-0.0279742275319061	-0.00308497654574428	-0.0244285134334857	-0.00461867203001058	-0.0112219656929034	0.0148892350572058	0.0353333480302036	-0.0172798461268511	-0.0221105420103119	-0.014909229706427	0.00734118631770145	0.0234716185612558	0.0291215661023834	0.0274616575502964	-0.00959374056437449	0.0279240797277182	-0.0139757612258314	0.0104320738479897	-0.0087542303069752	-0.0045633639861673	-0.0112032394557537	-0.00587740058213283	0.0237485189925642	0.0197246087838675
-0.00459340073969701	0.0113862574198303	0.0558731899654154	-0.0180472708139295	-0.0320739192217467	-0.0264277057757051	-0.049056985397538	-0.0152025841025733	-0.00248378418131115	0.0283043739268617	0.0768367327952384	-0.00446246610497228	0.0479794256182497	0.0287840301543852	-0.0180781079971561	-0.0446628553103718	0.0530389817389667	-0.0491677389182535	-0.0369409859917162	-0.000453022234302252	0.0194598050143556	0.0204312791858864	0.00282351118305701	-0.00247047756608706	-0.0267439106647867	-0.023217150068683	-0.000391250558731188	-0.0019175343076745	0.042395963409865	-0.0254031790397579	0.0228962175723835	0.0236705721396611	0.0156035752454976	-0.036301471066068	0.0152837275971615	0.0121747600132224	0.0430010187668941	-0.0430931339983287	-0.00915348795341503	0.017282684705868	-0.0184721847454829	0.0276660839961182	0.0514949592578264	0.0111264492105338	0.00457642393109793	0.0249344348155235	-0.0308669846375214	0.0134060838750022	-0.0415228949558178	0.0192739487312028
0.0513828850721123	0.0276296077758832	0.00666156013083949	0.0576927596051824	0.0253019121037255	-0.0539850981319252	0.0290418581806268	0.0626153970874772	-0.0373796828045709	0.0374611189082492	-0.0160344030936874	0.0370419643721797	-0.0107563339111167	-0.0622984346492692	0.03111132690311	-0.0146300991262511	0.0363643656267449	-0.0467875636828112	-0.0584047276130579	0.0656653321893181	-0.0130350408177152	0.00739504726815025	-0.0590332223251112	-0.0495715253667136	-0.0309026025298763	0.0398366238129189	-0.00445057371462948	0.0251600144686419	0.0588197944862069	0.0413172310036795	0.00149125710695332	-0.054210477198258	0.0561337425472298	0.0334658692696333	-0.0514798503503721	-0.0418070871322571	-0.0120178383850087	0.035295757814071	-0.0124103150441197	0.00404504485175503	-0.0555135095688514	-0.063762533335742	3.5538085384391e-05	0.00832534256370925	0.00962120271920053	-0.00221348935013997	0.0566323165080616	0.0122926892060744	-0.0130302797579024	-0.0450470393288719
0.0552301851876661	0.00267511068231833	0.000698896341105461	-0.0278421710297742	0.0228802935045784	-0.0118031133769261	0.0133771547052238	-0.00580197926475728	0.0563223086883648	0.0149593288415863	0.0143336707166153	0.0400369785531245	-0.00855990668947681	-0.00065462005834096	-0.0268258270909367	-4.57505853183967e-05	-0.0337391228798259	-0.032489558893523	-0.0213870205036516	0.0137825738378345	-0.0202065296840549	0.00898082039920188	-0.0148022797848197	-0.0223923920024651	-0.00907188181552985	0.0257808810795913	-0.038460822837583	0.0147505156423512	0.0130202849237121	0.0227853318138511	-0.0200651613812573	-0.0272500814166756	-0.0118872881911347	0.0402077158863499	0.0517460838781587	-0.00104494905968947	-0.0129265328491089	0.0347795631680982	-0.0232055643000786	0.027232292062123	0.0320358712984328	0.0309972777865218	-0.0350051705220947	-0.0430068431913796	-0.053820788259671	-0.0220406455591665	-0.0768670294502667	0.00799221814452667	0.0143978818449642	0.0148193026123375
-0.00475528164704373	0.0313075741548807	0.0193662424930366	0.013109421319249	0.00446917490115539	0.0641263736548031	0.0660688384858861	-0.00445511785805064	0.032289676509935	0.000554784724329435	0.0236795667595706	-0.0555961392933596	0.032184456042118	-0.0856960124531714	0.0195786420843663	0.0289353593819351	0.0251815014092027	0.0196197029589196	-0.00249244351421122	-0.0237793338258063	0.019899561348502	-0.0197620533673757	-0.0496638606494399	0.000367976342453027	-0.0259174589163698	-0.011061453160037	0.0329081993452879	0.00835032712431003	-0.0557901487069699	0.0334884531481317	-0.00257052892465822	0.00603649574219116	0.00510546626986108	-0.0516077255339586	-0.00904105743800183	-0.00760461415613286	-0.0240560717389269	0.0267587386722081	0.00685448868205113	0.0467759100651616	0.00849261381382118	0.00343893382583032	-0.00219889894309578	-0.03253304670761	-0.0489795219772301	0.014165368856217	0.0167478654085477	-0.00374610807473115	-0.00208921645053425	-0.0578330606854678
0.0365893540092286	-0.0479239519325883	0.0349167451277792	-0.0382661748127631	-0.0202506402896894	0.0109720318490361	-0.0266580241107632	-0.0409576143449198	-0.0361869450773894	0.0220066186655218	-0.0166939412113349	-0.00495988745002424	0.0249370958632217	0.0362067974230836	0.0192792210602717	0.0205838630788386	0.000548959787806597	0.0631325331972637	-0.0342808671069753	-0.0372349084530934	0.0563489428558196	0.000515793923963242	-0.049941880938698	0.0557845213605024	0.0606200466555066	0.0427139180883547	-0.0117856259230836	0.0309057827360245	0.0484942154864098	-0.0586765111778813	-0.00215412708541694	-0.0422001617806875	0.0207976622975931	-0.0147502449960109	-0.0162413233326822	0.0427308818169417	-0.0148334271623668	-0.000853952617582092	-0.0135224474061933	0.0186254387943419	-0.00742104122644064	0.00871007035108745	0.00988901702806043	0.0251557077665031	-0.0568856387808186	-0.054383780529707	0.0248632982574214	-0.0094027163485302	-0.000393912115671011	0.034595784812875
0.0261223317266402	0.0264799062380287	0.0713882607121599	-0.00243968865329169	0.0160392312362493	0.0133750944405645	0.00768571330951627	0.0106425330531405	0.0541294859303336	-0.0391856850374721	0.0142015108477263	-0.0142618858511652	0.0317191904655741	0.0149728893930109	-0.00399956427624899	0.0326618749517392	0.0180055636547955	0.0421467395579279	-0.0396245854124328	-0.0420327103036405	0.0579862627599434	0.0502872168874695	-0.0437249698106916	-0.0033802350344539	0.0213843615668972	0.0283717114883887	-0.00861823018443763	-0.0331555952529331	0.00508375608084861	-0.0244358344040389	0.0489502035466546	-0.0165248295517673	-0.0220397606562941	0.00500978297306942	-0.00509125709465065	0.00526640770797821	0.0119682120771526	-0.0404177978330785	-0.00729327349082999	0.026750819032044	0.00592804592450875	0.0298419544932217	0.03469805503171	0.0417855890436523	0.0175409534746272	0.0257325793194967	0.00440298581839718	0.00939215908100937	-0.0144897987567081	-0.00326509926368681
-0.00795397915810066	-0.00362426310844342	0.0151531535869043	-0.000314453151698203	0.0470817046870318	-0.0270768193401143	-0.0160792343022252	-0.00972204242505934	-0.0320498826526663	0.0404886850225403	-0.019242653304575	0.00965582802421935	-0.00430118881714189	0.00569569077345906	0.00574555492345396	0.0677114978083032	0.017141145562562	0.0182824963596879	0.0237113354126822	-0.00518333306365273	-0.00687308752763617	-0.0273436440087105	0.0401506017185066	0.0440471559678481	-0.0329622420042456	-0.016769065745633	0.0528060307749868	-0.042100675994203	0.0236348188868724	-0.0296762123750114	0.00677179179252047	0.00365456325370945	0.0279455202384584	-0.0225763189470232	-0.0262818569815878	0.0408788451324931	-0.00803261755243531	0.00494898017619793	0.00182489568597709	0.0428011942574724	0.0333426977398917	-0.0319873826787296	-0.0156762941713145	0.034875285895076	-0.0194928066380262	-0.0349375516679429	-0.0027732169478413	-0.0241039261680847	0.0120635208301424	0.00644904006756581
0.013252676043296	0.0078784814614762	0.0194064790046637	-0.00445467863460665	0.0523292755050771	0.0342041223734864	-0.0279847982446717	0.0260200673940017	0.029782368787249	0.017376992320818	-0.0484045755687175	0.0356193756337564	-0.0362647304569885	0.0163966236075563	-0.00557103023674687	-0.0482855660457427	0.00438833698782765	0.0230565737385296	0.00985210752866351	-0.0174172098321519	-0.00418063557769002	-0.0194507300390718	-0.00503164382603314	-0.0729883738759489	-0.033477985751798	-0.0196710374642539	-0.00919153795590759	-0.023644864599569	-0.0268420014421727	-0.0169926703855559	0.0320105986049015	-0.0466145788526122	0.0488311033800369	0.0240132610225588	-0.0215201924989684	0.0208759482204054	0.00734724567257218	-0.000457123295113778	0.0288387986892707	0.0277742721408428	0.0806099655864551	0.0432677699482795	-0.0112009228563331	0.0065268703071274	0.0141147558966097	0.00864492859251802	-0.000114589735347944	-0.0202646476899774	-0.00532065050048274	0.0150768760679319
0.0653643264817681	-0.0388538426074316	-0.0163440600840366	0.0144886148255682	-0.0686466143852118	-0.0203365116392653	0.0110864223222817	-0.0404605753571345	0.00952242452341363	-0.0414735476210904	-0.00402528501797374	-0.00367394598557344	-0.0529790606944581	-0.0453762441778476	0.013706313694076	0.0492371426049824	-0.00740605450975242	-0.0189557327695632	0.0262436215717736	0.0128427417924536	0.0292036771601603	-0.00728739559790997	-0.00325712907388547	0.0209476292040706	0.00467666208019941	-0.0251931443240889	-0.00791031381890777	0.0738718308107727	-0.00698752038860389	0.0146722430898616	-0.0408155717876986	-0.000607780260633765	-0.026311591021209	-0.00563527936620394	-0.00392049492358759	0.0272982109487013	-0.0116638489006256	0.04942328065206	0.0613727973135128	0.0107586068167012	0.0146298842554293	-0.00215619092222867	-0.0164375496480532	0.0259430293153825	0.0292386514044543	-0.0265975439007935	-0.00187351031572611	0.0144348921319183	-0.0032384587259724	0.0252588196769532
0.00993582897506214	0.0630237093048749	0.0254064350423073	-0.0122127896979583	-0.0318265539528515	0.0134306150602195	0.0784061148722336	-0.0434384648333546	-0.0940930544465643	0.00236783440080265	0.0613051710760759	0.00451202410990163	0.0186607534651384	-0.059306440127538	-0.0310952936051716	-0.00584606527501614	0.0263150351566402	-0.0152235778302063	-0.0378112182170266	0.0063086367279136	0.0584683030896381	-0.00538911642953646	-0.0261499943888899	0.00785240534165561	-0.0168298493475912	0.0679260423060974	-0.0215541118737445	-0.00481565485480736	0.0458467076410958	0.0562569827000331	0.019475657847824	0.0259438781033193	0.0102467095465802	0.0131079277149104	0.0112726607333443	-0.016360773163759	-0.0124851967743154	0.0283190005554905	0.0345059768895534	-0.0246906135689855	0.0118055376225862	-0.0400090916740627	-0.0590019268583486	-0.0428172064239363	0.0380089855506197	-0.0250719350888777	0.0188488941899502	0.0913878598575904	-0.102799585051918	0.0662677297054473
0.0105700244396905	0.0266138355823325	0.00330586796076315	0.0148733572899089	0.0312990804539074	-0.00227591076642752	-0.024819399839528	0.0107378495101705	-0.0327229761290149	-0.0232557142977469	-0.0542630600212408	0.00100507250519763	0.0366931404429833	-0.0228445567399822	-0.0218044329182304	-0.0122197754210038	0.0124079546632044	-0.0359327455931357	-0.0352815190188133	-0.036957523705993	0.0478486151083809	0.0427304966690572	0.0395121039733164	0.0211922315570222	0.000890288626111822	0.0128123908218563	-0.00777371274404146	0.0098695403179375	-0.0180297219938089	-0.0293565217069995	-0.00662328955219219	0.00432776767423244	0.0108023420426521	0.0179303450517804	0.0266180103073979	-0.0225790690528127	0.00927840187409454	-0.0145348193624057	0.0169600022728819	0.0509560304448788	-0.0274529956234538	0.0263030405981005	0.00435479559685276	0.0428214661847988	-0.0466751233253134	-0.00507357435570219	-0.00259485850013708	-0.0150896854084938	-0.0273716853569743	0.00790365871614542
0.102751328770767	0.0405664647004501	-0.044503844897059	0.00953154506829789	-0.0011434444545754	-0.0522386608451203	0.00256833288906973	0.0145571298925345	0.0148082491052598	-0.0586436061773929	-0.0773057502364814	-0.0623189307512005	0.00298513120625479	-0.019249172830954	0.0485818410391744	-0.0426506417453353	-0.00154210998865157	-0.0498324372432306	-0.057663067228225	0.0408446816756488	0.00423454379185937	0.0655866199029796	-0.0602764351773401	-0.00646128814638046	-0.0780653603791139	-0.0325328588476706	0.0669900630255492	-0.0478128149228687	-0.0400504920276441	-0.0576346103716961	0.00144251028524566	0.0272893736815877	-0.00394001139030643	-0.0329443904205398	-0.0432566435082807	-0.0102621415269715	0.0543665425435455	0.037031381316575	-0.0186673456721914	-0.014371256447075	0.0105613392749371	0.0100448979699852	-0.0273600207730624	-0.0174578723203665	-0.0130662576015754	0.000801588125949124	0.0664271352831996	-0.013066050752397	-0.0216378959957256	0.050434807428123
0.0595247714905714	-0.0517915823014979	0.0140941979321463	-0.0303879237887731	-0.00618156727220503	0.0329680203362286	-0.0326509079330887	-0.0165052061788105	0.00528148342187509	-0.00634875793961425	-0.0127072147090362	-0.0461007009624583	0.0352784857001557	0.0245739250457413	-0.00888572224663447	-0.00135175071079495	-0.0190002972024702	-0.0498089690218256	0.0681969844891063	0.0407981865361188	0.0205027097886206	0.0486060786066003	-0.0151747477024303	0.0138689691176575	0.00157470434628969	-0.0148576465628346	-0.0694746383917979	-0.0150663524653007	0.0803483692926218	0.0426516115436608	0.0410235631913879	0.0155780737002627	-0.0143090584578946	0.0437912739890178	-0.0200438188906453	0.00901686489674673	-0.00747179833309798	0.00944279118441365	-0.0124452339809779	0.0713491505034453	0.0245821014309173	-0.0273219401188682	-0.00463952560231348	0.00713580004446125	0.00311179272133019	-0.0379340738612167	-0.0225224961112172	-0.00342228408883342	0.00860511380257073	-0.00702814681803199
0.0142054348947796	0.0182216396370288	0.0560146015619658	0.0242164711459801	-0.0142937364556122	0.0280618246326894	-0.0391935857488217	-0.00837139492348989	-0.0155574332129168	-0.0760629914668713	-0.025699394517131	-0.0200998883775785	0.0539599274134339	0.0286656640145965	-0.0100746065069086	0.0191687919530497	-0.00779866484862182	0.0697453747726594	0.0414980643661323	0.00665643563625422	0.0258252941520449	0.00602467241762847	-0.00950791765289909	0.0326114955409436	-0.0360619015094586	0.00250861001078659	0.028607667747686	-0.0387573878067446	0.0526504753809159	-0.00433676602098558	0.0210390584287634	-0.00248574888874607	0.030906692886715	-0.00273404997815416	0.012879872353019	0.02520986943624	0.0212662223265559	-0.0115639179567488	-0.0225903080310444	-0.0277802611133829	-0.0176252550202223	0.00931105553248697	-0.0376659884174183	0.0069968089362696	-0.0478171343663969	-0.0271549720387457	0.0481980928504823	0.0151052294247869	-0.0484223759285884	-0.0293245756041947
0.0205723169035289	-0.0110052084069507	0.0288335496576219	-0.0120225293946702	0.0159389383950244	0.010517321052871	-0.0250949041857912	0.00170974624454592	-0.0555666985067444	-0.057549533685136	-0.0208445058559881	-0.00605590953211624	0.00530337639187012	-0.0111743119094493	0.00819774952113935	0.0109293803684167	0.00338711844126207	-0.00752738590878716	0.0175737543287721	0.0773174838853387	0.0377845033580307	0.0403725812232935	-0.0139875644491742	0.0253977335668382	0.0348738917715878	0.036335294026208	-0.0282069914930312	-0.0141273658091455	0.0126639511360531	-0.020362922025129	0.0192904591580273	-0.00479728766919903	0.00995245652819652	0.0369045947107395	0.0215288464380934	0.0103548985549974	-0.00131949391579015	-0.00596548668956896	-0.0347898855778469	0.0304209923536773	-0.045560487062536	0.0285490976336181	-0.00275185941439567	0.00612378976015362	0.0169294446481016	0.0334885854243012	0.00216715116850512	0.0153328266056068	-0.0174237795086582	-0.0159545277727422
0.00374499078864645	-0.0313744170482921	0.0183897763982547	-0.0318043592172047	-0.00508074218119483	0.000557499575062594	-0.00421629025729173	0.0547825117494807	0.000601798156724325	0.011672117605295	-0.0108946411734312	-0.0079253806852462	-0.0554533576028658	-0.0293811432682192	-0.00989931332730584	-0.0173342619059828	0.0126396523249811	-0.0265587688941355	0.0155921084755443	-0.000972102539447052	0.0225107842561635	-0.0220823133963487	-0.0139656139531339	-0.0017869491179185	0.0269823690511483	-0.0296059714799095	0.00453650572194871	-0.00923508662099345	-0.0231818931309898	0.00569603293128808	-0.00526046925993465	0.0456704907954518	0.0192415182150237	-0.000211524220814401	0.0347125938073726	0.049934001117221	-0.000941696872619397	-0.0214477498610576	0.0368424765672429	-0.0368699056565036	0.0217366651708294	-0.0351628456768941	-0.02908503739063	-0.0370340943862973	0.00812012982993035	-0.0149411866417836	0.0577007163625003	0.0103690358603443	0.0470201211792398	0.0275051264768883
0.0363955100336363	0.00686910246707714	0.0130925641423383	-0.0406250202171196	0.00369807141539022	0.0366980201586145	0.014142626834435	-0.0262581426036548	0.00131708852883799	0.0459730268284277	0.081477767873129	0.014901972136517	0.0419396142243593	-0.0454238373236343	0.0841586158034692	0.0221884436007058	0.0395291086876783	0.0377579355745115	-0.0271407110549681	-0.0104867151392009	-0.00167959328552811	-0.000280481160959648	0.0571246464788459	-0.0254079802300249	0.0159164945888513	-0.000168142178816856	0.0368894456912602	0.0402806181146956	0.0271225721855296	-0.0390053256718531	-0.0231869314564745	0.0299731981309509	-0.0050496756418103	0.016201121648861	0.0264091501674089	-0.00301240694889327	-0.00548275879245421	-0.0165733269630418	-0.0205519233571107	-0.0104062399782775	-0.0690866718402583	-0.0209910446758817	-0.0180685982798171	0.009142829590231	-0.0469598195945406	0.011430060766676	0.0178240777548077	-0.0297394727673048	-0.0136946877125198	0.0247309124058769
0.0410973468747503	0.0488199869464215	-0.0048474157196754	0.0229034390767144	0.027783927725719	-0.00741508874874734	0.0221436764710636	0.0471026019314915	-0.0291528216941583	-0.0282755921512701	0.0227201747447303	-0.0255368607426128	-0.00815352824896192	0.0712624334295347	0.00386804032184675	-0.00669329666055175	0.0501149876783016	0.0112832119573881	0.00445931675819552	-0.0115530906861433	0.00519297004690575	0.00696193260213185	-0.0191923595215972	-0.0232912224661032	0.0567834062626274	0.0507802478497824	-0.0282441257783271	0.00737755475734177	-0.00402185143228623	0.00825958512077137	0.0227383541623348	-0.0135459981240105	-0.0568503878986515	0.0166290178796447	0.0239587563696283	0.0306930511148514	0.0155902693447454	0.016186839133949	-0.0492535726562891	-0.0120259000899534	-0.0289116276627352	0.0186924179144098	-0.0267609554574216	-0.0372226293386793	0.0320260974091142	-0.0156895964182398	-0.0285220674526131	-0.0121671431397926	-0.000527912352480786	0.0271540820276978
0.0344650168349159	-0.012827264851203	-0.00963881695728374	-0.0342891669926462	0.0244567022751891	0.00694598470603823	0.0357374430924155	-0.0372786735681652	-0.014994019946124	0.0454702435876876	-0.0131431158794294	0.0117578329400218	0.0648650454284152	-0.0112541507865766	-0.0408137852045339	0.0169523816247066	-0.0466542806885595	-0.0250780295971924	0.0100144651709804	0.000274141891040562	0.0497413590452833	-0.0665025590501232	-0.0518958277780069	-0.0350188785495133	0.0463959608500981	-0.0339804038060377	-0.0354093999122636	0.0611439742868302	0.0355008364454122	0.0537835662154313	0.0617564521203803	0.0140566725212551	0.0349139568662023	-0.0115321676936331	0.0310937838671814	-0.0483116677454275	0.027359110412687	-0.0128708740018026	-0.0588979542350377	-0.0879251830520633	-0.0157870003849581	0.0341597541390083	0.0105757372841713	0.0170005774867758	-0.0419098307538576	0.0350841949042844	0.00567639616264485	0.0127919467218182	0.0186524426862265	-0.0111178742761694
-0.000551885767542729	-0.000975229570900113	0.0542077671543574	-0.00324610857952655	-0.000506646164050372	0.0411359648129911	-0.00195177762779085	0.0209472392492551	0.0188224585070948	-0.0352157960523731	-0.0163642762692088	0.0923365549501007	0.0178824051659906	0.0482259117352112	-0.0318624706900801	-0.0251629963269521	0.0182036758857853	0.049039761112487	0.0122039109420329	0.0244839553426398	-0.0360208541397834	0.0242183086633348	0.0198196851149437	0.0321185972796996	-0.0359121098888718	-0.0219877474913586	-0.00648003044030102	-0.0524720733011946	-0.00610146967501319	-0.00582566794878921	-0.023411028617495	0.0497243457412964	-0.0136267090909765	0.0187772465000188	-0.0137381245473025	0.0280273593433534	-0.0407892311668795	0.0115686707681847	-0.0368284128807933	-0.0248089092456112	0.0235754447373056	-0.00475896013685387	0.0202023014024039	0.0523438123599042	-0.00353719727951367	-0.0112053527572105	0.0225564571814614	0.0402856590779835	0.00753763467076106	-0.064414839576236
0.00775943280036359	0.00828579705614859	-0.0116492071304618	0.00106737756868265	0.0201177844842651	-0.0233878188652353	0.0058914021459675	0.011574050566061	0.0131908905206089	0.0438733086428851	-0.0225521152950774	-0.013674044673173	-0.0100736587613768	-0.0366466028350393	-0.0268689043067761	-0.013889805943396	0.0208060738815966	0.0070260361002349	-0.014316197970235	-0.018592358416369	-0.0233899833377554	-0.00394776080538799	0.000996944478478941	0.00469968299315582	0.00574682031981873	0.00491840529649322	-0.0710862506620106	-0.0147437729673567	0.0101972347757472	0.0114443744930018	0.0233684764049802	0.0325947951696519	-0.017749228505976	0.0184996947644752	0.00141005139719921	0.0181478891186732	0.0157922779248873	-0.00407102503473166	-0.0143170343726073	-0.00758969755053323	-0.0131112122408535	0.0545244974504325	0.00535187750618572	0.0188865828423488	0.00489110581497498	0.0318701112925832	0.0241618171191909	0.023557048495641	2.31486286465594e-05	-0.00590934563046731
0.0174605196637986	0.0439079069280806	-0.00354299070998894	0.00662395579705095	0.000154428140070564	-0.0526999850022397	-0.0070973016217024	-0.0379222511753257	0.00652497373856067	-0.0345827553449172	-0.0356827360952037	0.0321280953115577	0.0316507228814631	0.0142816434648141	-0.00663257623698137	0.0165738880352953	0.0063332767675929	-0.00514820237092145	0.0156144746539114	0.05059332169122	-0.0655428196797761	-0.0109310014032003	-0.0388031369475256	-0.0169494639493246	-0.0372236906610166	0.0426506256385091	0.0381523439279344	-0.0110235423624561	0.00372616249389777	-0.0379257735267225	-0.0553203235822676	-0.0174417463080336	0.0289271723435059	0.0215730771304041	0.0452019044018554	0.0624029575391374	0.0119380834980937	-0.026278562811174	0.0270452196878353	0.0335543624190642	-0.00395552847573931	-0.00397067824198082	-0.035915567720194	-0.0135101750163569	0.010338137960519	-0.035142249450509	-0.0226762092812537	0.0280184740447851	0.0203425415499282	-0.0501080342488412
0.00305280561780213	-0.0202122412950329	0.0324126632866485	-0.00692028167306043	-0.0409740110307155	0.0171570995368931	-0.031083831975693	0.0361133629613649	-0.0305083099226532	-0.0155403621038286	0.0170610836408026	-0.0426294879235278	-0.0805881800420448	-0.0162540968454151	0.0558706652497259	0.0656507521915842	0.0560703748909222	-0.034778049064279	0.0186113040306962	-0.00374829684645986	-0.0437175851055613	0.0108521051886244	-0.0533771875965573	-0.026154068733414	-0.00193583042236341	0.00144915393441514	-0.0271896341110921	-0.0115748368392512	0.0144239206315419	0.0643821422238234	0.0406793749487316	-0.0496378605618514	0.0394669323072792	0.05111992971562	-0.0434883629877341	-0.0453562210734351	-0.0116011524749979	-0.0276589731508126	0.0022519695578427	0.0267299963325949	-0.0633188436636345	-0.00849654262689566	-0.0383765277241114	0.00773558811766628	-0.018511259486973	0.0306563702683143	-0.0383874875417444	0.0185209766011992	-0.0327777557789897	0.0246757071437111
0.0893566282142927	0.0716607368787934	0.014362545230216	-0.0442158644768943	0.0171790266196092	-0.00670975055126103	0.0509105370546691	0.0251829306637253	0.0504760151275695	-0.054543237477647	0.0273956651591538	0.0671273408369847	-0.0192155741404042	0.00851020795689144	0.101360665140092	-0.000293185258883171	-0.0878266374669911	-0.0740795334535445	-0.0295612694807072	0.0106333973030028	0.0349813393913945	0.0708794642510724	0.00419790678651174	-0.0213467510102101	0.00460091821677888	0.0425800863059165	0.0209473098386442	-0.0787503402067276	-0.00909725638912859	-0.0231575665219285	-0.086068861904333	0.00904070452369643	0.00599007311230926	0.0555696115263646	-0.000519937996070167	0.0218763221024039	0.0332006036652598	0.000800984051552948	-0.0204628419923597	0.038265733877652	-0.00203356747134835	0.0213933957351016	0.0235232961798551	0.0180433283939489	-0.00099861751265382	-0.017267222765217	0.0580172001976922	-0.013494626516344	0.0523886723533107	-0.0193275733239428
0.0235549205492363	0.0151968621726219	0.0537856124315538	0.0251031325296959	0.0417247386277487	0.0795960128270732	0.0223470723768516	-0.00452248940333454	-0.0485314116898327	-0.00657189530521375	-0.0299851916191223	0.0907133445049111	-0.0555620666415659	0.0620736881450673	0.075753419721551	-0.0114220089332331	0.0212855299049899	0.012645174693053	0.0203880924147171	0.036663330858445	-0.0318924626696798	-0.0299678557146269	-0.00193868814864803	-0.072453662664083	-0.0160964579266817	0.00500007027119685	-0.0218637797029404	-0.0387399363208069	-0.0748089586019683	0.0271872308520161	0.00224498597084267	-0.00518735661027298	0.042272258228238	-0.0316859145486923	0.0563223219522339	0.0578007575560649	-0.0265492559084523	0.02810894870007	0.0261599609208843	0.0220964820552488	0.0272698896329825	0.0139383303780596	0.0419977889845445	-0.00673076132996014	0.00987105915978831	-0.0092279116633872	0.0159137461008311	-0.0235874732706211	-0.015081175693055	0.00153710454407752
0.058363906162035	-0.00702528840670555	0.010596453941462	0.0586636476146779	-0.0505066993778166	0.0240734701255397	0.0329344288668771	-0.00497233428193344	0.0131742668471204	0.00404975551070379	0.0407595936048161	0.0146546079544688	-0.018411366005231	0.00328680910658257	0.0364432568651203	-0.0900021961839258	0.0471171002132201	-0.0253326978314232	0.00401448472361518	0.023605707403751	0.00871922374651325	-0.0205318198174335	0.0112189087951492	-0.0663271455693417	-0.0171723593943922	0.0203408452456309	-0.0383349102662987	-0.0166316048908667	-0.00734361210264695	0.0163512140907144	-0.000872844822680671	0.0355129577267468	0.00894570011262192	-0.0170638706491919	-0.0491269800826842	0.0199519449387605	-0.0302872938025085	-0.0558504110396633	-0.0122373956272464	-0.0232112908041548	-0.0517291174816367	0.00423410593968341	-0.0145016630644344	0.0129571593339178	-0.0122740550173693	-0.0570119507069817	-0.011656088486021	-0.0499177171972621	0.0105998590431042	-0.00598598283683152
-0.000191040941471385	-0.0151146370879166	-0.00103184637304194	0.0236234008456806	-0.0232644388706228	-0.0631846967829771	-0.0335571434332934	0.0201330716786777	-0.0217589392812954	-0.0381122373144872	-0.009650597567155	0.0536100912311696	0.0204991490252097	-0.0180550931918758	0.00680719560270557	-0.00520442511209175	0.0371245248037217	0.00675228916196764	-0.00954721165592415	0.00729381458910486	0.00640302343464016	-0.00871356665293278	0.0291510460199175	-0.0251797196121878	0.0326588142100807	0.0184221193966781	0.0703247557069962	-0.0246708788500719	-0.0256111140454218	0.0409103412693672	0.00141441626365614	-0.0331026441233609	-0.0355791499262903	-0.0128718695584357	0.0244065028579814	0.00808853311488319	0.0641694512903631	0.0120050097858472	-0.0176371207837927	-0.00258206541818862	-0.0215953897294841	0.0440028287429146	-0.0419109962095744	0.018782842902252	0.0165352840021794	0.0375356734479742	-0.000103724144553567	-0.0411109017856759	0.00997120171406948	-0.0302175387460997
0.0202612066372714	0.000207973764456796	0.0305025410816308	0.0864610882542357	-0.0688140767482816	-0.0207476785478454	-0.0521345522378706	0.0206255360307828	0.034878533783409	-0.0340084358090108	0.0308392054231436	-0.0407103608269143	-0.0119348036408568	0.00462757409081708	0.00787385458131746	0.0181649987727799	0.0312282733111853	-0.00527410654896285	-0.0411461414772771	-0.033540031156203	0.00207356172542799	-0.0227307655564182	-0.0393665266719546	0.00399629401119969	-0.0298630625933997	-0.0476001229765005	0.0405464199723899	-0.00344942206978467	0.0361239497756534	0.0162430765216115	0.0503430527853177	0.0239403393629243	0.00793953823081545	0.00494775787284548	-0.029272932913036	0.00771391824142208	0.032585951529216	-0.0259083596604916	0.00688759635429781	-0.0123817028200485	-0.00314934318600898	0.0112378424654653	-0.0521269959393894	0.0295676629534033	-0.0840619008604587	0.015815319781717	-0.00691469693925799	-0.0277825251644939	-0.0183558947755818	0.0635076464821417
-0.00307588152453077	-0.00406241188236153	0.0254625470653231	-0.00506544751841641	0.00168695985212822	-0.0414796691751992	-0.0366144957274962	-0.00674927678416637	0.0267285381372699	-0.00500735541243707	0.0184792572866375	0.015098195014803	0.0200908112436105	-0.05379875629503	-0.0251504710965709	-0.045399647262544	-0.000855813760311578	-0.016723857332145	0.002184675261329	-0.032126275070125	-0.0151527263443207	-0.0366760474583889	0.0357076181852991	-0.036989392610286	0.00231225369474441	0.000270240479068187	0.00110378087569484	-0.0131254825606396	-0.0116155579519843	-0.00381515467160642	0.0053685240534684	0.0158253995278372	-0.00773345643407873	-0.024349659440227	0.0539416794377242	-0.00398939109931484	0.00138283888986758	-0.00971955272050146	0.00850276418535692	0.057934390483922	-0.0430922742778522	-0.021657835160315	-0.0106699947435398	0.00309924061103369	0.0135866131185363	0.0434259261840862	-0.017078969310927	0.0226056907205003	-0.00732184825236108	-0.0114364594666822
0.0341298520913133	0.0397967014654299	0.0218341110081778	0.0680167069270798	-0.0720274378421696	-0.0500114843464052	0.00353221248224221	0.00348599951785531	-0.0196633413973568	-0.00643813167634875	-0.0184893380857423	0.0173893800476119	0.0241454191050258	0.0203963509879949	0.00267886736565045	0.00167180584139591	-0.0106757991082546	-0.0385120704787366	0.0317745457056131	-0.0104827989739584	-0.0203874467779297	0.00363701731323076	-0.00376313827312882	0.0337864965061042	0.012259693548004	-0.040611768665335	0.00987798990731748	0.00694196348809258	-0.00144666200213165	-0.00401979564208553	0.0304993797601159	0.00646265533272256	-0.0158399069565283	-0.0519268089138918	-0.0308268330239617	-0.0128010898641604	0.00112833060476131	0.050383669570177	0.00703338506841172	-0.00619374061011563	0.0379695638823139	0.0171979464522111	-0.0172124927180661	0.0118962742485607	0.0332902708954301	-0.0218192696764887	-0.0480713239128638	-0.0370952423508429	-0.0277422070876181	-0.0101027513697892
0.0474786348300099	-0.0658154849668592	0.00209742188400191	0.0740412707926315	-0.0244935712884762	-0.00310406503387848	-0.0036777260550059	0.0141683708673764	-0.017453355574708	0.034418201319904	-0.00402582594822223	-0.00499238816985768	0.0216323794108137	-0.00475785775288917	-0.0343723450863848	0.00144558156306965	-0.0352394984425142	0.046160319786035	-0.0275187052032515	-0.0194913368925436	0.0194323859207946	-0.0637690510647217	0.0525991743894834	-0.0192398951528055	0.0038905091883135	-0.0219871784703343	-0.00857061881386642	-0.0332264161895925	-0.00726678214150747	0.0148604085788889	-0.0203985322140593	-0.0025097618438253	-0.000874901849083472	-0.055910745560821	0.00606311600671113	-0.0107731960731001	0.0114981435241315	0.0108782277017784	-0.0180554252981496	-0.0320847267880838	0.024949448174306	-0.0503332670435447	0.0200632945933275	0.0439047771960284	-0.00116945214854634	-0.0556629613307444	0.0390170709358792	-0.0186848599703508	0.00332379668124551	-0.00199870031890947
0.0171574599677274	0.0414401534347192	-0.000474615481173675	0.0204373632456093	-0.0115673875030735	0.00697622713702102	-0.02332832763994	0.0148231720221569	-0.015322831532165	-0.00764439784966848	0.0187420515159482	0.0482029668214732	-0.00738740486369598	0.00316984674488602	0.0161541215434451	0.0299953225830916	0.0035615854211073	-0.013516477352169	0.0109406636297116	0.00348210217423262	0.0186751871998433	-0.0300212756358253	0.00663443232674093	-0.0172616330602732	0.0150757443661017	0.0301609235126712	-0.00518948761046775	0.0461112061335154	0.0296722934125556	-0.035844548032476	-0.0451055547278235	-0.089225608014442	-0.0193604731412247	0.015638434629553	-0.0224569530771504	0.0341236570596637	-0.0390441278569376	-0.0124785762401105	-0.00873094298986042	0.010705168042892	-0.00672540199774394	0.0554346372194513	0.0495210156867973	-0.0209101990354428	-0.00463079241454591	0.0576512189294583	-0.00564747522678054	-0.00409254373750552	0.0760283293096205	-0.00122121391393546
0.0373611949566073	-0.0601631424982531	-0.000324887279705114	-0.0320520592663762	-0.00321181872096385	-0.0284024916053362	-0.0328784861624146	0.0307314263234329	-0.0151879156187262	0.0138850171640992	-0.0194176284571007	-0.0388662124951911	-0.0401060185443627	0.0294389725252419	-0.025958502424212	0.0348134401584957	0.00830547371355238	-0.00848101076384567	0.0356587786369866	0.0121751759854791	0.0211264932655977	-0.00614780049611554	0.0154195512600664	-0.0356942968560835	0.0415514296209161	0.0146260361260267	0.0316617377867007	0.0119380150910642	-0.00948762893372374	-0.00469757703946421	-0.00570155130135634	0.0113593616119092	0.0219674363118006	0.0144181551767202	-0.0343124766449877	0.00297041447705444	-0.00292301097720996	0.0474385583405417	-0.0112247197329579	-0.0187036889594294	0.000140548516377966	-0.00861881560444092	-0.00525183430456002	-0.0239910570837929	-0.0499234632303828	2.59743073689518e-05	0.00635869888478356	-0.00911617366990728	0.0203191807013974	0.0138838919592577
0.0262030787063981	-0.0175486243053078	-0.0129455947745165	-0.0369484445823208	0.0374392744797043	0.00930894109335673	0.00942633860314827	-0.0109408490975365	-0.0153935812370905	-0.000106794776118648	-0.00918645298283021	-0.0142580930014232	0.0656562028181955	-0.0299050480846464	-0.0473620081418194	-0.0346411564708489	0.0132584008755623	0.0278345524439087	-0.0359742214632856	-0.0029265033658257	-0.00994735263256917	-0.00931042522283326	-0.0121121751300869	-0.0156763974980212	0.0152625846290632	-0.0360807212222048	-0.018323215384454	-0.0314407104337767	0.00167001108195319	0.0277213952792185	0.00647490636070081	0.0163155045547709	-0.0034946416263269	-0.00866130607585127	0.000558971487669912	-0.113490961228516	0.0287918410381078	0.0396438746992038	0.0289016136954944	0.0445514152048032	0.0594040662468957	-0.0150314376109603	-0.0208372997740597	-0.0288182165958936	-0.0409966257244175	0.0119500438337015	-0.0149694375457883	-0.00549801365223555	0.0425521036400504	0.0168530251486887
0.0182071823837618	-0.0638653988701677	-0.0173705105903866	0.0377585371691177	-0.0136301317742121	0.0454419287316142	0.0239160287140662	-0.00147592758049845	0.0186660180607408	-0.0202555686112089	-0.0274598510074802	0.00534394115942584	0.00876838846325672	-0.0244621777146013	-0.0289842001866765	0.012088703401378	0.0346373361740869	-0.0316406357272473	0.0452345081868603	0.0455157735124256	0.0357007826974908	0.0242957687653614	-0.020826895532092	0.0309961636720715	-0.0282337892744897	-0.0148879991408751	-0.0324588211747903	-0.0129324739993096	0.0101995385610418	-0.0553383542547929	0.0505366597819253	-0.00532648427828268	-0.0388102358534296	0.0154319964538544	0.0222385418014137	0.051958182665411	-0.0411576228025295	-0.0337454154528904	-0.0179004369940562	-0.0289982160722082	0.00247637554605653	-0.0222229292854423	-0.00646320240494106	-0.00283934779306667	0.000985008278316403	-0.0627282611689448	-0.00396638932263216	0.0506137999864678	0.000985455466311366	-0.0215113500612662
0.0529822938105176	-0.0383798558022335	0.0132982741282934	-0.00519127718305104	-0.0392396466045012	0.000454950031004735	-0.0189957229135562	-0.0653989225427659	0.00475831761417173	0.0226210914707425	-0.00658243741504212	0.0165813243430896	0.0334866768611879	-0.023195278415114	0.0613225083376164	0.0196645159744922	0.00197196678516791	0.0156906350527157	-0.036603782536591	0.0558090332140028	0.0259879212168615	0.0338418452951238	0.0157965806590206	0.0217325738488035	0.0141209564366006	0.0215185124923081	-0.0257461104461985	0.0428978067400696	-0.00410839306441208	-0.0282878232226483	0.0242196801579761	0.0224277472672145	-0.0210469748265994	0.0681676445344336	-0.0344172994120069	-0.025072163429075	-0.049625010150383	0.00405454728864008	0.0243381248772908	0.0222620131087261	-0.00863641585666092	-0.00887467040046564	-0.00717997534572613	0.0892857360649887	-0.0128190908665287	-0.011382209054997	-0.00517124623636282	0.0240753206558862	0.0034198663996018	0.0182584475383103
0.0551484716273683	0.0583179568092416	-0.0722766184643009	-0.0323938806661774	0.00924437524534188	0.00396684049662205	-0.0211695629257897	0.00791261013497384	-0.00352012025974654	-0.0049347124083597	0.0143468837584374	0.0299532963431705	-0.00148022797341553	0.0464362605959326	0.0260794967313627	-0.0148857816587849	0.0355715341344227	0.0115272330146968	-0.0632374817431706	-0.0718542232344423	0.0197004184879502	0.00610932855192518	0.0229158278354673	0.0166864682258057	-0.0251036098184244	0.019660136421051	0.0142995429779631	-0.00695922033755733	0.00650487453546975	0.0262707368648273	-0.072592561732531	-0.0521440876468624	-0.0336020033000212	0.00797677320393649	0.0335682760286817	-0.00898545906595954	-0.0143311474218788	-0.0337498126913084	0.0733610704476645	0.0212594940184069	-0.0674681700626001	0.00959557913866612	-0.00296341260253931	-0.0364631037080596	-0.0146409224491924	-0.0291919947496456	0.0118905699722406	-0.0503072640929234	-0.0105184374946998	0.00690633124305585
-0.0168794220393836	-0.011018289888329	0.0561387638305078	0.0175092122597268	5.38938577306046e-05	0.000530307652414231	-0.0379945743820123	-0.000222786118141662	0.0104463163123007	-0.0301987039162321	0.0479760707741755	0.0346535763576199	-0.0285959049212888	-0.00954456470407919	0.0195721729757253	-0.0299073061006499	0.00892231394714933	-0.011569533339889	-0.0392585371582616	-0.030623680895741	-0.01168936533032	-0.0125288446148749	-0.0543543758295151	0.0175175281237528	-0.0130907298169554	-0.0159836147350477	-0.00886893585462217	0.0381948502383466	0.0367251289423974	0.0117081106495516	0.00675138795510316	0.0260478672051198	-0.0169567861593101	0.0304846149952648	0.0347945249126315	0.0530717282929805	0.0630181462262805	0.0166032786902094	-0.0580292656885747	-0.0184354770980569	0.0793062964298218	-0.0372751969428904	0.00404382455537859	0.0164336557375008	-0.0915857590163936	-0.0308038540306868	-0.0160968858577106	0.00702512603405948	0.00615637827921465	0.021844938488099
0.0434187226511424	-0.0171534800412624	0.00794333909158472	-0.0523665555307717	0.00548567919269528	0.0145967240710732	0.0316698552489426	-0.0318417682513136	-0.0516832046610797	-0.00730365043699854	0.0106460482893031	0.0142516560852223	-0.0210190641998221	-0.0431636292298606	-0.0141693115975819	0.0197025984395048	0.00298070198166006	0.0061577633329561	0.0235130439743036	-0.0343245610264757	0.00958886691832767	0.0289083403187302	0.0431068055332415	-0.0169534344589479	-0.0177314858499855	-0.00402472845366971	-0.0620896738361284	0.0354251520642272	0.0217435193222714	0.0313330300132869	-0.0471117683423047	0.0223487534245155	-0.00767273939225404	0.0166813982972798	0.0411691381228614	-0.0240646927104885	-0.0314654229370714	0.0149426343191949	-0.0514011080293808	-0.0151855160232469	-0.0131045197099083	0.0499140348151391	-0.0185581695166539	0.0372664388218149	-0.0418900854939064	0.00508410695102017	0.0574019201496846	0.0110775017811436	0.0355442760145758	-0.0109412563506155
0.0140100635910336	-0.0102134585422541	-0.000879405969921343	-0.0398777523109953	-0.0151241980235439	-0.0233896958983632	0.00194832964048871	-0.0612457469034369	-0.0470826931399755	-0.0105467223036394	0.0365063418831937	0.0392196750406831	0.0523156146889385	-0.0100394845314695	0.00957460659435773	-0.04627096579872	0.00558120694550342	0.0126725256909018	-0.003818630318016	-0.0186356037839332	0.00442176664117195	0.0158897398616935	-0.00769880572786563	-0.0136708309636705	0.0145274959379557	0.0228721288326565	0.00399056074625535	0.0154098362579419	-0.0215124335312106	0.00717757506871278	-0.00955293800771862	-0.0207064611364731	0.0185918359272975	-0.00639072185659651	-0.0404646862574155	0.0281834818384341	-0.0196705308120252	-0.0268648537169319	-0.00352957850091096	-0.0153696107863205	0.00743651531367898	-0.00435197140412996	-0.0243702960158945	0.0464006503630619	-0.0510583066688133	0.00932057273505979	-0.00395316164939662	0.0015836049612664	0.000538000091009583	-0.0161460621533839
0.0358361327072162	0.0315781923746504	0.0859366354788296	-0.0161762458719418	0.0120616009036497	-0.0244287233999421	0.00960392549398264	-0.000994173316828936	-0.0312818904612678	0.0687804754475213	0.0250772706533087	-0.032264062193043	-0.0120770692679497	0.00331191124691184	-0.00656415093765234	-0.0658993079569114	0.00164486828574253	0.00304984863378533	0.0208623957868792	0.0519949610668777	0.0620527023408423	0.002588361682746	0.0111270343468333	0.0195792441133641	0.0140094433762668	0.0697688203904893	-0.021297148325346	-0.0193879363295731	0.0328110441156134	0.0099041204753243	-0.0388809527192453	0.0622247253777572	-0.0978510827839344	-0.0551835494923912	-0.0151893944827756	0.0522453561108125	0.0700614320312569	0.0445554795346444	0.0384513394060886	0.000267278369672846	-0.0204462541346144	0.023222527460909	-0.0350211393965718	0.0130507504098255	0.044989507891499	0.0201225553538276	0.0456181277601308	-0.062582652301303	-0.0125570705753712	-0.00542017357737806
0.0353978968435439	-0.0044685667776277	-0.0214931696898865	0.0386356835968173	0.0548350715970804	-0.0607802761492076	-0.00803182762178616	0.00233504130435192	0.0330325991531807	0.036901702437727	0.00947107761877709	0.0244593895340208	-0.00903623427467994	-0.0346775367984859	-0.0152080950018291	-0.0174023992152531	-0.0365577156841594	0.0368205350271866	-0.0155057022154694	0.0346778743776448	-0.0491444805612486	-0.00532247692038336	-0.0589007661819181	-0.0325261517111076	-0.00424466191922035	0.00277978033067228	0.0197627470432853	-0.0315728509949181	0.00964888039952991	0.00542023709441187	-0.00755476950238433	-0.0741404624401513	-0.00787842330092507	-0.0181270977618136	0.0641084787701537	0.0356881808843579	0.0273937070966077	-0.0338361285396978	-0.00638862825809698	-0.0160094595544173	-0.0210656017010952	-0.0282081510583378	-0.0115584037931415	0.000248484524810432	-0.0205424050159407	0.00399208851087719	-0.0274349253797867	0.0589392869243595	-0.0161665078678917	0.0430579315200448
0.0204413117002529	0.00833785842488715	0.0160087906138711	-0.0329278453854339	0.0343783284446278	-0.0265859977597712	-0.0323288612737611	0.00734816403678654	0.0548772201789057	0.000897683598405186	0.0214229986773546	-0.0157459116557224	-0.0255868147194076	-0.00737500138938744	-0.0721748768485525	-0.0532583862534263	0.0385889581342733	0.0455680416045079	-0.0371391829488638	-0.000434287909078942	-0.00520703880075338	-0.0109051344998298	0.0103724056999529	-0.00615438955412876	-0.00200378667494695	-0.00121901867791639	0.0467952754427214	0.024271952180027	0.0073117486489045	0.0136684811048229	0.0183336353987107	0.0529841250750984	0.054324809819497	-0.0456018416287014	-0.00624986542158714	-0.0328812130465909	-0.00456535615414956	-0.0572360879579742	-0.014461005865688	0.0292487439602059	0.0255227099902662	-0.00740374648568616	-0.0300770824088856	0.0219987478644976	0.0217399483574149	0.00260728742967735	-0.0344960009832901	-0.0166987268304863	0.0189090261078367	0.0220180709958174
0.000931094356444333	-0.00955100115028693	0.0369393868783326	-0.0161777075891837	0.00518374741127118	-0.0232832317280737	-0.0108115840343061	-0.0377582316430229	-0.0115419684129234	0.0159185228221679	-0.026442156561738	0.0116091212635096	0.0353551626246421	-0.0301282087382789	0.0125391997241355	-0.0235738084461413	0.0397758842136246	-0.0157641108152	-0.0262491501577942	-0.00833944004673331	0.0411598965782426	-0.0122372681972558	-0.00907112038841486	-0.0123520504481943	-0.0193985518385647	-0.0154728336626669	-0.0343070341020261	-0.00388738784539477	0.0288299939821353	0.0108285655177511	0.0124245352445842	-0.000487748575166976	-0.0466261396279337	-0.0100371877339865	-0.0127114948791326	0.0593540010028816	0.00511598201207688	0.0336561218232066	-0.0108420226079162	-0.0514389236448738	0.0360976980828168	-0.0584092824118037	0.0169692626883401	-0.0404700125770658	0.00919162584776361	0.072163135819035	0.037403203722958	0.0106913373468086	-0.0163008714698962	-0.0145414552683334
0.0181783502573351	-0.0107333248725719	-0.0254892950953324	0.0193947597896438	-0.010828466908641	-0.00794582823932079	-0.023828772827731	0.0101166510554395	-0.0182957398278436	-0.0053954914646701	-0.0361424876486737	-0.0254293206807537	-0.0401997296251787	-0.0314646559388947	-0.0214809136429951	0.0398280068298606	0.0267466983929698	0.0281975736971058	0.0048970783868281	-0.00247676173114735	0.0131624372622059	0.0517669921421704	0.00678756685014683	0.0119287995307832	-0.0445205967010442	0.0125813707135796	-0.0131114553020311	0.0229250589274732	0.03674779617922	-0.0224104652117613	-0.0109834487752195	0.00812363510676396	0.0406604443120544	-0.0136807246192788	-0.0176480725166915	-0.0208461163714369	0.0375337310320403	0.0101993678649833	-0.00638782829261911	0.0132610502714592	-0.0274647468120404	-0.00815288784225807	0.0130237323429468	0.0244250808651386	0.0139879893015498	-0.0164229200510567	0.0154817141051526	0.0163663804226534	-0.0170649825343069	-0.00945970071362123
0.0139823366339008	0.0214470313802952	-0.00130873650144821	0.0204237585275079	-0.0325016808921432	0.0336271443965146	-0.0298918778931906	0.0332759113006069	-0.00122725424536095	-0.0262036306057344	-0.0126999447628674	0.0155787785557521	-0.021461877890291	0.00825703250695087	0.00608376793019375	0.00590543568055983	-0.0226158816529507	-0.0244813807329203	-0.00396736979618817	0.004235152196812	-0.020896181089852	-0.0422970537952109	0.0188329825212687	0.0237466839921912	0.0277298194336035	0.00495573600224711	-0.0269268743633213	0.0529487573437721	-0.0567464672534213	-0.0777528848329833	-0.0194369285648305	-0.0215811545397986	0.00871536476552506	-0.00926470619005232	-0.0500488002928816	0.00161934146517686	-0.0410178299877205	0.0456222031810209	-0.00978509402656087	0.0125204016799962	-0.0339530441545513	-0.025643419371593	-0.034937727845773	0.0215929021697772	-0.0153944934602406	-0.0279132426040474	0.00849327902252467	0.0212534147535139	-0.000311802258591306	-0.015859769585207
0.0264302747841667	0.0224107091178815	0.021404528974514	-0.042882685760355	-0.0192065234527383	-0.0233836963053153	0.0374992172674429	-0.0319068366716096	-0.0356217558615143	0.0282405185575988	-0.00380422006059578	0.0341015112751475	-0.00362788782229787	0.00562397514271571	0.021756343193714	0.0203621100815958	0.0577733750133526	0.00324213090642227	-0.0318927580704261	0.00419760056202629	0.0158073000691761	-0.00415334872387653	0.00260763296851056	-0.0398770953771612	0.0262646220137974	-0.000777061844560276	-0.0216824797067223	-0.0149973005860077	0.00724012596047794	0.0219216658474398	0.0131617844803618	0.020645485843684	-0.0412088776619947	-0.0271013370896609	0.0274973246775349	0.0160430088922167	0.0066865125554036	0.0046640354272342	0.0034879356837049	-0.00628104369730531	0.00375571402258263	-0.0298120401000418	0.0212471409112563	0.00126447566686992	-0.0383200728234845	-0.00725727885492884	-0.00286295388256283	0.0023993349569528	-0.0051139984880055	-0.0338118384389019
0.0742004730535145	-0.0115522035422953	0.0646493187797155	-0.0264029337282844	-0.066661835659406	0.147381066346919	0.0778878579571968	0.0540835824207372	-0.0163546727682721	0.0206451708831233	-0.0141423076177492	0.0714345228944136	-0.108050269392498	0.0738918177428516	0.0118121363546212	0.0755289929921295	-0.0449922383526024	0.0644585497997981	0.0244155705520643	-0.0481354592321382	0.083741291802134	-0.150503199464416	-0.0189285199821435	0.0687271900769218	-0.06420332421853	0.058408254131216	-0.0120376681214998	0.0247945786991253	0.106840469373348	-0.0354360617447893	0.0191241914002513	-0.0729502596382966	-0.0273245252649723	0.0188619428131381	-0.0763242529544941	-0.00792317239196	-0.0234956585167522	0.013672921917494	0.031457074474083	-0.0265567226989783	0.0186886469733883	0.0692950502003056	0.0122419720411278	0.00469262821393108	-0.0483818660113393	0.132952985209998	0.0119579844087336	0.117226643855445	-0.0997219285709399	-0.0294901891439788
-0.000749982885079098	0.00468442404808302	0.00798621460722835	0.0206825600906339	-0.00374327494552183	-0.000301008717745182	-0.0406040868340778	-0.0258903273030786	-0.0127039537211726	-0.0215956868021362	0.00730892830130793	-0.0032398603127679	-0.0086904819412117	-0.0163275224475448	0.00961891085357813	0.019892274043016	-0.00992676461213562	0.0175440671246002	0.0271420359753039	-0.0322829750377125	0.030849975618084	0.0121821159423946	0.00902469289475424	0.0446982963823602	0.000467324646907807	0.0498086003982139	0.0324962666399914	-0.0348910669935692	0.00666615594304884	0.00794065017198514	0.000620601059111613	0.00277112154348811	-0.0564937975831905	-0.0350712339911065	0.0186945004070641	-0.00532392914415054	0.0104714065917739	0.0310685543976289	0.029980490380696	-0.018328098950006	-0.000835587475686487	-0.0214057193622801	-0.0101256283494651	-0.00322650090029229	-0.0240050128026587	-0.0203444948961978	0.0134940163017745	0.00298548329854025	-0.0220773680477652	0.0252131879534044
0.00831022329601881	0.0032276585066112	0.00785914887069676	-0.0147230419734499	-0.0027473764050513	-0.00865344138542313	0.0309974093609596	-0.00986673683619607	0.0379116699380711	-0.0100914017602246	0.0132254951402658	0.0232329657114389	0.00149290716717322	0.00057000697034059	-0.0174713975314399	-0.043916027639377	-0.00875348410439267	-0.0352509929835533	-0.002057435587669	0.00956441710407057	-0.0260214561372109	0.0154301247923262	-0.0300914416738893	0.00190384439362857	0.012828588273767	-0.0490644247967351	0.0285007395698304	-0.0133551460956198	-0.000544858014610534	-0.0338634853278999	0.0418226678230025	-0.0372076138908668	-0.00755206885152626	-0.0484887705259258	0.0109807758758584	0.0159483751263648	0.0312876320181328	0.0534442115218604	0.0152734610500907	-0.0203398653958405	0.00693634687591658	0.060585422158389	-0.0206431210908058	0.0133501499780199	-0.0143788023818005	0.017226414484423	-0.0100643192232401	0.0207110070616388	-0.0310926118317278	-0.01977169620695
0.0232862943775831	-0.0609655669226325	0.0173739091900242	-0.018069000771099	0.0603483129274357	0.0173834679261829	0.00861166613442414	-0.0452528778207265	0.0220231822812072	0.00624126482310869	-0.0119226085039578	0.00230062252578349	0.00772324066142536	0.0285361237531723	-0.00293843576704478	-0.0239717803310016	0.0542374992854124	0.0271292879835686	0.0446366082534805	0.02297255766879	-0.0223741856621637	-0.0160745940324022	0.016753298611122	0.0274957828594175	0.000603897870354523	0.00102888250270522	0.00849053345013445	-0.0103349002066193	-0.0772959613553832	0.0696905672922225	0.0230931178398981	0.0736349579252395	-0.0199856149132888	0.0077276011761267	0.00509184140264103	-0.00468318096042492	-0.0162513696338338	-0.0518288902233621	-0.036301200891121	-0.011247666122124	0.0108148042493318	-0.0425924025888494	0.0323326987024706	0.032880533050507	-0.0356600950837391	0.0550502912768733	-0.0202943376085695	-0.0193186532134011	-0.0759048649606726	0.0449759371438332
-0.00406937174343768	-0.00383250996815004	0.0384156859700253	-0.00692574851126772	-0.0379133430301452	-0.0173290189854539	-0.0256272130854478	0.0092580295103151	-0.0155447282793877	0.00746521986926133	0.0207815750787288	-0.00427314928682725	-0.0303495222869527	0.00501547059019877	0.0304611589082596	0.00447005369109901	-0.00609450267115911	0.0206430527125923	0.0564463760156762	-0.0167580196016898	-0.0698931198348477	-0.00282029146584208	-0.0280707183097757	-0.0412791984753362	0.012839497081652	-0.0176030628788327	0.0111912556213593	0.0275081134009903	-0.0161499314585312	0.0282600672859316	-0.00258833784018169	-0.0289173834056895	-0.014521949625314	0.0234250956535441	-0.0196803546531509	0.0290864096232191	0.0429060197146634	-0.0102842186423255	-0.0229731116326015	0.0135886692151932	-0.02487661344147	0.00867573751615463	-0.0514259466719848	0.0457235978068869	0.0151966273625233	-0.0321645020565489	-0.0333185851974144	0.00687483507907103	-0.0120510890521305	-0.0115574957385585
0.0176503291433845	0.0249148629565438	0.0237977173303122	0.00387098683989189	0.010063758481964	-0.039253336227451	-0.0342819715794992	-0.0222376582621558	0.0450892883784624	-0.00578422043463957	-0.046393186505795	-0.00497506556230549	-0.041811102794807	0.0222265948293123	0.0240894808495352	0.0272736107084997	0.010058743889093	0.0161274518355464	0.0372662216800327	0.00710599691476355	-0.0389410547109039	-0.00342157463726089	0.00469408297805348	0.00988744702625925	0.00385574446204506	-0.0408088819371718	0.019784978126201	0.0555986760906803	-0.0061011757666945	0.00666158079650411	-0.000801263226409416	0.00818651948207834	0.0210801573404172	0.0479086835244914	0.0223220364464679	-0.0193093351926355	-0.0264934482611358	-0.0291986363237762	0.0471678964018495	-0.00948525914136784	0.00454678525605287	-0.037565850253741	-0.0194731934585097	-0.00884607271211824	0.00117700754771142	0.00699582483368221	-0.0136429924911309	0.0148023697455745	-0.00655521653467568	0.000248396218791896
0.0582377312661374	-0.0779461447935473	0.0759400189445242	-0.0405333478925131	0.0100492210153839	-0.0141883860273146	-0.0709467855737971	0.040051919806718	0.014659804664728	-0.0248207623173867	0.049433147797069	0.022900996291236	-0.0316561630548135	0.0655167896241661	0.0262079894464707	-0.00518894413497179	-0.0576951469251994	-0.00551968523290775	0.0568592600968808	-0.0271508203523628	0.0357426199502305	0.00119746159837901	-0.0572576361579651	0.0754630144369244	-0.0479915822722458	0.0749468222511876	-0.0113404774072967	-0.0124354842724353	0.055653083298862	-0.0074791269892289	0.0560554604419401	0.0317572966419162	-0.0532501181038648	-0.0963926571915905	-0.0107098991915731	-0.0188292270136569	-0.0214800372768308	-0.00447228213207467	0.00111888463633012	0.027968668431817	0.0379771362975206	-0.0260437993932476	-0.0422727648019906	0.080710266874473	0.00709011443199782	0.0424258928621143	-0.00650346652284184	-0.0286348177557912	0.0553911531865465	0.00166345418019182
[truncated: 643 more rows]
[truncated: 9 more columns]
